# Supplementary material for: Blib is a multi-module simulation platform for genetics studies and intelligent breeding
Source: Commun Biol. 2022 Nov 3;5:1167. doi: 10.1038/s42003-022-04151-9 (PMC9630530; doi:10.1038/s42003-022-04151-9)
Supplement: Supplementary file 4 — Supplementary Software 1 [file 42003_2022_4151_MOESM4_ESM.zip › Supplementary software/PRS with output files/Case study III/PRS_M0Allele2AD0/outPRS.tgv]

Method   Run Cycle   PopMean    PopVar    MeanAd    Hbroad    AddVar    DomVar    Hbroad   Hnarrow
     1     1     0    5.8568    0.1018    0.4997    0.1890    0.1071    0.0241    0.2309    0.1885
     1     1     1    6.2293    0.0783    0.6650    0.1520    0.0623    0.0155    0.1511    0.1209
     1     1     2    6.3962    0.0652    0.7391    0.1297    0.0250    0.0066    0.0673    0.0533
     1     1     3    6.5871    0.0354    0.8238    0.0749    0.0417    0.0063    0.0990    0.0860
     1     1     4    6.6978    0.0209    0.8730    0.0457    0.0250    0.0039    0.0619    0.0536
     1     1     5    6.7410    0.0173    0.8922    0.0380    0.0147    0.0028    0.0386    0.0324
     1     1     6    6.7887    0.0199    0.9133    0.0436    0.0125    0.0012    0.0305    0.0277
     1     1     7    6.8226    0.0127    0.9284    0.0283    0.0107    0.0014    0.0269    0.0238
     1     1     8    6.8602    0.0100    0.9450    0.0223    0.0099    0.0016    0.0258    0.0222
     1     1     9    6.9067    0.0042    0.9657    0.0095    0.0040    0.0011    0.0115    0.0091
     1     1    10    6.9110    0.0045    0.9676    0.0101    0.0041    0.0007    0.0107    0.0092
     1     1    11    6.9192    0.0026    0.9712    0.0058    0.0023    0.0006    0.0065    0.0052
     1     1    12    6.9194    0.0030    0.9713    0.0069    0.0040    0.0007    0.0106    0.0090
     1     1    13    6.9276    0.0026    0.9750    0.0059    0.0024    0.0007    0.0072    0.0055
     1     1    14    6.9364    0.0022    0.9789    0.0050    0.0030    0.0004    0.0077    0.0068
     1     1    15    6.9457    0.0019    0.9830    0.0044    0.0023    0.0004    0.0061    0.0053
     1     1    16    6.9580    0.0011    0.9885    0.0025    0.0006    0.0001    0.0017    0.0015
     1     1    17    6.9634    0.0005    0.9909    0.0011    0.0004   -0.0000    0.0010    0.0010
     1     1    18    6.9624    0.0005    0.9904    0.0011    0.0004   -0.0003    0.0004    0.0010
     1     1    19    6.9628    0.0005    0.9906    0.0011    0.0007   -0.0002    0.0010    0.0015
     1     1    20    6.9628    0.0005    0.9906    0.0011    0.0007    0.0000    0.0015    0.0015
     1     1    21    6.9587    0.0006    0.9888    0.0013    0.0005   -0.0000    0.0010    0.0011
     1     1    22    6.9515    0.0006    0.9856    0.0014    0.0004   -0.0000    0.0008    0.0009
     1     1    23    6.9528    0.0006    0.9862    0.0014    0.0007   -0.0002    0.0010    0.0015
     1     1    24    6.9504    0.0006    0.9851    0.0013    0.0006   -0.0001    0.0012    0.0013
     1     1    25    6.9530    0.0006    0.9862    0.0013    0.0006   -0.0001    0.0012    0.0014
     1     1    26    6.9504    0.0006    0.9851    0.0013    0.0005    0.0002    0.0016    0.0010
     1     1    27    6.9573    0.0005    0.9881    0.0012    0.0005    0.0001    0.0012    0.0011
     1     1    28    6.9546    0.0006    0.9869    0.0013    0.0004   -0.0001    0.0007    0.0010
     1     1    29    6.9475    0.0006    0.9838    0.0013    0.0005    0.0001    0.0013    0.0012
     1     1    30    6.9414    0.0005    0.9811    0.0012    0.0006    0.0002    0.0018    0.0014
     1     1    31    6.9434    0.0005    0.9820    0.0011    0.0004    0.0000    0.0010    0.0010
     1     1    32    6.9485    0.0006    0.9843    0.0013    0.0005    0.0001    0.0013    0.0012
     1     1    33    6.9428    0.0005    0.9817    0.0011    0.0003    0.0001    0.0010    0.0008
     1     1    34    6.9380    0.0004    0.9796    0.0010    0.0006    0.0002    0.0017    0.0014
     1     1    35    6.9357    0.0004    0.9785    0.0009    0.0005    0.0002    0.0015    0.0011
     1     1    36    6.9329    0.0004    0.9773    0.0009    0.0004   -0.0000    0.0010    0.0010
     1     1    37    6.9282    0.0003    0.9752    0.0006    0.0003    0.0002    0.0012    0.0007
     1     1    38    6.9306    0.0003    0.9763    0.0007    0.0004    0.0003    0.0016    0.0009
     1     1    39    6.9280    0.0002    0.9751    0.0005    0.0003    0.0002    0.0012    0.0007
     1     1    40    6.9266    0.0002    0.9745    0.0004    0.0001    0.0007    0.0018    0.0003
     1     2     0    5.8568    0.1018    0.4997    0.1890    0.1018    0.0192    0.2169    0.1825
     1     2     1    6.2445    0.0739    0.6718    0.1446    0.0650    0.0160    0.1564    0.1255
     1     2     2    6.3926    0.0529    0.7375    0.1080    0.0375    0.0113    0.1005    0.0773
     1     2     3    6.5445    0.0380    0.8049    0.0799    0.0395    0.0075    0.0971    0.0817
     1     2     4    6.6581    0.0327    0.8553    0.0696    0.0318    0.0044    0.0765    0.0672
     1     2     5    6.6930    0.0228    0.8708    0.0496    0.0183    0.0039    0.0483    0.0398
     1     2     6    6.7630    0.0114    0.9019    0.0255    0.0085    0.0019    0.0233    0.0190
     1     2     7    6.7919    0.0119    0.9147    0.0265    0.0087    0.0018    0.0235    0.0194
     1     2     8    6.8017    0.0125    0.9191    0.0279    0.0105    0.0015    0.0267    0.0233
     1     2     9    6.8150    0.0089    0.9250    0.0200    0.0091    0.0016    0.0239    0.0203
     1     2    10    6.8642    0.0056    0.9468    0.0127    0.0033    0.0010    0.0098    0.0076
     1     2    11    6.9017    0.0032    0.9635    0.0073    0.0021    0.0005    0.0060    0.0048
     1     2    12    6.9040    0.0027    0.9645    0.0061    0.0051    0.0003    0.0123    0.0115
     1     2    13    6.9179    0.0017    0.9706    0.0038    0.0017    0.0003    0.0045    0.0038
     1     2    14    6.9163    0.0022    0.9700    0.0050    0.0021    0.0005    0.0059    0.0048
     1     2    15    6.9417    0.0015    0.9812    0.0035    0.0017    0.0002    0.0044    0.0039
     1     2    16    6.9548    0.0008    0.9871    0.0019    0.0008    0.0002    0.0024    0.0019
     1     2    17    6.9593    0.0006    0.9890    0.0013    0.0004   -0.0001    0.0008    0.0009
     1     2    18    6.9569    0.0006    0.9880    0.0013    0.0005    0.0000    0.0012    0.0011
     1     2    19    6.9604    0.0005    0.9895    0.0012    0.0003   -0.0002    0.0003    0.0008
     1     2    20    6.9580    0.0006    0.9885    0.0013    0.0003   -0.0002    0.0003    0.0007
     1     2    21    6.9520    0.0007    0.9858    0.0015    0.0008    0.0001    0.0021    0.0018
     1     2    22    6.9466    0.0007    0.9834    0.0016    0.0006    0.0002    0.0018    0.0014
     1     2    23    6.9417    0.0007    0.9812    0.0017    0.0007   -0.0001    0.0015    0.0016
     1     2    24    6.9297    0.0006    0.9759    0.0014    0.0007    0.0002    0.0020    0.0016
     1     2    25    6.9277    0.0005    0.9750    0.0012    0.0005    0.0002    0.0016    0.0012
     1     2    26    6.9267    0.0005    0.9746    0.0012    0.0006    0.0002    0.0019    0.0015
     1     2    27    6.9221    0.0006    0.9725    0.0013    0.0005    0.0000    0.0012    0.0011
     1     2    28    6.9238    0.0005    0.9733    0.0010    0.0004    0.0003    0.0016    0.0009
     1     2    29    6.9204    0.0004    0.9718    0.0009    0.0006    0.0000    0.0015    0.0014
     1     2    30    6.9235    0.0005    0.9731    0.0011    0.0005    0.0004    0.0019    0.0011
     1     2    31    6.9175    0.0004    0.9705    0.0009    0.0007    0.0001    0.0018    0.0015
     1     2    32    6.9158    0.0003    0.9697    0.0007    0.0003    0.0001    0.0010    0.0007
     1     2    33    6.9154    0.0003    0.9696    0.0008    0.0002    0.0002    0.0011    0.0006
     1     2    34    6.9156    0.0004    0.9697    0.0009    0.0004    0.0002    0.0014    0.0009
     1     2    35    6.9128    0.0003    0.9684    0.0008    0.0002    0.0002    0.0010    0.0004
     1     2    36    6.9127    0.0003    0.9684    0.0008    0.0003    0.0002    0.0011    0.0007
     1     2    37    6.9132    0.0003    0.9686    0.0007    0.0003    0.0003    0.0013    0.0007
     1     2    38    6.9096    0.0002    0.9670    0.0005    0.0004    0.0002    0.0012    0.0008
     1     2    39    6.9139    0.0003    0.9689    0.0007    0.0003    0.0001    0.0009    0.0007
     1     2    40    6.9093    0.0002    0.9669    0.0005    0.0004    0.0001    0.0012    0.0009
     1     3     0    5.8568    0.1018    0.4997    0.1890    0.0692    0.0219    0.1724    0.1310
     1     3     1    6.1888    0.0974    0.6471    0.1822    0.1328    0.0115    0.2482    0.2283
     1     3     2    6.4935    0.0525    0.7823    0.1073    0.0485    0.0104    0.1188    0.0978
     1     3     3    6.6411    0.0366    0.8478    0.0772    0.0283    0.0093    0.0793    0.0597
     1     3     4    6.7569    0.0170    0.8992    0.0375    0.0224    0.0057    0.0603    0.0481
     1     3     5    6.8443    0.0106    0.9380    0.0236    0.0087    0.0014    0.0226    0.0195
     1     3     6    6.8405    0.0112    0.9363    0.0251    0.0063    0.0015    0.0173    0.0141
     1     3     7    6.8889    0.0065    0.9578    0.0147    0.0064    0.0010    0.0168    0.0144
     1     3     8    6.9222    0.0041    0.9726    0.0094    0.0025    0.0002    0.0063    0.0057
     1     3     9    6.9416    0.0023    0.9812    0.0052    0.0018    0.0002    0.0045    0.0041
     1     3    10    6.9653    0.0009    0.9917    0.0021    0.0008   -0.0001    0.0015    0.0018
     1     3    11    6.9624    0.0011    0.9904    0.0024    0.0011   -0.0000    0.0025    0.0025
     1     3    12    6.9644    0.0010    0.9913    0.0022    0.0021   -0.0001    0.0044    0.0047
     1     3    13    6.9721    0.0004    0.9947    0.0008    0.0001   -0.0005   -0.0009    0.0002
     1     3    14    6.9738    0.0001    0.9955    0.0003    0.0001   -0.0004   -0.0007    0.0001
     1     3    15    6.9757    0.0001    0.9963    0.0003    0.0001   -0.0003   -0.0005    0.0002
     1     3    16    6.9773    0.0001    0.9970    0.0003    0.0000   -0.0005   -0.0009    0.0001
     1     3    17    6.9757    0.0001    0.9963    0.0003    0.0000   -0.0004   -0.0007    0.0001
     1     3    18    6.9728    0.0001    0.9950    0.0003    0.0000   -0.0001   -0.0002    0.0001
     1     3    19    6.9748    0.0001    0.9959    0.0003    0.0001   -0.0002   -0.0004    0.0002
     1     3    20    6.9737    0.0001    0.9954    0.0003    0.0001   -0.0002   -0.0003    0.0002
     1     3    21    6.9744    0.0001    0.9958    0.0003    0.0001   -0.0004   -0.0006    0.0002
     1     3    22    6.9756    0.0001    0.9963    0.0003    0.0000   -0.0002   -0.0005    0.0001
     1     3    23    6.9764    0.0001    0.9966    0.0003    0.0001   -0.0004   -0.0007    0.0002
     1     3    24    6.9753    0.0001    0.9961    0.0003    0.0000   -0.0002   -0.0004    0.0001
     1     3    25    6.9772    0.0001    0.9970    0.0003    0.0000   -0.0004   -0.0009    0.0001
     1     3    26    6.9776    0.0001    0.9972    0.0003    0.0001   -0.0000    0.0001    0.0001
     1     3    27    6.9779    0.0001    0.9973    0.0003    0.0001   -0.0002   -0.0004    0.0002
     1     3    28    6.9782    0.0001    0.9974    0.0003    0.0001   -0.0003   -0.0005    0.0001
     1     3    29    6.9785    0.0001    0.9976    0.0003    0.0000   -0.0000    0.0001    0.0001
     1     3    30    6.9785    0.0001    0.9976    0.0003    0.0000   -0.0000   -0.0000    0.0001
     1     3    31    6.9809    0.0001    0.9986    0.0002    0.0000    0.0002    0.0005    0.0001
     1     3    32    6.9825    0.0001    0.9993    0.0002   -0.0000   -0.0000   -0.0001   -0.0000
     1     3    33    6.9829    0.0001    0.9995    0.0001   -0.0000   -0.0002   -0.0005   -0.0000
     1     3    34    6.9831    0.0001    0.9996    0.0001    0.0000   -0.0001   -0.0001    0.0000
     1     3    35    6.9835    0.0001    0.9998    0.0001   -0.0000   -0.0002   -0.0005   -0.0000
     1     3    36    6.9835    0.0000    0.9998    0.0001    0.0000   -0.0002   -0.0004    0.0001
     1     3    37    6.9836    0.0001    0.9998    0.0001    0.0000   -0.0000   -0.0000    0.0000
     1     3    38    6.9834    0.0001    0.9997    0.0001    0.0000    0.0001    0.0001    0.0000
     1     3    39    6.9835    0.0001    0.9998    0.0001   -0.0000   -0.0001   -0.0001   -0.0000
     1     3    40    6.9835    0.0001    0.9998    0.0001    0.0000   -0.0001   -0.0003    0.0000
     1     4     0    5.8568    0.1018    0.4997    0.1890    0.1193    0.0240    0.2468    0.2056
     1     4     1    6.1818    0.0744    0.6439    0.1455    0.0901    0.0126    0.1902    0.1669
     1     4     2    6.3570    0.0672    0.7217    0.1333    0.0833    0.0117    0.1787    0.1566
     1     4     3    6.5842    0.0401    0.8225    0.0840    0.0445    0.0066    0.1047    0.0911
     1     4     4    6.6745    0.0439    0.8626    0.0913    0.0676    0.0117    0.1537    0.1310
     1     4     5    6.7929    0.0208    0.9152    0.0455    0.0243    0.0035    0.0598    0.0522
     1     4     6    6.8627    0.0080    0.9462    0.0180    0.0048    0.0016    0.0144    0.0108
     1     4     7    6.8919    0.0056    0.9591    0.0127    0.0054    0.0010    0.0145    0.0122
     1     4     8    6.9367    0.0030    0.9790    0.0068    0.0039    0.0004    0.0097    0.0087
     1     4     9    6.9334    0.0025    0.9776    0.0057    0.0019    0.0005    0.0053    0.0042
     1     4    10    6.9292    0.0028    0.9757    0.0063    0.0024    0.0005    0.0066    0.0055
     1     4    11    6.9374    0.0024    0.9793    0.0055    0.0030    0.0003    0.0074    0.0068
     1     4    12    6.9493    0.0012    0.9846    0.0027    0.0013    0.0000    0.0029    0.0029
     1     4    13    6.9530    0.0009    0.9863    0.0021    0.0011    0.0001    0.0029    0.0026
     1     4    14    6.9548    0.0010    0.9870    0.0023    0.0006    0.0001    0.0015    0.0013
     1     4    15    6.9682    0.0004    0.9930    0.0009    0.0004    0.0001    0.0013    0.0010
     1     4    16    6.9675    0.0004    0.9927    0.0008    0.0003    0.0002    0.0011    0.0007
     1     4    17    6.9677    0.0004    0.9928    0.0010    0.0002    0.0003    0.0011    0.0004
     1     4    18    6.9732    0.0003    0.9952    0.0007    0.0003    0.0002    0.0011    0.0006
     1     4    19    6.9726    0.0003    0.9949    0.0007    0.0003   -0.0001    0.0004    0.0006
     1     4    20    6.9757    0.0002    0.9963    0.0006    0.0002    0.0000    0.0005    0.0004
     1     4    21    6.9739    0.0003    0.9955    0.0007    0.0003    0.0002    0.0013    0.0008
     1     4    22    6.9734    0.0003    0.9953    0.0007    0.0004    0.0002    0.0014    0.0010
     1     4    23    6.9701    0.0004    0.9938    0.0009    0.0002    0.0004    0.0013    0.0005
     1     4    24    6.9701    0.0004    0.9938    0.0009    0.0004    0.0002    0.0015    0.0010
     1     4    25    6.9729    0.0003    0.9951    0.0008    0.0002    0.0001    0.0007    0.0005
     1     4    26    6.9695    0.0004    0.9936    0.0009    0.0003    0.0003    0.0012    0.0006
     1     4    27    6.9640    0.0005    0.9911    0.0011    0.0004    0.0002    0.0012    0.0008
     1     4    28    6.9626    0.0005    0.9905    0.0012    0.0005    0.0002    0.0015    0.0011
     1     4    29    6.9646    0.0005    0.9914    0.0011    0.0004    0.0001    0.0011    0.0010
     1     4    30    6.9602    0.0005    0.9894    0.0012    0.0005   -0.0001    0.0011    0.0012
     1     4    31    6.9579    0.0006    0.9884    0.0013    0.0006    0.0001    0.0015    0.0013
     1     4    32    6.9608    0.0005    0.9897    0.0012    0.0007    0.0001    0.0017    0.0016
     1     4    33    6.9621    0.0005    0.9903    0.0011    0.0004    0.0001    0.0012    0.0009
     1     4    34    6.9659    0.0005    0.9920    0.0011    0.0004    0.0002    0.0014    0.0009
     1     4    35    6.9690    0.0004    0.9933    0.0009    0.0002    0.0000    0.0005    0.0005
     1     4    36    6.9670    0.0004    0.9925    0.0010    0.0006    0.0002    0.0017    0.0013
     1     4    37    6.9673    0.0004    0.9926    0.0010    0.0004    0.0002    0.0012    0.0009
     1     4    38    6.9673    0.0004    0.9926    0.0010    0.0004    0.0002    0.0014    0.0010
     1     4    39    6.9666    0.0004    0.9923    0.0010    0.0003   -0.0001    0.0006    0.0007
     1     4    40    6.9597    0.0005    0.9892    0.0012    0.0006    0.0001    0.0016    0.0014
     1     5     0    5.8568    0.1018    0.4997    0.1890    0.0753    0.0301    0.1943    0.1388
     1     5     1    6.1666    0.0999    0.6372    0.1860    0.0626    0.0188    0.1569    0.1207
     1     5     2    6.4975    0.0488    0.7841    0.1004    0.0416    0.0073    0.1006    0.0856
     1     5     3    6.6480    0.0292    0.8509    0.0626    0.0291    0.0069    0.0761    0.0615
     1     5     4    6.7471    0.0147    0.8948    0.0325    0.0191    0.0029    0.0480    0.0417
     1     5     5    6.7989    0.0104    0.9178    0.0232    0.0096    0.0012    0.0242    0.0215
     1     5     6    6.8307    0.0071    0.9319    0.0160    0.0062    0.0013    0.0167    0.0138
     1     5     7    6.8349    0.0071    0.9338    0.0159    0.0060    0.0015    0.0169    0.0135
     1     5     8    6.8780    0.0035    0.9530    0.0080    0.0027    0.0005    0.0071    0.0060
     1     5     9    6.8836    0.0034    0.9555    0.0078    0.0052    0.0005    0.0130    0.0117
     1     5    10    6.8887    0.0029    0.9577    0.0065    0.0033    0.0008    0.0092    0.0074
     1     5    11    6.8955    0.0026    0.9607    0.0060    0.0031    0.0005    0.0082    0.0071
     1     5    12    6.9144    0.0012    0.9691    0.0027    0.0013    0.0002    0.0034    0.0029
     1     5    13    6.9119    0.0009    0.9680    0.0020    0.0006    0.0002    0.0017    0.0014
     1     5    14    6.9212    0.0010    0.9721    0.0022    0.0007    0.0002    0.0021    0.0017
     1     5    15    6.9333    0.0006    0.9775    0.0013    0.0004    0.0002    0.0015    0.0010
     1     5    16    6.9306    0.0006    0.9763    0.0013    0.0005    0.0002    0.0016    0.0012
     1     5    17    6.9301    0.0006    0.9761    0.0014    0.0007    0.0001    0.0019    0.0017
     1     5    18    6.9326    0.0006    0.9772    0.0014    0.0005    0.0003    0.0020    0.0012
     1     5    19    6.9326    0.0006    0.9772    0.0015    0.0006    0.0001    0.0016    0.0014
     1     5    20    6.9319    0.0006    0.9769    0.0013    0.0005    0.0002    0.0017    0.0012
     1     5    21    6.9353    0.0006    0.9784    0.0014    0.0007    0.0001    0.0017    0.0015
     1     5    22    6.9293    0.0007    0.9757    0.0015    0.0006    0.0002    0.0019    0.0014
     1     5    23    6.9348    0.0006    0.9781    0.0013    0.0007    0.0002    0.0019    0.0015
     1     5    24    6.9258    0.0006    0.9742    0.0013    0.0005    0.0001    0.0013    0.0011
     1     5    25    6.9239    0.0006    0.9733    0.0014    0.0005    0.0002    0.0017    0.0012
     1     5    26    6.9133    0.0005    0.9686    0.0012    0.0004    0.0001    0.0011    0.0009
     1     5    27    6.9127    0.0005    0.9684    0.0012    0.0009    0.0001    0.0024    0.0020
     1     5    28    6.9089    0.0004    0.9667    0.0009    0.0004    0.0002    0.0014    0.0009
     1     5    29    6.9153    0.0005    0.9695    0.0012    0.0004    0.0002    0.0012    0.0008
     1     5    30    6.9097    0.0005    0.9670    0.0010    0.0008    0.0001    0.0020    0.0017
     1     5    31    6.9075    0.0004    0.9661    0.0009    0.0004    0.0002    0.0012    0.0008
     1     5    32    6.9028    0.0003    0.9639    0.0006    0.0003    0.0002    0.0011    0.0008
     1     5    33    6.9015    0.0003    0.9634    0.0006    0.0002    0.0002    0.0009    0.0004
     1     5    34    6.9097    0.0004    0.9670    0.0009    0.0004    0.0002    0.0014    0.0009
     1     5    35    6.9069    0.0003    0.9658    0.0007    0.0003    0.0002    0.0013    0.0008
     1     5    36    6.9046    0.0002    0.9647    0.0006    0.0004    0.0002    0.0014    0.0010
     1     5    37    6.9043    0.0002    0.9646    0.0005    0.0004    0.0001    0.0010    0.0009
     1     5    38    6.9012    0.0002    0.9633    0.0005    0.0003    0.0002    0.0013    0.0007
     1     5    39    6.8997    0.0002    0.9626    0.0004    0.0003    0.0001    0.0010    0.0007
     1     5    40    6.9040    0.0003    0.9645    0.0007    0.0003    0.0002    0.0011    0.0007
     1     6     0    5.8568    0.1018    0.4997    0.1890    0.0895    0.0184    0.1980    0.1643
     1     6     1    6.1802    0.1285    0.6432    0.2272    0.0528    0.0206    0.1438    0.1034
     1     6     2    6.5193    0.0435    0.7937    0.0905    0.0449    0.0082    0.1082    0.0915
     1     6     3    6.6554    0.0225    0.8542    0.0489    0.0383    0.0058    0.0916    0.0796
     1     6     4    6.6873    0.0206    0.8683    0.0451    0.0169    0.0047    0.0472    0.0369
     1     6     5    6.7430    0.0224    0.8930    0.0487    0.0206    0.0030    0.0513    0.0447
     1     6     6    6.7763    0.0116    0.9078    0.0259    0.0085    0.0020    0.0235    0.0189
     1     6     7    6.8178    0.0091    0.9263    0.0203    0.0084    0.0018    0.0228    0.0188
     1     6     8    6.8494    0.0071    0.9403    0.0159    0.0064    0.0012    0.0170    0.0143
     1     6     9    6.8904    0.0053    0.9585    0.0120    0.0033    0.0012    0.0103    0.0075
     1     6    10    6.8924    0.0060    0.9594    0.0136    0.0042    0.0006    0.0110    0.0096
     1     6    11    6.9123    0.0044    0.9682    0.0100    0.0071    0.0013    0.0189    0.0160
     1     6    12    6.9473    0.0018    0.9837    0.0041    0.0017    0.0003    0.0045    0.0039
     1     6    13    6.9424    0.0021    0.9816    0.0048    0.0022    0.0003    0.0056    0.0049
     1     6    14    6.9648    0.0005    0.9915    0.0011    0.0003    0.0001    0.0010    0.0008
     1     6    15    6.9711    0.0002    0.9943    0.0005    0.0002   -0.0001    0.0002    0.0004
     1     6    16    6.9702    0.0003    0.9939    0.0006    0.0001    0.0000    0.0002    0.0002
     1     6    17    6.9714    0.0002    0.9944    0.0005    0.0001   -0.0000    0.0000    0.0001
     1     6    18    6.9708    0.0002    0.9942    0.0004    0.0001    0.0000    0.0003    0.0002
     1     6    19    6.9701    0.0002    0.9939    0.0004    0.0001   -0.0001   -0.0000    0.0002
     1     6    20    6.9682    0.0002    0.9930    0.0004    0.0001   -0.0002   -0.0001    0.0003
     1     6    21    6.9682    0.0002    0.9930    0.0004    0.0001    0.0001    0.0005    0.0001
     1     6    22    6.9669    0.0002    0.9924    0.0004    0.0001    0.0001    0.0005    0.0002
     1     6    23    6.9676    0.0002    0.9927    0.0004    0.0001    0.0000    0.0002    0.0002
     1     6    24    6.9685    0.0002    0.9931    0.0004    0.0001   -0.0001    0.0000    0.0002
     1     6    25    6.9653    0.0002    0.9917    0.0004    0.0001    0.0000    0.0003    0.0002
     1     6    26    6.9651    0.0002    0.9916    0.0004    0.0001   -0.0001    0.0000    0.0002
     1     6    27    6.9638    0.0002    0.9911    0.0004    0.0001    0.0000    0.0002    0.0002
     1     6    28    6.9627    0.0002    0.9906    0.0004    0.0001    0.0001    0.0005    0.0001
     1     6    29    6.9636    0.0002    0.9909    0.0003    0.0001    0.0001    0.0003    0.0001
     1     6    30    6.9628    0.0002    0.9906    0.0003    0.0001    0.0003    0.0009    0.0002
     1     6    31    6.9654    0.0002    0.9918    0.0005    0.0001   -0.0001   -0.0001    0.0002
     1     6    32    6.9655    0.0002    0.9918    0.0004    0.0001   -0.0001    0.0000    0.0002
     1     6    33    6.9662    0.0002    0.9921    0.0004    0.0001    0.0002    0.0006    0.0002
     1     6    34    6.9665    0.0002    0.9922    0.0004    0.0001   -0.0001    0.0000    0.0001
     1     6    35    6.9654    0.0002    0.9918    0.0004    0.0001   -0.0000    0.0001    0.0002
     1     6    36    6.9677    0.0002    0.9928    0.0004    0.0001   -0.0001    0.0001    0.0002
     1     6    37    6.9686    0.0002    0.9932    0.0004    0.0001   -0.0001   -0.0000    0.0002
     1     6    38    6.9670    0.0002    0.9925    0.0004    0.0001   -0.0000    0.0002    0.0002
     1     6    39    6.9673    0.0002    0.9926    0.0004    0.0001   -0.0001    0.0001    0.0003
     1     6    40    6.9646    0.0002    0.9914    0.0004    0.0001    0.0000    0.0002    0.0002
     1     7     0    5.8568    0.1018    0.4997    0.1890    0.1104    0.0231    0.2340    0.1935
     1     7     1    6.1602    0.0841    0.6343    0.1614    0.1179    0.0159    0.2344    0.2065
     1     7     2    6.3529    0.0544    0.7199    0.1107    0.0665    0.0109    0.1504    0.1292
     1     7     3    6.5259    0.0353    0.7967    0.0748    0.0486    0.0069    0.1126    0.0987
     1     7     4    6.6112    0.0277    0.8345    0.0597    0.0253    0.0064    0.0677    0.0540
     1     7     5    6.6678    0.0208    0.8597    0.0454    0.0208    0.0058    0.0573    0.0448
     1     7     6    6.7982    0.0172    0.9176    0.0378    0.0085    0.0025    0.0246    0.0190
     1     7     7    6.8671    0.0098    0.9481    0.0220    0.0164    0.0016    0.0396    0.0360
     1     7     8    6.8641    0.0098    0.9468    0.0220    0.0034    0.0013    0.0105    0.0077
     1     7     9    6.9177    0.0024    0.9706    0.0055    0.0040    0.0005    0.0101    0.0090
     1     7    10    6.9221    0.0014    0.9725    0.0032    0.0014    0.0003    0.0039    0.0032
     1     7    11    6.9276    0.0006    0.9750    0.0013    0.0006    0.0001    0.0015    0.0013
     1     7    12    6.9285    0.0006    0.9754    0.0014    0.0005    0.0002    0.0016    0.0011
     1     7    13    6.9301    0.0006    0.9761    0.0013    0.0004    0.0001    0.0013    0.0010
     1     7    14    6.9311    0.0006    0.9765    0.0013    0.0005    0.0001    0.0014    0.0012
     1     7    15    6.9253    0.0006    0.9739    0.0014    0.0006    0.0002    0.0017    0.0014
     1     7    16    6.9280    0.0006    0.9752    0.0014    0.0006    0.0000    0.0014    0.0013
     1     7    17    6.9219    0.0006    0.9724    0.0014    0.0005    0.0002    0.0015    0.0012
     1     7    18    6.9321    0.0008    0.9770    0.0017    0.0006   -0.0001    0.0012    0.0014
     1     7    19    6.9213    0.0007    0.9722    0.0015    0.0006   -0.0000    0.0012    0.0013
     1     7    20    6.9209    0.0006    0.9720    0.0015    0.0005    0.0003    0.0018    0.0012
     1     7    21    6.9197    0.0006    0.9715    0.0015    0.0006    0.0001    0.0015    0.0013
     1     7    22    6.9058    0.0003    0.9653    0.0008    0.0003    0.0001    0.0010    0.0008
     1     7    23    6.9080    0.0004    0.9663    0.0009    0.0005    0.0001    0.0013    0.0011
     1     7    24    6.9013    0.0002    0.9633    0.0005    0.0001    0.0000    0.0004    0.0003
     1     7    25    6.8994    0.0002    0.9624    0.0004    0.0002    0.0001    0.0007    0.0004
     1     7    26    6.8995    0.0002    0.9625    0.0005    0.0000    0.0001    0.0003    0.0001
     1     7    27    6.9009    0.0002    0.9631    0.0006    0.0004    0.0003    0.0014    0.0008
     1     7    28    6.8989    0.0002    0.9622    0.0005    0.0000    0.0000    0.0001    0.0001
     1     7    29    6.8975    0.0002    0.9616    0.0005    0.0002   -0.0001    0.0002    0.0005
     1     7    30    6.8972    0.0002    0.9615    0.0005    0.0001   -0.0000    0.0003    0.0003
     1     7    31    6.8929    0.0001    0.9596    0.0002   -0.0000   -0.0001   -0.0002   -0.0000
     1     7    32    6.8910    0.0000    0.9587    0.0001   -0.0001    0.0000   -0.0002   -0.0003
     1     7    33    6.8910    0.0000    0.9587    0.0001   -0.0001    0.0000   -0.0002   -0.0003
     1     7    34    6.8910    0.0000    0.9587    0.0001   -0.0001    0.0000   -0.0002   -0.0003
     1     7    35    6.8910    0.0000    0.9587    0.0001   -0.0001    0.0000   -0.0002   -0.0003
     1     7    36    6.8910    0.0000    0.9587    0.0001   -0.0001    0.0000   -0.0002   -0.0003
     1     7    37    6.8910    0.0000    0.9587    0.0001   -0.0001    0.0000   -0.0002   -0.0003
     1     7    38    6.8910    0.0000    0.9587    0.0001   -0.0001    0.0000   -0.0002   -0.0003
     1     7    39    6.8910    0.0000    0.9587    0.0001   -0.0001    0.0000   -0.0002   -0.0003
     1     7    40    6.8910    0.0000    0.9587    0.0001   -0.0001    0.0000   -0.0002   -0.0003
     1     8     0    5.8568    0.1018    0.4997    0.1890    0.0665    0.0270    0.1761    0.1253
     1     8     1    6.2689    0.0859    0.6826    0.1642    0.0493    0.0208    0.1382    0.0972
     1     8     2    6.4845    0.0545    0.7783    0.1109    0.0460    0.0086    0.1110    0.0935
     1     8     3    6.6130    0.0344    0.8353    0.0730    0.0330    0.0076    0.0849    0.0691
     1     8     4    6.7167    0.0183    0.8814    0.0402    0.0104    0.0031    0.0299    0.0231
     1     8     5    6.8187    0.0091    0.9266    0.0204    0.0068    0.0016    0.0188    0.0153
     1     8     6    6.8079    0.0104    0.9219    0.0232    0.0082    0.0022    0.0232    0.0182
     1     8     7    6.8532    0.0069    0.9420    0.0156    0.0068    0.0010    0.0176    0.0153
     1     8     8    6.8707    0.0063    0.9497    0.0141    0.0067    0.0016    0.0186    0.0150
     1     8     9    6.8960    0.0055    0.9609    0.0123    0.0045    0.0009    0.0123    0.0102
     1     8    10    6.9179    0.0034    0.9707    0.0078    0.0016    0.0003    0.0043    0.0036
     1     8    11    6.9168    0.0042    0.9702    0.0095    0.0062    0.0012    0.0165    0.0139
     1     8    12    6.8991    0.0067    0.9623    0.0150    0.0092    0.0012    0.0232    0.0206
     1     8    13    6.8954    0.0069    0.9607    0.0155    0.0057    0.0013    0.0158    0.0128
     1     8    14    6.9180    0.0037    0.9707    0.0084    0.0037    0.0005    0.0093    0.0083
     1     8    15    6.9281    0.0028    0.9752    0.0064    0.0024    0.0004    0.0065    0.0056
     1     8    16    6.9306    0.0026    0.9763    0.0059    0.0016    0.0003    0.0045    0.0037
     1     8    17    6.9398    0.0022    0.9804    0.0051    0.0031    0.0001    0.0074    0.0071
     1     8    18    6.9444    0.0020    0.9824    0.0046    0.0021    0.0004    0.0057    0.0048
     1     8    19    6.9512    0.0016    0.9855    0.0036    0.0007    0.0000    0.0017    0.0017
     1     8    20    6.9566    0.0015    0.9878    0.0033    0.0016    0.0002    0.0040    0.0036
     1     8    21    6.9393    0.0023    0.9802    0.0053    0.0027    0.0005    0.0072    0.0061
     1     8    22    6.9451    0.0019    0.9827    0.0044    0.0028    0.0003    0.0071    0.0063
     1     8    23    6.9581    0.0013    0.9885    0.0029    0.0010    0.0003    0.0029    0.0022
     1     8    24    6.9329    0.0026    0.9773    0.0060    0.0024    0.0005    0.0066    0.0054
     1     8    25    6.9312    0.0027    0.9766    0.0062    0.0012    0.0003    0.0034    0.0027
     1     8    26    6.9095    0.0030    0.9669    0.0068    0.0023    0.0007    0.0068    0.0051
     1     8    27    6.9030    0.0031    0.9640    0.0070    0.0031    0.0007    0.0087    0.0071
     1     8    28    6.8792    0.0032    0.9535    0.0074    0.0033    0.0006    0.0090    0.0076
     1     8    29    6.8725    0.0032    0.9505    0.0073    0.0029    0.0007    0.0082    0.0066
     1     8    30    6.8477    0.0025    0.9395    0.0057    0.0017    0.0005    0.0050    0.0038
     1     8    31    6.8601    0.0027    0.9450    0.0061    0.0024    0.0004    0.0063    0.0055
     1     8    32    6.8472    0.0027    0.9393    0.0061    0.0024    0.0005    0.0066    0.0055
     1     8    33    6.8363    0.0025    0.9345    0.0057    0.0022    0.0002    0.0057    0.0051
     1     8    34    6.8221    0.0019    0.9282    0.0044    0.0026    0.0004    0.0069    0.0059
     1     8    35    6.8142    0.0015    0.9247    0.0035    0.0010    0.0001    0.0024    0.0022
     1     8    36    6.8123    0.0018    0.9238    0.0040    0.0015    0.0005    0.0046    0.0034
     1     8    37    6.8137    0.0016    0.9244    0.0037    0.0017    0.0003    0.0044    0.0038
     1     8    38    6.8082    0.0014    0.9220    0.0032    0.0013    0.0004    0.0037    0.0029
     1     8    39    6.8060    0.0006    0.9210    0.0013    0.0005    0.0001    0.0012    0.0010
     1     8    40    6.7933    0.0005    0.9154    0.0011    0.0004    0.0001    0.0010    0.0009
     1     9     0    5.8568    0.1018    0.4997    0.1890    0.0683    0.0262    0.1777    0.1285
     1     9     1    6.1337    0.0976    0.6226    0.1825    0.0711    0.0180    0.1693    0.1351
     1     9     2    6.4457    0.0613    0.7611    0.1229    0.0382    0.0120    0.1030    0.0783
     1     9     3    6.5505    0.0423    0.8076    0.0882    0.0503    0.0117    0.1242    0.1007
     1     9     4    6.6798    0.0232    0.8650    0.0505    0.0241    0.0045    0.0614    0.0517
     1     9     5    6.7631    0.0160    0.9019    0.0354    0.0185    0.0021    0.0452    0.0405
     1     9     6    6.8154    0.0101    0.9252    0.0225    0.0081    0.0015    0.0214    0.0181
     1     9     7    6.8312    0.0080    0.9322    0.0181    0.0048    0.0017    0.0146    0.0109
     1     9     8    6.8550    0.0073    0.9427    0.0164    0.0049    0.0013    0.0140    0.0111
     1     9     9    6.9082    0.0033    0.9664    0.0075    0.0022    0.0006    0.0064    0.0050
     1     9    10    6.9111    0.0039    0.9677    0.0089    0.0024    0.0005    0.0065    0.0054
     1     9    11    6.9296    0.0018    0.9758    0.0042    0.0020    0.0004    0.0054    0.0045
     1     9    12    6.9367    0.0014    0.9790    0.0033    0.0011    0.0003    0.0033    0.0026
     1     9    13    6.9485    0.0009    0.9843    0.0021    0.0015    0.0002    0.0040    0.0034
     1     9    14    6.9504    0.0006    0.9851    0.0014    0.0004   -0.0000    0.0009    0.0009
     1     9    15    6.9530    0.0006    0.9862    0.0013    0.0004    0.0001    0.0013    0.0010
     1     9    16    6.9588    0.0004    0.9888    0.0009    0.0005    0.0001    0.0012    0.0010
     1     9    17    6.9588    0.0006    0.9888    0.0013    0.0004    0.0000    0.0009    0.0009
     1     9    18    6.9646    0.0004    0.9914    0.0009    0.0001   -0.0000    0.0003    0.0003
     1     9    19    6.9658    0.0004    0.9919    0.0009    0.0005    0.0001    0.0014    0.0012
     1     9    20    6.9612    0.0004    0.9899    0.0010    0.0003    0.0001    0.0010    0.0007
     1     9    21    6.9551    0.0005    0.9872    0.0011    0.0006    0.0000    0.0014    0.0013
     1     9    22    6.9531    0.0006    0.9863    0.0013    0.0005    0.0003    0.0017    0.0012
     1     9    23    6.9552    0.0005    0.9872    0.0012    0.0005    0.0001    0.0014    0.0012
     1     9    24    6.9556    0.0006    0.9874    0.0013    0.0004    0.0001    0.0011    0.0008
     1     9    25    6.9464    0.0007    0.9833    0.0016    0.0008    0.0001    0.0020    0.0018
     1     9    26    6.9415    0.0006    0.9811    0.0014    0.0003    0.0000    0.0008    0.0007
     1     9    27    6.9384    0.0007    0.9797    0.0015    0.0005    0.0001    0.0014    0.0012
     1     9    28    6.9402    0.0007    0.9806    0.0015    0.0007    0.0002    0.0020    0.0016
     1     9    29    6.9348    0.0006    0.9782    0.0015    0.0006    0.0002    0.0019    0.0013
     1     9    30    6.9284    0.0006    0.9753    0.0015    0.0007   -0.0001    0.0015    0.0017
     1     9    31    6.9342    0.0006    0.9779    0.0014    0.0006    0.0001    0.0015    0.0013
     1     9    32    6.9340    0.0006    0.9778    0.0015    0.0006    0.0002    0.0020    0.0014
     1     9    33    6.9371    0.0007    0.9792    0.0015    0.0006    0.0000    0.0014    0.0014
     1     9    34    6.9358    0.0007    0.9786    0.0015    0.0006    0.0001    0.0016    0.0014
     1     9    35    6.9297    0.0006    0.9759    0.0015    0.0007   -0.0001    0.0015    0.0016
     1     9    36    6.9228    0.0006    0.9728    0.0013    0.0005    0.0002    0.0017    0.0012
     1     9    37    6.9242    0.0006    0.9734    0.0013    0.0005    0.0001    0.0013    0.0012
     1     9    38    6.9169    0.0005    0.9702    0.0012    0.0006    0.0002    0.0018    0.0014
     1     9    39    6.9144    0.0005    0.9691    0.0012    0.0004    0.0002    0.0014    0.0009
     1     9    40    6.9068    0.0004    0.9658    0.0008    0.0006    0.0001    0.0016    0.0014
     1    10     0    5.8568    0.1018    0.4997    0.1890    0.1025    0.0261    0.2274    0.1812
     1    10     1    6.1521    0.1009    0.6308    0.1875    0.1095    0.0213    0.2304    0.1929
     1    10     2    6.4039    0.0710    0.7425    0.1397    0.0678    0.0108    0.1525    0.1315
     1    10     3    6.5399    0.0464    0.8029    0.0960    0.0774    0.0117    0.1693    0.1472
     1    10     4    6.6763    0.0238    0.8634    0.0516    0.0245    0.0048    0.0627    0.0525
     1    10     5    6.7694    0.0176    0.9047    0.0388    0.0143    0.0024    0.0368    0.0315
     1    10     6    6.7832    0.0172    0.9109    0.0379    0.0172    0.0022    0.0424    0.0377
     1    10     7    6.8474    0.0092    0.9394    0.0206    0.0042    0.0017    0.0134    0.0094
     1    10     8    6.8680    0.0073    0.9485    0.0165    0.0083    0.0022    0.0235    0.0186
     1    10     9    6.8833    0.0068    0.9553    0.0153    0.0063    0.0012    0.0168    0.0141
     1    10    10    6.9174    0.0047    0.9704    0.0107    0.0062    0.0008    0.0159    0.0140
     1    10    11    6.9036    0.0047    0.9643    0.0106    0.0044    0.0005    0.0111    0.0099
     1    10    12    6.9489    0.0023    0.9844    0.0052    0.0013   -0.0000    0.0029    0.0030
     1    10    13    6.9525    0.0018    0.9860    0.0041    0.0021    0.0000    0.0050    0.0049
     1    10    14    6.9518    0.0018    0.9857    0.0041    0.0019    0.0003    0.0051    0.0044
     1    10    15    6.9608    0.0016    0.9897    0.0036    0.0012    0.0001    0.0030    0.0028
     1    10    16    6.9599    0.0016    0.9893    0.0036    0.0013    0.0001    0.0031    0.0030
     1    10    17    6.9544    0.0019    0.9869    0.0042    0.0029    0.0003    0.0072    0.0065
     1    10    18    6.9585    0.0016    0.9887    0.0037    0.0020    0.0002    0.0050    0.0046
     1    10    19    6.9656    0.0013    0.9918    0.0029    0.0009   -0.0002    0.0017    0.0021
     1    10    20    6.9681    0.0010    0.9929    0.0024    0.0025    0.0001    0.0058    0.0056
     1    10    21    6.9701    0.0010    0.9938    0.0022    0.0009    0.0000    0.0021    0.0021
     1    10    22    6.9758    0.0006    0.9963    0.0014    0.0002   -0.0004   -0.0004    0.0005
     1    10    23    6.9742    0.0007    0.9957    0.0015    0.0015   -0.0002    0.0030    0.0035
     1    10    24    6.9595    0.0017    0.9891    0.0039    0.0012   -0.0000    0.0027    0.0027
     1    10    25    6.9432    0.0025    0.9819    0.0056    0.0021    0.0003    0.0055    0.0048
     1    10    26    6.9248    0.0032    0.9737    0.0074    0.0030    0.0006    0.0081    0.0068
     1    10    27    6.8843    0.0034    0.9558    0.0077    0.0039    0.0006    0.0103    0.0088
     1    10    28    6.8555    0.0024    0.9430    0.0055    0.0018    0.0005    0.0052    0.0041
     1    10    29    6.8510    0.0020    0.9410    0.0046    0.0012    0.0001    0.0031    0.0028
     1    10    30    6.8462    0.0020    0.9388    0.0044    0.0018    0.0001    0.0043    0.0040
     1    10    31    6.8438    0.0023    0.9378    0.0053    0.0036    0.0002    0.0086    0.0081
     1    10    32    6.8418    0.0017    0.9369    0.0039    0.0019    0.0003    0.0051    0.0044
     1    10    33    6.8348    0.0018    0.9338    0.0041    0.0018    0.0001    0.0043    0.0041
     1    10    34    6.8404    0.0018    0.9363    0.0040    0.0012    0.0000    0.0029    0.0028
     1    10    35    6.8377    0.0015    0.9351    0.0033    0.0020    0.0003    0.0053    0.0046
     1    10    36    6.8359    0.0017    0.9343    0.0040    0.0017    0.0004    0.0047    0.0038
     1    10    37    6.8240    0.0013    0.9290    0.0030    0.0014    0.0005    0.0043    0.0032
     1    10    38    6.8300    0.0013    0.9316    0.0030    0.0017    0.0005    0.0049    0.0039
     1    10    39    6.8255    0.0013    0.9297    0.0030    0.0014    0.0001    0.0035    0.0032
     1    10    40    6.8340    0.0018    0.9334    0.0041    0.0013    0.0000    0.0031    0.0030
     2     1     0    5.8568    0.1018    0.4997    0.1890    0.1179    0.0215    0.2419    0.2046
     2     1     1    6.1703    0.0916    0.6389    0.1732    0.0687    0.0206    0.1696    0.1305
     2     1     2    6.3263    0.0613    0.7081    0.1230    0.0405    0.0117    0.1066    0.0827
     2     1     3    6.4402    0.0477    0.7586    0.0983    0.0301    0.0105    0.0851    0.0630
     2     1     4    6.5836    0.0404    0.8223    0.0845    0.0443    0.0075    0.1060    0.0907
     2     1     5    6.6984    0.0282    0.8732    0.0607    0.0261    0.0061    0.0686    0.0557
     2     1     6    6.7684    0.0206    0.9043    0.0451    0.0275    0.0038    0.0668    0.0587
     2     1     7    6.8569    0.0116    0.9436    0.0259    0.0098    0.0017    0.0256    0.0219
     2     1     8    6.8921    0.0058    0.9592    0.0132    0.0058    0.0013    0.0159    0.0130
     2     1     9    6.8900    0.0065    0.9583    0.0146    0.0041    0.0010    0.0115    0.0092
     2     1    10    6.9038    0.0050    0.9644    0.0113    0.0042    0.0013    0.0124    0.0095
     2     1    11    6.9211    0.0036    0.9721    0.0083    0.0039    0.0007    0.0103    0.0088
     2     1    12    6.9308    0.0026    0.9764    0.0059    0.0017    0.0004    0.0047    0.0038
     2     1    13    6.9330    0.0032    0.9774    0.0072    0.0025    0.0003    0.0064    0.0056
     2     1    14    6.9486    0.0010    0.9843    0.0022    0.0008    0.0002    0.0022    0.0018
     2     1    15    6.9524    0.0006    0.9860    0.0015    0.0007    0.0004    0.0026    0.0016
     2     1    16    6.9571    0.0006    0.9881    0.0013    0.0001    0.0001    0.0003    0.0001
     2     1    17    6.9550    0.0009    0.9871    0.0021    0.0013    0.0004    0.0038    0.0029
     2     1    18    6.9566    0.0007    0.9878    0.0016    0.0007    0.0003    0.0022    0.0016
     2     1    19    6.9636    0.0005    0.9909    0.0011    0.0002   -0.0000    0.0005    0.0005
     2     1    20    6.9672    0.0004    0.9925    0.0010    0.0007   -0.0002    0.0012    0.0017
     2     1    21    6.9695    0.0002    0.9935    0.0004    0.0001   -0.0003   -0.0004    0.0002
     2     1    22    6.9660    0.0003    0.9920    0.0008    0.0003   -0.0000    0.0005    0.0006
     2     1    23    6.9708    0.0002    0.9942    0.0005    0.0002   -0.0002    0.0000    0.0004
     2     1    24    6.9702    0.0002    0.9939    0.0005    0.0001   -0.0002   -0.0002    0.0003
     2     1    25    6.9678    0.0002    0.9928    0.0004    0.0001   -0.0002   -0.0003    0.0002
     2     1    26    6.9652    0.0003    0.9917    0.0008    0.0002   -0.0001    0.0003    0.0005
     2     1    27    6.9633    0.0004    0.9908    0.0009    0.0003   -0.0001    0.0006    0.0008
     2     1    28    6.9592    0.0003    0.9890    0.0008    0.0004    0.0001    0.0012    0.0010
     2     1    29    6.9587    0.0005    0.9888    0.0010    0.0003   -0.0000    0.0006    0.0007
     2     1    30    6.9542    0.0005    0.9868    0.0012    0.0004    0.0002    0.0013    0.0009
     2     1    31    6.9480    0.0006    0.9840    0.0013    0.0004    0.0001    0.0011    0.0008
     2     1    32    6.9470    0.0005    0.9836    0.0012    0.0004    0.0001    0.0011    0.0009
     2     1    33    6.9407    0.0006    0.9808    0.0014    0.0006    0.0001    0.0015    0.0013
     2     1    34    6.9386    0.0006    0.9798    0.0014    0.0007    0.0002    0.0021    0.0016
     2     1    35    6.9412    0.0007    0.9810    0.0015    0.0006    0.0002    0.0019    0.0013
     2     1    36    6.9386    0.0007    0.9799    0.0016    0.0008    0.0001    0.0020    0.0018
     2     1    37    6.9314    0.0007    0.9766    0.0015    0.0008    0.0000    0.0019    0.0017
     2     1    38    6.9203    0.0006    0.9717    0.0013    0.0005    0.0002    0.0018    0.0012
     2     1    39    6.9233    0.0006    0.9731    0.0013    0.0005    0.0002    0.0017    0.0012
     2     1    40    6.9137    0.0005    0.9688    0.0010    0.0006    0.0003    0.0022    0.0014
     2     2     0    5.8568    0.1018    0.4997    0.1890    0.0988    0.0216    0.2159    0.1772
     2     2     1    6.2771    0.0637    0.6862    0.1272    0.1105    0.0139    0.2215    0.1968
     2     2     2    6.4561    0.0419    0.7657    0.0874    0.0394    0.0082    0.0983    0.0813
     2     2     3    6.5536    0.0355    0.8089    0.0751    0.0270    0.0056    0.0694    0.0576
     2     2     4    6.6482    0.0220    0.8509    0.0479    0.0206    0.0045    0.0544    0.0446
     2     2     5    6.7515    0.0157    0.8968    0.0347    0.0117    0.0022    0.0309    0.0260
     2     2     6    6.7985    0.0109    0.9177    0.0242    0.0140    0.0025    0.0363    0.0308
     2     2     7    6.8345    0.0092    0.9336    0.0206    0.0073    0.0023    0.0214    0.0163
     2     2     8    6.8756    0.0063    0.9519    0.0142    0.0059    0.0009    0.0153    0.0133
     2     2     9    6.8746    0.0054    0.9514    0.0122    0.0090    0.0011    0.0225    0.0201
     2     2    10    6.8964    0.0044    0.9611    0.0100    0.0047    0.0008    0.0124    0.0106
     2     2    11    6.9043    0.0038    0.9646    0.0087    0.0043    0.0009    0.0117    0.0097
     2     2    12    6.8938    0.0035    0.9600    0.0080    0.0036    0.0009    0.0102    0.0081
     2     2    13    6.9190    0.0025    0.9712    0.0058    0.0016    0.0005    0.0048    0.0036
     2     2    14    6.9251    0.0019    0.9739    0.0042    0.0028    0.0002    0.0068    0.0064
     2     2    15    6.9322    0.0024    0.9770    0.0056    0.0017    0.0002    0.0042    0.0038
     2     2    16    6.9477    0.0012    0.9839    0.0027    0.0010    0.0002    0.0028    0.0023
     2     2    17    6.9559    0.0009    0.9875    0.0021    0.0006   -0.0001    0.0013    0.0015
     2     2    18    6.9577    0.0005    0.9883    0.0012    0.0005    0.0000    0.0012    0.0011
     2     2    19    6.9579    0.0005    0.9884    0.0012    0.0003    0.0000    0.0008    0.0008
     2     2    20    6.9578    0.0005    0.9884    0.0012    0.0003    0.0001    0.0010    0.0007
     2     2    21    6.9597    0.0006    0.9892    0.0013    0.0003    0.0001    0.0009    0.0007
     2     2    22    6.9582    0.0006    0.9886    0.0013    0.0007   -0.0001    0.0014    0.0016
     2     2    23    6.9609    0.0005    0.9898    0.0012    0.0002   -0.0002    0.0001    0.0005
     2     2    24    6.9590    0.0005    0.9889    0.0012    0.0005    0.0001    0.0014    0.0011
     2     2    25    6.9563    0.0005    0.9877    0.0012    0.0006   -0.0000    0.0012    0.0013
     2     2    26    6.9563    0.0006    0.9877    0.0013    0.0006    0.0000    0.0013    0.0013
     2     2    27    6.9509    0.0006    0.9853    0.0013    0.0005   -0.0002    0.0008    0.0012
     2     2    28    6.9512    0.0007    0.9854    0.0015    0.0006    0.0000    0.0013    0.0013
     2     2    29    6.9539    0.0007    0.9866    0.0015    0.0008   -0.0001    0.0017    0.0019
     2     2    30    6.9571    0.0005    0.9880    0.0011    0.0005   -0.0000    0.0011    0.0012
     2     2    31    6.9511    0.0007    0.9854    0.0015    0.0008   -0.0001    0.0018    0.0019
     2     2    32    6.9455    0.0007    0.9829    0.0016    0.0006    0.0000    0.0013    0.0013
     2     2    33    6.9500    0.0006    0.9849    0.0014    0.0003    0.0002    0.0013    0.0008
     2     2    34    6.9519    0.0006    0.9858    0.0014    0.0005   -0.0001    0.0009    0.0011
     2     2    35    6.9566    0.0005    0.9878    0.0011    0.0004    0.0001    0.0010    0.0008
     2     2    36    6.9528    0.0006    0.9862    0.0014    0.0007    0.0001    0.0019    0.0016
     2     2    37    6.9527    0.0006    0.9861    0.0014    0.0004    0.0001    0.0012    0.0009
     2     2    38    6.9541    0.0007    0.9867    0.0015    0.0007    0.0001    0.0019    0.0016
     2     2    39    6.9419    0.0007    0.9813    0.0016    0.0006    0.0002    0.0020    0.0014
     2     2    40    6.9472    0.0007    0.9837    0.0016    0.0007    0.0002    0.0021    0.0016
     2     3     0    5.8568    0.1018    0.4997    0.1890    0.1139    0.0239    0.2396    0.1981
     2     3     1    6.1023    0.1150    0.6087    0.2083    0.1115    0.0230    0.2353    0.1951
     2     3     2    6.3865    0.0820    0.7348    0.1579    0.0594    0.0115    0.1395    0.1169
     2     3     3    6.6223    0.0399    0.8395    0.0837    0.0334    0.0087    0.0878    0.0697
     2     3     4    6.7447    0.0191    0.8938    0.0419    0.0240    0.0031    0.0584    0.0518
     2     3     5    6.7865    0.0154    0.9123    0.0339    0.0168    0.0025    0.0423    0.0368
     2     3     6    6.8505    0.0082    0.9407    0.0183    0.0063    0.0015    0.0175    0.0141
     2     3     7    6.8948    0.0049    0.9604    0.0110    0.0040    0.0007    0.0107    0.0092
     2     3     8    6.8860    0.0058    0.9565    0.0130    0.0045    0.0013    0.0131    0.0101
     2     3     9    6.9068    0.0037    0.9657    0.0083    0.0041    0.0011    0.0117    0.0093
     2     3    10    6.9195    0.0033    0.9714    0.0075    0.0020    0.0005    0.0057    0.0045
     2     3    11    6.9044    0.0044    0.9647    0.0100    0.0044    0.0011    0.0122    0.0098
     2     3    12    6.9078    0.0038    0.9662    0.0086    0.0037    0.0007    0.0099    0.0084
     2     3    13    6.9235    0.0016    0.9731    0.0037    0.0011    0.0004    0.0034    0.0025
     2     3    14    6.9335    0.0016    0.9776    0.0037    0.0006    0.0002    0.0020    0.0014
     2     3    15    6.9350    0.0010    0.9783    0.0023    0.0012    0.0004    0.0036    0.0027
     2     3    16    6.9384    0.0006    0.9798    0.0014    0.0011    0.0001    0.0026    0.0024
     2     3    17    6.9367    0.0006    0.9790    0.0013    0.0007    0.0001    0.0020    0.0017
     2     3    18    6.9374    0.0006    0.9793    0.0013    0.0004    0.0002    0.0012    0.0009
     2     3    19    6.9415    0.0005    0.9811    0.0012    0.0004    0.0001    0.0011    0.0009
     2     3    20    6.9427    0.0005    0.9817    0.0012    0.0005    0.0002    0.0015    0.0012
     2     3    21    6.9376    0.0006    0.9794    0.0013    0.0004   -0.0000    0.0009    0.0009
     2     3    22    6.9385    0.0006    0.9798    0.0014    0.0007    0.0001    0.0019    0.0016
     2     3    23    6.9411    0.0007    0.9810    0.0016    0.0007    0.0002    0.0022    0.0016
     2     3    24    6.9340    0.0006    0.9778    0.0014    0.0005    0.0003    0.0017    0.0010
     2     3    25    6.9304    0.0005    0.9762    0.0012    0.0008    0.0001    0.0019    0.0017
     2     3    26    6.9289    0.0006    0.9755    0.0013    0.0002    0.0001    0.0008    0.0005
     2     3    27    6.9251    0.0006    0.9739    0.0013    0.0007    0.0001    0.0020    0.0017
     2     3    28    6.9187    0.0005    0.9710    0.0011    0.0005    0.0001    0.0013    0.0011
     2     3    29    6.9174    0.0005    0.9705    0.0011    0.0004    0.0001    0.0012    0.0009
     2     3    30    6.9118    0.0003    0.9680    0.0006    0.0003    0.0002    0.0011    0.0006
     2     3    31    6.9115    0.0002    0.9678    0.0004    0.0002    0.0001    0.0008    0.0005
     2     3    32    6.9143    0.0002    0.9690    0.0005    0.0001    0.0001    0.0005    0.0003
     2     3    33    6.9110    0.0001    0.9676    0.0003    0.0002    0.0002    0.0009    0.0004
     2     3    34    6.9069    0.0001    0.9658    0.0002    0.0002    0.0001    0.0006    0.0004
     2     3    35    6.9070    0.0001    0.9658    0.0002    0.0002    0.0002    0.0007    0.0004
     2     3    36    6.9086    0.0001    0.9665    0.0003    0.0001    0.0001    0.0003    0.0002
     2     3    37    6.9066    0.0001    0.9656    0.0003    0.0001    0.0001    0.0006    0.0003
     2     3    38    6.9045    0.0001    0.9647    0.0003    0.0001    0.0000    0.0003    0.0002
     2     3    39    6.9062    0.0001    0.9655    0.0003    0.0002    0.0001    0.0007    0.0004
     2     3    40    6.8990    0.0001    0.9623    0.0001    0.0002   -0.0000    0.0003    0.0004
     2     4     0    5.8568    0.1018    0.4997    0.1890    0.1033    0.0257    0.2278    0.1824
     2     4     1    6.1678    0.0667    0.6377    0.1323    0.0676    0.0169    0.1619    0.1295
     2     4     2    6.3961    0.0466    0.7391    0.0964    0.0485    0.0087    0.1158    0.0982
     2     4     3    6.5172    0.0353    0.7928    0.0748    0.0359    0.0082    0.0916    0.0746
     2     4     4    6.6551    0.0277    0.8540    0.0595    0.0193    0.0046    0.0517    0.0418
     2     4     5    6.7528    0.0172    0.8974    0.0379    0.0154    0.0022    0.0385    0.0338
     2     4     6    6.7915    0.0126    0.9146    0.0279    0.0054    0.0018    0.0163    0.0121
     2     4     7    6.8566    0.0066    0.9434    0.0150    0.0075    0.0011    0.0193    0.0168
     2     4     8    6.8984    0.0049    0.9620    0.0110    0.0045    0.0012    0.0128    0.0101
     2     4     9    6.9140    0.0035    0.9689    0.0080    0.0031    0.0007    0.0087    0.0071
     2     4    10    6.9242    0.0032    0.9735    0.0072    0.0021    0.0005    0.0059    0.0047
     2     4    11    6.9406    0.0022    0.9808    0.0050    0.0021    0.0005    0.0060    0.0048
     2     4    12    6.9490    0.0015    0.9845    0.0034    0.0015    0.0001    0.0035    0.0034
     2     4    13    6.9493    0.0015    0.9846    0.0035    0.0008    0.0002    0.0025    0.0019
     2     4    14    6.9439    0.0020    0.9822    0.0045    0.0024   -0.0000    0.0053    0.0054
     2     4    15    6.9626    0.0011    0.9905    0.0026    0.0016   -0.0001    0.0035    0.0037
     2     4    16    6.9644    0.0011    0.9913    0.0024    0.0014    0.0001    0.0034    0.0032
     2     4    17    6.9698    0.0008    0.9937    0.0018    0.0009   -0.0001    0.0018    0.0021
     2     4    18    6.9712    0.0005    0.9943    0.0012    0.0006   -0.0004    0.0003    0.0013
     2     4    19    6.9717    0.0007    0.9945    0.0016    0.0004   -0.0003    0.0001    0.0009
     2     4    20    6.9641    0.0012    0.9912    0.0028    0.0005   -0.0004    0.0002    0.0012
     2     4    21    6.9605    0.0015    0.9896    0.0034    0.0008   -0.0002    0.0015    0.0019
     2     4    22    6.9549    0.0019    0.9871    0.0042    0.0019    0.0000    0.0045    0.0044
     2     4    23    6.9565    0.0018    0.9878    0.0040    0.0019   -0.0001    0.0040    0.0042
     2     4    24    6.9520    0.0021    0.9858    0.0048    0.0017    0.0003    0.0045    0.0039
     2     4    25    6.9428    0.0023    0.9817    0.0053    0.0024    0.0004    0.0065    0.0055
     2     4    26    6.9225    0.0030    0.9727    0.0069    0.0024    0.0002    0.0060    0.0055
     2     4    27    6.9104    0.0032    0.9673    0.0072    0.0034    0.0006    0.0090    0.0078
     2     4    28    6.9093    0.0033    0.9668    0.0076    0.0035    0.0005    0.0091    0.0080
     2     4    29    6.9011    0.0034    0.9632    0.0078    0.0030    0.0008    0.0086    0.0067
     2     4    30    6.8796    0.0031    0.9536    0.0069    0.0031    0.0008    0.0088    0.0071
     2     4    31    6.8595    0.0023    0.9447    0.0053    0.0022    0.0006    0.0063    0.0050
     2     4    32    6.8474    0.0019    0.9393    0.0042    0.0024    0.0003    0.0062    0.0055
     2     4    33    6.8351    0.0012    0.9339    0.0026    0.0006   -0.0003    0.0009    0.0015
     2     4    34    6.8255    0.0004    0.9297    0.0010    0.0004   -0.0001    0.0007    0.0010
     2     4    35    6.8285    0.0006    0.9310    0.0013    0.0012   -0.0004    0.0016    0.0026
     2     4    36    6.8318    0.0007    0.9325    0.0015    0.0012    0.0000    0.0029    0.0028
     2     4    37    6.8245    0.0001    0.9292    0.0003    0.0002   -0.0005   -0.0006    0.0005
     2     4    38    6.8220   -0.0001    0.9281   -0.0002   -0.0001   -0.0005   -0.0014   -0.0002
     2     4    39    6.8220   -0.0001    0.9281   -0.0002   -0.0001   -0.0005   -0.0014   -0.0002
     2     4    40    6.8220   -0.0001    0.9281   -0.0002   -0.0001   -0.0005   -0.0014   -0.0002
     2     5     0    5.8568    0.1018    0.4997    0.1890    0.0945    0.0219    0.2102    0.1707
     2     5     1    6.1526    0.0838    0.6310    0.1608    0.0971    0.0147    0.2036    0.1769
     2     5     2    6.3375    0.0540    0.7130    0.1099    0.0673    0.0101    0.1505    0.1309
     2     5     3    6.4881    0.0311    0.7799    0.0664    0.0372    0.0054    0.0888    0.0776
     2     5     4    6.6114    0.0232    0.8346    0.0505    0.0196    0.0055    0.0544    0.0425
     2     5     5    6.6783    0.0160    0.8643    0.0353    0.0123    0.0035    0.0349    0.0272
     2     5     6    6.6662    0.0159    0.8589    0.0352    0.0137    0.0029    0.0367    0.0303
     2     5     7    6.7329    0.0124    0.8886    0.0277    0.0072    0.0028    0.0224    0.0161
     2     5     8    6.7659    0.0117    0.9032    0.0261    0.0099    0.0024    0.0274    0.0220
     2     5     9    6.8214    0.0101    0.9278    0.0227    0.0088    0.0020    0.0239    0.0196
     2     5    10    6.8670    0.0076    0.9481    0.0171    0.0070    0.0012    0.0184    0.0157
     2     5    11    6.8859    0.0066    0.9565    0.0148    0.0085    0.0014    0.0222    0.0190
     2     5    12    6.8824    0.0078    0.9549    0.0175    0.0082    0.0013    0.0213    0.0183
     2     5    13    6.9007    0.0048    0.9630    0.0108    0.0028    0.0005    0.0075    0.0064
     2     5    14    6.9370    0.0031    0.9792    0.0071    0.0021    0.0005    0.0060    0.0049
     2     5    15    6.9426    0.0024    0.9816    0.0055    0.0022    0.0006    0.0064    0.0050
     2     5    16    6.9471    0.0024    0.9836    0.0055    0.0010    0.0002    0.0028    0.0023
     2     5    17    6.9600    0.0011    0.9893    0.0026    0.0014    0.0005    0.0043    0.0033
     2     5    18    6.9601    0.0013    0.9894    0.0029    0.0006   -0.0000    0.0013    0.0013
     2     5    19    6.9657    0.0010    0.9919    0.0023    0.0009    0.0003    0.0026    0.0020
     2     5    20    6.9757    0.0003    0.9963    0.0007    0.0001    0.0001    0.0003    0.0001
     2     5    21    6.9790    0.0001    0.9978    0.0003    0.0000   -0.0000    0.0000    0.0001
     2     5    22    6.9813    0.0001    0.9988    0.0002    0.0001    0.0001    0.0004    0.0001
     2     5    23    6.9807    0.0001    0.9985    0.0002    0.0000    0.0000    0.0002    0.0001
     2     5    24    6.9808    0.0001    0.9986    0.0002    0.0000   -0.0000   -0.0000    0.0001
     2     5    25    6.9810    0.0001    0.9987    0.0002    0.0000   -0.0001   -0.0001    0.0001
     2     5    26    6.9809    0.0001    0.9986    0.0002    0.0000   -0.0000   -0.0000    0.0001
     2     5    27    6.9812    0.0001    0.9988    0.0002    0.0000   -0.0001   -0.0001    0.0001
     2     5    28    6.9801    0.0001    0.9983    0.0002    0.0000    0.0000    0.0002    0.0001
     2     5    29    6.9799    0.0001    0.9982    0.0002    0.0001   -0.0002   -0.0003    0.0001
     2     5    30    6.9811    0.0001    0.9987    0.0002    0.0000    0.0001    0.0002    0.0001
     2     5    31    6.9818    0.0001    0.9990    0.0002    0.0000    0.0000    0.0002    0.0001
     2     5    32    6.9825    0.0000    0.9994    0.0001   -0.0000   -0.0000   -0.0001   -0.0000
     2     5    33    6.9822    0.0001    0.9992    0.0001   -0.0000    0.0000    0.0000   -0.0001
     2     5    34    6.9831    0.0000    0.9996    0.0001   -0.0000   -0.0002   -0.0004   -0.0000
     2     5    35    6.9830    0.0000    0.9996    0.0001   -0.0000    0.0001    0.0003   -0.0000
     2     5    36    6.9812    0.0001    0.9988    0.0002    0.0000   -0.0000   -0.0001    0.0001
     2     5    37    6.9815    0.0001    0.9989    0.0002    0.0000   -0.0001   -0.0001    0.0001
     2     5    38    6.9816    0.0001    0.9989    0.0002    0.0000    0.0001    0.0003    0.0000
     2     5    39    6.9826    0.0001    0.9994    0.0001    0.0000    0.0001    0.0003    0.0000
     2     5    40    6.9824    0.0001    0.9993    0.0002   -0.0000    0.0001    0.0001   -0.0001
     2     6     0    5.8568    0.1018    0.4997    0.1890    0.1458    0.0242    0.2800    0.2401
     2     6     1    6.1704    0.0823    0.6389    0.1585    0.1198    0.0141    0.2345    0.2097
     2     6     2    6.3775    0.0580    0.7308    0.1171    0.0674    0.0103    0.1510    0.1310
     2     6     3    6.4740    0.0482    0.7736    0.0994    0.0437    0.0081    0.1060    0.0895
     2     6     4    6.6450    0.0263    0.8495    0.0568    0.0152    0.0048    0.0438    0.0333
     2     6     5    6.7332    0.0206    0.8887    0.0450    0.0150    0.0036    0.0409    0.0330
     2     6     6    6.7896    0.0155    0.9137    0.0341    0.0100    0.0024    0.0275    0.0223
     2     6     7    6.7819    0.0158    0.9103    0.0349    0.0194    0.0027    0.0482    0.0422
     2     6     8    6.8218    0.0110    0.9280    0.0245    0.0119    0.0024    0.0316    0.0264
     2     6     9    6.8717    0.0062    0.9501    0.0139    0.0047    0.0012    0.0133    0.0107
     2     6    10    6.8948    0.0042    0.9604    0.0096    0.0052    0.0008    0.0137    0.0118
     2     6    11    6.9150    0.0027    0.9694    0.0061    0.0020    0.0002    0.0050    0.0045
     2     6    12    6.9366    0.0010    0.9790    0.0023    0.0007    0.0002    0.0020    0.0017
     2     6    13    6.9430    0.0011    0.9818    0.0026    0.0009    0.0002    0.0024    0.0020
     2     6    14    6.9476    0.0006    0.9839    0.0013    0.0004    0.0000    0.0010    0.0009
     2     6    15    6.9495    0.0005    0.9847    0.0012    0.0002    0.0001    0.0007    0.0005
     2     6    16    6.9482    0.0006    0.9841    0.0014    0.0005    0.0002    0.0015    0.0011
     2     6    17    6.9549    0.0005    0.9871    0.0012    0.0006    0.0001    0.0016    0.0014
     2     6    18    6.9608    0.0005    0.9897    0.0011    0.0003    0.0001    0.0010    0.0008
     2     6    19    6.9578    0.0005    0.9884    0.0012    0.0003    0.0001    0.0010    0.0008
     2     6    20    6.9655    0.0004    0.9918    0.0009    0.0002    0.0002    0.0009    0.0005
     2     6    21    6.9707    0.0003    0.9941    0.0008    0.0006   -0.0000    0.0014    0.0014
     2     6    22    6.9687    0.0004    0.9932    0.0009    0.0003    0.0001    0.0010    0.0008
     2     6    23    6.9761    0.0002    0.9965    0.0005    0.0001   -0.0002   -0.0002    0.0002
     2     6    24    6.9732    0.0002    0.9952    0.0005    0.0002   -0.0000    0.0003    0.0004
     2     6    25    6.9727    0.0003    0.9950    0.0006    0.0002   -0.0002    0.0000    0.0005
     2     6    26    6.9775    0.0001    0.9971    0.0003    0.0000   -0.0001   -0.0002    0.0000
     2     6    27    6.9793    0.0001    0.9979    0.0003    0.0001   -0.0004   -0.0008    0.0001
     2     6    28    6.9782    0.0001    0.9974    0.0003    0.0001   -0.0002   -0.0004    0.0001
     2     6    29    6.9753    0.0001    0.9962    0.0003    0.0001   -0.0005   -0.0010    0.0002
     2     6    30    6.9759    0.0001    0.9964    0.0003    0.0001   -0.0004   -0.0007    0.0002
     2     6    31    6.9767    0.0001    0.9968    0.0003    0.0000   -0.0003   -0.0006    0.0001
     2     6    32    6.9772    0.0001    0.9970    0.0003    0.0001   -0.0004   -0.0008    0.0001
     2     6    33    6.9777    0.0001    0.9972    0.0003    0.0000   -0.0005   -0.0011    0.0000
     2     6    34    6.9773    0.0001    0.9970    0.0003    0.0001   -0.0005   -0.0009    0.0001
     2     6    35    6.9792    0.0001    0.9979    0.0003    0.0000   -0.0005   -0.0010    0.0001
     2     6    36    6.9786    0.0001    0.9976    0.0003    0.0001   -0.0003   -0.0005    0.0002
     2     6    37    6.9793    0.0001    0.9979    0.0003    0.0001   -0.0005   -0.0011    0.0001
     2     6    38    6.9808    0.0001    0.9986    0.0003   -0.0000   -0.0006   -0.0015   -0.0000
     2     6    39    6.9809    0.0001    0.9986    0.0003   -0.0000   -0.0004   -0.0009   -0.0000
     2     6    40    6.9811    0.0001    0.9987    0.0002    0.0000   -0.0005   -0.0011    0.0001
     2     7     0    5.8568    0.1018    0.4997    0.1890    0.0796    0.0225    0.1893    0.1476
     2     7     1    6.0783    0.0926    0.5980    0.1749    0.0765    0.0209    0.1823    0.1432
     2     7     2    6.3574    0.0712    0.7219    0.1402    0.0566    0.0195    0.1483    0.1103
     2     7     3    6.5640    0.0375    0.8136    0.0791    0.0389    0.0095    0.0996    0.0800
     2     7     4    6.6577    0.0301    0.8552    0.0644    0.0431    0.0086    0.1058    0.0882
     2     7     5    6.7406    0.0237    0.8920    0.0513    0.0180    0.0063    0.0527    0.0391
     2     7     6    6.8468    0.0139    0.9391    0.0308    0.0166    0.0022    0.0413    0.0365
     2     7     7    6.8941    0.0073    0.9601    0.0164    0.0079    0.0013    0.0207    0.0178
     2     7     8    6.9179    0.0048    0.9707    0.0109    0.0047    0.0012    0.0135    0.0107
     2     7     9    6.9414    0.0028    0.9811    0.0064    0.0013    0.0003    0.0036    0.0029
     2     7    10    6.9549    0.0011    0.9871    0.0026    0.0007    0.0000    0.0017    0.0017
     2     7    11    6.9490    0.0011    0.9845    0.0025    0.0014    0.0002    0.0036    0.0031
     2     7    12    6.9483    0.0013    0.9841    0.0030    0.0017    0.0001    0.0041    0.0038
     2     7    13    6.9554    0.0010    0.9873    0.0023    0.0007    0.0001    0.0020    0.0016
     2     7    14    6.9606    0.0009    0.9896    0.0021    0.0011    0.0002    0.0029    0.0025
     2     7    15    6.9638    0.0009    0.9911    0.0021    0.0009    0.0001    0.0023    0.0021
     2     7    16    6.9640    0.0010    0.9911    0.0022    0.0009    0.0001    0.0023    0.0021
     2     7    17    6.9716    0.0005    0.9945    0.0010    0.0004    0.0001    0.0013    0.0010
     2     7    18    6.9734    0.0005    0.9953    0.0011    0.0002    0.0002    0.0008    0.0004
     2     7    19    6.9797    0.0001    0.9981    0.0003    0.0001    0.0001    0.0005    0.0003
     2     7    20    6.9805    0.0001    0.9984    0.0002    0.0000   -0.0002   -0.0004    0.0001
     2     7    21    6.9805    0.0001    0.9985    0.0002    0.0000    0.0001    0.0003    0.0001
     2     7    22    6.9783    0.0001    0.9975    0.0003    0.0000    0.0001    0.0003    0.0001
     2     7    23    6.9757    0.0002    0.9963    0.0004    0.0001    0.0000    0.0003    0.0002
     2     7    24    6.9753    0.0002    0.9962    0.0004    0.0000    0.0001    0.0004    0.0001
     2     7    25    6.9710    0.0002    0.9942    0.0005    0.0001    0.0001    0.0004    0.0002
     2     7    26    6.9710    0.0002    0.9942    0.0005    0.0001    0.0002    0.0006    0.0002
     2     7    27    6.9723    0.0002    0.9948    0.0004    0.0001    0.0001    0.0005    0.0002
     2     7    28    6.9724    0.0002    0.9949    0.0005    0.0001    0.0001    0.0003    0.0002
     2     7    29    6.9737    0.0002    0.9954    0.0004    0.0001    0.0001    0.0004    0.0003
     2     7    30    6.9748    0.0002    0.9959    0.0004    0.0001   -0.0001   -0.0001    0.0002
     2     7    31    6.9716    0.0002    0.9945    0.0005    0.0001   -0.0002   -0.0002    0.0002
     2     7    32    6.9726    0.0002    0.9949    0.0005    0.0001   -0.0002   -0.0003    0.0002
     2     7    33    6.9733    0.0002    0.9953    0.0004    0.0001    0.0002    0.0006    0.0002
     2     7    34    6.9716    0.0002    0.9945    0.0005    0.0001    0.0002    0.0006    0.0002
     2     7    35    6.9703    0.0002    0.9939    0.0005    0.0001    0.0000    0.0002    0.0001
     2     7    36    6.9675    0.0002    0.9927    0.0006    0.0001    0.0001    0.0005    0.0002
     2     7    37    6.9687    0.0002    0.9932    0.0006    0.0001   -0.0002   -0.0003    0.0002
     2     7    38    6.9661    0.0003    0.9921    0.0006    0.0001   -0.0000    0.0001    0.0002
     2     7    39    6.9672    0.0002    0.9926    0.0006    0.0001    0.0001    0.0004    0.0002
     2     7    40    6.9656    0.0003    0.9919    0.0006    0.0001   -0.0002   -0.0002    0.0002
     2     8     0    5.8568    0.1018    0.4997    0.1890    0.1311    0.0276    0.2664    0.2201
     2     8     1    6.1992    0.0725    0.6517    0.1422    0.0553    0.0153    0.1391    0.1089
     2     8     2    6.4244    0.0518    0.7516    0.1060    0.0597    0.0114    0.1400    0.1174
     2     8     3    6.6140    0.0239    0.8358    0.0518    0.0252    0.0043    0.0633    0.0540
     2     8     4    6.6977    0.0210    0.8729    0.0459    0.0260    0.0042    0.0646    0.0556
     2     8     5    6.7567    0.0100    0.8991    0.0223    0.0127    0.0030    0.0346    0.0279
     2     8     6    6.7771    0.0110    0.9082    0.0246    0.0095    0.0018    0.0252    0.0213
     2     8     7    6.7993    0.0088    0.9180    0.0198    0.0104    0.0019    0.0273    0.0231
     2     8     8    6.8267    0.0074    0.9302    0.0166    0.0078    0.0018    0.0213    0.0174
     2     8     9    6.8297    0.0057    0.9315    0.0128    0.0050    0.0013    0.0142    0.0113
     2     8    10    6.8754    0.0049    0.9518    0.0112    0.0041    0.0013    0.0121    0.0092
     2     8    11    6.8883    0.0046    0.9575    0.0103    0.0069    0.0011    0.0181    0.0155
     2     8    12    6.9115    0.0020    0.9678    0.0047    0.0022    0.0005    0.0062    0.0051
     2     8    13    6.9221    0.0017    0.9725    0.0039    0.0019    0.0004    0.0053    0.0044
     2     8    14    6.9281    0.0012    0.9752    0.0028    0.0017    0.0005    0.0049    0.0038
     2     8    15    6.9364    0.0008    0.9789    0.0018    0.0008    0.0004    0.0028    0.0017
     2     8    16    6.9383    0.0008    0.9797    0.0018    0.0006    0.0001    0.0017    0.0014
     2     8    17    6.9345    0.0007    0.9780    0.0016    0.0007    0.0003    0.0022    0.0015
     2     8    18    6.9438    0.0005    0.9822    0.0011    0.0005    0.0002    0.0017    0.0012
     2     8    19    6.9425    0.0005    0.9816    0.0011    0.0004    0.0002    0.0015    0.0009
     2     8    20    6.9380    0.0005    0.9796    0.0011    0.0004    0.0003    0.0017    0.0009
     2     8    21    6.9378    0.0005    0.9795    0.0011    0.0003    0.0003    0.0012    0.0006
     2     8    22    6.9343    0.0005    0.9779    0.0012    0.0003    0.0004    0.0016    0.0008
     2     8    23    6.9291    0.0006    0.9756    0.0013    0.0005    0.0003    0.0018    0.0011
     2     8    24    6.9290    0.0005    0.9756    0.0012    0.0005    0.0003    0.0019    0.0012
     2     8    25    6.9221    0.0006    0.9725    0.0013    0.0005    0.0002    0.0017    0.0012
     2     8    26    6.9191    0.0005    0.9712    0.0012    0.0005    0.0004    0.0020    0.0011
     2     8    27    6.9232    0.0006    0.9730    0.0013    0.0004    0.0002    0.0012    0.0008
     2     8    28    6.9250    0.0005    0.9738    0.0012    0.0006    0.0005    0.0024    0.0013
     2     8    29    6.9273    0.0005    0.9748    0.0012    0.0006    0.0003    0.0020    0.0014
     2     8    30    6.9231    0.0006    0.9730    0.0013    0.0005    0.0003    0.0018    0.0012
     2     8    31    6.9192    0.0005    0.9713    0.0012    0.0007    0.0005    0.0027    0.0015
     2     8    32    6.9129    0.0005    0.9684    0.0011    0.0006    0.0002    0.0018    0.0014
     2     8    33    6.9140    0.0005    0.9689    0.0012    0.0004    0.0001    0.0011    0.0009
     2     8    34    6.9107    0.0005    0.9675    0.0011    0.0005    0.0002    0.0016    0.0012
     2     8    35    6.9136    0.0005    0.9687    0.0012    0.0007    0.0002    0.0020    0.0015
     2     8    36    6.9127    0.0005    0.9683    0.0011    0.0005    0.0002    0.0016    0.0010
     2     8    37    6.9207    0.0005    0.9719    0.0012    0.0004    0.0003    0.0016    0.0008
     2     8    38    6.9178    0.0005    0.9706    0.0012    0.0006    0.0001    0.0016    0.0013
     2     8    39    6.9123    0.0005    0.9682    0.0011    0.0006    0.0001    0.0015    0.0013
     2     8    40    6.9118    0.0005    0.9680    0.0011    0.0003    0.0003    0.0015    0.0008
     2     9     0    5.8568    0.1018    0.4997    0.1890    0.1100    0.0251    0.2360    0.1922
     2     9     1    6.2296    0.0770    0.6651    0.1498    0.0553    0.0132    0.1356    0.1094
     2     9     2    6.2763    0.0603    0.6859    0.1212    0.0677    0.0151    0.1593    0.1302
     2     9     3    6.4217    0.0399    0.7504    0.0836    0.0471    0.0087    0.1132    0.0956
     2     9     4    6.5360    0.0470    0.8012    0.0970    0.0339    0.0076    0.0867    0.0708
     2     9     5    6.6738    0.0235    0.8623    0.0511    0.0295    0.0070    0.0770    0.0623
     2     9     6    6.7277    0.0193    0.8862    0.0423    0.0201    0.0036    0.0514    0.0435
     2     9     7    6.7413    0.0200    0.8923    0.0438    0.0182    0.0042    0.0489    0.0397
     2     9     8    6.8166    0.0133    0.9257    0.0296    0.0137    0.0015    0.0335    0.0302
     2     9     9    6.8426    0.0133    0.9372    0.0295    0.0081    0.0014    0.0213    0.0182
     2     9    10    6.8837    0.0066    0.9555    0.0149    0.0074    0.0010    0.0188    0.0166
     2     9    11    6.9110    0.0029    0.9676    0.0066    0.0024    0.0005    0.0066    0.0054
     2     9    12    6.9337    0.0015    0.9777    0.0035    0.0015    0.0004    0.0044    0.0034
     2     9    13    6.9314    0.0021    0.9767    0.0047    0.0022    0.0005    0.0061    0.0050
     2     9    14    6.9340    0.0016    0.9778    0.0036    0.0024    0.0003    0.0060    0.0054
     2     9    15    6.9337    0.0014    0.9777    0.0033    0.0021    0.0004    0.0057    0.0047
     2     9    16    6.9340    0.0012    0.9778    0.0028    0.0009    0.0002    0.0025    0.0021
     2     9    17    6.9261    0.0013    0.9743    0.0030    0.0013    0.0003    0.0037    0.0030
     2     9    18    6.9374    0.0014    0.9793    0.0032    0.0013    0.0003    0.0038    0.0030
     2     9    19    6.9450    0.0008    0.9827    0.0019    0.0007    0.0001    0.0017    0.0015
     2     9    20    6.9568    0.0005    0.9879    0.0012    0.0006    0.0001    0.0016    0.0014
     2     9    21    6.9595    0.0006    0.9891    0.0014    0.0004   -0.0001    0.0008    0.0010
     2     9    22    6.9621    0.0005    0.9903    0.0012    0.0003   -0.0001    0.0004    0.0006
     2     9    23    6.9644    0.0005    0.9913    0.0011    0.0005   -0.0002    0.0008    0.0012
     2     9    24    6.9621    0.0005    0.9903    0.0011    0.0005   -0.0000    0.0011    0.0011
     2     9    25    6.9612    0.0005    0.9899    0.0012    0.0004   -0.0000    0.0009    0.0010
     2     9    26    6.9558    0.0006    0.9875    0.0014    0.0003    0.0002    0.0011    0.0008
     2     9    27    6.9564    0.0005    0.9878    0.0012    0.0007    0.0001    0.0018    0.0016
     2     9    28    6.9559    0.0007    0.9875    0.0015    0.0008   -0.0000    0.0017    0.0018
     2     9    29    6.9554    0.0005    0.9873    0.0012    0.0006   -0.0000    0.0012    0.0013
     2     9    30    6.9471    0.0006    0.9836    0.0014    0.0004   -0.0000    0.0009    0.0009
     2     9    31    6.9474    0.0006    0.9838    0.0013    0.0006   -0.0001    0.0011    0.0013
     2     9    32    6.9485    0.0006    0.9842    0.0013    0.0004    0.0002    0.0012    0.0008
     2     9    33    6.9545    0.0006    0.9869    0.0013    0.0004    0.0002    0.0013    0.0009
     2     9    34    6.9561    0.0006    0.9876    0.0013    0.0007    0.0000    0.0015    0.0015
     2     9    35    6.9484    0.0006    0.9842    0.0013    0.0005    0.0002    0.0016    0.0011
     2     9    36    6.9493    0.0006    0.9846    0.0014    0.0007   -0.0000    0.0015    0.0016
     2     9    37    6.9483    0.0006    0.9842    0.0014    0.0006    0.0001    0.0015    0.0013
     2     9    38    6.9473    0.0006    0.9837    0.0013    0.0004   -0.0000    0.0009    0.0010
     2     9    39    6.9502    0.0006    0.9850    0.0013    0.0007   -0.0001    0.0012    0.0015
     2     9    40    6.9495    0.0006    0.9847    0.0013    0.0008   -0.0001    0.0016    0.0018
     2    10     0    5.8568    0.1018    0.4997    0.1890    0.0979    0.0226    0.2162    0.1756
     2    10     1    6.1468    0.0840    0.6284    0.1612    0.0543    0.0152    0.1372    0.1072
     2    10     2    6.3800    0.0559    0.7319    0.1135    0.0398    0.0150    0.1114    0.0809
     2    10     3    6.4603    0.0564    0.7676    0.1143    0.0569    0.0148    0.1408    0.1118
     2    10     4    6.6824    0.0228    0.8661    0.0497    0.0255    0.0071    0.0694    0.0542
     2    10     5    6.7692    0.0214    0.9047    0.0466    0.0209    0.0039    0.0538    0.0452
     2    10     6    6.8095    0.0144    0.9225    0.0318    0.0119    0.0030    0.0330    0.0263
     2    10     7    6.8259    0.0085    0.9298    0.0190    0.0044    0.0013    0.0129    0.0099
     2    10     8    6.8551    0.0072    0.9428    0.0163    0.0073    0.0019    0.0206    0.0163
     2    10     9    6.8829    0.0052    0.9551    0.0117    0.0042    0.0009    0.0115    0.0094
     2    10    10    6.9053    0.0045    0.9651    0.0102    0.0040    0.0009    0.0110    0.0090
     2    10    11    6.9115    0.0038    0.9678    0.0086    0.0033    0.0008    0.0094    0.0076
     2    10    12    6.9209    0.0029    0.9720    0.0066    0.0023    0.0005    0.0065    0.0053
     2    10    13    6.9308    0.0025    0.9764    0.0058    0.0020    0.0005    0.0057    0.0046
     2    10    14    6.9353    0.0023    0.9784    0.0053    0.0022    0.0007    0.0066    0.0050
     2    10    15    6.9609    0.0011    0.9897    0.0025    0.0008    0.0002    0.0022    0.0017
     2    10    16    6.9589    0.0012    0.9889    0.0028    0.0011    0.0001    0.0027    0.0024
     2    10    17    6.9635    0.0012    0.9909    0.0028    0.0014    0.0003    0.0041    0.0033
     2    10    18    6.9670    0.0013    0.9925    0.0030    0.0007    0.0001    0.0019    0.0016
     2    10    19    6.9675    0.0013    0.9927    0.0029    0.0010    0.0002    0.0028    0.0023
     2    10    20    6.9743    0.0008    0.9957    0.0018    0.0005    0.0001    0.0014    0.0012
     2    10    21    6.9748    0.0008    0.9959    0.0018    0.0003   -0.0000    0.0007    0.0007
     2    10    22    6.9788    0.0003    0.9977    0.0006    0.0001   -0.0001   -0.0002    0.0002
     2    10    23    6.9771    0.0004    0.9970    0.0009    0.0003    0.0002    0.0012    0.0008
     2    10    24    6.9724    0.0008    0.9949    0.0017    0.0013    0.0000    0.0031    0.0030
     2    10    25    6.9601    0.0017    0.9894    0.0039    0.0019    0.0005    0.0053    0.0043
     2    10    26    6.9651    0.0013    0.9916    0.0030    0.0010    0.0003    0.0029    0.0022
     2    10    27    6.9537    0.0022    0.9866    0.0050    0.0013    0.0006    0.0042    0.0029
     2    10    28    6.9136    0.0040    0.9688    0.0091    0.0055    0.0007    0.0138    0.0123
     2    10    29    6.9095    0.0042    0.9669    0.0095    0.0037    0.0006    0.0097    0.0084
     2    10    30    6.8937    0.0041    0.9599    0.0094    0.0045    0.0009    0.0122    0.0102
     2    10    31    6.8765    0.0044    0.9523    0.0100    0.0033    0.0009    0.0096    0.0075
     2    10    32    6.8695    0.0041    0.9492    0.0093    0.0036    0.0010    0.0104    0.0082
     2    10    33    6.8628    0.0036    0.9462    0.0081    0.0025    0.0009    0.0076    0.0057
     2    10    34    6.8687    0.0041    0.9488    0.0092    0.0022    0.0006    0.0064    0.0050
     2    10    35    6.8493    0.0035    0.9402    0.0080    0.0038    0.0004    0.0097    0.0087
     2    10    36    6.8440    0.0031    0.9378    0.0070    0.0028    0.0004    0.0073    0.0063
     2    10    37    6.8292    0.0020    0.9313    0.0045    0.0016    0.0003    0.0045    0.0037
     2    10    38    6.8257    0.0018    0.9297    0.0041    0.0016    0.0004    0.0044    0.0036
     2    10    39    6.8145    0.0011    0.9248    0.0024    0.0013   -0.0001    0.0028    0.0030
     2    10    40    6.8106    0.0009    0.9231    0.0021    0.0003    0.0002    0.0012    0.0008
     3     1     0    5.8568    0.1018    0.4997    0.1890    0.0830    0.0248    0.1978    0.1523
     3     1     1    6.1582    0.0748    0.6335    0.1460    0.1243    0.0139    0.2402    0.2160
     3     1     2    6.4021    0.0631    0.7417    0.1262    0.0724    0.0097    0.1582    0.1395
     3     1     3    6.5828    0.0338    0.8219    0.0719    0.0239    0.0055    0.0630    0.0511
     3     1     4    6.7337    0.0153    0.8889    0.0338    0.0186    0.0034    0.0478    0.0404
     3     1     5    6.7343    0.0176    0.8892    0.0387    0.0286    0.0036    0.0687    0.0610
     3     1     6    6.7858    0.0103    0.9120    0.0230    0.0118    0.0019    0.0305    0.0262
     3     1     7    6.7987    0.0092    0.9178    0.0206    0.0065    0.0017    0.0185    0.0145
     3     1     8    6.7841    0.0081    0.9113    0.0183    0.0055    0.0026    0.0181    0.0123
     3     1     9    6.8007    0.0086    0.9187    0.0193    0.0085    0.0018    0.0232    0.0191
     3     1    10    6.8323    0.0071    0.9327    0.0159    0.0058    0.0017    0.0167    0.0130
     3     1    11    6.8444    0.0073    0.9380    0.0165    0.0062    0.0013    0.0169    0.0139
     3     1    12    6.8664    0.0060    0.9478    0.0136    0.0066    0.0015    0.0182    0.0149
     3     1    13    6.9026    0.0039    0.9639    0.0088    0.0029    0.0007    0.0082    0.0065
     3     1    14    6.9135    0.0036    0.9687    0.0083    0.0070    0.0009    0.0178    0.0157
     3     1    15    6.9304    0.0023    0.9762    0.0053    0.0015    0.0006    0.0046    0.0034
     3     1    16    6.9425    0.0016    0.9816    0.0036    0.0016    0.0006    0.0050    0.0037
     3     1    17    6.9510    0.0009    0.9854    0.0021    0.0006    0.0003    0.0022    0.0014
     3     1    18    6.9472    0.0011    0.9837    0.0025    0.0012    0.0003    0.0033    0.0026
     3     1    19    6.9546    0.0009    0.9870    0.0021    0.0016    0.0002    0.0042    0.0037
     3     1    20    6.9581    0.0004    0.9885    0.0010    0.0003    0.0002    0.0012    0.0007
     3     1    21    6.9614    0.0001    0.9900    0.0003    0.0001   -0.0000    0.0002    0.0002
     3     1    22    6.9596    0.0001    0.9892    0.0002    0.0001    0.0000    0.0002    0.0001
     3     1    23    6.9587    0.0001    0.9888    0.0002    0.0000    0.0004    0.0009    0.0000
     3     1    24    6.9568    0.0001    0.9879    0.0002    0.0000    0.0004    0.0010    0.0000
     3     1    25    6.9567    0.0001    0.9879    0.0002    0.0001    0.0005    0.0014    0.0002
     3     1    26    6.9565    0.0001    0.9878    0.0002    0.0000    0.0006    0.0015    0.0001
     3     1    27    6.9561    0.0001    0.9876    0.0001    0.0001    0.0005    0.0013    0.0001
     3     1    28    6.9561    0.0000    0.9876    0.0001    0.0000    0.0005    0.0011    0.0000
     3     1    29    6.9561    0.0001    0.9876    0.0001    0.0000    0.0004    0.0009    0.0001
     3     1    30    6.9561    0.0001    0.9876    0.0001    0.0000    0.0004    0.0009    0.0001
     3     1    31    6.9561    0.0001    0.9876    0.0001    0.0001    0.0006    0.0015    0.0002
     3     1    32    6.9561    0.0001    0.9876    0.0001    0.0000    0.0005    0.0012    0.0001
     3     1    33    6.9561    0.0000    0.9876    0.0001    0.0001    0.0006    0.0015    0.0002
     3     1    34    6.9561    0.0001    0.9876    0.0001    0.0001    0.0004    0.0011    0.0002
     3     1    35    6.9561    0.0001    0.9876    0.0001    0.0000    0.0005    0.0013    0.0000
     3     1    36    6.9561    0.0001    0.9876    0.0001    0.0001    0.0005    0.0014    0.0002
     3     1    37    6.9562    0.0001    0.9876    0.0002    0.0001    0.0000    0.0002    0.0001
     3     1    38    6.9561    0.0001    0.9876    0.0001    0.0000    0.0006    0.0015    0.0001
     3     1    39    6.9562    0.0001    0.9876    0.0001    0.0001    0.0004    0.0011    0.0001
     3     1    40    6.9562    0.0001    0.9877    0.0001    0.0000    0.0006    0.0013    0.0000
     3     2     0    5.8568    0.1018    0.4997    0.1890    0.1109    0.0328    0.2473    0.1909
     3     2     1    6.2540    0.0892    0.6760    0.1694    0.1151    0.0180    0.2334    0.2019
     3     2     2    6.4374    0.0724    0.7574    0.1421    0.0433    0.0153    0.1184    0.0874
     3     2     3    6.6384    0.0376    0.8466    0.0792    0.0280    0.0071    0.0743    0.0593
     3     2     4    6.7224    0.0176    0.8839    0.0388    0.0178    0.0053    0.0502    0.0386
     3     2     5    6.7797    0.0133    0.9093    0.0295    0.0139    0.0020    0.0350    0.0306
     3     2     6    6.8046    0.0171    0.9204    0.0377    0.0132    0.0028    0.0353    0.0291
     3     2     7    6.8353    0.0124    0.9340    0.0276    0.0132    0.0022    0.0340    0.0291
     3     2     8    6.8710    0.0066    0.9498    0.0150    0.0036    0.0007    0.0098    0.0082
     3     2     9    6.8884    0.0053    0.9576    0.0119    0.0041    0.0008    0.0110    0.0092
     3     2    10    6.9068    0.0036    0.9657    0.0083    0.0024    0.0005    0.0067    0.0054
     3     2    11    6.9296    0.0025    0.9758    0.0056    0.0022    0.0006    0.0063    0.0050
     3     2    12    6.9391    0.0019    0.9801    0.0044    0.0009    0.0003    0.0027    0.0020
     3     2    13    6.9368    0.0018    0.9790    0.0042    0.0011    0.0003    0.0032    0.0025
     3     2    14    6.9408    0.0019    0.9808    0.0044    0.0017    0.0004    0.0048    0.0040
     3     2    15    6.9393    0.0021    0.9802    0.0047    0.0024    0.0006    0.0069    0.0056
     3     2    16    6.9397    0.0024    0.9803    0.0055    0.0025    0.0005    0.0070    0.0058
     3     2    17    6.9503    0.0017    0.9850    0.0039    0.0009    0.0000    0.0020    0.0020
     3     2    18    6.9538    0.0014    0.9866    0.0032    0.0017    0.0003    0.0046    0.0038
     3     2    19    6.9612    0.0005    0.9899    0.0011    0.0001    0.0001    0.0004    0.0001
     3     2    20    6.9572    0.0008    0.9881    0.0017    0.0003    0.0000    0.0008    0.0007
     3     2    21    6.9537    0.0008    0.9865    0.0018    0.0006    0.0004    0.0024    0.0014
     3     2    22    6.9434    0.0016    0.9820    0.0036    0.0013    0.0001    0.0032    0.0029
     3     2    23    6.9432    0.0016    0.9819    0.0036    0.0008    0.0003    0.0026    0.0019
     3     2    24    6.9330    0.0021    0.9774    0.0048    0.0019    0.0004    0.0053    0.0043
     3     2    25    6.9313    0.0021    0.9766    0.0047    0.0027    0.0004    0.0071    0.0061
     3     2    26    6.9217    0.0025    0.9724    0.0058    0.0025    0.0007    0.0074    0.0057
     3     2    27    6.9163    0.0027    0.9700    0.0061    0.0027    0.0007    0.0076    0.0061
     3     2    28    6.9032    0.0030    0.9642    0.0068    0.0030    0.0007    0.0084    0.0067
     3     2    29    6.8817    0.0032    0.9546    0.0072    0.0039    0.0003    0.0095    0.0088
     3     2    30    6.8698    0.0030    0.9493    0.0069    0.0022    0.0005    0.0062    0.0051
     3     2    31    6.8608    0.0029    0.9453    0.0065    0.0022    0.0007    0.0065    0.0049
     3     2    32    6.8451    0.0026    0.9383    0.0059    0.0027    0.0004    0.0069    0.0060
     3     2    33    6.8289    0.0019    0.9311    0.0043    0.0023    0.0003    0.0060    0.0052
     3     2    34    6.8297    0.0022    0.9315    0.0050    0.0019    0.0005    0.0054    0.0043
     3     2    35    6.8342    0.0023    0.9335    0.0053    0.0019    0.0002    0.0048    0.0044
     3     2    36    6.8248    0.0017    0.9293    0.0038    0.0022    0.0003    0.0055    0.0049
     3     2    37    6.8106    0.0008    0.9230    0.0019    0.0010    0.0001    0.0027    0.0024
     3     2    38    6.8100    0.0009    0.9228    0.0021    0.0020    0.0002    0.0050    0.0045
     3     2    39    6.8151    0.0012    0.9250    0.0028    0.0014   -0.0000    0.0032    0.0033
     3     2    40    6.8163    0.0012    0.9256    0.0027    0.0012    0.0001    0.0030    0.0027
     3     3     0    5.8568    0.1018    0.4997    0.1890    0.1304    0.0214    0.2577    0.2214
     3     3     1    6.1647    0.0727    0.6364    0.1427    0.0702    0.0107    0.1562    0.1355
     3     3     2    6.3670    0.0647    0.7262    0.1290    0.0704    0.0115    0.1579    0.1357
     3     3     3    6.5628    0.0320    0.8130    0.0683    0.0375    0.0050    0.0886    0.0782
     3     3     4    6.6154    0.0267    0.8364    0.0576    0.0287    0.0052    0.0720    0.0609
     3     3     5    6.7162    0.0190    0.8811    0.0417    0.0180    0.0035    0.0468    0.0392
     3     3     6    6.7662    0.0145    0.9033    0.0321    0.0096    0.0022    0.0264    0.0215
     3     3     7    6.7865    0.0155    0.9123    0.0341    0.0144    0.0030    0.0382    0.0316
     3     3     8    6.8027    0.0116    0.9195    0.0258    0.0122    0.0021    0.0318    0.0270
     3     3     9    6.8780    0.0064    0.9530    0.0144    0.0069    0.0010    0.0179    0.0156
     3     3    10    6.8997    0.0056    0.9626    0.0125    0.0066    0.0012    0.0175    0.0149
     3     3    11    6.9267    0.0026    0.9746    0.0060    0.0016    0.0004    0.0046    0.0036
     3     3    12    6.9438    0.0015    0.9822    0.0034    0.0018    0.0006    0.0055    0.0041
     3     3    13    6.9492    0.0016    0.9846    0.0036    0.0020    0.0004    0.0055    0.0046
     3     3    14    6.9430    0.0012    0.9818    0.0027    0.0012    0.0001    0.0029    0.0027
     3     3    15    6.9445    0.0014    0.9825    0.0032    0.0015    0.0004    0.0045    0.0035
     3     3    16    6.9590    0.0006    0.9889    0.0013    0.0006    0.0001    0.0015    0.0013
     3     3    17    6.9596    0.0006    0.9892    0.0013    0.0003    0.0001    0.0009    0.0007
     3     3    18    6.9617    0.0005    0.9901    0.0012    0.0005   -0.0001    0.0010    0.0011
     3     3    19    6.9607    0.0006    0.9897    0.0013    0.0006   -0.0001    0.0013    0.0015
     3     3    20    6.9667    0.0005    0.9923    0.0012    0.0004    0.0001    0.0012    0.0010
     3     3    21    6.9623    0.0006    0.9904    0.0013    0.0006    0.0002    0.0019    0.0014
     3     3    22    6.9675    0.0005    0.9927    0.0011    0.0003   -0.0000    0.0005    0.0006
     3     3    23    6.9720    0.0003    0.9947    0.0008    0.0003   -0.0000    0.0005    0.0006
     3     3    24    6.9779    0.0002    0.9973    0.0005    0.0002   -0.0000    0.0004    0.0004
     3     3    25    6.9773    0.0002    0.9970    0.0005    0.0002    0.0001    0.0006    0.0005
     3     3    26    6.9726    0.0003    0.9949    0.0008    0.0002    0.0001    0.0005    0.0004
     3     3    27    6.9670    0.0004    0.9924    0.0010    0.0003    0.0001    0.0010    0.0008
     3     3    28    6.9593    0.0006    0.9890    0.0013    0.0007    0.0000    0.0016    0.0015
     3     3    29    6.9541    0.0006    0.9867    0.0013    0.0004    0.0001    0.0011    0.0009
     3     3    30    6.9474    0.0006    0.9838    0.0013    0.0004    0.0002    0.0014    0.0009
     3     3    31    6.9477    0.0006    0.9839    0.0013    0.0004    0.0003    0.0016    0.0009
     3     3    32    6.9453    0.0005    0.9828    0.0012    0.0004    0.0002    0.0014    0.0010
     3     3    33    6.9407    0.0005    0.9808    0.0011    0.0005    0.0001    0.0014    0.0011
     3     3    34    6.9381    0.0005    0.9796    0.0011    0.0004    0.0003    0.0017    0.0009
     3     3    35    6.9307    0.0003    0.9763    0.0008    0.0003    0.0001    0.0009    0.0006
     3     3    36    6.9265    0.0002    0.9745    0.0005    0.0002    0.0002    0.0010    0.0005
     3     3    37    6.9235    0.0001    0.9731    0.0003    0.0002    0.0003    0.0011    0.0004
     3     3    38    6.9223    0.0001    0.9726    0.0002    0.0001    0.0005    0.0014    0.0001
     3     3    39    6.9233    0.0001    0.9731    0.0002    0.0002    0.0004    0.0015    0.0005
     3     3    40    6.9219    0.0000    0.9724    0.0000    0.0001    0.0005    0.0015    0.0003
     3     4     0    5.8568    0.1018    0.4997    0.1890    0.0955    0.0257    0.2171    0.1711
     3     4     1    6.1799    0.0793    0.6431    0.1536    0.0473    0.0144    0.1238    0.0949
     3     4     2    6.4384    0.0636    0.7578    0.1271    0.0487    0.0088    0.1162    0.0984
     3     4     3    6.5863    0.0397    0.8235    0.0833    0.0281    0.0053    0.0709    0.0597
     3     4     4    6.7074    0.0257    0.8772    0.0556    0.0206    0.0050    0.0553    0.0445
     3     4     5    6.7530    0.0205    0.8975    0.0448    0.0166    0.0034    0.0437    0.0363
     3     4     6    6.7790    0.0144    0.9090    0.0319    0.0203    0.0028    0.0503    0.0442
     3     4     7    6.8024    0.0135    0.9194    0.0299    0.0110    0.0017    0.0282    0.0244
     3     4     8    6.8516    0.0067    0.9412    0.0152    0.0049    0.0011    0.0137    0.0111
     3     4     9    6.8585    0.0063    0.9443    0.0143    0.0054    0.0009    0.0143    0.0121
     3     4    10    6.8960    0.0043    0.9610    0.0098    0.0042    0.0011    0.0120    0.0095
     3     4    11    6.9115    0.0030    0.9678    0.0069    0.0038    0.0007    0.0103    0.0087
     3     4    12    6.9302    0.0026    0.9761    0.0060    0.0017    0.0003    0.0045    0.0039
     3     4    13    6.9397    0.0021    0.9803    0.0047    0.0026    0.0006    0.0073    0.0060
     3     4    14    6.9444    0.0019    0.9824    0.0044    0.0027    0.0004    0.0070    0.0062
     3     4    15    6.9455    0.0018    0.9829    0.0041    0.0022    0.0003    0.0058    0.0051
     3     4    16    6.9481    0.0018    0.9841    0.0041    0.0023    0.0000    0.0054    0.0053
     3     4    17    6.9363    0.0021    0.9788    0.0047    0.0015    0.0006    0.0046    0.0033
     3     4    18    6.9466    0.0010    0.9834    0.0022    0.0007    0.0003    0.0023    0.0015
     3     4    19    6.9560    0.0005    0.9876    0.0012    0.0007    0.0002    0.0020    0.0015
     3     4    20    6.9560    0.0007    0.9876    0.0016    0.0008    0.0002    0.0023    0.0019
     3     4    21    6.9481    0.0012    0.9841    0.0026    0.0010    0.0002    0.0027    0.0023
     3     4    22    6.9500    0.0010    0.9849    0.0022    0.0017    0.0003    0.0045    0.0039
     3     4    23    6.9438    0.0011    0.9821    0.0025    0.0010    0.0002    0.0028    0.0022
     3     4    24    6.9300    0.0023    0.9760    0.0053    0.0020    0.0004    0.0056    0.0046
     3     4    25    6.9159    0.0035    0.9698    0.0079    0.0030    0.0008    0.0086    0.0068
     3     4    26    6.8906    0.0047    0.9586    0.0106    0.0030    0.0008    0.0086    0.0068
     3     4    27    6.8720    0.0047    0.9503    0.0106    0.0041    0.0009    0.0113    0.0092
     3     4    28    6.8274    0.0046    0.9305    0.0105    0.0040    0.0009    0.0112    0.0091
     3     4    29    6.8063    0.0044    0.9211    0.0099    0.0031    0.0008    0.0089    0.0071
     3     4    30    6.8061    0.0041    0.9211    0.0092    0.0054    0.0008    0.0139    0.0122
     3     4    31    6.7969    0.0046    0.9169    0.0103    0.0051    0.0004    0.0126    0.0116
     3     4    32    6.7898    0.0037    0.9138    0.0085    0.0045    0.0005    0.0112    0.0102
     3     4    33    6.7848    0.0040    0.9116    0.0090    0.0036    0.0009    0.0102    0.0081
     3     4    34    6.7853    0.0044    0.9118    0.0099    0.0023    0.0008    0.0069    0.0051
     3     4    35    6.7739    0.0037    0.9067    0.0084    0.0031    0.0009    0.0092    0.0071
     3     4    36    6.7523    0.0029    0.8972    0.0066    0.0023    0.0007    0.0067    0.0052
     3     4    37    6.7390    0.0019    0.8913    0.0044    0.0031    0.0002    0.0073    0.0070
     3     4    38    6.7349    0.0015    0.8894    0.0034    0.0010    0.0002    0.0028    0.0024
     3     4    39    6.7363    0.0015    0.8901    0.0034    0.0021    0.0006    0.0060    0.0047
     3     4    40    6.7342    0.0015    0.8891    0.0034    0.0015    0.0001    0.0037    0.0034
     3     5     0    5.8568    0.1018    0.4997    0.1890    0.0974    0.0244    0.2179    0.1742
     3     5     1    6.1374    0.0556    0.6242    0.1128    0.0513    0.0142    0.1304    0.1021
     3     5     2    6.4185    0.0469    0.7490    0.0970    0.0448    0.0103    0.1119    0.0910
     3     5     3    6.5818    0.0354    0.8215    0.0749    0.0546    0.0066    0.1228    0.1096
     3     5     4    6.6543    0.0205    0.8537    0.0449    0.0227    0.0054    0.0604    0.0488
     3     5     5    6.6884    0.0244    0.8688    0.0529    0.0292    0.0041    0.0708    0.0621
     3     5     6    6.7847    0.0132    0.9116    0.0293    0.0129    0.0037    0.0366    0.0285
     3     5     7    6.8338    0.0096    0.9333    0.0214    0.0057    0.0011    0.0151    0.0128
     3     5     8    6.8678    0.0083    0.9484    0.0187    0.0084    0.0016    0.0224    0.0189
     3     5     9    6.8785    0.0053    0.9532    0.0119    0.0066    0.0010    0.0172    0.0149
     3     5    10    6.9036    0.0026    0.9643    0.0059    0.0028    0.0006    0.0077    0.0064
     3     5    11    6.9034    0.0027    0.9642    0.0063    0.0027    0.0005    0.0072    0.0061
     3     5    12    6.8998    0.0029    0.9626    0.0066    0.0036    0.0008    0.0101    0.0082
     3     5    13    6.9061    0.0026    0.9654    0.0059    0.0022    0.0006    0.0063    0.0049
     3     5    14    6.9262    0.0017    0.9744    0.0040    0.0019    0.0003    0.0050    0.0043
     3     5    15    6.9321    0.0018    0.9769    0.0040    0.0028    0.0007    0.0079    0.0064
     3     5    16    6.9263    0.0028    0.9744    0.0063    0.0026    0.0005    0.0070    0.0058
     3     5    17    6.9386    0.0026    0.9799    0.0059    0.0035    0.0004    0.0087    0.0078
     3     5    18    6.9424    0.0022    0.9816    0.0051    0.0019    0.0002    0.0047    0.0042
     3     5    19    6.9488    0.0020    0.9844    0.0046    0.0030    0.0003    0.0074    0.0068
     3     5    20    6.9539    0.0014    0.9866    0.0031    0.0015   -0.0000    0.0033    0.0034
     3     5    21    6.9588    0.0006    0.9888    0.0013    0.0003   -0.0001    0.0003    0.0006
     3     5    22    6.9615    0.0004    0.9900    0.0010    0.0002    0.0000    0.0006    0.0005
     3     5    23    6.9590    0.0005    0.9889    0.0012    0.0004   -0.0000    0.0009    0.0010
     3     5    24    6.9591    0.0005    0.9890    0.0011    0.0005   -0.0001    0.0008    0.0011
     3     5    25    6.9569    0.0005    0.9880    0.0011    0.0006    0.0000    0.0015    0.0014
     3     5    26    6.9521    0.0005    0.9859    0.0012    0.0006   -0.0000    0.0014    0.0014
     3     5    27    6.9477    0.0006    0.9839    0.0013    0.0004    0.0002    0.0015    0.0010
     3     5    28    6.9429    0.0006    0.9818    0.0015    0.0007    0.0001    0.0017    0.0016
     3     5    29    6.9412    0.0007    0.9810    0.0017    0.0006    0.0003    0.0019    0.0013
     3     5    30    6.9377    0.0007    0.9795    0.0015    0.0006    0.0001    0.0015    0.0014
     3     5    31    6.9347    0.0007    0.9781    0.0017    0.0007    0.0002    0.0020    0.0016
     3     5    32    6.9314    0.0007    0.9766    0.0016    0.0007    0.0001    0.0019    0.0017
     3     5    33    6.9302    0.0007    0.9761    0.0016    0.0007    0.0003    0.0023    0.0016
     3     5    34    6.9287    0.0006    0.9755    0.0014    0.0008    0.0002    0.0023    0.0018
     3     5    35    6.9291    0.0006    0.9756    0.0015    0.0007    0.0001    0.0018    0.0016
     3     5    36    6.9218    0.0006    0.9724    0.0014    0.0004    0.0002    0.0013    0.0009
     3     5    37    6.9214    0.0006    0.9722    0.0014    0.0008    0.0002    0.0024    0.0019
     3     5    38    6.9222    0.0006    0.9726    0.0015    0.0006    0.0001    0.0017    0.0014
     3     5    39    6.9123    0.0004    0.9682    0.0009    0.0006    0.0002    0.0018    0.0013
     3     5    40    6.9093    0.0003    0.9668    0.0008    0.0002    0.0003    0.0011    0.0005
     3     6     0    5.8568    0.1018    0.4997    0.1890    0.1219    0.0242    0.2505    0.2091
     3     6     1    6.2208    0.0883    0.6613    0.1681    0.0584    0.0184    0.1493    0.1136
     3     6     2    6.4388    0.0655    0.7580    0.1303    0.0793    0.0088    0.1678    0.1510
     3     6     3    6.6240    0.0288    0.8402    0.0617    0.0326    0.0072    0.0835    0.0684
     3     6     4    6.7460    0.0222    0.8944    0.0484    0.0161    0.0041    0.0441    0.0352
     3     6     5    6.8024    0.0184    0.9194    0.0403    0.0191    0.0024    0.0467    0.0416
     3     6     6    6.8707    0.0099    0.9497    0.0221    0.0064    0.0013    0.0175    0.0145
     3     6     7    6.8880    0.0092    0.9574    0.0206    0.0095    0.0012    0.0239    0.0212
     3     6     8    6.9174    0.0043    0.9704    0.0097    0.0071    0.0009    0.0179    0.0159
     3     6     9    6.9392    0.0021    0.9801    0.0048    0.0012    0.0001    0.0029    0.0027
     3     6    10    6.9537    0.0010    0.9866    0.0023    0.0011    0.0003    0.0031    0.0024
     3     6    11    6.9558    0.0009    0.9875    0.0021    0.0010    0.0001    0.0023    0.0022
     3     6    12    6.9585    0.0009    0.9887    0.0020    0.0007   -0.0000    0.0014    0.0015
     3     6    13    6.9671    0.0004    0.9925    0.0010    0.0003   -0.0001    0.0003    0.0006
     3     6    14    6.9726    0.0002    0.9949    0.0004    0.0001   -0.0003   -0.0003    0.0003
     3     6    15    6.9735    0.0002    0.9954    0.0003    0.0001   -0.0005   -0.0010    0.0002
     3     6    16    6.9760    0.0001    0.9965    0.0003    0.0001   -0.0006   -0.0010    0.0002
     3     6    17    6.9744    0.0001    0.9957    0.0003    0.0001   -0.0004   -0.0007    0.0001
     3     6    18    6.9755    0.0001    0.9963    0.0003    0.0001   -0.0004   -0.0008    0.0002
     3     6    19    6.9737    0.0001    0.9954    0.0003    0.0001   -0.0003   -0.0006    0.0001
     3     6    20    6.9724    0.0001    0.9949    0.0003    0.0001   -0.0004   -0.0006    0.0002
     3     6    21    6.9719    0.0002    0.9946    0.0003    0.0001   -0.0003   -0.0005    0.0003
     3     6    22    6.9720    0.0001    0.9947    0.0003    0.0001   -0.0005   -0.0009    0.0002
     3     6    23    6.9690    0.0001    0.9934    0.0003    0.0001   -0.0001   -0.0000    0.0002
     3     6    24    6.9666    0.0001    0.9923    0.0003    0.0001    0.0001    0.0003    0.0001
     3     6    25    6.9664    0.0001    0.9922    0.0003    0.0001   -0.0002   -0.0002    0.0001
     3     6    26    6.9650    0.0001    0.9916    0.0003    0.0001    0.0002    0.0006    0.0003
     3     6    27    6.9663    0.0001    0.9922    0.0003    0.0001   -0.0003   -0.0005    0.0002
     3     6    28    6.9668    0.0001    0.9924    0.0003    0.0001   -0.0002   -0.0002    0.0002
     3     6    29    6.9674    0.0001    0.9926    0.0003    0.0000   -0.0001   -0.0002    0.0001
     3     6    30    6.9651    0.0001    0.9916    0.0003    0.0001    0.0000    0.0003    0.0002
     3     6    31    6.9640    0.0001    0.9911    0.0003    0.0001   -0.0001   -0.0000    0.0002
     3     6    32    6.9620    0.0001    0.9902    0.0002    0.0001    0.0003    0.0007    0.0001
     3     6    33    6.9632    0.0001    0.9908    0.0002    0.0001    0.0003    0.0007    0.0001
     3     6    34    6.9642    0.0001    0.9912    0.0003    0.0001   -0.0001   -0.0001    0.0002
     3     6    35    6.9624    0.0001    0.9904    0.0002    0.0000    0.0003    0.0008    0.0001
     3     6    36    6.9626    0.0001    0.9905    0.0003    0.0001    0.0002    0.0007    0.0002
     3     6    37    6.9642    0.0001    0.9912    0.0003    0.0001    0.0001    0.0003    0.0002
     3     6    38    6.9618    0.0001    0.9902    0.0002    0.0001    0.0002    0.0007    0.0002
     3     6    39    6.9641    0.0001    0.9912    0.0003    0.0001   -0.0000    0.0002    0.0002
     3     6    40    6.9637    0.0001    0.9910    0.0003    0.0000    0.0002    0.0005    0.0001
     3     7     0    5.8568    0.1018    0.4997    0.1890    0.0998    0.0213    0.2169    0.1787
     3     7     1    6.1473    0.1087    0.6286    0.1992    0.1114    0.0200    0.2311    0.1959
     3     7     2    6.4420    0.0629    0.7594    0.1259    0.0689    0.0117    0.1558    0.1331
     3     7     3    6.6642    0.0257    0.8581    0.0556    0.0211    0.0045    0.0553    0.0457
     3     7     4    6.7347    0.0186    0.8893    0.0409    0.0207    0.0027    0.0508    0.0449
     3     7     5    6.7939    0.0096    0.9156    0.0215    0.0078    0.0017    0.0212    0.0175
     3     7     6    6.7971    0.0081    0.9170    0.0182    0.0110    0.0017    0.0283    0.0245
     3     7     7    6.8187    0.0090    0.9266    0.0202    0.0058    0.0013    0.0160    0.0130
     3     7     8    6.8016    0.0084    0.9190    0.0189    0.0049    0.0012    0.0138    0.0111
     3     7     9    6.8419    0.0063    0.9369    0.0142    0.0055    0.0014    0.0156    0.0124
     3     7    10    6.8737    0.0058    0.9511    0.0131    0.0059    0.0011    0.0157    0.0133
     3     7    11    6.9210    0.0033    0.9720    0.0075    0.0030    0.0005    0.0078    0.0068
     3     7    12    6.9344    0.0026    0.9780    0.0060    0.0012    0.0001    0.0029    0.0026
     3     7    13    6.9502    0.0014    0.9850    0.0032    0.0011    0.0001    0.0027    0.0026
     3     7    14    6.9538    0.0013    0.9866    0.0029    0.0004    0.0000    0.0010    0.0009
     3     7    15    6.9637    0.0008    0.9910    0.0017    0.0007   -0.0001    0.0014    0.0017
     3     7    16    6.9663    0.0010    0.9922    0.0022    0.0010   -0.0001    0.0020    0.0022
     3     7    17    6.9610    0.0012    0.9898    0.0028    0.0014    0.0001    0.0034    0.0031
     3     7    18    6.9622    0.0011    0.9903    0.0024    0.0007   -0.0001    0.0014    0.0017
     3     7    19    6.9555    0.0013    0.9873    0.0029    0.0015    0.0001    0.0038    0.0035
     3     7    20    6.9679    0.0006    0.9928    0.0014    0.0004   -0.0001    0.0005    0.0008
     3     7    21    6.9708    0.0004    0.9941    0.0010    0.0004   -0.0003    0.0004    0.0010
     3     7    22    6.9694    0.0005    0.9935    0.0011    0.0002   -0.0004   -0.0005    0.0004
     3     7    23    6.9648    0.0007    0.9915    0.0015    0.0008    0.0001    0.0020    0.0019
     3     7    24    6.9742    0.0002    0.9957    0.0005    0.0002   -0.0003   -0.0001    0.0006
     3     7    25    6.9749    0.0003    0.9960    0.0006    0.0004    0.0001    0.0014    0.0010
     3     7    26    6.9748    0.0002    0.9959    0.0006    0.0003   -0.0001    0.0005    0.0008
     3     7    27    6.9743    0.0003    0.9957    0.0006    0.0003   -0.0001    0.0003    0.0007
     3     7    28    6.9733    0.0003    0.9953    0.0007    0.0003   -0.0002    0.0002    0.0007
     3     7    29    6.9695    0.0004    0.9936    0.0008    0.0003   -0.0003   -0.0000    0.0006
     3     7    30    6.9642    0.0005    0.9912    0.0011    0.0002    0.0002    0.0009    0.0006
     3     7    31    6.9689    0.0004    0.9933    0.0008    0.0003   -0.0001    0.0006    0.0008
     3     7    32    6.9724    0.0003    0.9949    0.0006    0.0002   -0.0002    0.0002    0.0006
     3     7    33    6.9702    0.0004    0.9939    0.0008    0.0003   -0.0001    0.0004    0.0006
     3     7    34    6.9727    0.0002    0.9950    0.0005    0.0001    0.0001    0.0005    0.0003
     3     7    35    6.9689    0.0003    0.9933    0.0007    0.0003   -0.0000    0.0006    0.0006
     3     7    36    6.9649    0.0004    0.9915    0.0008    0.0003    0.0001    0.0009    0.0007
     3     7    37    6.9667    0.0003    0.9923    0.0006    0.0001   -0.0000    0.0002    0.0003
     3     7    38    6.9657    0.0003    0.9919    0.0007    0.0001    0.0001    0.0004    0.0003
     3     7    39    6.9676    0.0003    0.9927    0.0006    0.0001   -0.0000    0.0002    0.0002
     3     7    40    6.9695    0.0002    0.9936    0.0005    0.0001   -0.0000    0.0001    0.0002
     3     8     0    5.8568    0.1018    0.4997    0.1890    0.1124    0.0221    0.2353    0.1966
     3     8     1    6.2263    0.0785    0.6637    0.1523    0.1090    0.0149    0.2208    0.1942
     3     8     2    6.4663    0.0551    0.7702    0.1119    0.0697    0.0076    0.1503    0.1355
     3     8     3    6.6166    0.0408    0.8369    0.0853    0.0511    0.0081    0.1193    0.1030
     3     8     4    6.7035    0.0231    0.8755    0.0503    0.0191    0.0057    0.0536    0.0413
     3     8     5    6.8088    0.0120    0.9222    0.0267    0.0138    0.0033    0.0376    0.0304
     3     8     6    6.8411    0.0109    0.9366    0.0244    0.0093    0.0014    0.0238    0.0208
     3     8     7    6.8754    0.0066    0.9518    0.0149    0.0037    0.0009    0.0104    0.0084
     3     8     8    6.8913    0.0053    0.9589    0.0120    0.0075    0.0010    0.0190    0.0168
     3     8     9    6.9185    0.0026    0.9709    0.0060    0.0031    0.0005    0.0081    0.0070
     3     8    10    6.9261    0.0025    0.9743    0.0056    0.0028    0.0004    0.0072    0.0063
     3     8    11    6.9269    0.0019    0.9747    0.0043    0.0016    0.0004    0.0046    0.0037
     3     8    12    6.9318    0.0019    0.9769    0.0042    0.0020    0.0004    0.0055    0.0046
     3     8    13    6.9300    0.0022    0.9760    0.0049    0.0018    0.0006    0.0054    0.0041
     3     8    14    6.9492    0.0011    0.9846    0.0024    0.0017    0.0003    0.0046    0.0039
     3     8    15    6.9498    0.0011    0.9848    0.0025    0.0009    0.0000    0.0020    0.0020
     3     8    16    6.9592    0.0003    0.9890    0.0007    0.0003    0.0000    0.0007    0.0006
     3     8    17    6.9599    0.0003    0.9893    0.0007    0.0002    0.0000    0.0005    0.0004
     3     8    18    6.9624    0.0003    0.9904    0.0006    0.0002   -0.0001    0.0004    0.0005
     3     8    19    6.9601    0.0003    0.9894    0.0008    0.0003   -0.0000    0.0005    0.0006
     3     8    20    6.9620    0.0003    0.9902    0.0007    0.0002    0.0001    0.0007    0.0004
     3     8    21    6.9605    0.0003    0.9896    0.0006    0.0002    0.0001    0.0005    0.0004
     3     8    22    6.9606    0.0002    0.9896    0.0005    0.0002    0.0004    0.0014    0.0004
     3     8    23    6.9607    0.0003    0.9897    0.0006    0.0002    0.0001    0.0007    0.0005
     3     8    24    6.9608    0.0002    0.9897    0.0004    0.0001    0.0003    0.0010    0.0002
     3     8    25    6.9595    0.0002    0.9891    0.0004    0.0001    0.0000    0.0003    0.0002
     3     8    26    6.9608    0.0001    0.9897    0.0003    0.0001    0.0003    0.0008    0.0002
     3     8    27    6.9618    0.0001    0.9901    0.0003    0.0000    0.0001    0.0004    0.0001
     3     8    28    6.9637    0.0001    0.9910    0.0003    0.0001    0.0001    0.0004    0.0002
     3     8    29    6.9636    0.0001    0.9910    0.0003    0.0000    0.0001    0.0002    0.0000
     3     8    30    6.9609    0.0001    0.9897    0.0003    0.0001   -0.0001    0.0001    0.0002
     3     8    31    6.9617    0.0001    0.9901    0.0003    0.0001    0.0003    0.0007    0.0001
     3     8    32    6.9627    0.0001    0.9906    0.0003    0.0001   -0.0000    0.0001    0.0001
     3     8    33    6.9618    0.0001    0.9902    0.0003    0.0001    0.0001    0.0005    0.0002
     3     8    34    6.9629    0.0002    0.9906    0.0004    0.0000    0.0001    0.0003    0.0001
     3     8    35    6.9640    0.0002    0.9911    0.0003    0.0000    0.0003    0.0007    0.0001
     3     8    36    6.9631    0.0002    0.9907    0.0003    0.0001    0.0000    0.0003    0.0002
     3     8    37    6.9640    0.0001    0.9911    0.0003    0.0001    0.0000    0.0002    0.0002
     3     8    38    6.9629    0.0001    0.9906    0.0003    0.0000    0.0001    0.0003    0.0001
     3     8    39    6.9616    0.0001    0.9900    0.0003    0.0001    0.0001    0.0003    0.0001
     3     8    40    6.9598    0.0001    0.9893    0.0003    0.0000    0.0004    0.0009    0.0001
     3     9     0    5.8568    0.1018    0.4997    0.1890    0.1039    0.0219    0.2234    0.1846
     3     9     1    6.2089    0.0949    0.6559    0.1783    0.1011    0.0152    0.2102    0.1828
     3     9     2    6.4629    0.0571    0.7687    0.1156    0.0784    0.0164    0.1783    0.1474
     3     9     3    6.6111    0.0261    0.8345    0.0564    0.0220    0.0068    0.0617    0.0471
     3     9     4    6.6999    0.0237    0.8739    0.0514    0.0174    0.0044    0.0477    0.0380
     3     9     5    6.7311    0.0187    0.8878    0.0410    0.0137    0.0043    0.0396    0.0301
     3     9     6    6.8071    0.0154    0.9215    0.0340    0.0198    0.0034    0.0504    0.0431
     3     9     7    6.8570    0.0108    0.9436    0.0242    0.0114    0.0015    0.0286    0.0252
     3     9     8    6.8856    0.0105    0.9563    0.0235    0.0066    0.0015    0.0183    0.0149
     3     9     9    6.9241    0.0042    0.9734    0.0094    0.0025    0.0007    0.0073    0.0056
     3     9    10    6.9436    0.0026    0.9821    0.0058    0.0040    0.0008    0.0109    0.0091
     3     9    11    6.9537    0.0023    0.9866    0.0052    0.0027    0.0005    0.0071    0.0061
     3     9    12    6.9610    0.0018    0.9898    0.0041    0.0024    0.0006    0.0068    0.0055
     3     9    13    6.9690    0.0013    0.9934    0.0029    0.0014    0.0002    0.0037    0.0032
     3     9    14    6.9742    0.0009    0.9956    0.0021    0.0006   -0.0001    0.0012    0.0013
     3     9    15    6.9765    0.0007    0.9967    0.0016    0.0008    0.0001    0.0021    0.0019
     3     9    16    6.9778    0.0006    0.9972    0.0014    0.0006    0.0003    0.0019    0.0014
     3     9    17    6.9777    0.0006    0.9972    0.0013    0.0003    0.0001    0.0008    0.0007
     3     9    18    6.9810    0.0003    0.9987    0.0007    0.0000   -0.0000   -0.0001    0.0000
     3     9    19    6.9835    0.0001    0.9998    0.0001    0.0000    0.0001    0.0002    0.0000
     3     9    20    6.9833    0.0001    0.9997    0.0002   -0.0000   -0.0002   -0.0004   -0.0000
     3     9    21    6.9833    0.0001    0.9997    0.0002    0.0000   -0.0003   -0.0007    0.0000
     3     9    22    6.9832    0.0001    0.9997    0.0002    0.0000   -0.0002   -0.0005    0.0000
     3     9    23    6.9832    0.0001    0.9997    0.0002   -0.0000   -0.0003   -0.0006   -0.0000
     3     9    24    6.9832    0.0001    0.9996    0.0002   -0.0000   -0.0004   -0.0010   -0.0000
     3     9    25    6.9832    0.0001    0.9996    0.0002   -0.0000   -0.0002   -0.0005   -0.0000
     3     9    26    6.9831    0.0001    0.9996    0.0002   -0.0000   -0.0004   -0.0009   -0.0001
     3     9    27    6.9831    0.0001    0.9996    0.0002    0.0000   -0.0004   -0.0008    0.0001
     3     9    28    6.9830    0.0001    0.9996    0.0002   -0.0000   -0.0004   -0.0010   -0.0000
     3     9    29    6.9831    0.0001    0.9996    0.0002    0.0000   -0.0005   -0.0011    0.0001
     3     9    30    6.9831    0.0001    0.9996    0.0002   -0.0000   -0.0005   -0.0013   -0.0000
     3     9    31    6.9831    0.0001    0.9996    0.0002    0.0000   -0.0005   -0.0012    0.0000
     3     9    32    6.9831    0.0001    0.9996    0.0002    0.0000   -0.0004   -0.0009    0.0000
     3     9    33    6.9831    0.0001    0.9996    0.0002   -0.0000   -0.0002   -0.0006   -0.0001
     3     9    34    6.9831    0.0001    0.9996    0.0002    0.0000   -0.0005   -0.0012    0.0000
     3     9    35    6.9831    0.0001    0.9996    0.0002    0.0000   -0.0006   -0.0013    0.0000
     3     9    36    6.9832    0.0001    0.9996    0.0002   -0.0000   -0.0004   -0.0009   -0.0000
     3     9    37    6.9832    0.0001    0.9996    0.0002    0.0000   -0.0003   -0.0007    0.0001
     3     9    38    6.9831    0.0001    0.9996    0.0002    0.0000   -0.0006   -0.0014    0.0000
     3     9    39    6.9831    0.0001    0.9996    0.0002    0.0000   -0.0006   -0.0013    0.0001
     3     9    40    6.9830    0.0001    0.9996    0.0002    0.0000   -0.0006   -0.0013    0.0001
     3    10     0    5.8568    0.1018    0.4997    0.1890    0.0805    0.0305    0.2024    0.1468
     3    10     1    6.2394    0.0847    0.6695    0.1623    0.0696    0.0145    0.1613    0.1335
     3    10     2    6.4989    0.0618    0.7847    0.1238    0.0823    0.0129    0.1788    0.1545
     3    10     3    6.6320    0.0432    0.8438    0.0900    0.0433    0.0061    0.1014    0.0890
     3    10     4    6.7827    0.0127    0.9106    0.0283    0.0081    0.0022    0.0231    0.0182
     3    10     5    6.8335    0.0108    0.9332    0.0241    0.0133    0.0026    0.0350    0.0293
     3    10     6    6.8376    0.0095    0.9350    0.0213    0.0107    0.0023    0.0289    0.0239
     3    10     7    6.8349    0.0139    0.9338    0.0307    0.0081    0.0025    0.0237    0.0181
     3    10     8    6.8894    0.0059    0.9580    0.0133    0.0088    0.0017    0.0236    0.0197
     3    10     9    6.9182    0.0031    0.9708    0.0071    0.0037    0.0010    0.0107    0.0084
     3    10    10    6.9277    0.0032    0.9750    0.0072    0.0021    0.0006    0.0061    0.0049
     3    10    11    6.9338    0.0024    0.9777    0.0054    0.0018    0.0003    0.0048    0.0041
     3    10    12    6.9316    0.0031    0.9767    0.0071    0.0020    0.0007    0.0062    0.0046
     3    10    13    6.9191    0.0030    0.9712    0.0069    0.0018    0.0005    0.0052    0.0040
     3    10    14    6.9361    0.0024    0.9787    0.0056    0.0012    0.0003    0.0034    0.0028
     3    10    15    6.9497    0.0016    0.9848    0.0037    0.0008   -0.0000    0.0018    0.0018
     3    10    16    6.9631    0.0011    0.9907    0.0024    0.0009   -0.0003    0.0014    0.0020
     3    10    17    6.9587    0.0014    0.9888    0.0032    0.0018    0.0005    0.0052    0.0041
     3    10    18    6.9672    0.0010    0.9925    0.0022    0.0010   -0.0001    0.0021    0.0023
     3    10    19    6.9589    0.0016    0.9888    0.0036    0.0012    0.0003    0.0036    0.0028
     3    10    20    6.9618    0.0015    0.9902    0.0035    0.0012    0.0003    0.0033    0.0027
     3    10    21    6.9599    0.0018    0.9893    0.0041    0.0015    0.0003    0.0040    0.0034
     3    10    22    6.9469    0.0026    0.9836    0.0060    0.0026    0.0003    0.0066    0.0059
     3    10    23    6.9481    0.0025    0.9841    0.0057    0.0024    0.0007    0.0071    0.0055
     3    10    24    6.9496    0.0027    0.9847    0.0061    0.0017    0.0002    0.0044    0.0039
     3    10    25    6.9449    0.0027    0.9826    0.0062    0.0032    0.0005    0.0083    0.0072
     3    10    26    6.9438    0.0028    0.9822    0.0064    0.0018    0.0003    0.0050    0.0042
     3    10    27    6.9425    0.0033    0.9816    0.0074    0.0031    0.0005    0.0081    0.0070
     3    10    28    6.9475    0.0028    0.9838    0.0065    0.0029    0.0004    0.0073    0.0065
     3    10    29    6.9287    0.0038    0.9755    0.0087    0.0027    0.0011    0.0086    0.0062
     3    10    30    6.9197    0.0042    0.9715    0.0096    0.0035    0.0003    0.0087    0.0080
     3    10    31    6.8894    0.0043    0.9580    0.0098    0.0026    0.0013    0.0087    0.0058
     3    10    32    6.8799    0.0051    0.9538    0.0115    0.0054    0.0008    0.0139    0.0121
     3    10    33    6.8661    0.0045    0.9477    0.0103    0.0050    0.0008    0.0131    0.0113
     3    10    34    6.8468    0.0040    0.9391    0.0091    0.0033    0.0007    0.0091    0.0075
     3    10    35    6.8292    0.0035    0.9313    0.0078    0.0039    0.0007    0.0104    0.0088
     3    10    36    6.8105    0.0020    0.9230    0.0046    0.0025    0.0005    0.0068    0.0057
     3    10    37    6.8024    0.0015    0.9194    0.0034    0.0011    0.0002    0.0030    0.0026
     3    10    38    6.7942    0.0010    0.9158    0.0022    0.0007    0.0002    0.0021    0.0016
     3    10    39    6.7963    0.0011    0.9167    0.0025    0.0011    0.0002    0.0029    0.0024
     3    10    40    6.7837    0.0000    0.9111    0.0000    0.0001   -0.0003   -0.0004    0.0002
     4     1     0    5.8568    0.1018    0.4997    0.1890    0.0928    0.0263    0.2142    0.1669
     4     1     1    6.0571    0.1091    0.5886    0.1998    0.1270    0.0146    0.2447    0.2194
     4     1     2    6.1818    0.0813    0.6440    0.1568    0.0806    0.0178    0.1838    0.1506
     4     1     3    6.2810    0.0759    0.6880    0.1480    0.0823    0.0129    0.1788    0.1546
     4     1     4    6.4517    0.0622    0.7638    0.1246    0.0667    0.0118    0.1523    0.1294
     4     1     5    6.5118    0.0394    0.7904    0.0828    0.0379    0.0072    0.0935    0.0786
     4     1     6    6.5638    0.0265    0.8135    0.0571    0.0356    0.0046    0.0841    0.0745
     4     1     7    6.6270    0.0237    0.8415    0.0514    0.0379    0.0027    0.0851    0.0793
     4     1     8    6.6578    0.0178    0.8552    0.0390    0.0262    0.0041    0.0648    0.0560
     4     1     9    6.6652    0.0182    0.8585    0.0400    0.0219    0.0033    0.0546    0.0474
     4     1    10    6.6605    0.0237    0.8564    0.0515    0.0207    0.0045    0.0546    0.0448
     4     1    11    6.6658    0.0228    0.8587    0.0497    0.0214    0.0034    0.0539    0.0464
     4     1    12    6.6873    0.0227    0.8683    0.0493    0.0218    0.0020    0.0517    0.0473
     4     1    13    6.7254    0.0216    0.8852    0.0471    0.0225    0.0026    0.0543    0.0486
     4     1    14    6.7657    0.0211    0.9031    0.0461    0.0335    0.0023    0.0756    0.0709
     4     1    15    6.7867    0.0100    0.9124    0.0223    0.0078    0.0018    0.0214    0.0174
     4     1    16    6.7990    0.0079    0.9179    0.0177    0.0077    0.0014    0.0204    0.0172
     4     1    17    6.8181    0.0066    0.9264    0.0148    0.0049    0.0012    0.0138    0.0111
     4     1    18    6.7965    0.0075    0.9168    0.0169    0.0051    0.0009    0.0136    0.0116
     4     1    19    6.8069    0.0079    0.9214    0.0179    0.0079    0.0009    0.0198    0.0177
     4     1    20    6.8277    0.0051    0.9306    0.0115    0.0050    0.0008    0.0130    0.0112
     4     1    21    6.8520    0.0036    0.9414    0.0081    0.0034    0.0008    0.0096    0.0078
     4     1    22    6.8407    0.0035    0.9364    0.0080    0.0034    0.0007    0.0093    0.0076
     4     1    23    6.8297    0.0030    0.9315    0.0068    0.0024    0.0008    0.0073    0.0054
     4     1    24    6.8191    0.0030    0.9268    0.0068    0.0032    0.0004    0.0083    0.0073
     4     1    25    6.8156    0.0025    0.9253    0.0057    0.0022    0.0006    0.0063    0.0050
     4     1    26    6.8040    0.0027    0.9201    0.0060    0.0021    0.0006    0.0063    0.0049
     4     1    27    6.7976    0.0028    0.9172    0.0063    0.0026    0.0007    0.0074    0.0059
     4     1    28    6.8300    0.0039    0.9317    0.0088    0.0026    0.0009    0.0081    0.0060
     4     1    29    6.8468    0.0040    0.9391    0.0090    0.0036    0.0007    0.0096    0.0081
     4     1    30    6.8404    0.0036    0.9363    0.0082    0.0043    0.0006    0.0112    0.0098
     4     1    31    6.8345    0.0036    0.9336    0.0083    0.0029    0.0009    0.0084    0.0065
     4     1    32    6.8287    0.0040    0.9311    0.0090    0.0036    0.0008    0.0098    0.0081
     4     1    33    6.8171    0.0034    0.9259    0.0076    0.0034    0.0007    0.0092    0.0076
     4     1    34    6.8131    0.0035    0.9241    0.0078    0.0030    0.0004    0.0079    0.0069
     4     1    35    6.7993    0.0026    0.9180    0.0059    0.0020    0.0003    0.0053    0.0045
     4     1    36    6.7999    0.0028    0.9183    0.0063    0.0031    0.0005    0.0082    0.0069
     4     1    37    6.8030    0.0033    0.9197    0.0075    0.0031    0.0007    0.0087    0.0071
     4     1    38    6.7857    0.0026    0.9120    0.0060    0.0041    0.0003    0.0100    0.0093
     4     1    39    6.7757    0.0024    0.9076    0.0054    0.0023    0.0007    0.0069    0.0053
     4     1    40    6.7686    0.0022    0.9044    0.0050    0.0009    0.0001    0.0024    0.0021
     4     2     0    5.8568    0.1018    0.4997    0.1890    0.1200    0.0244    0.2483    0.2064
     4     2     1    5.9899    0.0763    0.5588    0.1486    0.0595    0.0180    0.1505    0.1156
     4     2     2    6.0873    0.0955    0.6020    0.1792    0.1221    0.0183    0.2430    0.2114
     4     2     3    6.3113    0.0767    0.7014    0.1493    0.0737    0.0175    0.1726    0.1395
     4     2     4    6.3651    0.0782    0.7253    0.1517    0.1102    0.0171    0.2256    0.1952
     4     2     5    6.5043    0.0631    0.7871    0.1261    0.0838    0.0133    0.1819    0.1569
     4     2     6    6.6403    0.0344    0.8475    0.0729    0.0504    0.0065    0.1152    0.1020
     4     2     7    6.6436    0.0340    0.8489    0.0722    0.0590    0.0052    0.1281    0.1178
     4     2     8    6.6921    0.0284    0.8704    0.0610    0.0275    0.0028    0.0648    0.0589
     4     2     9    6.7778    0.0189    0.9085    0.0414    0.0204    0.0033    0.0515    0.0443
     4     2    10    6.7943    0.0216    0.9158    0.0470    0.0147    0.0024    0.0376    0.0323
     4     2    11    6.8622    0.0134    0.9459    0.0297    0.0066    0.0013    0.0177    0.0147
     4     2    12    6.8736    0.0116    0.9510    0.0258    0.0168    0.0018    0.0407    0.0368
     4     2    13    6.8989    0.0037    0.9622    0.0085    0.0043    0.0007    0.0111    0.0096
     4     2    14    6.9215    0.0027    0.9722    0.0061    0.0026    0.0004    0.0067    0.0059
     4     2    15    6.9238    0.0021    0.9733    0.0048    0.0030    0.0004    0.0076    0.0067
     4     2    16    6.9111    0.0028    0.9677    0.0065    0.0040    0.0004    0.0100    0.0091
     4     2    17    6.9081    0.0029    0.9663    0.0066    0.0033    0.0004    0.0084    0.0074
     4     2    18    6.9122    0.0030    0.9681    0.0067    0.0040    0.0006    0.0104    0.0092
     4     2    19    6.9186    0.0033    0.9710    0.0074    0.0036    0.0003    0.0088    0.0081
     4     2    20    6.9256    0.0025    0.9741    0.0056    0.0022    0.0003    0.0056    0.0049
     4     2    21    6.9230    0.0024    0.9729    0.0054    0.0026    0.0003    0.0066    0.0059
     4     2    22    6.9152    0.0028    0.9695    0.0064    0.0022    0.0004    0.0059    0.0050
     4     2    23    6.9140    0.0028    0.9689    0.0063    0.0020    0.0004    0.0054    0.0044
     4     2    24    6.9002    0.0034    0.9628    0.0078    0.0040    0.0005    0.0101    0.0090
     4     2    25    6.9157    0.0031    0.9697    0.0070    0.0031    0.0004    0.0079    0.0069
     4     2    26    6.9038    0.0033    0.9644    0.0075    0.0029    0.0008    0.0084    0.0066
     4     2    27    6.8935    0.0038    0.9598    0.0086    0.0043    0.0006    0.0110    0.0097
     4     2    28    6.8790    0.0041    0.9534    0.0093    0.0025    0.0008    0.0075    0.0057
     4     2    29    6.8794    0.0033    0.9536    0.0075    0.0031    0.0007    0.0088    0.0071
     4     2    30    6.8609    0.0032    0.9453    0.0073    0.0038    0.0006    0.0100    0.0085
     4     2    31    6.8454    0.0027    0.9385    0.0062    0.0024    0.0007    0.0070    0.0055
     4     2    32    6.8392    0.0024    0.9357    0.0056    0.0027    0.0006    0.0075    0.0062
     4     2    33    6.8256    0.0019    0.9297    0.0044    0.0017    0.0002    0.0042    0.0038
     4     2    34    6.8142    0.0011    0.9246    0.0026    0.0012    0.0003    0.0033    0.0026
     4     2    35    6.8111    0.0008    0.9233    0.0019    0.0006   -0.0000    0.0013    0.0014
     4     2    36    6.8098    0.0008    0.9227    0.0019    0.0011    0.0002    0.0029    0.0024
     4     2    37    6.8170    0.0013    0.9259    0.0030    0.0017    0.0005    0.0052    0.0040
     4     2    38    6.8170    0.0012    0.9259    0.0028    0.0018    0.0004    0.0049    0.0040
     4     2    39    6.8243    0.0017    0.9291    0.0039    0.0010    0.0004    0.0031    0.0022
     4     2    40    6.8250    0.0017    0.9294    0.0039    0.0029    0.0006    0.0078    0.0066
     4     3     0    5.8568    0.1018    0.4997    0.1890    0.0898    0.0252    0.2083    0.1627
     4     3     1    6.0495    0.1315    0.5852    0.2313    0.1072    0.0206    0.2262    0.1898
     4     3     2    6.1523    0.1190    0.6309    0.2140    0.0870    0.0218    0.1993    0.1594
     4     3     3    6.3021    0.0900    0.6973    0.1707    0.0791    0.0142    0.1758    0.1491
     4     3     4    6.4322    0.0543    0.7551    0.1106    0.0459    0.0085    0.1108    0.0934
     4     3     5    6.5404    0.0532    0.8031    0.1086    0.0342    0.0100    0.0920    0.0711
     4     3     6    6.5611    0.0437    0.8123    0.0909    0.0435    0.0042    0.0985    0.0898
     4     3     7    6.6348    0.0237    0.8450    0.0514    0.0314    0.0060    0.0787    0.0662
     4     3     8    6.7086    0.0171    0.8778    0.0376    0.0181    0.0034    0.0467    0.0394
     4     3     9    6.7226    0.0137    0.8840    0.0303    0.0153    0.0037    0.0417    0.0336
     4     3    10    6.7704    0.0123    0.9052    0.0274    0.0181    0.0026    0.0453    0.0395
     4     3    11    6.8094    0.0093    0.9225    0.0209    0.0061    0.0018    0.0178    0.0138
     4     3    12    6.8131    0.0103    0.9241    0.0230    0.0079    0.0016    0.0212    0.0177
     4     3    13    6.8354    0.0089    0.9340    0.0199    0.0058    0.0010    0.0153    0.0130
     4     3    14    6.8584    0.0082    0.9442    0.0185    0.0052    0.0014    0.0150    0.0118
     4     3    15    6.8505    0.0075    0.9408    0.0168    0.0034    0.0015    0.0110    0.0076
     4     3    16    6.8589    0.0066    0.9445    0.0148    0.0074    0.0014    0.0197    0.0166
     4     3    17    6.8908    0.0042    0.9586    0.0094    0.0047    0.0008    0.0124    0.0106
     4     3    18    6.8828    0.0046    0.9551    0.0104    0.0061    0.0011    0.0161    0.0136
     4     3    19    6.8721    0.0049    0.9504    0.0112    0.0039    0.0009    0.0110    0.0089
     4     3    20    6.8955    0.0033    0.9607    0.0075    0.0022    0.0005    0.0062    0.0051
     4     3    21    6.8992    0.0026    0.9624    0.0059    0.0026    0.0005    0.0072    0.0060
     4     3    22    6.8892    0.0030    0.9579    0.0068    0.0022    0.0008    0.0068    0.0050
     4     3    23    6.8753    0.0042    0.9517    0.0095    0.0035    0.0009    0.0100    0.0080
     4     3    24    6.8647    0.0037    0.9470    0.0085    0.0032    0.0006    0.0086    0.0072
     4     3    25    6.8720    0.0038    0.9503    0.0086    0.0030    0.0008    0.0085    0.0068
     4     3    26    6.8652    0.0050    0.9472    0.0112    0.0025    0.0007    0.0074    0.0057
     4     3    27    6.8810    0.0048    0.9543    0.0109    0.0058    0.0010    0.0154    0.0130
     4     3    28    6.8943    0.0040    0.9602    0.0091    0.0050    0.0008    0.0129    0.0112
     4     3    29    6.8922    0.0035    0.9593    0.0079    0.0045    0.0005    0.0114    0.0102
     4     3    30    6.8912    0.0036    0.9588    0.0082    0.0034    0.0007    0.0092    0.0077
     4     3    31    6.8793    0.0036    0.9535    0.0081    0.0030    0.0008    0.0085    0.0068
     4     3    32    6.8787    0.0038    0.9533    0.0085    0.0030    0.0007    0.0085    0.0069
     4     3    33    6.9026    0.0023    0.9639    0.0053    0.0023    0.0005    0.0064    0.0053
     4     3    34    6.8996    0.0022    0.9626    0.0049    0.0014    0.0005    0.0043    0.0033
     4     3    35    6.9029    0.0019    0.9640    0.0043    0.0019    0.0003    0.0050    0.0043
     4     3    36    6.9002    0.0021    0.9628    0.0047    0.0017    0.0002    0.0044    0.0038
     4     3    37    6.9001    0.0020    0.9627    0.0045    0.0012    0.0002    0.0032    0.0027
     4     3    38    6.8949    0.0022    0.9605    0.0051    0.0024    0.0003    0.0063    0.0055
     4     3    39    6.8853    0.0025    0.9562    0.0057    0.0029    0.0004    0.0074    0.0065
     4     3    40    6.8936    0.0010    0.9599    0.0023    0.0011    0.0002    0.0030    0.0025
     4     4     0    5.8568    0.1018    0.4997    0.1890    0.1578    0.0239    0.2937    0.2550
     4     4     1    6.1051    0.1039    0.6099    0.1921    0.1016    0.0151    0.2108    0.1834
     4     4     2    6.2810    0.0742    0.6880    0.1452    0.0972    0.0149    0.2042    0.1770
     4     4     3    6.3013    0.0728    0.6970    0.1428    0.0473    0.0168    0.1278    0.0944
     4     4     4    6.4732    0.0409    0.7733    0.0855    0.0340    0.0071    0.0859    0.0711
     4     4     5    6.5218    0.0339    0.7949    0.0720    0.0518    0.0055    0.1158    0.1048
     4     4     6    6.5646    0.0266    0.8139    0.0573    0.0406    0.0074    0.0988    0.0837
     4     4     7    6.6421    0.0202    0.8483    0.0443    0.0205    0.0054    0.0558    0.0442
     4     4     8    6.6407    0.0207    0.8476    0.0452    0.0293    0.0055    0.0736    0.0620
     4     4     9    6.6537    0.0217    0.8534    0.0472    0.0231    0.0059    0.0622    0.0495
     4     4    10    6.6882    0.0206    0.8687    0.0451    0.0224    0.0033    0.0555    0.0483
     4     4    11    6.6716    0.0207    0.8613    0.0453    0.0177    0.0032    0.0456    0.0386
     4     4    12    6.6792    0.0221    0.8647    0.0482    0.0163    0.0032    0.0427    0.0356
     4     4    13    6.7302    0.0156    0.8873    0.0346    0.0197    0.0020    0.0474    0.0429
     4     4    14    6.7877    0.0123    0.9129    0.0275    0.0072    0.0027    0.0221    0.0161
     4     4    15    6.8075    0.0091    0.9217    0.0203    0.0100    0.0019    0.0266    0.0223
     4     4    16    6.8233    0.0108    0.9287    0.0241    0.0080    0.0015    0.0214    0.0180
     4     4    17    6.8270    0.0094    0.9303    0.0210    0.0072    0.0016    0.0198    0.0161
     4     4    18    6.8427    0.0091    0.9373    0.0205    0.0109    0.0016    0.0277    0.0241
     4     4    19    6.8305    0.0104    0.9319    0.0232    0.0091    0.0015    0.0236    0.0203
     4     4    20    6.8788    0.0059    0.9533    0.0134    0.0060    0.0010    0.0158    0.0135
     4     4    21    6.8839    0.0051    0.9556    0.0116    0.0068    0.0012    0.0181    0.0153
     4     4    22    6.8788    0.0062    0.9533    0.0141    0.0078    0.0011    0.0199    0.0174
     4     4    23    6.8583    0.0080    0.9442    0.0179    0.0088    0.0014    0.0228    0.0196
     4     4    24    6.8421    0.0072    0.9370    0.0163    0.0037    0.0017    0.0121    0.0083
     4     4    25    6.8754    0.0077    0.9518    0.0174    0.0052    0.0015    0.0150    0.0116
     4     4    26    6.8771    0.0066    0.9526    0.0148    0.0037    0.0011    0.0109    0.0083
     4     4    27    6.8671    0.0079    0.9481    0.0179    0.0092    0.0017    0.0243    0.0205
     4     4    28    6.8501    0.0087    0.9406    0.0195    0.0107    0.0019    0.0281    0.0238
     4     4    29    6.8309    0.0110    0.9320    0.0246    0.0090    0.0017    0.0238    0.0200
     4     4    30    6.8100    0.0124    0.9228    0.0277    0.0153    0.0030    0.0403    0.0337
     4     4    31    6.7887    0.0158    0.9133    0.0348    0.0196    0.0027    0.0485    0.0426
     4     4    32    6.7613    0.0142    0.9012    0.0315    0.0118    0.0019    0.0304    0.0261
     4     4    33    6.7817    0.0133    0.9102    0.0296    0.0179    0.0028    0.0453    0.0391
     4     4    34    6.7934    0.0101    0.9154    0.0226    0.0057    0.0018    0.0169    0.0128
     4     4    35    6.8117    0.0120    0.9235    0.0268    0.0181    0.0017    0.0434    0.0395
     4     4    36    6.7941    0.0163    0.9157    0.0359    0.0097    0.0026    0.0274    0.0216
     4     4    37    6.7591    0.0134    0.9002    0.0297    0.0153    0.0020    0.0381    0.0337
     4     4    38    6.7414    0.0139    0.8923    0.0307    0.0201    0.0021    0.0484    0.0438
     4     4    39    6.7108    0.0164    0.8787    0.0362    0.0109    0.0026    0.0299    0.0243
     4     4    40    6.6776    0.0128    0.8640    0.0286    0.0095    0.0023    0.0263    0.0212
     4     5     0    5.8568    0.1018    0.4997    0.1890    0.0854    0.0271    0.2046    0.1553
     4     5     1    5.9661    0.1124    0.5482    0.2045    0.1081    0.0191    0.2255    0.1916
     4     5     2    6.1495    0.1108    0.6296    0.2022    0.0979    0.0132    0.2027    0.1785
     4     5     3    6.2957    0.0889    0.6945    0.1690    0.1191    0.0168    0.2371    0.2079
     4     5     4    6.4648    0.0501    0.7695    0.1029    0.0712    0.0103    0.1571    0.1373
     4     5     5    6.5382    0.0384    0.8021    0.0808    0.0310    0.0056    0.0773    0.0655
     4     5     6    6.6036    0.0384    0.8311    0.0807    0.0451    0.0061    0.1050    0.0925
     4     5     7    6.6164    0.0341    0.8368    0.0724    0.0261    0.0059    0.0681    0.0556
     4     5     8    6.6389    0.0343    0.8468    0.0728    0.0291    0.0055    0.0734    0.0617
     4     5     9    6.6863    0.0339    0.8679    0.0719    0.0294    0.0057    0.0744    0.0623
     4     5    10    6.7077    0.0277    0.8774    0.0595    0.0212    0.0037    0.0540    0.0459
     4     5    11    6.7694    0.0133    0.9048    0.0295    0.0079    0.0024    0.0230    0.0177
     4     5    12    6.7893    0.0109    0.9136    0.0244    0.0068    0.0020    0.0199    0.0153
     4     5    13    6.7972    0.0094    0.9171    0.0210    0.0078    0.0011    0.0199    0.0175
     4     5    14    6.8024    0.0115    0.9194    0.0257    0.0121    0.0013    0.0298    0.0269
     4     5    15    6.8251    0.0116    0.9295    0.0259    0.0154    0.0022    0.0386    0.0339
     4     5    16    6.8772    0.0063    0.9526    0.0141    0.0089    0.0011    0.0225    0.0200
     4     5    17    6.8876    0.0060    0.9572    0.0135    0.0045    0.0010    0.0126    0.0103
     4     5    18    6.9044    0.0049    0.9647    0.0111    0.0042    0.0005    0.0107    0.0094
     4     5    19    6.8992    0.0060    0.9624    0.0135    0.0046    0.0009    0.0125    0.0104
     4     5    20    6.9042    0.0054    0.9646    0.0123    0.0044    0.0011    0.0124    0.0099
     4     5    21    6.9183    0.0030    0.9708    0.0068    0.0025    0.0004    0.0068    0.0058
     4     5    22    6.8899    0.0044    0.9583    0.0100    0.0039    0.0009    0.0109    0.0088
     4     5    23    6.8715    0.0058    0.9501    0.0131    0.0084    0.0013    0.0217    0.0187
     4     5    24    6.8948    0.0048    0.9604    0.0108    0.0035    0.0009    0.0099    0.0079
     4     5    25    6.9016    0.0039    0.9634    0.0088    0.0034    0.0010    0.0100    0.0076
     4     5    26    6.8943    0.0042    0.9602    0.0095    0.0042    0.0009    0.0117    0.0096
     4     5    27    6.8930    0.0042    0.9596    0.0094    0.0049    0.0006    0.0124    0.0110
     4     5    28    6.8724    0.0044    0.9505    0.0100    0.0030    0.0012    0.0094    0.0067
     4     5    29    6.8558    0.0047    0.9431    0.0106    0.0028    0.0012    0.0091    0.0064
     4     5    30    6.8608    0.0043    0.9453    0.0097    0.0041    0.0011    0.0116    0.0093
     4     5    31    6.8507    0.0044    0.9409    0.0100    0.0042    0.0010    0.0118    0.0095
     4     5    32    6.8581    0.0047    0.9441    0.0106    0.0038    0.0009    0.0105    0.0085
     4     5    33    6.8484    0.0043    0.9398    0.0098    0.0039    0.0008    0.0106    0.0088
     4     5    34    6.8497    0.0046    0.9404    0.0104    0.0068    0.0005    0.0164    0.0152
     4     5    35    6.8430    0.0042    0.9374    0.0094    0.0039    0.0008    0.0107    0.0088
     4     5    36    6.8265    0.0038    0.9301    0.0087    0.0051    0.0005    0.0126    0.0116
     4     5    37    6.8400    0.0043    0.9361    0.0097    0.0046    0.0004    0.0113    0.0103
     4     5    38    6.8330    0.0039    0.9330    0.0088    0.0036    0.0009    0.0103    0.0083
     4     5    39    6.8337    0.0038    0.9333    0.0085    0.0037    0.0010    0.0105    0.0083
     4     5    40    6.8373    0.0040    0.9349    0.0090    0.0045    0.0007    0.0117    0.0101
     4     6     0    5.8568    0.1018    0.4997    0.1890    0.0843    0.0321    0.2104    0.1524
     4     6     1    6.0290    0.0972    0.5761    0.1819    0.0940    0.0150    0.1996    0.1720
     4     6     2    6.2430    0.0687    0.6711    0.1357    0.0411    0.0122    0.1087    0.0838
     4     6     3    6.3718    0.0617    0.7283    0.1238    0.0583    0.0104    0.1357    0.1152
     4     6     4    6.4227    0.0554    0.7509    0.1125    0.0513    0.0108    0.1243    0.1027
     4     6     5    6.5047    0.0542    0.7873    0.1104    0.0305    0.0101    0.0849    0.0638
     4     6     6    6.5420    0.0423    0.8038    0.0882    0.0427    0.0087    0.1052    0.0874
     4     6     7    6.6208    0.0245    0.8388    0.0530    0.0259    0.0038    0.0636    0.0555
     4     6     8    6.6597    0.0224    0.8561    0.0487    0.0163    0.0040    0.0443    0.0357
     4     6     9    6.7072    0.0195    0.8771    0.0426    0.0185    0.0049    0.0508    0.0403
     4     6    10    6.7386    0.0197    0.8911    0.0431    0.0122    0.0031    0.0338    0.0270
     4     6    11    6.8215    0.0120    0.9279    0.0267    0.0135    0.0022    0.0347    0.0299
     4     6    12    6.8454    0.0086    0.9385    0.0192    0.0069    0.0018    0.0196    0.0156
     4     6    13    6.8786    0.0046    0.9532    0.0103    0.0043    0.0007    0.0113    0.0098
     4     6    14    6.9051    0.0036    0.9650    0.0081    0.0055    0.0006    0.0137    0.0124
     4     6    15    6.9050    0.0028    0.9649    0.0063    0.0033    0.0004    0.0082    0.0074
     4     6    16    6.8947    0.0031    0.9604    0.0070    0.0028    0.0008    0.0080    0.0063
     4     6    17    6.9082    0.0025    0.9663    0.0057    0.0025    0.0006    0.0070    0.0057
     4     6    18    6.9181    0.0020    0.9708    0.0045    0.0007    0.0002    0.0021    0.0016
     4     6    19    6.9249    0.0013    0.9738    0.0030    0.0012    0.0002    0.0032    0.0028
     4     6    20    6.9271    0.0007    0.9748    0.0017    0.0005    0.0001    0.0013    0.0011
     4     6    21    6.9225    0.0010    0.9727    0.0022    0.0007    0.0003    0.0023    0.0016
     4     6    22    6.9197    0.0010    0.9715    0.0023    0.0010    0.0002    0.0027    0.0022
     4     6    23    6.9242    0.0010    0.9735    0.0022    0.0008    0.0003    0.0025    0.0018
     4     6    24    6.9134    0.0013    0.9686    0.0029    0.0014    0.0003    0.0038    0.0031
     4     6    25    6.8964    0.0020    0.9611    0.0046    0.0023    0.0001    0.0055    0.0052
     4     6    26    6.8960    0.0016    0.9610    0.0037    0.0022    0.0006    0.0064    0.0050
     4     6    27    6.8977    0.0015    0.9617    0.0034    0.0012    0.0003    0.0034    0.0027
     4     6    28    6.9013    0.0016    0.9633    0.0037    0.0012    0.0005    0.0038    0.0028
     4     6    29    6.8901    0.0014    0.9583    0.0033    0.0014    0.0001    0.0035    0.0033
     4     6    30    6.8980    0.0015    0.9618    0.0033    0.0009    0.0002    0.0026    0.0022
     4     6    31    6.8999    0.0017    0.9627    0.0039    0.0013    0.0004    0.0039    0.0031
     4     6    32    6.8964    0.0019    0.9611    0.0043    0.0009    0.0003    0.0026    0.0020
     4     6    33    6.8924    0.0017    0.9594    0.0038    0.0015    0.0002    0.0037    0.0034
     4     6    34    6.8739    0.0026    0.9511    0.0060    0.0020    0.0006    0.0058    0.0045
     4     6    35    6.8709    0.0028    0.9498    0.0064    0.0023    0.0009    0.0072    0.0051
     4     6    36    6.8649    0.0031    0.9472    0.0070    0.0028    0.0005    0.0074    0.0064
     4     6    37    6.8696    0.0028    0.9492    0.0063    0.0042    0.0005    0.0108    0.0095
     4     6    38    6.8517    0.0038    0.9413    0.0086    0.0041    0.0009    0.0112    0.0092
     4     6    39    6.8479    0.0036    0.9396    0.0082    0.0042    0.0006    0.0107    0.0094
     4     6    40    6.8328    0.0042    0.9329    0.0095    0.0035    0.0007    0.0096    0.0080
     4     7     0    5.8568    0.1018    0.4997    0.1890    0.0970    0.0272    0.2213    0.1728
     4     7     1    6.0506    0.1202    0.5857    0.2157    0.1377    0.0189    0.2638    0.2319
     4     7     2    6.1531    0.1166    0.6312    0.2105    0.1389    0.0180    0.2641    0.2338
     4     7     3    6.3765    0.0661    0.7303    0.1314    0.0481    0.0082    0.1141    0.0975
     4     7     4    6.5469    0.0273    0.8060    0.0588    0.0329    0.0065    0.0827    0.0691
     4     7     5    6.5861    0.0345    0.8234    0.0732    0.0396    0.0063    0.0950    0.0820
     4     7     6    6.6599    0.0301    0.8561    0.0645    0.0223    0.0055    0.0600    0.0481
     4     7     7    6.7133    0.0236    0.8798    0.0513    0.0207    0.0044    0.0543    0.0448
     4     7     8    6.7853    0.0119    0.9118    0.0264    0.0091    0.0026    0.0261    0.0202
     4     7     9    6.7844    0.0118    0.9114    0.0262    0.0140    0.0026    0.0366    0.0309
     4     7    10    6.8014    0.0105    0.9190    0.0235    0.0100    0.0019    0.0265    0.0223
     4     7    11    6.8352    0.0095    0.9339    0.0213    0.0072    0.0015    0.0195    0.0161
     4     7    12    6.8454    0.0091    0.9385    0.0205    0.0093    0.0023    0.0258    0.0206
     4     7    13    6.8418    0.0081    0.9369    0.0181    0.0081    0.0014    0.0213    0.0182
     4     7    14    6.8384    0.0081    0.9354    0.0182    0.0060    0.0015    0.0168    0.0134
     4     7    15    6.8508    0.0062    0.9409    0.0140    0.0068    0.0017    0.0191    0.0154
     4     7    16    6.8748    0.0075    0.9515    0.0169    0.0060    0.0016    0.0169    0.0134
     4     7    17    6.8935    0.0055    0.9598    0.0124    0.0057    0.0012    0.0156    0.0129
     4     7    18    6.8970    0.0044    0.9614    0.0101    0.0039    0.0008    0.0108    0.0089
     4     7    19    6.9032    0.0041    0.9641    0.0092    0.0049    0.0012    0.0139    0.0111
     4     7    20    6.9022    0.0046    0.9637    0.0105    0.0039    0.0009    0.0109    0.0089
     4     7    21    6.8989    0.0042    0.9622    0.0096    0.0036    0.0012    0.0108    0.0081
     4     7    22    6.8879    0.0056    0.9573    0.0125    0.0057    0.0011    0.0154    0.0129
     4     7    23    6.8674    0.0067    0.9483    0.0151    0.0070    0.0016    0.0192    0.0157
     4     7    24    6.8657    0.0084    0.9475    0.0189    0.0085    0.0015    0.0225    0.0191
     4     7    25    6.8320    0.0103    0.9325    0.0230    0.0070    0.0013    0.0186    0.0157
     4     7    26    6.8271    0.0121    0.9303    0.0269    0.0182    0.0024    0.0451    0.0398
     4     7    27    6.8052    0.0123    0.9206    0.0274    0.0115    0.0022    0.0302    0.0254
     4     7    28    6.7972    0.0122    0.9171    0.0272    0.0108    0.0019    0.0283    0.0241
     4     7    29    6.8086    0.0108    0.9221    0.0241    0.0105    0.0014    0.0266    0.0235
     4     7    30    6.7990    0.0107    0.9179    0.0240    0.0123    0.0017    0.0312    0.0274
     4     7    31    6.7871    0.0110    0.9126    0.0245    0.0130    0.0014    0.0318    0.0287
     4     7    32    6.7546    0.0108    0.8982    0.0241    0.0097    0.0017    0.0255    0.0216
     4     7    33    6.7113    0.0111    0.8790    0.0249    0.0115    0.0021    0.0303    0.0255
     4     7    34    6.6921    0.0104    0.8704    0.0232    0.0124    0.0021    0.0320    0.0274
     4     7    35    6.6599    0.0083    0.8561    0.0186    0.0130    0.0018    0.0327    0.0288
     4     7    36    6.6409    0.0079    0.8477    0.0179    0.0059    0.0022    0.0183    0.0133
     4     7    37    6.6277    0.0075    0.8419    0.0168    0.0061    0.0013    0.0167    0.0138
     4     7    38    6.6206    0.0066    0.8387    0.0149    0.0063    0.0012    0.0167    0.0141
     4     7    39    6.5836    0.0052    0.8223    0.0118    0.0043    0.0010    0.0120    0.0098
     4     7    40    6.5782    0.0059    0.8199    0.0133    0.0059    0.0016    0.0168    0.0133
     4     8     0    5.8568    0.1018    0.4997    0.1890    0.1123    0.0280    0.2430    0.1945
     4     8     1    6.1322    0.1233    0.6219    0.2200    0.1333    0.0200    0.2596    0.2258
     4     8     2    6.2166    0.0839    0.6594    0.1610    0.0789    0.0188    0.1828    0.1476
     4     8     3    6.4043    0.0829    0.7427    0.1594    0.0835    0.0137    0.1818    0.1562
     4     8     4    6.5516    0.0644    0.8081    0.1285    0.0498    0.0095    0.1195    0.1004
     4     8     5    6.6538    0.0469    0.8534    0.0969    0.0420    0.0061    0.0990    0.0865
     4     8     6    6.7403    0.0207    0.8918    0.0453    0.0230    0.0038    0.0578    0.0496
     4     8     7    6.7708    0.0158    0.9054    0.0348    0.0147    0.0022    0.0374    0.0325
     4     8     8    6.7860    0.0171    0.9121    0.0377    0.0128    0.0026    0.0341    0.0283
     4     8     9    6.7597    0.0156    0.9004    0.0344    0.0143    0.0032    0.0385    0.0315
     4     8    10    6.7872    0.0121    0.9126    0.0269    0.0093    0.0022    0.0256    0.0208
     4     8    11    6.8102    0.0112    0.9229    0.0250    0.0160    0.0017    0.0389    0.0351
     4     8    12    6.8291    0.0131    0.9313    0.0291    0.0098    0.0019    0.0261    0.0218
     4     8    13    6.8487    0.0090    0.9400    0.0202    0.0085    0.0011    0.0216    0.0191
     4     8    14    6.8576    0.0067    0.9439    0.0152    0.0074    0.0015    0.0199    0.0166
     4     8    15    6.8823    0.0050    0.9549    0.0113    0.0045    0.0009    0.0121    0.0101
     4     8    16    6.9009    0.0037    0.9631    0.0083    0.0033    0.0009    0.0095    0.0074
     4     8    17    6.8987    0.0043    0.9621    0.0097    0.0048    0.0010    0.0131    0.0109
     4     8    18    6.8939    0.0049    0.9600    0.0112    0.0063    0.0011    0.0167    0.0142
     4     8    19    6.9321    0.0024    0.9770    0.0055    0.0015    0.0003    0.0040    0.0033
     4     8    20    6.9368    0.0019    0.9790    0.0044    0.0013    0.0004    0.0039    0.0029
     4     8    21    6.9302    0.0024    0.9761    0.0054    0.0025    0.0003    0.0064    0.0057
     4     8    22    6.9285    0.0030    0.9754    0.0069    0.0027    0.0005    0.0073    0.0061
     4     8    23    6.9289    0.0036    0.9755    0.0083    0.0021    0.0004    0.0056    0.0047
     4     8    24    6.9303    0.0030    0.9762    0.0068    0.0026    0.0004    0.0068    0.0058
     4     8    25    6.9218    0.0038    0.9724    0.0087    0.0036    0.0006    0.0095    0.0081
     4     8    26    6.9063    0.0044    0.9655    0.0099    0.0050    0.0013    0.0143    0.0113
     4     8    27    6.8963    0.0051    0.9611    0.0115    0.0050    0.0010    0.0136    0.0112
     4     8    28    6.8814    0.0071    0.9544    0.0160    0.0078    0.0012    0.0203    0.0175
     4     8    29    6.8875    0.0055    0.9572    0.0125    0.0053    0.0007    0.0137    0.0120
     4     8    30    6.8642    0.0061    0.9468    0.0138    0.0056    0.0007    0.0141    0.0126
     4     8    31    6.8651    0.0060    0.9472    0.0135    0.0069    0.0012    0.0182    0.0154
     4     8    32    6.8697    0.0078    0.9493    0.0175    0.0074    0.0011    0.0190    0.0166
     4     8    33    6.8534    0.0079    0.9420    0.0177    0.0142    0.0013    0.0341    0.0313
     4     8    34    6.8302    0.0086    0.9317    0.0194    0.0083    0.0011    0.0210    0.0185
     4     8    35    6.8271    0.0073    0.9304    0.0164    0.0066    0.0012    0.0176    0.0148
     4     8    36    6.7974    0.0077    0.9172    0.0173    0.0078    0.0013    0.0205    0.0175
     4     8    37    6.7821    0.0080    0.9104    0.0179    0.0097    0.0016    0.0253    0.0217
     4     8    38    6.7564    0.0058    0.8990    0.0130    0.0058    0.0013    0.0160    0.0131
     4     8    39    6.7502    0.0062    0.8962    0.0141    0.0058    0.0011    0.0155    0.0130
     4     8    40    6.7723    0.0057    0.9060    0.0128    0.0057    0.0014    0.0159    0.0128
     4     9     0    5.8568    0.1018    0.4997    0.1890    0.1436    0.0218    0.2745    0.2384
     4     9     1    6.0947    0.0997    0.6053    0.1858    0.0943    0.0185    0.2051    0.1714
     4     9     2    6.2624    0.0812    0.6797    0.1567    0.0902    0.0180    0.1983    0.1654
     4     9     3    6.3832    0.0699    0.7333    0.1378    0.0660    0.0201    0.1646    0.1262
     4     9     4    6.4800    0.0670    0.7763    0.1329    0.0773    0.0102    0.1668    0.1474
     4     9     5    6.6085    0.0424    0.8333    0.0884    0.0361    0.0069    0.0895    0.0752
     4     9     6    6.6927    0.0368    0.8707    0.0777    0.0194    0.0044    0.0514    0.0420
     4     9     7    6.7754    0.0178    0.9074    0.0392    0.0139    0.0026    0.0364    0.0306
     4     9     8    6.7817    0.0142    0.9102    0.0314    0.0121    0.0020    0.0312    0.0268
     4     9     9    6.8299    0.0089    0.9316    0.0199    0.0078    0.0021    0.0221    0.0174
     4     9    10    6.8289    0.0099    0.9311    0.0221    0.0098    0.0026    0.0275    0.0217
     4     9    11    6.8216    0.0119    0.9279    0.0264    0.0093    0.0014    0.0240    0.0208
     4     9    12    6.8119    0.0094    0.9236    0.0211    0.0095    0.0023    0.0263    0.0212
     4     9    13    6.8221    0.0090    0.9282    0.0202    0.0151    0.0019    0.0376    0.0333
     4     9    14    6.8314    0.0097    0.9323    0.0217    0.0097    0.0016    0.0254    0.0217
     4     9    15    6.8384    0.0106    0.9354    0.0236    0.0114    0.0019    0.0296    0.0252
     4     9    16    6.8335    0.0116    0.9332    0.0259    0.0134    0.0019    0.0338    0.0296
     4     9    17    6.8642    0.0087    0.9468    0.0194    0.0073    0.0016    0.0201    0.0164
     4     9    18    6.8646    0.0090    0.9470    0.0202    0.0075    0.0015    0.0202    0.0168
     4     9    19    6.8585    0.0078    0.9443    0.0176    0.0046    0.0014    0.0135    0.0105
     4     9    20    6.8648    0.0080    0.9471    0.0179    0.0064    0.0011    0.0169    0.0143
     4     9    21    6.8562    0.0113    0.9433    0.0251    0.0111    0.0016    0.0281    0.0246
     4     9    22    6.8584    0.0093    0.9443    0.0209    0.0119    0.0015    0.0298    0.0264
     4     9    23    6.8469    0.0096    0.9391    0.0216    0.0113    0.0014    0.0284    0.0252
     4     9    24    6.8318    0.0107    0.9324    0.0239    0.0168    0.0014    0.0401    0.0369
     4     9    25    6.8209    0.0104    0.9276    0.0233    0.0061    0.0015    0.0171    0.0137
     4     9    26    6.8069    0.0089    0.9214    0.0201    0.0077    0.0016    0.0209    0.0173
     4     9    27    6.7862    0.0095    0.9122    0.0212    0.0058    0.0020    0.0175    0.0129
     4     9    28    6.7658    0.0100    0.9032    0.0223    0.0121    0.0020    0.0314    0.0268
     4     9    29    6.7436    0.0095    0.8933    0.0213    0.0085    0.0018    0.0232    0.0191
     4     9    30    6.7486    0.0077    0.8955    0.0173    0.0093    0.0016    0.0244    0.0208
     4     9    31    6.7249    0.0077    0.8850    0.0173    0.0086    0.0020    0.0238    0.0192
     4     9    32    6.7018    0.0067    0.8747    0.0151    0.0039    0.0016    0.0125    0.0088
     4     9    33    6.6907    0.0057    0.8698    0.0128    0.0046    0.0013    0.0132    0.0103
     4     9    34    6.6740    0.0063    0.8624    0.0141    0.0070    0.0010    0.0180    0.0158
     4     9    35    6.6737    0.0056    0.8623    0.0126    0.0079    0.0017    0.0213    0.0176
     4     9    36    6.6672    0.0067    0.8594    0.0151    0.0059    0.0014    0.0164    0.0132
     4     9    37    6.6668    0.0070    0.8592    0.0159    0.0071    0.0011    0.0184    0.0158
     4     9    38    6.6524    0.0061    0.8528    0.0137    0.0059    0.0010    0.0155    0.0132
     4     9    39    6.6433    0.0057    0.8488    0.0128    0.0064    0.0009    0.0165    0.0144
     4     9    40    6.6348    0.0070    0.8450    0.0158    0.0099    0.0011    0.0244    0.0220
     4    10     0    5.8568    0.1018    0.4997    0.1890    0.0769    0.0256    0.1900    0.1425
     4    10     1    5.9917    0.0980    0.5596    0.1831    0.0734    0.0254    0.1843    0.1369
     4    10     2    6.1063    0.0861    0.6104    0.1645    0.0938    0.0180    0.2037    0.1708
     4    10     3    6.2658    0.0632    0.6812    0.1264    0.0705    0.0144    0.1626    0.1351
     4    10     4    6.3209    0.0608    0.7057    0.1221    0.0372    0.0125    0.1022    0.0765
     4    10     5    6.3862    0.0524    0.7347    0.1070    0.0371    0.0102    0.0977    0.0766
     4    10     6    6.4644    0.0498    0.7694    0.1022    0.0616    0.0085    0.1382    0.1215
     4    10     7    6.5227    0.0489    0.7952    0.1006    0.0922    0.0091    0.1882    0.1712
     4    10     8    6.4917    0.0558    0.7815    0.1133    0.0900    0.0091    0.1848    0.1679
     4    10     9    6.5739    0.0301    0.8180    0.0644    0.0315    0.0055    0.0780    0.0665
     4    10    10    6.6581    0.0240    0.8554    0.0520    0.0241    0.0032    0.0587    0.0518
     4    10    11    6.6859    0.0196    0.8677    0.0429    0.0216    0.0045    0.0564    0.0466
     4    10    12    6.7489    0.0165    0.8956    0.0364    0.0171    0.0026    0.0432    0.0375
     4    10    13    6.7640    0.0159    0.9024    0.0350    0.0162    0.0029    0.0418    0.0355
     4    10    14    6.7683    0.0124    0.9043    0.0275    0.0126    0.0023    0.0329    0.0278
     4    10    15    6.7572    0.0121    0.8993    0.0268    0.0090    0.0024    0.0255    0.0202
     4    10    16    6.8005    0.0105    0.9185    0.0234    0.0093    0.0022    0.0256    0.0207
     4    10    17    6.8235    0.0075    0.9288    0.0169    0.0084    0.0020    0.0233    0.0187
     4    10    18    6.8270    0.0079    0.9303    0.0178    0.0058    0.0013    0.0160    0.0130
     4    10    19    6.8312    0.0083    0.9322    0.0186    0.0125    0.0013    0.0306    0.0277
     4    10    20    6.8335    0.0087    0.9332    0.0195    0.0118    0.0017    0.0301    0.0263
     4    10    21    6.8234    0.0104    0.9287    0.0233    0.0138    0.0021    0.0350    0.0304
     4    10    22    6.7853    0.0147    0.9118    0.0325    0.0077    0.0026    0.0231    0.0172
     4    10    23    6.7797    0.0152    0.9093    0.0336    0.0096    0.0015    0.0248    0.0214
     4    10    24    6.7429    0.0182    0.8930    0.0400    0.0149    0.0024    0.0380    0.0328
     4    10    25    6.6709    0.0211    0.8610    0.0461    0.0205    0.0042    0.0535    0.0443
     4    10    26    6.6648    0.0233    0.8583    0.0506    0.0253    0.0040    0.0628    0.0542
     4    10    27    6.6017    0.0198    0.8303    0.0434    0.0155    0.0058    0.0464    0.0338
     4    10    28    6.5702    0.0232    0.8163    0.0503    0.0267    0.0048    0.0673    0.0571
     4    10    29    6.5772    0.0231    0.8194    0.0501    0.0237    0.0044    0.0604    0.0510
     4    10    30    6.5449    0.0247    0.8051    0.0536    0.0262    0.0060    0.0687    0.0559
     4    10    31    6.5215    0.0201    0.7947    0.0439    0.0218    0.0052    0.0580    0.0469
     4    10    32    6.4723    0.0185    0.7729    0.0406    0.0135    0.0045    0.0394    0.0296
     4    10    33    6.3991    0.0159    0.7404    0.0350    0.0112    0.0035    0.0325    0.0248
     4    10    34    6.3498    0.0097    0.7185    0.0217    0.0109    0.0021    0.0289    0.0243
     4    10    35    6.3143    0.0065    0.7028    0.0147    0.0100    0.0010    0.0246    0.0223
     4    10    36    6.2997    0.0068    0.6963    0.0153    0.0046    0.0017    0.0142    0.0103
     4    10    37    6.2786    0.0076    0.6869    0.0172    0.0068    0.0015    0.0186    0.0152
     4    10    38    6.2512    0.0072    0.6748    0.0162    0.0058    0.0012    0.0157    0.0130
     4    10    39    6.2302    0.0068    0.6654    0.0152    0.0082    0.0012    0.0210    0.0185
     4    10    40    6.2309    0.0069    0.6657    0.0156    0.0054    0.0013    0.0153    0.0122
     1  Mean     0    5.8568    0.1018    0.4997    0.1890    0.0910    0.0240    0.2074    0.1639
     1  Mean     1    6.1906    0.0921    0.6478    0.1733    0.0813    0.0171    0.1819    0.1498
     1  Mean     2    6.4343    0.0571    0.7560    0.1154    0.0499    0.0098    0.1191    0.0995
     1  Mean     3    6.5890    0.0360    0.8247    0.0760    0.0431    0.0080    0.1039    0.0875
     1  Mean     4    6.6906    0.0243    0.8698    0.0523    0.0267    0.0052    0.0669    0.0560
     1  Mean     5    6.7632    0.0168    0.9020    0.0369    0.0157    0.0028    0.0403    0.0342
     1  Mean     6    6.8067    0.0124    0.9213    0.0276    0.0089    0.0018    0.0237    0.0197
     1  Mean     7    6.8447    0.0087    0.9382    0.0195    0.0078    0.0015    0.0207    0.0174
     1  Mean     8    6.8706    0.0071    0.9497    0.0159    0.0059    0.0012    0.0159    0.0133
     1  Mean     9    6.8976    0.0045    0.9617    0.0101    0.0042    0.0008    0.0114    0.0095
     1  Mean    10    6.9119    0.0036    0.9680    0.0082    0.0030    0.0005    0.0079    0.0067
     1  Mean    11    6.9206    0.0028    0.9719    0.0063    0.0032    0.0005    0.0084    0.0072
     1  Mean    12    6.9312    0.0022    0.9766    0.0050    0.0027    0.0003    0.0069    0.0062
     1  Mean    13    6.9352    0.0019    0.9783    0.0043    0.0018    0.0003    0.0047    0.0041
     1  Mean    14    6.9419    0.0014    0.9813    0.0031    0.0013    0.0002    0.0034    0.0030
     1  Mean    15    6.9503    0.0010    0.9850    0.0024    0.0010    0.0001    0.0026    0.0022
     1  Mean    16    6.9536    0.0008    0.9865    0.0019    0.0006    0.0001    0.0016    0.0015
     1  Mean    17    6.9543    0.0008    0.9868    0.0018    0.0009    0.0001    0.0021    0.0020
     1  Mean    18    6.9568    0.0007    0.9879    0.0016    0.0007    0.0001    0.0017    0.0015
     1  Mean    19    6.9577    0.0006    0.9883    0.0014    0.0005   -0.0001    0.0009    0.0011
     1  Mean    20    6.9577    0.0006    0.9883    0.0013    0.0007    0.0000    0.0016    0.0016
     1  Mean    21    6.9547    0.0007    0.9870    0.0016    0.0007    0.0001    0.0018    0.0016
     1  Mean    22    6.9523    0.0006    0.9859    0.0014    0.0006    0.0001    0.0015    0.0014
     1  Mean    23    6.9539    0.0005    0.9866    0.0012    0.0006    0.0000    0.0014    0.0014
     1  Mean    24    6.9469    0.0008    0.9835    0.0017    0.0006    0.0001    0.0016    0.0015
     1  Mean    25    6.9440    0.0008    0.9823    0.0019    0.0006    0.0001    0.0016    0.0014
     1  Mean    26    6.9378    0.0009    0.9795    0.0021    0.0007    0.0002    0.0022    0.0017
     1  Mean    27    6.9324    0.0010    0.9771    0.0022    0.0010    0.0002    0.0027    0.0023
     1  Mean    28    6.9265    0.0009    0.9745    0.0020    0.0008    0.0002    0.0021    0.0018
     1  Mean    29    6.9246    0.0008    0.9736    0.0019    0.0007    0.0001    0.0019    0.0016
     1  Mean    30    6.9196    0.0008    0.9714    0.0017    0.0007    0.0001    0.0019    0.0015
     1  Mean    31    6.9204    0.0008    0.9718    0.0018    0.0009    0.0001    0.0022    0.0020
     1  Mean    32    6.9190    0.0007    0.9711    0.0016    0.0007    0.0001    0.0019    0.0015
     1  Mean    33    6.9170    0.0007    0.9703    0.0016    0.0006    0.0001    0.0015    0.0013
     1  Mean    34    6.9168    0.0006    0.9702    0.0014    0.0006    0.0001    0.0017    0.0014
     1  Mean    35    6.9146    0.0005    0.9692    0.0012    0.0005    0.0001    0.0013    0.0011
     1  Mean    36    6.9131    0.0006    0.9685    0.0013    0.0005    0.0001    0.0016    0.0012
     1  Mean    37    6.9118    0.0005    0.9680    0.0011    0.0005    0.0001    0.0015    0.0011
     1  Mean    38    6.9105    0.0005    0.9674    0.0011    0.0005    0.0002    0.0016    0.0012
     1  Mean    39    6.9096    0.0004    0.9670    0.0009    0.0003    0.0001    0.0010    0.0008
     1  Mean    40    6.9073    0.0004    0.9660    0.0009    0.0004    0.0001    0.0011    0.0008
     2  Mean     0    5.8568    0.1018    0.4997    0.1890    0.1093    0.0237    0.2323    0.1909
     2  Mean     1    6.1694    0.0829    0.6385    0.1588    0.0817    0.0168    0.1821    0.1507
     2  Mean     2    6.3718    0.0583    0.7283    0.1173    0.0546    0.0122    0.1321    0.1080
     2  Mean     3    6.5155    0.0395    0.7921    0.0827    0.0375    0.0084    0.0946    0.0773
     2  Mean     4    6.6462    0.0280    0.8501    0.0598    0.0272    0.0057    0.0695    0.0573
     2  Mean     5    6.7341    0.0192    0.8891    0.0419    0.0178    0.0040    0.0474    0.0387
     2  Mean     6    6.7826    0.0142    0.9106    0.0314    0.0135    0.0026    0.0352    0.0296
     2  Mean     7    6.8218    0.0105    0.9280    0.0234    0.0096    0.0020    0.0257    0.0213
     2  Mean     8    6.8556    0.0078    0.9430    0.0175    0.0076    0.0016    0.0205    0.0169
     2  Mean     9    6.8775    0.0062    0.9527    0.0140    0.0052    0.0011    0.0142    0.0118
     2  Mean    10    6.9025    0.0045    0.9638    0.0102    0.0041    0.0008    0.0112    0.0093
     2  Mean    11    6.9131    0.0036    0.9685    0.0081    0.0039    0.0007    0.0105    0.0088
     2  Mean    12    6.9215    0.0028    0.9723    0.0064    0.0027    0.0005    0.0073    0.0061
     2  Mean    13    6.9308    0.0022    0.9764    0.0050    0.0017    0.0004    0.0046    0.0038
     2  Mean    14    6.9394    0.0016    0.9802    0.0037    0.0016    0.0003    0.0044    0.0037
     2  Mean    15    6.9469    0.0012    0.9835    0.0028    0.0012    0.0003    0.0034    0.0028
     2  Mean    16    6.9498    0.0011    0.9848    0.0024    0.0009    0.0001    0.0023    0.0019
     2  Mean    17    6.9528    0.0009    0.9861    0.0019    0.0009    0.0002    0.0026    0.0022
     2  Mean    18    6.9565    0.0008    0.9878    0.0018    0.0006    0.0001    0.0016    0.0013
     2  Mean    19    6.9593    0.0006    0.9890    0.0015    0.0005    0.0001    0.0013    0.0011
     2  Mean    20    6.9623    0.0005    0.9904    0.0012    0.0004    0.0000    0.0009    0.0009
     2  Mean    21    6.9630    0.0005    0.9907    0.0012    0.0003   -0.0000    0.0007    0.0008
     2  Mean    22    6.9621    0.0005    0.9903    0.0012    0.0005    0.0000    0.0012    0.0011
     2  Mean    23    6.9633    0.0005    0.9908    0.0012    0.0005   -0.0000    0.0010    0.0010
     2  Mean    24    6.9608    0.0006    0.9897    0.0013    0.0005    0.0001    0.0014    0.0012
     2  Mean    25    6.9565    0.0007    0.9878    0.0016    0.0007    0.0001    0.0017    0.0016
     2  Mean    26    6.9542    0.0007    0.9868    0.0017    0.0005    0.0001    0.0015    0.0012
     2  Mean    27    6.9516    0.0008    0.9856    0.0019    0.0008    0.0001    0.0019    0.0017
     2  Mean    28    6.9464    0.0011    0.9833    0.0024    0.0012    0.0002    0.0031    0.0027
     2  Mean    29    6.9452    0.0011    0.9828    0.0024    0.0010    0.0001    0.0024    0.0022
     2  Mean    30    6.9398    0.0010    0.9804    0.0023    0.0010    0.0002    0.0027    0.0023
     2  Mean    31    6.9343    0.0010    0.9780    0.0022    0.0008    0.0002    0.0023    0.0019
     2  Mean    32    6.9317    0.0009    0.9768    0.0020    0.0008    0.0001    0.0021    0.0019
     2  Mean    33    6.9301    0.0008    0.9761    0.0017    0.0005    0.0001    0.0014    0.0012
     2  Mean    34    6.9291    0.0007    0.9756    0.0016    0.0005    0.0000    0.0013    0.0012
     2  Mean    35    6.9277    0.0007    0.9750    0.0016    0.0007    0.0001    0.0018    0.0017
     2  Mean    36    6.9265    0.0007    0.9745    0.0015    0.0007    0.0001    0.0017    0.0016
     2  Mean    37    6.9243    0.0005    0.9735    0.0012    0.0004   -0.0000    0.0009    0.0010
     2  Mean    38    6.9220    0.0005    0.9725    0.0011    0.0004   -0.0000    0.0009    0.0009
     2  Mean    39    6.9201    0.0004    0.9716    0.0009    0.0004   -0.0000    0.0008    0.0009
     2  Mean    40    6.9183    0.0004    0.9708    0.0008    0.0003   -0.0000    0.0006    0.0007
     3  Mean     0    5.8568    0.1018    0.4997    0.1890    0.1036    0.0249    0.2266    0.1826
     3  Mean     1    6.1937    0.0827    0.6492    0.1585    0.0858    0.0154    0.1857    0.1570
     3  Mean     2    6.4372    0.0613    0.7573    0.1229    0.0658    0.0113    0.1493    0.1273
     3  Mean     3    6.6100    0.0343    0.8340    0.0727    0.0342    0.0062    0.0841    0.0711
     3  Mean     4    6.7100    0.0206    0.8784    0.0450    0.0190    0.0043    0.0505    0.0411
     3  Mean     5    6.7641    0.0164    0.9024    0.0361    0.0174    0.0031    0.0445    0.0378
     3  Mean     6    6.8074    0.0123    0.9216    0.0274    0.0125    0.0024    0.0328    0.0276
     3  Mean     7    6.8331    0.0110    0.9330    0.0244    0.0089    0.0017    0.0237    0.0198
     3  Mean     8    6.8562    0.0076    0.9433    0.0170    0.0070    0.0014    0.0188    0.0156
     3  Mean     9    6.8846    0.0050    0.9559    0.0113    0.0048    0.0009    0.0128    0.0107
     3  Mean    10    6.9063    0.0038    0.9655    0.0086    0.0038    0.0008    0.0104    0.0085
     3  Mean    11    6.9207    0.0029    0.9719    0.0066    0.0027    0.0005    0.0072    0.0060
     3  Mean    12    6.9297    0.0025    0.9759    0.0057    0.0023    0.0005    0.0064    0.0052
     3  Mean    13    6.9370    0.0020    0.9791    0.0046    0.0017    0.0004    0.0048    0.0039
     3  Mean    14    6.9454    0.0016    0.9829    0.0037    0.0019    0.0002    0.0047    0.0042
     3  Mean    15    6.9505    0.0014    0.9851    0.0031    0.0014    0.0002    0.0036    0.0031
     3  Mean    16    6.9558    0.0012    0.9875    0.0028    0.0012    0.0001    0.0031    0.0028
     3  Mean    17    6.9568    0.0012    0.9879    0.0026    0.0010    0.0002    0.0028    0.0024
     3  Mean    18    6.9600    0.0009    0.9893    0.0020    0.0008    0.0000    0.0019    0.0018
     3  Mean    19    6.9613    0.0008    0.9899    0.0018    0.0009    0.0001    0.0023    0.0021
     3  Mean    20    6.9639    0.0006    0.9911    0.0015    0.0005    0.0000    0.0012    0.0012
     3  Mean    21    6.9631    0.0006    0.9907    0.0014    0.0005    0.0000    0.0011    0.0011
     3  Mean    22    6.9614    0.0007    0.9900    0.0016    0.0007    0.0000    0.0015    0.0015
     3  Mean    23    6.9602    0.0007    0.9895    0.0017    0.0006    0.0001    0.0017    0.0014
     3  Mean    24    6.9591    0.0009    0.9890    0.0019    0.0007    0.0001    0.0018    0.0015
     3  Mean    25    6.9567    0.0010    0.9879    0.0022    0.0010    0.0002    0.0028    0.0024
     3  Mean    26    6.9521    0.0012    0.9858    0.0026    0.0009    0.0002    0.0025    0.0020
     3  Mean    27    6.9487    0.0012    0.9843    0.0028    0.0011    0.0002    0.0030    0.0025
     3  Mean    28    6.9423    0.0012    0.9815    0.0028    0.0012    0.0002    0.0031    0.0026
     3  Mean    29    6.9352    0.0013    0.9783    0.0030    0.0011    0.0002    0.0030    0.0025
     3  Mean    30    6.9310    0.0013    0.9765    0.0031    0.0013    0.0002    0.0033    0.0028
     3  Mean    31    6.9263    0.0014    0.9744    0.0031    0.0011    0.0003    0.0033    0.0026
     3  Mean    32    6.9228    0.0013    0.9728    0.0030    0.0014    0.0002    0.0037    0.0032
     3  Mean    33    6.9185    0.0012    0.9709    0.0028    0.0013    0.0003    0.0035    0.0028
     3  Mean    34    6.9168    0.0012    0.9702    0.0028    0.0009    0.0002    0.0026    0.0020
     3  Mean    35    6.9131    0.0011    0.9686    0.0025    0.0010    0.0003    0.0029    0.0023
     3  Mean    36    6.9066    0.0008    0.9656    0.0019    0.0008    0.0002    0.0024    0.0018
     3  Mean    37    6.9031    0.0006    0.9641    0.0013    0.0007    0.0001    0.0017    0.0015
     3  Mean    38    6.9013    0.0005    0.9633    0.0011    0.0005    0.0002    0.0014    0.0011
     3  Mean    39    6.9016    0.0005    0.9634    0.0011    0.0006    0.0001    0.0016    0.0013
     3  Mean    40    6.8998    0.0004    0.9626    0.0008    0.0003    0.0001    0.0010    0.0008
     4  Mean     0    5.8568    0.1018    0.4997    0.1890    0.1060    0.0262    0.2308    0.1847
     4  Mean     1    6.0466    0.1072    0.5839    0.1963    0.1036    0.0185    0.2170    0.1838
     4  Mean     2    6.1833    0.0917    0.6446    0.1726    0.0928    0.0171    0.1990    0.1678
     4  Mean     3    6.3293    0.0748    0.7094    0.1459    0.0728    0.0145    0.1651    0.1376
     4  Mean     4    6.4509    0.0561    0.7634    0.1130    0.0577    0.0104    0.1327    0.1123
     4  Mean     5    6.5356    0.0459    0.8010    0.0946    0.0424    0.0081    0.1027    0.0861
     4  Mean     6    6.6033    0.0349    0.8310    0.0737    0.0384    0.0060    0.0914    0.0791
     4  Mean     7    6.6567    0.0266    0.8547    0.0571    0.0342    0.0047    0.0796    0.0698
     4  Mean     8    6.6843    0.0240    0.8670    0.0513    0.0270    0.0042    0.0644    0.0557
     4  Mean     9    6.7161    0.0192    0.8811    0.0418    0.0196    0.0040    0.0510    0.0424
     4  Mean    10    6.7435    0.0182    0.8933    0.0398    0.0162    0.0030    0.0419    0.0355
     4  Mean    11    6.7753    0.0144    0.9074    0.0317    0.0127    0.0024    0.0332    0.0280
     4  Mean    12    6.7923    0.0134    0.9149    0.0297    0.0122    0.0022    0.0317    0.0270
     4  Mean    13    6.8142    0.0106    0.9247    0.0235    0.0112    0.0015    0.0282    0.0248
     4  Mean    14    6.8337    0.0096    0.9333    0.0214    0.0102    0.0016    0.0258    0.0223
     4  Mean    15    6.8427    0.0077    0.9373    0.0172    0.0075    0.0015    0.0200    0.0166
     4  Mean    16    6.8574    0.0071    0.9438    0.0159    0.0071    0.0013    0.0188    0.0158
     4  Mean    17    6.8720    0.0057    0.9503    0.0129    0.0053    0.0011    0.0146    0.0120
     4  Mean    18    6.8739    0.0057    0.9511    0.0129    0.0055    0.0010    0.0144    0.0123
     4  Mean    19    6.8777    0.0056    0.9528    0.0127    0.0054    0.0009    0.0141    0.0121
     4  Mean    20    6.8896    0.0046    0.9581    0.0104    0.0044    0.0008    0.0116    0.0098
     4  Mean    21    6.8908    0.0046    0.9586    0.0104    0.0050    0.0009    0.0131    0.0111
     4  Mean    22    6.8794    0.0054    0.9536    0.0120    0.0048    0.0010    0.0131    0.0109
     4  Mean    23    6.8696    0.0060    0.9492    0.0134    0.0056    0.0010    0.0148    0.0125
     4  Mean    24    6.8605    0.0064    0.9452    0.0143    0.0062    0.0010    0.0160    0.0138
     4  Mean    25    6.8522    0.0069    0.9415    0.0153    0.0056    0.0012    0.0152    0.0125
     4  Mean    26    6.8446    0.0072    0.9381    0.0160    0.0074    0.0014    0.0194    0.0163
     4  Mean    27    6.8319    0.0072    0.9325    0.0160    0.0066    0.0016    0.0182    0.0146
     4  Mean    28    6.8242    0.0079    0.9291    0.0176    0.0083    0.0016    0.0217    0.0182
     4  Mean    29    6.8212    0.0077    0.9277    0.0171    0.0073    0.0013    0.0190    0.0161
     4  Mean    30    6.8118    0.0078    0.9236    0.0173    0.0085    0.0016    0.0223    0.0188
     4  Mean    31    6.7997    0.0077    0.9182    0.0171    0.0084    0.0016    0.0220    0.0184
     4  Mean    32    6.7861    0.0075    0.9122    0.0167    0.0060    0.0014    0.0166    0.0134
     4  Mean    33    6.7722    0.0068    0.9060    0.0151    0.0072    0.0013    0.0190    0.0160
     4  Mean    34    6.7590    0.0059    0.9001    0.0133    0.0059    0.0010    0.0155    0.0131
     4  Mean    35    6.7514    0.0052    0.8968    0.0117    0.0066    0.0010    0.0169    0.0147
     4  Mean    36    6.7401    0.0058    0.8917    0.0130    0.0048    0.0011    0.0132    0.0107
     4  Mean    37    6.7344    0.0057    0.8892    0.0129    0.0060    0.0010    0.0156    0.0134
     4  Mean    38    6.7204    0.0053    0.8830    0.0120    0.0060    0.0010    0.0155    0.0133
     4  Mean    39    6.7085    0.0054    0.8777    0.0122    0.0050    0.0010    0.0133    0.0112
     4  Mean    40    6.7051    0.0051    0.8762    0.0116    0.0049    0.0010    0.0133    0.0111
