# Supplementary material for: Blib is a multi-module simulation platform for genetics studies and intelligent breeding
Source: Commun Biol. 2022 Nov 3;5:1167. doi: 10.1038/s42003-022-04151-9 (PMC9630530; doi:10.1038/s42003-022-04151-9)
Supplement: Supplementary file 4 — Supplementary Software 1 [file 42003_2022_4151_MOESM4_ESM.zip › Supplementary software/PRS with output files/Case study III/PRS_M0Allele2AD1/PRS.gmd]

!***********************************************************************************
!********** All rights reserved. The Quantitative Genetics Group, ICS-CAAS *********
!***********************************************************************************
!
!***********************************************************************************
!Required information to define a genetic model (Gmodel) for BLIB applications 
!  which is separated into 10 parts, following 9 general parameters: 
!  nenv   [1,10]: number of environment types
!  ntrt   [0,99]: number of traits affected by gene, cytoplasm and cyto-locus action
!  ncotrt [0,9]: number of composite traits derived from basic traits
!  nchr   [1,100]: number of chromosomes (or linkage groups) in nuclear genome
!  nepn   (>=0), number of epistatic networks between two or multiple loci
!  ncyto  [0,125]: number of cytoplasms
!  nctrt  (>=0), number of cytoplasm and cyto-locus actions on traits
!  nfert  (>=0), number of cyto-locus actions on female and male gamete fertility
!  hetbp  (1 or 2): heterozygosity in base population, 1 for homo only; 
!    2 for homo and heter. Base population is used to convert between heritability 
!    and error variance with a size of 500 and equal allele frequencies 
!***********************************************************************************
!nenv	ntrt	ncotrt	nchr	nepn	ncyto	nctrt	nfert	hetbp
1	1	0	2	0	0	0	0	2


!***********************************************************************************		
!Part 1: Environment types (at least one) 		
!***********************************************************************************		
!ienv	name	freq
1	Env1	1.00 


!***********************************************************************************					
!Part 2: Traits affected by genes, cytoplasms and their interactions (can be zero) 					
!***********************************************************************************					
!itrt	name	wenv	iserr	err_H	ploterr
1	Trt1	1	0	 0.20 	  1.00 


!***********************************************************************************				
!Part 3: Composite traits (can be zero), +, -, *, / of traits defined in Part 2 				
!***********************************************************************************				
!icotrt	name	wcalc	ntrt	
!			wtrt	weight


!***********************************************************************************																										
!Part 4: Chromosomes (1 to 100) and loci on each chromosome (at least one)																										
!***********************************************************************************																										
!ichr	name	nlocus																								
1	Chro1	5
2	Chro2	5

!ilocus	name	wchr	pos	nallel	isgene	mutate	murate (reciprocal mutation rates) 																			
1	loc1	1	0.000 	2	1	0
2	loc2	1	25.00 	2	1	0
3	loc3	1	50.00 	2	1	0
4	loc4	1	75.00 	2	1	0
5	loc5	1	100.0 	2	1	0
6	loc6	2	0.000 	2	1	0
7	loc7	2	25.00 	2	1	0
8	loc8	2	50.00 	2	1	0
9	loc9	2	75.00 	2	1	0
10	loc10	2	100.0 	2	1	0


!***********************************************************************************																		
!Part 5: Markers in the genome (can be zero, defined by isgene in Part 4) 																		
!***********************************************************************************																		
!imrk	wlocus	nallel	score (marker scores of all genotypes at the locus)														


!***********************************************************************************																
!Part 6: Genes in the genome (can be zero, defined by isgene in Part 4) 																
!***********************************************************************************																
!igene	wlocus	nallel	ntrt											
!	 		wtrt	wenv	avalue (genotypic values of the additive-dominant gene)									
1	1	2	1
				1	1	0.322 	0.530 	0.595 

2	2	2	1
				1	1	0.079 	0.466 	0.181 

3	3	2	1
				1	1	0.942 	0.934 	0.788 

4	4	2	1
				1	1	0.334 	0.525 	0.933 
 
5	5	2	1
				1	1	0.529 	0.176 	0.829 

6	6	2	1
				1	1	0.894 	0.060 	0.520 

7	7	2	1
				1	1	0.701 	0.279 	0.729 

8	8	2	1
				1	1	0.723 	0.492 	0.568 

9	9	2	1
				1	1	0.480 	0.382 	0.866 

10	10	2	1
				1	1	0.199 	0.341 	0.840 


!***********************************************************************************												
!Part 7: Epistasis networks in the genome (can be zero, defined by wepn in Part 6) 												
!***********************************************************************************												
!iepn	wtrt	wenv	nlocus	wlocus								
!				evalue (genotypic values of all gene combinations in the network)								


!***********************************************************************************						
!Part 8: Cytoplasms in the genome (can be zero) 						
!***********************************************************************************						
!icyto	name	mutate	murate (mutation rates to other cytoplasms)			


!***********************************************************************************													
!Part 9: Cytoplasm values and cyto-gene interactions (can be zero) 													
!***********************************************************************************													
!ictrt	wcyto	wtrt	wenv	nlocus	wlocus								
!					cvalue (cytoplasm or cytoplasm-gene values)								


!***********************************************************************************																														
!Part 10: Fertility values of female and male gametes (can be zero) 																														
!***********************************************************************************																														
!ifert	wcyto	nlocus	wlocus					
!			fvalue (female gamete fertility)					
!			mvalue (male gamete fertility)					
