# Supplementary material for: Blib is a multi-module simulation platform for genetics studies and intelligent breeding
Source: Commun Biol. 2022 Nov 3;5:1167. doi: 10.1038/s42003-022-04151-9 (PMC9630530; doi:10.1038/s42003-022-04151-9)
Supplement: Supplementary file 4 — Supplementary Software 1 [file 42003_2022_4151_MOESM4_ESM.zip › Supplementary software/PRS with output files/Case study III/PRS_M0Allele2AD1/outPRS.tgv]

Method   Run Cycle   PopMean    PopVar    MeanAd    Hbroad    AddVar    DomVar    Hbroad   Hnarrow
     1     1     0    5.7533    0.4202    0.5615    0.1942    0.1336    0.3971    0.2334    0.0588
     1     1     1    6.0584    0.3787    0.6263    0.1785    0.1831    0.4626    0.2703    0.0766
     1     1     2    6.2422    0.3866    0.6654    0.1815    0.1692    0.3426    0.2270    0.0750
     1     1     3    6.4343    0.3308    0.7062    0.1595    0.1073    0.3075    0.1922    0.0497
     1     1     4    6.3897    0.3561    0.6967    0.1696    0.1157    0.3522    0.2116    0.0523
     1     1     5    6.5767    0.3099    0.7364    0.1509    0.0421    0.3816    0.1956    0.0194
     1     1     6    6.5861    0.2985    0.7384    0.1462    0.0540    0.3435    0.1857    0.0252
     1     1     7    6.6101    0.2682    0.7435    0.1333    0.0688    0.2975    0.1736    0.0326
     1     1     8    6.6924    0.2503    0.7610    0.1256    0.0198    0.3132    0.1604    0.0095
     1     1     9    6.6616    0.2393    0.7545    0.1207    0.0532    0.3576    0.1907    0.0247
     1     1    10    6.6270    0.2564    0.7471    0.1282    0.0555    0.3532    0.1900    0.0258
     1     1    11    6.6602    0.2467    0.7542    0.1240    0.0408    0.3065    0.1661    0.0195
     1     1    12    6.6534    0.2649    0.7527    0.1319    0.0285    0.3635    0.1836    0.0133
     1     1    13    6.7008    0.2596    0.7628    0.1296    0.0227    0.3083    0.1596    0.0109
     1     1    14    6.6640    0.2779    0.7550    0.1375    0.0203    0.3224    0.1643    0.0097
     1     1    15    6.6852    0.2704    0.7595    0.1343    0.0271    0.3820    0.1901    0.0126
     1     1    16    6.6938    0.2821    0.7613    0.1393    0.0268    0.2622    0.1422    0.0132
     1     1    17    6.7358    0.2787    0.7702    0.1378    0.0303    0.3006    0.1596    0.0146
     1     1    18    6.7085    0.2829    0.7644    0.1396    0.0205    0.3257    0.1657    0.0098
     1     1    19    6.7272    0.2971    0.7684    0.1456    0.0322    0.3248    0.1700    0.0153
     1     1    20    6.7494    0.2599    0.7731    0.1297    0.0141    0.3472    0.1717    0.0067
     1     1    21    6.7109    0.2985    0.7650    0.1462    0.0276    0.3056    0.1605    0.0133
     1     1    22    6.6162    0.3448    0.7448    0.1651    0.0341    0.3912    0.1961    0.0157
     1     1    23    6.5802    0.4068    0.7372    0.1892    0.0867    0.4958    0.2505    0.0373
     1     1    24    6.5369    0.3914    0.7280    0.1834    0.0743    0.4638    0.2359    0.0326
     1     1    25    6.3510    0.4487    0.6885    0.2047    0.1004    0.3319    0.1987    0.0461
     1     1    26    6.1920    0.3786    0.6547    0.1784    0.1745    0.3026    0.2149    0.0786
     1     1    27    6.0100    0.2690    0.6160    0.1337    0.1060    0.1183    0.1140    0.0539
     1     1    28    5.8059    0.0995    0.5727    0.0540    0.0206    0.0879    0.0586    0.0111
     1     1    29    5.7576    0.1080    0.5624    0.0584    0.0343    0.0798    0.0614    0.0185
     1     1    30    5.6874    0.1176    0.5475    0.0632    0.0743    0.0850    0.0837    0.0391
     1     1    31    5.5156    0.0788    0.5110    0.0433    0.0752    0.0340    0.0589    0.0406
     1     1    32    5.3991    0.0463    0.4862    0.0259    0.0354    0.0273    0.0347    0.0196
     1     1    33    5.3432    0.0457    0.4743    0.0256    0.0251    0.0288    0.0300    0.0140
     1     1    34    5.2876    0.0585    0.4625    0.0325    0.0474    0.0296    0.0423    0.0260
     1     1    35    5.2050    0.0575    0.4450    0.0319    0.0315    0.0208    0.0291    0.0175
     1     1    36    5.1451    0.0498    0.4322    0.0278    0.0302    0.0142    0.0248    0.0169
     1     1    37    5.0384    0.0305    0.4096    0.0172    0.0179    0.0048    0.0129    0.0101
     1     1    38    5.0473    0.0336    0.4115    0.0189    0.0301    0.0103    0.0226    0.0169
     1     1    39    4.9692    0.0087    0.3949    0.0050    0.0065    0.0004    0.0039    0.0037
     1     1    40    4.9647    0.0069    0.3939    0.0039   -0.0000   -0.0005   -0.0003   -0.0000
     1     2     0    5.7533    0.4202    0.5615    0.1942    0.1702    0.4245    0.2544    0.0728
     1     2     1    5.9875    0.4057    0.6112    0.1888    0.0925    0.3240    0.1929    0.0428
     1     2     2    6.1576    0.4010    0.6474    0.1870    0.0949    0.3875    0.2167    0.0426
     1     2     3    6.2584    0.3673    0.6688    0.1740    0.0934    0.3691    0.2097    0.0423
     1     2     4    6.3771    0.3254    0.6940    0.1573    0.1322    0.3285    0.2091    0.0600
     1     2     5    6.4768    0.3022    0.7152    0.1477    0.0782    0.3275    0.1888    0.0364
     1     2     6    6.5307    0.2616    0.7267    0.1305    0.0319    0.3015    0.1606    0.0154
     1     2     7    6.6527    0.2589    0.7526    0.1293    0.0260    0.3019    0.1583    0.0126
     1     2     8    6.6230    0.3079    0.7463    0.1501    0.0351    0.3172    0.1681    0.0167
     1     2     9    6.7174    0.2461    0.7663    0.1237    0.0212    0.2869    0.1502    0.0103
     1     2    10    6.7404    0.2526    0.7712    0.1266    0.0168    0.4027    0.1940    0.0078
     1     2    11    6.7242    0.2438    0.7678    0.1227    0.0166    0.4132    0.1978    0.0076
     1     2    12    6.7471    0.2398    0.7727    0.1209    0.0258    0.3527    0.1784    0.0122
     1     2    13    6.7310    0.2629    0.7692    0.1311    0.0228    0.3641    0.1816    0.0107
     1     2    14    6.7452    0.2744    0.7722    0.1360    0.0431    0.3562    0.1864    0.0201
     1     2    15    6.7277    0.2510    0.7685    0.1259    0.0165    0.3362    0.1683    0.0079
     1     2    16    6.7661    0.2564    0.7767    0.1282    0.0248    0.2942    0.1547    0.0120
     1     2    17    6.7520    0.2559    0.7737    0.1280    0.0128    0.3309    0.1647    0.0061
     1     2    18    6.7400    0.2399    0.7711    0.1210    0.0098    0.3206    0.1594    0.0047
     1     2    19    6.7060    0.2623    0.7639    0.1308    0.0236    0.3067    0.1593    0.0114
     1     2    20    6.7828    0.2664    0.7802    0.1326    0.0156    0.2897    0.1490    0.0076
     1     2    21    6.7913    0.2689    0.7820    0.1336    0.0170    0.3929    0.1904    0.0079
     1     2    22    6.7455    0.2522    0.7723    0.1264    0.0043    0.3949    0.1863    0.0020
     1     2    23    6.6923    0.3475    0.7610    0.1662    0.0522    0.4187    0.2127    0.0236
     1     2    24    6.6192    0.4382    0.7455    0.2009    0.0327    0.4740    0.2252    0.0145
     1     2    25    6.4714    0.5930    0.7141    0.2538    0.1977    0.6496    0.3271    0.0763
     1     2    26    6.3052    0.7624    0.6788    0.3043    0.3343    0.7810    0.3902    0.1170
     1     2    27    5.8715    0.3354    0.5866    0.1614    0.3855    0.1401    0.2317    0.1699
     1     2    28    5.7245    0.0559    0.5554    0.0311    0.0167    0.0474    0.0354    0.0092
     1     2    29    5.6489    0.0274    0.5393    0.0155    0.0144    0.0101    0.0139    0.0082
     1     2    30    5.6010    0.0012    0.5291    0.0007    0.0001    0.0023    0.0014    0.0000
     1     2    31    5.5992    0.0014    0.5287    0.0008    0.0000    0.0030    0.0017    0.0000
     1     2    32    5.5993    0.0019    0.5287    0.0011    0.0001    0.0024    0.0015    0.0001
     1     2    33    5.5947    0.0052    0.5278    0.0030    0.0002    0.0045    0.0027    0.0001
     1     2    34    5.5940    0.0061    0.5276    0.0035    0.0024    0.0115    0.0079    0.0014
     1     2    35    5.5891    0.0081    0.5266    0.0046    0.0015    0.0085    0.0057    0.0009
     1     2    36    5.5755    0.0111    0.5237    0.0063    0.0015    0.0068    0.0047    0.0008
     1     2    37    5.5609    0.0138    0.5206    0.0078    0.0072    0.0074    0.0083    0.0041
     1     2    38    5.5684    0.0122    0.5222    0.0070    0.0016    0.0054    0.0040    0.0009
     1     2    39    5.5589    0.0132    0.5202    0.0075    0.0068    0.0119    0.0106    0.0038
     1     2    40    5.5787    0.0104    0.5244    0.0059    0.0007    0.0053    0.0035    0.0004
     1     3     0    5.7533    0.4202    0.5615    0.1942    0.1423    0.4020    0.2380    0.0622
     1     3     1    5.9538    0.4455    0.6041    0.2036    0.1801    0.4024    0.2505    0.0774
     1     3     2    6.0906    0.3628    0.6332    0.1723    0.1736    0.3883    0.2438    0.0753
     1     3     3    6.1415    0.3479    0.6440    0.1664    0.0679    0.3983    0.2110    0.0307
     1     3     4    6.2628    0.3176    0.6698    0.1541    0.1562    0.4463    0.2569    0.0666
     1     3     5    6.3687    0.3036    0.6922    0.1483    0.0315    0.2506    0.1393    0.0155
     1     3     6    6.4373    0.2993    0.7068    0.1465    0.0410    0.3797    0.1945    0.0190
     1     3     7    6.4897    0.3341    0.7179    0.1608    0.0740    0.4390    0.2274    0.0328
     1     3     8    6.6122    0.2991    0.7440    0.1464    0.0406    0.3409    0.1796    0.0191
     1     3     9    6.6254    0.2907    0.7468    0.1429    0.0812    0.3432    0.1958    0.0375
     1     3    10    6.6452    0.2652    0.7510    0.1320    0.0477    0.3594    0.1893    0.0222
     1     3    11    6.6541    0.2576    0.7529    0.1288    0.0471    0.2487    0.1451    0.0231
     1     3    12    6.7374    0.2684    0.7706    0.1334    0.0143    0.4128    0.1968    0.0066
     1     3    13    6.6882    0.2734    0.7601    0.1356    0.0403    0.4774    0.2290    0.0178
     1     3    14    6.7015    0.2413    0.7630    0.1216    0.0283    0.2906    0.1547    0.0137
     1     3    15    6.6988    0.2559    0.7624    0.1280    0.0143    0.3445    0.1707    0.0068
     1     3    16    6.7193    0.2585    0.7667    0.1292    0.0172    0.3684    0.1811    0.0081
     1     3    17    6.7164    0.2640    0.7661    0.1315    0.0233    0.4003    0.1955    0.0108
     1     3    18    6.7277    0.2774    0.7685    0.1373    0.0232    0.3721    0.1849    0.0109
     1     3    19    6.7422    0.2491    0.7716    0.1250    0.0182    0.3220    0.1633    0.0087
     1     3    20    6.7525    0.2412    0.7738    0.1216    0.0366    0.3495    0.1813    0.0172
     1     3    21    6.6891    0.2818    0.7603    0.1392    0.0297    0.3769    0.1891    0.0138
     1     3    22    6.6550    0.3173    0.7531    0.1540    0.0304    0.3892    0.1940    0.0140
     1     3    23    6.7025    0.3090    0.7632    0.1506    0.0208    0.3703    0.1832    0.0097
     1     3    24    6.6117    0.3819    0.7439    0.1797    0.0248    0.4315    0.2075    0.0113
     1     3    25    6.5825    0.5172    0.7377    0.2288    0.0410    0.3688    0.1903    0.0190
     1     3    26    6.4660    0.7029    0.7129    0.2874    0.2528    0.4241    0.2797    0.1045
     1     3    27    6.3557    0.7182    0.6895    0.2918    0.2783    0.4937    0.3069    0.1106
     1     3    28    5.7575    0.4540    0.5624    0.2066    0.2832    0.1390    0.1950    0.1308
     1     3    29    5.3783    0.0249    0.4818    0.0141    0.0216    0.0048    0.0150    0.0122
     1     3    30    5.3355    0.0053    0.4727    0.0030    0.0141    0.0072    0.0121    0.0080
     1     3    31    5.3220    0.0000    0.4698    0.0000   -0.0001    0.0002    0.0001   -0.0000
     1     3    32    5.3220    0.0000    0.4698    0.0000   -0.0001    0.0002    0.0001   -0.0000
     1     3    33    5.3220    0.0000    0.4698    0.0000   -0.0001    0.0002    0.0001   -0.0000
     1     3    34    5.3220    0.0000    0.4698    0.0000   -0.0001    0.0002    0.0001   -0.0000
     1     3    35    5.3220    0.0000    0.4698    0.0000   -0.0001    0.0002    0.0001   -0.0000
     1     3    36    5.3220    0.0000    0.4698    0.0000   -0.0001    0.0002    0.0001   -0.0000
     1     3    37    5.3220    0.0000    0.4698    0.0000   -0.0001    0.0002    0.0001   -0.0000
     1     3    38    5.3220    0.0000    0.4698    0.0000   -0.0001    0.0002    0.0001   -0.0000
     1     3    39    5.3220    0.0000    0.4698    0.0000   -0.0001    0.0002    0.0001   -0.0000
     1     3    40    5.3220    0.0000    0.4698    0.0000   -0.0001    0.0002    0.0001   -0.0000
     1     4     0    5.7533    0.4202    0.5615    0.1942    0.1586    0.4341    0.2537    0.0679
     1     4     1    5.9526    0.3828    0.6038    0.1800    0.1950    0.2727    0.2115    0.0882
     1     4     2    6.1566    0.3945    0.6472    0.1845    0.1081    0.3705    0.2154    0.0487
     1     4     3    6.2849    0.3601    0.6744    0.1712    0.0681    0.4091    0.2149    0.0307
     1     4     4    6.4679    0.2904    0.7133    0.1428    0.0518    0.3705    0.1950    0.0239
     1     4     5    6.5116    0.2694    0.7226    0.1338    0.0433    0.4760    0.2295    0.0191
     1     4     6    6.5663    0.2782    0.7342    0.1376    0.0199    0.3038    0.1566    0.0096
     1     4     7    6.6010    0.2890    0.7416    0.1422    0.0212    0.3431    0.1728    0.0100
     1     4     8    6.5684    0.3038    0.7347    0.1484    0.0540    0.3455    0.1864    0.0252
     1     4     9    6.5790    0.3198    0.7369    0.1550    0.0362    0.2804    0.1537    0.0176
     1     4    10    6.6377    0.2957    0.7494    0.1450    0.0272    0.3034    0.1594    0.0131
     1     4    11    6.7059    0.2676    0.7639    0.1331    0.0251    0.3916    0.1929    0.0116
     1     4    12    6.7060    0.2689    0.7639    0.1337    0.0168    0.3652    0.1798    0.0079
     1     4    13    6.7164    0.3031    0.7661    0.1481    0.0359    0.3796    0.1925    0.0166
     1     4    14    6.6820    0.2253    0.7588    0.1144    0.0343    0.1909    0.1144    0.0174
     1     4    15    6.7246    0.2285    0.7679    0.1159    0.0152    0.3146    0.1591    0.0073
     1     4    16    6.7177    0.2516    0.7664    0.1262    0.0266    0.3906    0.1931    0.0123
     1     4    17    6.7250    0.2554    0.7680    0.1278    0.0184    0.2689    0.1415    0.0091
     1     4    18    6.7542    0.2647    0.7742    0.1318    0.0161    0.3940    0.1905    0.0075
     1     4    19    6.7635    0.2347    0.7761    0.1187    0.0137    0.3143    0.1584    0.0066
     1     4    20    6.7477    0.2350    0.7728    0.1188    0.0086    0.3673    0.1774    0.0041
     1     4    21    6.6882    0.2740    0.7601    0.1358    0.0992    0.3636    0.2098    0.0450
     1     4    22    6.5182    0.2783    0.7240    0.1377    0.0883    0.2713    0.1710    0.0420
     1     4    23    6.3205    0.2492    0.6820    0.1251    0.0624    0.2938    0.1697    0.0297
     1     4    24    6.1792    0.2081    0.6520    0.1066    0.0505    0.2454    0.1451    0.0248
     1     4    25    6.1590    0.2324    0.6477    0.1176    0.0651    0.2405    0.1492    0.0318
     1     4    26    6.0075    0.3371    0.6155    0.1620    0.0732    0.3410    0.1920    0.0339
     1     4    27    5.7440    0.3746    0.5595    0.1769    0.1962    0.1587    0.1692    0.0935
     1     4    28    5.1873    0.1732    0.4412    0.0904    0.0532    0.0393    0.0504    0.0290
     1     4    29    5.0153    0.0423    0.4046    0.0237    0.0255    0.0146    0.0225    0.0143
     1     4    30    4.9636    0.0231    0.3937    0.0131    0.0070    0.0018    0.0050    0.0040
     1     4    31    4.9723    0.0237    0.3955    0.0134    0.0242    0.0090    0.0187    0.0136
     1     4    32    4.9488    0.0143    0.3905    0.0082    0.0074    0.0018    0.0052    0.0042
     1     4    33    4.9330    0.0076    0.3872    0.0043    0.0000    0.0002    0.0001    0.0000
     1     4    34    4.9170    0.0001    0.3838    0.0001    0.0000    0.0002    0.0001    0.0000
     1     4    35    4.9170    0.0001    0.3838    0.0001    0.0000    0.0002    0.0001    0.0000
     1     4    36    4.9170    0.0001    0.3838    0.0001    0.0000    0.0002    0.0001    0.0000
     1     4    37    4.9170    0.0001    0.3838    0.0001    0.0000    0.0002    0.0001    0.0000
     1     4    38    4.9170    0.0001    0.3838    0.0001    0.0000    0.0002    0.0001    0.0000
     1     4    39    4.9170    0.0001    0.3838    0.0001    0.0000    0.0002    0.0001    0.0000
     1     4    40    4.9170    0.0001    0.3838    0.0001    0.0000    0.0002    0.0001    0.0000
     1     5     0    5.7533    0.4202    0.5615    0.1942    0.1610    0.3694    0.2333    0.0708
     1     5     1    5.9008    0.4086    0.5928    0.1899    0.0872    0.4050    0.2202    0.0390
     1     5     2    6.0681    0.3934    0.6284    0.1841    0.1078    0.3666    0.2139    0.0486
     1     5     3    6.2157    0.3676    0.6597    0.1741    0.0871    0.4923    0.2494    0.0375
     1     5     4    6.3880    0.3268    0.6963    0.1579    0.0951    0.4690    0.2445    0.0412
     1     5     5    6.4926    0.2710    0.7186    0.1345    0.0486    0.2778    0.1577    0.0235
     1     5     6    6.5889    0.2757    0.7390    0.1365    0.0354    0.3769    0.1913    0.0164
     1     5     7    6.5784    0.2758    0.7368    0.1366    0.0521    0.2924    0.1650    0.0250
     1     5     8    6.5577    0.3005    0.7324    0.1470    0.0408    0.3687    0.1902    0.0189
     1     5     9    6.6307    0.3012    0.7479    0.1473    0.0617    0.3557    0.1932    0.0286
     1     5    10    6.6800    0.2571    0.7584    0.1285    0.0294    0.3068    0.1617    0.0141
     1     5    11    6.6391    0.2702    0.7497    0.1342    0.0306    0.3816    0.1912    0.0142
     1     5    12    6.6678    0.2866    0.7558    0.1412    0.0192    0.2589    0.1376    0.0095
     1     5    13    6.7183    0.2652    0.7665    0.1321    0.0250    0.4362    0.2092    0.0113
     1     5    14    6.6941    0.2679    0.7614    0.1332    0.0102    0.3542    0.1729    0.0048
     1     5    15    6.7184    0.2709    0.7666    0.1345    0.0207    0.3246    0.1653    0.0099
     1     5    16    6.7175    0.2487    0.7664    0.1249    0.0288    0.3536    0.1799    0.0135
     1     5    17    6.7106    0.2384    0.7649    0.1203    0.0196    0.4511    0.2126    0.0088
     1     5    18    6.7195    0.2524    0.7668    0.1265    0.0130    0.4072    0.1942    0.0060
     1     5    19    6.6991    0.2659    0.7624    0.1324    0.0195    0.2814    0.1472    0.0096
     1     5    20    6.6849    0.2480    0.7594    0.1245    0.0377    0.3560    0.1842    0.0177
     1     5    21    6.6437    0.2868    0.7507    0.1413    0.0430    0.2457    0.1420    0.0211
     1     5    22    6.5361    0.3673    0.7278    0.1741    0.1032    0.3374    0.2018    0.0473
     1     5    23    6.3429    0.3584    0.6868    0.1706    0.1357    0.2936    0.1976    0.0625
     1     5    24    6.1028    0.3982    0.6357    0.1860    0.2107    0.1851    0.1850    0.0985
     1     5    25    5.8581    0.3043    0.5837    0.1486    0.1519    0.0420    0.1001    0.0784
     1     5    26    5.5121    0.0227    0.5102    0.0129    0.0136    0.0100    0.0133    0.0077
     1     5    27    5.4973    0.0183    0.5071    0.0104    0.0155    0.0112    0.0151    0.0088
     1     5    28    5.5068    0.0210    0.5091    0.0119    0.0178    0.0151    0.0185    0.0100
     1     5    29    5.4769    0.0207    0.5027    0.0117    0.0071    0.0082    0.0087    0.0040
     1     5    30    5.4764    0.0136    0.5026    0.0077    0.0065    0.0115    0.0102    0.0037
     1     5    31    5.4919    0.0155    0.5059    0.0088    0.0061    0.0091    0.0087    0.0035
     1     5    32    5.4869    0.0158    0.5049    0.0090    0.0095    0.0104    0.0112    0.0054
     1     5    33    5.4805    0.0169    0.5035    0.0096    0.0076    0.0143    0.0124    0.0043
     1     5    34    5.4707    0.0166    0.5014    0.0095    0.0091    0.0181    0.0153    0.0051
     1     5    35    5.4693    0.0203    0.5011    0.0115    0.0069    0.0198    0.0151    0.0039
     1     5    36    5.4427    0.0175    0.4955    0.0099    0.0069    0.0096    0.0093    0.0039
     1     5    37    5.4097    0.0165    0.4885    0.0094    0.0107    0.0136    0.0138    0.0061
     1     5    38    5.3875    0.0173    0.4837    0.0098    0.0041    0.0146    0.0106    0.0023
     1     5    39    5.3790    0.0164    0.4819    0.0093    0.0055    0.0133    0.0107    0.0031
     1     5    40    5.3821    0.0131    0.4826    0.0075    0.0032    0.0135    0.0095    0.0018
     1     6     0    5.7533    0.4202    0.5615    0.1942    0.1364    0.4693    0.2579    0.0581
     1     6     1    5.8087    0.3906    0.5732    0.1830    0.1414    0.3475    0.2190    0.0634
     1     6     2    5.8709    0.3885    0.5865    0.1822    0.2403    0.3711    0.2597    0.1021
     1     6     3    6.1459    0.3820    0.6449    0.1798    0.1504    0.4315    0.2503    0.0647
     1     6     4    6.3483    0.3241    0.6879    0.1568    0.0474    0.3315    0.1785    0.0223
     1     6     5    6.4851    0.3147    0.7170    0.1529    0.1045    0.3200    0.1958    0.0482
     1     6     6    6.5650    0.3401    0.7340    0.1632    0.0686    0.2953    0.1727    0.0325
     1     6     7    6.6454    0.3054    0.7510    0.1491    0.0650    0.2695    0.1610    0.0313
     1     6     8    6.7225    0.2751    0.7674    0.1363    0.0087    0.3375    0.1657    0.0042
     1     6     9    6.7454    0.2523    0.7723    0.1265    0.0089    0.4799    0.2190    0.0040
     1     6    10    6.7250    0.2364    0.7680    0.1194    0.0388    0.2803    0.1547    0.0188
     1     6    11    6.7727    0.2327    0.7781    0.1178    0.0365    0.2561    0.1437    0.0179
     1     6    12    6.7556    0.2374    0.7745    0.1199    0.0113    0.4184    0.1978    0.0052
     1     6    13    6.7725    0.2326    0.7780    0.1177    0.0146    0.3606    0.1771    0.0069
     1     6    14    6.7785    0.2371    0.7793    0.1197    0.0173    0.3828    0.1867    0.0081
     1     6    15    6.7594    0.2436    0.7753    0.1226    0.0117    0.2967    0.1503    0.0057
     1     6    16    6.7403    0.2329    0.7712    0.1179    0.0048    0.3080    0.1521    0.0023
     1     6    17    6.7706    0.2455    0.7776    0.1234    0.0074    0.2571    0.1317    0.0037
     1     6    18    6.7625    0.2515    0.7759    0.1261    0.0199    0.3193    0.1629    0.0096
     1     6    19    6.7799    0.2317    0.7796    0.1173    0.0074    0.3381    0.1654    0.0036
     1     6    20    6.7645    0.2474    0.7764    0.1243    0.0355    0.3074    0.1644    0.0170
     1     6    21    6.7651    0.2258    0.7765    0.1147    0.0173    0.3605    0.1781    0.0081
     1     6    22    6.6475    0.2531    0.7515    0.1268    0.0533    0.3949    0.2045    0.0243
     1     6    23    6.6144    0.3063    0.7445    0.1495    0.0462    0.2702    0.1536    0.0224
     1     6    24    6.4205    0.3003    0.7032    0.1470    0.1445    0.2980    0.2025    0.0661
     1     6    25    6.2408    0.2099    0.6651    0.1075    0.0516    0.2199    0.1348    0.0256
     1     6    26    6.1924    0.1716    0.6548    0.0896    0.0387    0.1442    0.0950    0.0201
     1     6    27    6.1040    0.1645    0.6360    0.0862    0.0238    0.1493    0.0903    0.0124
     1     6    28    5.9835    0.1581    0.6104    0.0832    0.0637    0.1466    0.1077    0.0326
     1     6    29    5.8738    0.1137    0.5871    0.0612    0.0497    0.1119    0.0849    0.0261
     1     6    30    5.7878    0.0812    0.5688    0.0445    0.0007    0.1437    0.0765    0.0004
     1     6    31    5.8000    0.0875    0.5714    0.0478    0.0050    0.0762    0.0445    0.0028
     1     6    32    5.7751    0.0937    0.5661    0.0510    0.0116    0.1103    0.0654    0.0062
     1     6    33    5.6658    0.0894    0.5429    0.0488    0.0360    0.0557    0.0500    0.0196
     1     6    34    5.6385    0.0843    0.5371    0.0461    0.0689    0.0638    0.0707    0.0367
     1     6    35    5.4918    0.0277    0.5059    0.0157    0.0234    0.0057    0.0164    0.0132
     1     6    36    5.4450   -0.0001    0.4960   -0.0000   -0.0001    0.0006    0.0003   -0.0000
     1     6    37    5.4450   -0.0001    0.4960   -0.0000   -0.0001    0.0006    0.0003   -0.0000
     1     6    38    5.4450   -0.0001    0.4960   -0.0000   -0.0001    0.0006    0.0003   -0.0000
     1     6    39    5.4450   -0.0001    0.4960   -0.0000   -0.0001    0.0006    0.0003   -0.0000
     1     6    40    5.4450   -0.0001    0.4960   -0.0000   -0.0001    0.0006    0.0003   -0.0000
     1     7     0    5.7533    0.4202    0.5615    0.1942    0.1085    0.3525    0.2092    0.0492
     1     7     1    5.8304    0.3669    0.5779    0.1739    0.1287    0.3990    0.2324    0.0567
     1     7     2    5.9065    0.3806    0.5940    0.1792    0.1324    0.3970    0.2330    0.0583
     1     7     3    6.0841    0.4069    0.6318    0.1893    0.0882    0.3730    0.2092    0.0400
     1     7     4    6.2468    0.3546    0.6663    0.1690    0.1785    0.4482    0.2644    0.0753
     1     7     5    6.2989    0.3515    0.6774    0.1678    0.0863    0.5132    0.2559    0.0368
     1     7     6    6.4014    0.3285    0.6992    0.1586    0.0487    0.4307    0.2157    0.0219
     1     7     7    6.4524    0.3165    0.7100    0.1536    0.0674    0.3806    0.2045    0.0308
     1     7     8    6.5035    0.2827    0.7209    0.1396    0.0545    0.3635    0.1934    0.0252
     1     7     9    6.5420    0.2696    0.7291    0.1340    0.0586    0.3634    0.1949    0.0271
     1     7    10    6.5110    0.2416    0.7225    0.1217    0.0675    0.3878    0.2071    0.0307
     1     7    11    6.5514    0.2752    0.7311    0.1363    0.0455    0.3368    0.1799    0.0214
     1     7    12    6.5612    0.2647    0.7332    0.1318    0.0347    0.3238    0.1706    0.0165
     1     7    13    6.5547    0.2816    0.7318    0.1391    0.0432    0.4380    0.2163    0.0194
     1     7    14    6.6604    0.3103    0.7542    0.1511    0.0366    0.3113    0.1664    0.0175
     1     7    15    6.6744    0.2359    0.7572    0.1192    0.0332    0.3059    0.1629    0.0159
     1     7    16    6.6601    0.2498    0.7542    0.1254    0.0168    0.2272    0.1228    0.0085
     1     7    17    6.6674    0.2535    0.7557    0.1270    0.0269    0.3582    0.1809    0.0126
     1     7    18    6.7060    0.2791    0.7639    0.1380    0.0230    0.3468    0.1750    0.0109
     1     7    19    6.7235    0.2542    0.7676    0.1272    0.0371    0.2856    0.1562    0.0180
     1     7    20    6.7649    0.2328    0.7764    0.1178    0.0112    0.3698    0.1794    0.0053
     1     7    21    6.6577    0.2588    0.7537    0.1293    0.0351    0.2698    0.1489    0.0171
     1     7    22    6.4569    0.2897    0.7110    0.1425    0.0791    0.2509    0.1592    0.0381
     1     7    23    6.1784    0.2245    0.6518    0.1141    0.0656    0.1345    0.1030    0.0337
     1     7    24    5.9812    0.1265    0.6099    0.0677    0.0229    0.1365    0.0838    0.0121
     1     7    25    6.0019    0.1714    0.6143    0.0895    0.0164    0.1550    0.0895    0.0085
     1     7    26    5.9231    0.1560    0.5976    0.0821    0.0403    0.2293    0.1339    0.0200
     1     7    27    5.8034    0.1564    0.5721    0.0824    0.0379    0.1414    0.0932    0.0197
     1     7    28    5.6906    0.1751    0.5481    0.0913    0.0777    0.1528    0.1168    0.0393
     1     7    29    5.5928    0.1508    0.5274    0.0796    0.0799    0.1148    0.1005    0.0412
     1     7    30    5.4289    0.1324    0.4925    0.0706    0.1411    0.0551    0.1012    0.0728
     1     7    31    5.2520    0.0721    0.4550    0.0397    0.0878    0.0314    0.0640    0.0471
     1     7    32    5.1645    0.0494    0.4364    0.0275    0.0299    0.0101    0.0224    0.0168
     1     7    33    5.0667    0.0190    0.4156    0.0108    0.0048    0.0059    0.0061    0.0027
     1     7    34    5.0690    0.0189    0.4161    0.0107    0.0146    0.0067    0.0121    0.0083
     1     7    35    5.0529    0.0154    0.4126    0.0088    0.0115    0.0048    0.0093    0.0065
     1     7    36    5.0554    0.0160    0.4132    0.0091    0.0079    0.0076    0.0088    0.0045
     1     7    37    5.0500    0.0177    0.4120    0.0101    0.0136    0.0160    0.0167    0.0077
     1     7    38    5.0220    0.0204    0.4061    0.0116    0.0062    0.0043    0.0060    0.0035
     1     7    39    5.0188    0.0178    0.4054    0.0101    0.0097    0.0104    0.0114    0.0055
     1     7    40    5.0209    0.0207    0.4058    0.0117    0.0222    0.0209    0.0241    0.0124
     1     8     0    5.7533    0.4202    0.5615    0.1942    0.1577    0.4108    0.2459    0.0682
     1     8     1    5.9928    0.4086    0.6124    0.1899    0.1434    0.4867    0.2655    0.0604
     1     8     2    6.2212    0.3762    0.6609    0.1775    0.0920    0.4527    0.2381    0.0402
     1     8     3    6.3442    0.3336    0.6870    0.1606    0.0467    0.3466    0.1841    0.0219
     1     8     4    6.4796    0.3010    0.7158    0.1472    0.0666    0.3151    0.1796    0.0313
     1     8     5    6.6018    0.2884    0.7418    0.1419    0.0201    0.3706    0.1831    0.0094
     1     8     6    6.5883    0.2797    0.7389    0.1383    0.0394    0.3513    0.1831    0.0185
     1     8     7    6.6325    0.2643    0.7483    0.1316    0.0179    0.2955    0.1524    0.0087
     1     8     8    6.6663    0.2721    0.7555    0.1350    0.0416    0.2777    0.1548    0.0202
     1     8     9    6.6713    0.2947    0.7565    0.1446    0.0366    0.3724    0.1900    0.0170
     1     8    10    6.6827    0.2745    0.7590    0.1361    0.0466    0.3082    0.1691    0.0222
     1     8    11    6.7351    0.2553    0.7701    0.1277    0.0143    0.4611    0.2143    0.0065
     1     8    12    6.7406    0.2877    0.7713    0.1417    0.0427    0.3381    0.1793    0.0201
     1     8    13    6.6925    0.2915    0.7611    0.1433    0.0486    0.3630    0.1910    0.0225
     1     8    14    6.7374    0.2503    0.7706    0.1256    0.0081    0.3612    0.1748    0.0038
     1     8    15    6.7237    0.2436    0.7677    0.1226    0.0468    0.2778    0.1570    0.0226
     1     8    16    6.7457    0.2678    0.7724    0.1332    0.0284    0.3217    0.1672    0.0135
     1     8    17    6.7079    0.2790    0.7643    0.1380    0.0753    0.3197    0.1848    0.0352
     1     8    18    6.7293    0.2567    0.7689    0.1284    0.0441    0.2366    0.1387    0.0218
     1     8    19    6.7628    0.2573    0.7760    0.1286    0.0188    0.4166    0.1999    0.0086
     1     8    20    6.7832    0.2516    0.7803    0.1261    0.0285    0.2469    0.1364    0.0141
     1     8    21    6.7146    0.2600    0.7657    0.1298    0.0511    0.3191    0.1752    0.0242
     1     8    22    6.6714    0.2615    0.7566    0.1305    0.0257    0.1984    0.1139    0.0131
     1     8    23    6.6322    0.2557    0.7482    0.1279    0.0444    0.3199    0.1728    0.0210
     1     8    24    6.6118    0.2661    0.7439    0.1325    0.0409    0.2094    0.1256    0.0205
     1     8    25    6.4657    0.2032    0.7129    0.1044    0.0365    0.1629    0.1027    0.0188
     1     8    26    6.3336    0.1946    0.6848    0.1004    0.0769    0.1540    0.1170    0.0389
     1     8    27    6.2043    0.1864    0.6573    0.0966    0.0984    0.1509    0.1251    0.0494
     1     8    28    5.9557    0.0752    0.6045    0.0413    0.0696    0.0442    0.0613    0.0375
     1     8    29    5.8761    0.0406    0.5876    0.0228    0.0170    0.0059    0.0130    0.0096
     1     8    30    5.8535    0.0183    0.5828    0.0104    0.0049    0.0175    0.0127    0.0028
     1     8    31    5.8318    0.0131    0.5781    0.0075    0.0059    0.0040    0.0056    0.0034
     1     8    32    5.8374    0.0134    0.5793    0.0076    0.0055    0.0128    0.0104    0.0031
     1     8    33    5.8343    0.0132    0.5787    0.0075    0.0067    0.0088    0.0088    0.0038
     1     8    34    5.8275    0.0113    0.5772    0.0064    0.0062    0.0034    0.0055    0.0035
     1     8    35    5.8245    0.0104    0.5766    0.0059    0.0067    0.0053    0.0068    0.0038
     1     8    36    5.8271    0.0114    0.5772    0.0065    0.0097    0.0146    0.0138    0.0055
     1     8    37    5.8076    0.0067    0.5730    0.0038    0.0067    0.0062    0.0074    0.0038
     1     8    38    5.8133    0.0068    0.5742    0.0039    0.0023    0.0003    0.0015    0.0013
     1     8    39    5.7900    0.0001    0.5693    0.0000    0.0001   -0.0006   -0.0003    0.0000
     1     8    40    5.7900    0.0001    0.5693    0.0000    0.0001   -0.0006   -0.0003    0.0000
     1     9     0    5.7533    0.4202    0.5615    0.1942    0.1513    0.4254    0.2486    0.0652
     1     9     1    5.9050    0.3802    0.5937    0.1791    0.0922    0.4053    0.2220    0.0412
     1     9     2    6.1084    0.3523    0.6369    0.1681    0.0561    0.3992    0.2071    0.0255
     1     9     3    6.3029    0.3305    0.6783    0.1594    0.0727    0.2867    0.1709    0.0346
     1     9     4    6.3797    0.3334    0.6946    0.1605    0.0700    0.3034    0.1764    0.0331
     1     9     5    6.5084    0.2974    0.7219    0.1457    0.0495    0.3781    0.1970    0.0228
     1     9     6    6.4985    0.2978    0.7198    0.1459    0.0646    0.3709    0.1999    0.0297
     1     9     7    6.4884    0.2999    0.7177    0.1468    0.0494    0.4021    0.2057    0.0225
     1     9     8    6.5874    0.2850    0.7387    0.1405    0.0274    0.3342    0.1718    0.0130
     1     9     9    6.5991    0.2837    0.7412    0.1400    0.0583    0.3100    0.1744    0.0276
     1     9    10    6.5859    0.2919    0.7384    0.1434    0.0448    0.3879    0.1989    0.0206
     1     9    11    6.6091    0.2559    0.7433    0.1280    0.0281    0.4599    0.2187    0.0126
     1     9    12    6.6736    0.2661    0.7570    0.1324    0.0313    0.3060    0.1621    0.0150
     1     9    13    6.7098    0.2482    0.7647    0.1247    0.0199    0.3184    0.1625    0.0096
     1     9    14    6.7080    0.2384    0.7643    0.1203    0.0175    0.3052    0.1562    0.0085
     1     9    15    6.7241    0.2532    0.7678    0.1268    0.0308    0.3472    0.1782    0.0145
     1     9    16    6.6948    0.2768    0.7615    0.1370    0.0278    0.2737    0.1475    0.0136
     1     9    17    6.6970    0.2877    0.7620    0.1417    0.0172    0.4722    0.2192    0.0077
     1     9    18    6.7145    0.2431    0.7657    0.1224    0.0144    0.3027    0.1539    0.0070
     1     9    19    6.7030    0.2586    0.7633    0.1292    0.0391    0.3136    0.1683    0.0186
     1     9    20    6.7375    0.2440    0.7706    0.1228    0.0227    0.3706    0.1841    0.0106
     1     9    21    6.7362    0.2379    0.7703    0.1201    0.0150    0.2455    0.1300    0.0075
     1     9    22    6.6623    0.2690    0.7546    0.1337    0.0343    0.3038    0.1624    0.0165
     1     9    23    6.6080    0.2647    0.7431    0.1318    0.0620    0.2824    0.1650    0.0297
     1     9    24    6.3790    0.2423    0.6944    0.1220    0.0890    0.1260    0.1098    0.0455
     1     9    25    6.2774    0.2022    0.6728    0.1039    0.0671    0.1322    0.1026    0.0346
     1     9    26    6.1285    0.1711    0.6412    0.0894    0.1130    0.1034    0.1104    0.0577
     1     9    27    6.1551    0.2191    0.6468    0.1117    0.1503    0.1993    0.1670    0.0718
     1     9    28    6.0150    0.1751    0.6171    0.0913    0.0731    0.0920    0.0865    0.0383
     1     9    29    5.8639    0.1236    0.5850    0.0662    0.0471    0.1216    0.0882    0.0246
     1     9    30    5.6345    0.0972    0.5362    0.0528    0.0561    0.0690    0.0670    0.0300
     1     9    31    5.5865    0.1087    0.5260    0.0587    0.0669    0.0867    0.0810    0.0353
     1     9    32    5.5367    0.1174    0.5154    0.0631    0.0307    0.1007    0.0701    0.0164
     1     9    33    5.4768    0.1039    0.5027    0.0562    0.0649    0.0652    0.0694    0.0346
     1     9    34    5.2697    0.0898    0.4587    0.0490    0.0560    0.0593    0.0621    0.0301
     1     9    35    5.1288    0.0402    0.4288    0.0226    0.0591    0.0149    0.0407    0.0325
     1     9    36    5.0847    0.0159    0.4194    0.0090    0.0185    0.0074    0.0146    0.0105
     1     9    37    5.0619    0.0047    0.4146    0.0027    0.0019    0.0039    0.0033    0.0011
     1     9    38    5.0581    0.0049    0.4137    0.0028    0.0023    0.0032    0.0031    0.0013
     1     9    39    5.0554    0.0050    0.4132    0.0029    0.0004    0.0085    0.0051    0.0002
     1     9    40    5.0488    0.0052    0.4118    0.0030    0.0007    0.0063    0.0040    0.0004
     1    10     0    5.7533    0.4202    0.5615    0.1942    0.1626    0.3457    0.2258    0.0722
     1    10     1    5.9844    0.4086    0.6106    0.1899    0.2142    0.3908    0.2576    0.0912
     1    10     2    6.2144    0.4029    0.6594    0.1877    0.0840    0.3555    0.2014    0.0385
     1    10     3    6.3676    0.3281    0.6920    0.1584    0.0505    0.2744    0.1571    0.0244
     1    10     4    6.4214    0.3287    0.7034    0.1586    0.0628    0.4535    0.2285    0.0278
     1    10     5    6.5125    0.2985    0.7228    0.1462    0.0494    0.3463    0.1850    0.0231
     1    10     6    6.5310    0.2766    0.7267    0.1369    0.0479    0.3650    0.1915    0.0222
     1    10     7    6.6440    0.2983    0.7507    0.1461    0.0280    0.3138    0.1640    0.0134
     1    10     8    6.6483    0.2879    0.7517    0.1418    0.0459    0.3333    0.1787    0.0216
     1    10     9    6.6854    0.2878    0.7595    0.1417    0.0446    0.3276    0.1760    0.0211
     1    10    10    6.7377    0.2683    0.7707    0.1334    0.0295    0.2627    0.1435    0.0145
     1    10    11    6.7026    0.2391    0.7632    0.1206    0.0296    0.3540    0.1803    0.0139
     1    10    12    6.7501    0.2580    0.7733    0.1289    0.0189    0.3681    0.1816    0.0089
     1    10    13    6.7371    0.2798    0.7705    0.1383    0.0213    0.4385    0.2087    0.0097
     1    10    14    6.7169    0.2597    0.7662    0.1297    0.0246    0.3353    0.1711    0.0117
     1    10    15    6.7259    0.2726    0.7681    0.1352    0.0283    0.3522    0.1792    0.0133
     1    10    16    6.7687    0.2477    0.7772    0.1244    0.0122    0.3732    0.1810    0.0057
     1    10    17    6.7625    0.2589    0.7759    0.1293    0.0626    0.3290    0.1834    0.0293
     1    10    18    6.7406    0.2941    0.7713    0.1443    0.0195    0.3596    0.1786    0.0092
     1    10    19    6.7125    0.2657    0.7653    0.1323    0.0279    0.3775    0.1887    0.0130
     1    10    20    6.7038    0.2823    0.7635    0.1394    0.0266    0.4181    0.2032    0.0121
     1    10    21    6.5964    0.3741    0.7406    0.1767    0.0747    0.4407    0.2282    0.0331
     1    10    22    6.1541    0.5042    0.6466    0.2244    0.3571    0.3003    0.2738    0.1488
     1    10    23    5.8300    0.4134    0.5778    0.1917    0.2229    0.1717    0.1846    0.1043
     1    10    24    5.2643    0.1432    0.4576    0.0759    0.0968    0.0347    0.0702    0.0516
     1    10    25    5.0858    0.0569    0.4196    0.0316    0.0500    0.0159    0.0364    0.0276
     1    10    26    5.0280    0.0423    0.4074    0.0237    0.0175    0.0060    0.0133    0.0099
     1    10    27    4.9788    0.0246    0.3969    0.0139    0.0112    0.0023    0.0077    0.0064
     1    10    28    4.9635    0.0178    0.3936    0.0101    0.0002    0.0005    0.0004    0.0001
     1    10    29    4.9699    0.0210    0.3950    0.0119    0.0185    0.0062    0.0140    0.0105
     1    10    30    4.9498    0.0138    0.3907    0.0079    0.0204    0.0081    0.0161    0.0115
     1    10    31    4.9346    0.0066    0.3875    0.0038    0.0001    0.0002    0.0002    0.0001
     1    10    32    4.9209    0.0004    0.3846    0.0002    0.0004    0.0008    0.0007    0.0002
     1    10    33    4.9228    0.0004    0.3850    0.0002    0.0001    0.0003    0.0002    0.0001
     1    10    34    4.9252    0.0007    0.3855    0.0004    0.0002    0.0008    0.0006    0.0001
     1    10    35    4.9170    0.0001    0.3838    0.0001    0.0000    0.0002    0.0001    0.0000
     1    10    36    4.9170    0.0001    0.3838    0.0001    0.0000    0.0002    0.0001    0.0000
     1    10    37    4.9170    0.0001    0.3838    0.0001    0.0000    0.0002    0.0001    0.0000
     1    10    38    4.9170    0.0001    0.3838    0.0001    0.0000    0.0002    0.0001    0.0000
     1    10    39    4.9170    0.0001    0.3838    0.0001    0.0000    0.0002    0.0001    0.0000
     1    10    40    4.9170    0.0001    0.3838    0.0001    0.0000    0.0002    0.0001    0.0000
     2     1     0    5.7533    0.4202    0.5615    0.1942    0.1190    0.3884    0.2255    0.0529
     2     1     1    6.0247    0.4420    0.6191    0.2023    0.1320    0.3995    0.2336    0.0580
     2     1     2    6.2680    0.3542    0.6708    0.1689    0.1136    0.3400    0.2065    0.0517
     2     1     3    6.4423    0.3174    0.7079    0.1540    0.0882    0.3046    0.1839    0.0413
     2     1     4    6.5419    0.2900    0.7290    0.1426    0.0772    0.3114    0.1823    0.0362
     2     1     5    6.5615    0.2452    0.7332    0.1233    0.0285    0.2621    0.1429    0.0140
     2     1     6    6.5945    0.2557    0.7402    0.1279    0.0259    0.3386    0.1729    0.0123
     2     1     7    6.6767    0.2444    0.7577    0.1230    0.0311    0.4152    0.2038    0.0142
     2     1     8    6.6055    0.2341    0.7426    0.1184    0.0326    0.3213    0.1688    0.0156
     2     1     9    6.6459    0.2254    0.7512    0.1145    0.0299    0.3214    0.1677    0.0143
     2     1    10    6.6201    0.1994    0.7457    0.1026    0.0170    0.2763    0.1440    0.0084
     2     1    11    6.6268    0.1867    0.7471    0.0968    0.0241    0.2672    0.1432    0.0118
     2     1    12    6.6389    0.1809    0.7497    0.0940    0.0428    0.1891    0.1174    0.0217
     2     1    13    6.6514    0.1814    0.7523    0.0943    0.0169    0.2716    0.1420    0.0083
     2     1    14    6.6648    0.2061    0.7552    0.1057    0.0258    0.3085    0.1609    0.0124
     2     1    15    6.6684    0.2181    0.7559    0.1112    0.0248    0.1928    0.1110    0.0126
     2     1    16    6.6666    0.1894    0.7555    0.0980    0.0394    0.1886    0.1157    0.0200
     2     1    17    6.6358    0.1989    0.7490    0.1024    0.0173    0.2822    0.1466    0.0085
     2     1    18    6.6512    0.2027    0.7523    0.1042    0.0290    0.2499    0.1379    0.0143
     2     1    19    6.6628    0.2055    0.7547    0.1054    0.0328    0.2337    0.1326    0.0163
     2     1    20    6.6822    0.2074    0.7589    0.1063    0.0298    0.2943    0.1568    0.0144
     2     1    21    6.6449    0.2208    0.7509    0.1124    0.0296    0.2597    0.1423    0.0145
     2     1    22    6.5768    0.2027    0.7365    0.1042    0.0284    0.1982    0.1150    0.0144
     2     1    23    6.5188    0.2008    0.7241    0.1033    0.0411    0.2231    0.1316    0.0205
     2     1    24    6.4802    0.2172    0.7159    0.1108    0.0781    0.2181    0.1452    0.0383
     2     1    25    6.2953    0.1636    0.6767    0.0858    0.0695    0.0933    0.0854    0.0365
     2     1    26    6.2339    0.1261    0.6636    0.0674    0.0481    0.1186    0.0873    0.0252
     2     1    27    6.1866    0.1105    0.6535    0.0596    0.0387    0.0621    0.0547    0.0210
     2     1    28    6.2337    0.1046    0.6635    0.0566    0.0334    0.0995    0.0708    0.0178
     2     1    29    6.1732    0.1017    0.6507    0.0551    0.0331    0.0862    0.0641    0.0178
     2     1    30    6.0946    0.0799    0.6340    0.0438    0.0256    0.0839    0.0591    0.0138
     2     1    31    6.0384    0.0743    0.6221    0.0409    0.0320    0.1100    0.0753    0.0170
     2     1    32    6.0094    0.0542    0.6159    0.0301    0.0094    0.0443    0.0299    0.0052
     2     1    33    6.0165    0.0513    0.6174    0.0286    0.0192    0.0721    0.0497    0.0104
     2     1    34    6.0195    0.0594    0.6180    0.0329    0.0052    0.0577    0.0348    0.0029
     2     1    35    6.0109    0.0556    0.6162    0.0309    0.0097    0.0800    0.0489    0.0053
     2     1    36    5.9740    0.0466    0.6084    0.0260    0.0109    0.0398    0.0283    0.0061
     2     1    37    5.9738    0.0493    0.6083    0.0275    0.0225    0.0329    0.0308    0.0125
     2     1    38    5.9657    0.0401    0.6066    0.0225    0.0207    0.0450    0.0363    0.0114
     2     1    39    5.9917    0.0501    0.6121    0.0280    0.0064    0.0675    0.0407    0.0035
     2     1    40    5.9678    0.0417    0.6071    0.0233    0.0104    0.0348    0.0253    0.0058
     2     2     0    5.7533    0.4202    0.5615    0.1942    0.1695    0.4299    0.2559    0.0723
     2     2     1    6.0811    0.3641    0.6311    0.1728    0.1278    0.3646    0.2203    0.0572
     2     2     2    6.2304    0.3355    0.6629    0.1614    0.1355    0.3989    0.2346    0.0595
     2     2     3    6.3127    0.3225    0.6803    0.1561    0.0722    0.2656    0.1623    0.0347
     2     2     4    6.3851    0.3040    0.6957    0.1485    0.0477    0.2886    0.1617    0.0229
     2     2     5    6.5017    0.3003    0.7205    0.1469    0.0373    0.3207    0.1704    0.0177
     2     2     6    6.5468    0.2978    0.7301    0.1459    0.0330    0.2418    0.1362    0.0163
     2     2     7    6.6253    0.2759    0.7468    0.1366    0.0412    0.3835    0.1959    0.0190
     2     2     8    6.6384    0.2707    0.7495    0.1344    0.0175    0.3194    0.1620    0.0084
     2     2     9    6.6394    0.2575    0.7498    0.1287    0.0099    0.5092    0.2294    0.0044
     2     2    10    6.6402    0.2736    0.7499    0.1357    0.0217    0.3657    0.1818    0.0102
     2     2    11    6.6659    0.2557    0.7554    0.1279    0.0091    0.3040    0.1523    0.0044
     2     2    12    6.6838    0.2351    0.7592    0.1188    0.0170    0.2972    0.1527    0.0083
     2     2    13    6.6741    0.2243    0.7572    0.1140    0.0455    0.3015    0.1660    0.0218
     2     2    14    6.6999    0.2112    0.7626    0.1081    0.0130    0.2949    0.1501    0.0063
     2     2    15    6.7268    0.2180    0.7683    0.1112    0.0099    0.3054    0.1532    0.0048
     2     2    16    6.7328    0.2384    0.7696    0.1203    0.0306    0.2903    0.1555    0.0148
     2     2    17    6.7094    0.2264    0.7646    0.1149    0.0312    0.2395    0.1344    0.0155
     2     2    18    6.7294    0.2074    0.7689    0.1063    0.0160    0.2308    0.1240    0.0080
     2     2    19    6.7526    0.2222    0.7738    0.1131    0.0291    0.2384    0.1330    0.0145
     2     2    20    6.7312    0.2028    0.7693    0.1042    0.0232    0.1632    0.0966    0.0120
     2     2    21    6.7212    0.2042    0.7672    0.1048    0.0306    0.2012    0.1174    0.0155
     2     2    22    6.7189    0.2026    0.7667    0.1041    0.0166    0.2227    0.1207    0.0084
     2     2    23    6.6823    0.2109    0.7589    0.1079    0.0326    0.2924    0.1572    0.0158
     2     2    24    6.6556    0.2188    0.7532    0.1115    0.0475    0.2396    0.1414    0.0234
     2     2    25    6.6537    0.2406    0.7528    0.1213    0.0206    0.3123    0.1603    0.0099
     2     2    26    6.6505    0.2721    0.7521    0.1350    0.0584    0.2789    0.1621    0.0281
     2     2    27    6.6275    0.3259    0.7472    0.1575    0.0429    0.2498    0.1438    0.0211
     2     2    28    6.5328    0.3069    0.7271    0.1497    0.0433    0.2037    0.1241    0.0218
     2     2    29    6.4341    0.2912    0.7062    0.1431    0.1380    0.3163    0.2067    0.0628
     2     2    30    6.3307    0.3494    0.6842    0.1670    0.1053    0.2727    0.1782    0.0496
     2     2    31    6.0939    0.3059    0.6338    0.1493    0.1194    0.2152    0.1610    0.0575
     2     2    32    5.9117    0.2791    0.5951    0.1380    0.0982    0.1416    0.1210    0.0495
     2     2    33    5.7117    0.2073    0.5526    0.1063    0.1008    0.1473    0.1246    0.0506
     2     2    34    5.6526    0.2202    0.5401    0.1122    0.1541    0.1198    0.1358    0.0764
     2     2    35    5.5920    0.2012    0.5272    0.1035    0.1144    0.0783    0.0996    0.0591
     2     2    36    5.5157    0.1739    0.5110    0.0907    0.1337    0.0899    0.1137    0.0680
     2     2    37    5.3671    0.1019    0.4794    0.0553    0.0746    0.0574    0.0704    0.0398
     2     2    38    5.3660    0.1174    0.4792    0.0631    0.0775    0.0507    0.0685    0.0414
     2     2    39    5.2842    0.0995    0.4618    0.0540    0.1309    0.0345    0.0867    0.0686
     2     2    40    5.1977    0.0606    0.4434    0.0336    0.0884    0.0259    0.0616    0.0476
     2     3     0    5.7533    0.4202    0.5615    0.1942    0.1320    0.3743    0.2251    0.0587
     2     3     1    6.0283    0.4057    0.6199    0.1888    0.0961    0.4164    0.2272    0.0426
     2     3     2    6.2527    0.3350    0.6676    0.1612    0.1147    0.3753    0.2194    0.0514
     2     3     3    6.4225    0.3273    0.7037    0.1581    0.0621    0.3276    0.1827    0.0291
     2     3     4    6.4781    0.2869    0.7155    0.1413    0.0516    0.4159    0.2115    0.0233
     2     3     5    6.5294    0.2815    0.7264    0.1391    0.0372    0.2739    0.1514    0.0181
     2     3     6    6.6000    0.2515    0.7414    0.1261    0.0704    0.2920    0.1721    0.0334
     2     3     7    6.6856    0.2145    0.7596    0.1096    0.0320    0.3662    0.1860    0.0150
     2     3     8    6.7348    0.2584    0.7700    0.1291    0.0199    0.3782    0.1859    0.0093
     2     3     9    6.7476    0.2536    0.7728    0.1270    0.0152    0.3159    0.1596    0.0073
     2     3    10    6.7090    0.2330    0.7646    0.1179    0.0228    0.2369    0.1297    0.0114
     2     3    11    6.6931    0.2298    0.7612    0.1165    0.0241    0.3009    0.1571    0.0116
     2     3    12    6.7190    0.2084    0.7667    0.1068    0.0440    0.2342    0.1376    0.0218
     2     3    13    6.7708    0.2203    0.7777    0.1122    0.0397    0.2684    0.1502    0.0194
     2     3    14    6.7315    0.2218    0.7693    0.1129    0.0187    0.2779    0.1454    0.0092
     2     3    15    6.7424    0.2168    0.7717    0.1106    0.0256    0.2277    0.1269    0.0128
     2     3    16    6.7488    0.2098    0.7730    0.1074    0.0166    0.2712    0.1417    0.0082
     2     3    17    6.7113    0.2094    0.7650    0.1072    0.0115    0.3361    0.1663    0.0055
     2     3    18    6.7483    0.1908    0.7729    0.0987    0.0568    0.1745    0.1171    0.0288
     2     3    19    6.7589    0.2070    0.7752    0.1061    0.0256    0.2949    0.1553    0.0124
     2     3    20    6.6887    0.2087    0.7602    0.1069    0.0140    0.2350    0.1250    0.0070
     2     3    21    6.6588    0.2120    0.7539    0.1084    0.0319    0.2888    0.1554    0.0155
     2     3    22    6.6347    0.1959    0.7488    0.1010    0.0196    0.2018    0.1127    0.0100
     2     3    23    6.5964    0.1783    0.7406    0.0928    0.0161    0.2082    0.1140    0.0082
     2     3    24    6.5157    0.1750    0.7235    0.0913    0.0371    0.2165    0.1270    0.0186
     2     3    25    6.5398    0.1377    0.7286    0.0732    0.0114    0.1524    0.0859    0.0060
     2     3    26    6.5258    0.1492    0.7256    0.0789    0.0085    0.1523    0.0844    0.0045
     2     3    27    6.5118    0.1482    0.7227    0.0784    0.0213    0.1465    0.0878    0.0111
     2     3    28    6.4585    0.1361    0.7113    0.0724    0.0182    0.2132    0.1172    0.0092
     2     3    29    6.4672    0.1235    0.7132    0.0662    0.0220    0.1348    0.0825    0.0116
     2     3    30    6.4671    0.1214    0.7131    0.0651    0.0146    0.1746    0.0979    0.0076
     2     3    31    6.3962    0.1052    0.6981    0.0569    0.0344    0.1244    0.0835    0.0181
     2     3    32    6.3866    0.1046    0.6961    0.0566    0.0280    0.0942    0.0655    0.0150
     2     3    33    6.3696    0.1327    0.6924    0.0707    0.0246    0.1373    0.0850    0.0129
     2     3    34    6.3154    0.1152    0.6809    0.0620    0.0240    0.1086    0.0707    0.0128
     2     3    35    6.3546    0.1330    0.6892    0.0709    0.0233    0.1333    0.0824    0.0123
     2     3    36    6.3714    0.1349    0.6928    0.0718    0.0181    0.1651    0.0951    0.0094
     2     3    37    6.3478    0.1822    0.6878    0.0946    0.0301    0.1701    0.1030    0.0155
     2     3    38    6.3511    0.1759    0.6885    0.0917    0.0238    0.1895    0.1090    0.0121
     2     3    39    6.2496    0.1769    0.6669    0.0921    0.0928    0.1730    0.1323    0.0462
     2     3    40    6.1769    0.1750    0.6515    0.0912    0.0755    0.1660    0.1217    0.0380
     2     4     0    5.7533    0.4202    0.5615    0.1942    0.1245    0.3846    0.2260    0.0553
     2     4     1    6.1012    0.4073    0.6354    0.1894    0.0964    0.2888    0.1810    0.0453
     2     4     2    6.3114    0.3693    0.6801    0.1748    0.1377    0.3937    0.2336    0.0605
     2     4     3    6.5043    0.2624    0.7211    0.1308    0.0682    0.3358    0.1882    0.0318
     2     4     4    6.5651    0.2610    0.7340    0.1302    0.0500    0.3172    0.1740    0.0237
     2     4     5    6.5009    0.2095    0.7203    0.1073    0.0680    0.1998    0.1332    0.0338
     2     4     6    6.6104    0.2175    0.7436    0.1109    0.0313    0.2174    0.1249    0.0157
     2     4     7    6.6187    0.2418    0.7454    0.1218    0.0228    0.3123    0.1612    0.0110
     2     4     8    6.6311    0.2195    0.7480    0.1118    0.0431    0.2295    0.1352    0.0214
     2     4     9    6.6317    0.2053    0.7481    0.1054    0.0282    0.2653    0.1441    0.0138
     2     4    10    6.6570    0.2040    0.7535    0.1048    0.0224    0.2377    0.1298    0.0112
     2     4    11    6.6237    0.2161    0.7464    0.1103    0.0461    0.2674    0.1524    0.0224
     2     4    12    6.6663    0.2809    0.7555    0.1388    0.0377    0.2809    0.1545    0.0183
     2     4    13    6.6544    0.2633    0.7530    0.1312    0.0651    0.2593    0.1569    0.0315
     2     4    14    6.6626    0.2359    0.7547    0.1192    0.0249    0.2787    0.1483    0.0122
     2     4    15    6.6820    0.2127    0.7588    0.1088    0.0156    0.3088    0.1569    0.0076
     2     4    16    6.6869    0.2175    0.7599    0.1109    0.0143    0.3141    0.1585    0.0069
     2     4    17    6.6566    0.2120    0.7534    0.1084    0.0077    0.3785    0.1814    0.0036
     2     4    18    6.6604    0.2189    0.7542    0.1116    0.0269    0.3136    0.1634    0.0129
     2     4    19    6.6516    0.2326    0.7524    0.1177    0.0392    0.2762    0.1532    0.0190
     2     4    20    6.6583    0.2102    0.7538    0.1076    0.0166    0.3256    0.1641    0.0080
     2     4    21    6.6756    0.2155    0.7575    0.1100    0.0214    0.2478    0.1338    0.0106
     2     4    22    6.6439    0.2169    0.7507    0.1106    0.0183    0.2958    0.1526    0.0089
     2     4    23    6.6528    0.2177    0.7526    0.1110    0.0121    0.3126    0.1570    0.0059
     2     4    24    6.6564    0.2097    0.7534    0.1074    0.0201    0.2616    0.1391    0.0099
     2     4    25    6.6509    0.2296    0.7522    0.1164    0.0149    0.2152    0.1166    0.0076
     2     4    26    6.6267    0.2192    0.7471    0.1117    0.0104    0.2638    0.1359    0.0051
     2     4    27    6.5710    0.2057    0.7352    0.1056    0.0365    0.2403    0.1370    0.0181
     2     4    28    6.5088    0.2140    0.7220    0.1093    0.0581    0.1935    0.1261    0.0291
     2     4    29    6.3564    0.2046    0.6896    0.1051    0.0774    0.1281    0.1054    0.0397
     2     4    30    6.2677    0.1581    0.6708    0.0831    0.0842    0.1204    0.1051    0.0432
     2     4    31    6.1751    0.1464    0.6511    0.0775    0.0836    0.1032    0.0968    0.0433
     2     4    32    6.0651    0.0728    0.6277    0.0401    0.0423    0.0541    0.0524    0.0230
     2     4    33    6.0624    0.0903    0.6272    0.0492    0.0750    0.0734    0.0785    0.0397
     2     4    34    5.9854    0.0859    0.6108    0.0469    0.0340    0.0617    0.0520    0.0185
     2     4    35    5.9355    0.1168    0.6002    0.0628    0.0603    0.0685    0.0688    0.0322
     2     4    36    5.8249    0.1157    0.5767    0.0622    0.0942    0.0464    0.0746    0.0500
     2     4    37    5.6670    0.0815    0.5431    0.0447    0.0792    0.0351    0.0615    0.0427
     2     4    38    5.5678    0.0622    0.5221    0.0345    0.0567    0.0209    0.0427    0.0312
     2     4    39    5.4970    0.0348    0.5070    0.0196    0.0238    0.0069    0.0173    0.0134
     2     4    40    5.4713    0.0287    0.5016    0.0162    0.0256    0.0124    0.0213    0.0144
     2     5     0    5.7533    0.4202    0.5615    0.1942    0.1491    0.4015    0.2400    0.0650
     2     5     1    6.0522    0.4306    0.6250    0.1981    0.0881    0.3809    0.2120    0.0398
     2     5     2    6.1977    0.3586    0.6559    0.1706    0.1218    0.3213    0.2027    0.0557
     2     5     3    6.3379    0.3626    0.6857    0.1722    0.0771    0.3617    0.2011    0.0353
     2     5     4    6.4124    0.3292    0.7015    0.1589    0.0588    0.3544    0.1916    0.0273
     2     5     5    6.4095    0.2976    0.7009    0.1458    0.0917    0.3075    0.1863    0.0428
     2     5     6    6.4618    0.2839    0.7120    0.1400    0.0546    0.2908    0.1654    0.0261
     2     5     7    6.5381    0.2433    0.7282    0.1225    0.0646    0.2725    0.1621    0.0311
     2     5     8    6.5179    0.2183    0.7240    0.1113    0.1217    0.3714    0.2205    0.0544
     2     5     9    6.4773    0.1866    0.7153    0.0967    0.1044    0.1713    0.1366    0.0517
     2     5    10    6.4826    0.1834    0.7165    0.0952    0.0517    0.2293    0.1388    0.0256
     2     5    11    6.5552    0.1921    0.7319    0.0992    0.1027    0.1383    0.1215    0.0518
     2     5    12    6.5739    0.1769    0.7359    0.0921    0.0666    0.2008    0.1330    0.0331
     2     5    13    6.4981    0.1699    0.7197    0.0888    0.0361    0.1758    0.1084    0.0185
     2     5    14    6.4976    0.1535    0.7196    0.0809    0.0614    0.2099    0.1347    0.0305
     2     5    15    6.5245    0.1690    0.7254    0.0884    0.0751    0.1664    0.1217    0.0379
     2     5    16    6.6349    0.1889    0.7488    0.0978    0.0268    0.1754    0.1039    0.0138
     2     5    17    6.6451    0.1959    0.7510    0.1010    0.0247    0.2421    0.1327    0.0123
     2     5    18    6.6598    0.2219    0.7541    0.1129    0.0724    0.2352    0.1500    0.0353
     2     5    19    6.6811    0.2129    0.7586    0.1088    0.0382    0.2285    0.1327    0.0190
     2     5    20    6.6728    0.2162    0.7569    0.1104    0.0440    0.2082    0.1264    0.0220
     2     5    21    6.6098    0.2408    0.7435    0.1214    0.0599    0.1712    0.1171    0.0303
     2     5    22    6.6209    0.2817    0.7458    0.1391    0.0703    0.3322    0.1876    0.0327
     2     5    23    6.5043    0.2366    0.7211    0.1195    0.0737    0.1848    0.1291    0.0368
     2     5    24    6.4275    0.2065    0.7047    0.1059    0.0525    0.2034    0.1280    0.0263
     2     5    25    6.3825    0.2213    0.6952    0.1127    0.0410    0.2770    0.1543    0.0199
     2     5    26    6.2776    0.2582    0.6729    0.1290    0.0775    0.2833    0.1715    0.0368
     2     5    27    6.2329    0.2395    0.6634    0.1208    0.0629    0.2950    0.1703    0.0300
     2     5    28    6.1271    0.2424    0.6409    0.1221    0.1406    0.1473    0.1417    0.0692
     2     5    29    6.0074    0.2174    0.6155    0.1109    0.1086    0.1592    0.1332    0.0540
     2     5    30    5.8556    0.1854    0.5832    0.0961    0.0729    0.1429    0.1102    0.0372
     2     5    31    5.8074    0.1812    0.5730    0.0942    0.0783    0.2028    0.1389    0.0387
     2     5    32    5.7064    0.1427    0.5515    0.0757    0.0452    0.1120    0.0827    0.0238
     2     5    33    5.6178    0.1010    0.5327    0.0548    0.0247    0.0770    0.0551    0.0134
     2     5    34    5.5556    0.1020    0.5195    0.0553    0.0465    0.0866    0.0709    0.0248
     2     5    35    5.4679    0.0877    0.5008    0.0479    0.0628    0.0416    0.0565    0.0340
     2     5    36    5.3700    0.0659    0.4800    0.0364    0.0443    0.0193    0.0352    0.0245
     2     5    37    5.2726    0.0245    0.4593    0.0139    0.0191    0.0044    0.0133    0.0108
     2     5    38    5.2376    0.0076    0.4519    0.0044    0.0058    0.0019    0.0044    0.0033
     2     5    39    5.1936    0.0063    0.4425    0.0036    0.0080    0.0017    0.0055    0.0045
     2     5    40    5.1795    0.0054    0.4396    0.0031    0.0046    0.0018    0.0037    0.0026
     2     6     0    5.7533    0.4202    0.5615    0.1942    0.1713    0.3798    0.2402    0.0747
     2     6     1    5.8958    0.4463    0.5918    0.2039    0.1426    0.4420    0.2511    0.0613
     2     6     2    5.9929    0.3819    0.6124    0.1797    0.1197    0.3221    0.2022    0.0548
     2     6     3    6.0947    0.3147    0.6340    0.1529    0.0759    0.2923    0.1744    0.0359
     2     6     4    6.1758    0.3521    0.6513    0.1680    0.1005    0.3387    0.2012    0.0460
     2     6     5    6.2530    0.2824    0.6677    0.1394    0.0760    0.2973    0.1764    0.0359
     2     6     6    6.3390    0.2712    0.6859    0.1346    0.0694    0.3330    0.1876    0.0323
     2     6     7    6.3608    0.2858    0.6906    0.1408    0.0520    0.2768    0.1587    0.0251
     2     6     8    6.4388    0.2777    0.7072    0.1374    0.0603    0.3193    0.1788    0.0284
     2     6     9    6.4957    0.2454    0.7192    0.1234    0.0397    0.2822    0.1559    0.0192
     2     6    10    6.5234    0.2503    0.7251    0.1256    0.0373    0.2887    0.1575    0.0180
     2     6    11    6.5919    0.2401    0.7397    0.1211    0.0481    0.2441    0.1436    0.0236
     2     6    12    6.5885    0.2731    0.7390    0.1354    0.0483    0.2931    0.1638    0.0232
     2     6    13    6.5954    0.2664    0.7404    0.1326    0.0387    0.3115    0.1673    0.0185
     2     6    14    6.6073    0.2360    0.7429    0.1192    0.0260    0.2749    0.1472    0.0127
     2     6    15    6.6306    0.2298    0.7479    0.1165    0.0396    0.2817    0.1557    0.0192
     2     6    16    6.6452    0.1905    0.7510    0.0985    0.0227    0.1948    0.1110    0.0116
     2     6    17    6.5968    0.1829    0.7407    0.0950    0.0287    0.2062    0.1187    0.0145
     2     6    18    6.6548    0.1756    0.7530    0.0915    0.0392    0.1494    0.0976    0.0203
     2     6    19    6.6551    0.1829    0.7531    0.0949    0.0419    0.2047    0.1239    0.0210
     2     6    20    6.6229    0.1536    0.7463    0.0810    0.0453    0.2528    0.1460    0.0222
     2     6    21    6.5911    0.1500    0.7395    0.0792    0.0094    0.1247    0.0714    0.0050
     2     6    22    6.5689    0.1694    0.7348    0.0886    0.0234    0.2874    0.1513    0.0114
     2     6    23    6.4836    0.1709    0.7167    0.0893    0.0480    0.0973    0.0770    0.0254
     2     6    24    6.4271    0.1671    0.7047    0.0875    0.0505    0.1331    0.0953    0.0262
     2     6    25    6.2812    0.1122    0.6736    0.0605    0.0791    0.0675    0.0776    0.0419
     2     6    26    6.1012    0.0513    0.6354    0.0286    0.0490    0.0283    0.0425    0.0269
     2     6    27    6.1110    0.0476    0.6375    0.0266    0.0355    0.0180    0.0298    0.0198
     2     6    28    6.0840    0.0362    0.6317    0.0204    0.0383    0.0343    0.0400    0.0211
     2     6    29    6.0749    0.0267    0.6298    0.0151    0.0151    0.0127    0.0157    0.0085
     2     6    30    6.0677    0.0252    0.6283    0.0143    0.0129    0.0063    0.0109    0.0073
     2     6    31    6.0922    0.0307    0.6335    0.0173    0.0200    0.0284    0.0270    0.0112
     2     6    32    6.0767    0.0260    0.6302    0.0147    0.0190    0.0135    0.0183    0.0107
     2     6    33    6.0580    0.0216    0.6262    0.0123    0.0137    0.0117    0.0143    0.0077
     2     6    34    6.0377    0.0145    0.6219    0.0082    0.0140    0.0077    0.0123    0.0079
     2     6    35    6.0544    0.0198    0.6255    0.0112    0.0086    0.0091    0.0101    0.0049
     2     6    36    6.0230    0.0187    0.6188    0.0106    0.0241    0.0194    0.0243    0.0135
     2     6    37    5.9930    0.0205    0.6124    0.0116    0.0127    0.0104    0.0131    0.0072
     2     6    38    5.9778    0.0208    0.6092    0.0118    0.0121    0.0119    0.0136    0.0068
     2     6    39    5.9349    0.0167    0.6001    0.0095    0.0050    0.0076    0.0072    0.0029
     2     6    40    5.9414    0.0161    0.6015    0.0091    0.0101    0.0154    0.0144    0.0057
     2     7     0    5.7533    0.4202    0.5615    0.1942    0.2126    0.4425    0.2731    0.0886
     2     7     1    6.0117    0.3914    0.6164    0.1834    0.0759    0.4437    0.2296    0.0335
     2     7     2    6.2025    0.3350    0.6569    0.1612    0.1000    0.3241    0.1957    0.0462
     2     7     3    6.2243    0.3237    0.6616    0.1566    0.0952    0.3445    0.2014    0.0436
     2     7     4    6.3562    0.3191    0.6896    0.1547    0.0832    0.3254    0.1899    0.0386
     2     7     5    6.4315    0.2795    0.7056    0.1382    0.0575    0.2859    0.1646    0.0275
     2     7     6    6.4753    0.2776    0.7149    0.1374    0.0192    0.2839    0.1481    0.0094
     2     7     7    6.5467    0.2465    0.7301    0.1239    0.0432    0.3090    0.1681    0.0206
     2     7     8    6.5686    0.2640    0.7347    0.1315    0.0504    0.2926    0.1644    0.0242
     2     7     9    6.5943    0.2981    0.7402    0.1460    0.0451    0.2695    0.1529    0.0219
     2     7    10    6.5868    0.2623    0.7386    0.1308    0.0462    0.3758    0.1949    0.0213
     2     7    11    6.5698    0.2272    0.7350    0.1153    0.0367    0.3186    0.1693    0.0175
     2     7    12    6.6070    0.2251    0.7429    0.1144    0.0210    0.2148    0.1191    0.0106
     2     7    13    6.6022    0.2218    0.7419    0.1129    0.0285    0.3008    0.1589    0.0137
     2     7    14    6.5976    0.2146    0.7409    0.1096    0.0254    0.2293    0.1275    0.0127
     2     7    15    6.6409    0.2139    0.7501    0.1093    0.0245    0.1464    0.0893    0.0128
     2     7    16    6.6406    0.2124    0.7500    0.1086    0.0255    0.2793    0.1488    0.0124
     2     7    17    6.6586    0.2246    0.7539    0.1142    0.0449    0.2165    0.1304    0.0224
     2     7    18    6.6982    0.2189    0.7623    0.1116    0.0126    0.2874    0.1468    0.0061
     2     7    19    6.7326    0.2242    0.7696    0.1140    0.0268    0.3627    0.1826    0.0126
     2     7    20    6.6603    0.2084    0.7542    0.1068    0.0382    0.2620    0.1469    0.0187
     2     7    21    6.6504    0.2571    0.7521    0.1285    0.0432    0.2382    0.1390    0.0213
     2     7    22    6.6073    0.2994    0.7429    0.1466    0.0832    0.4123    0.2213    0.0372
     2     7    23    6.4789    0.2491    0.7157    0.1250    0.0934    0.2160    0.1507    0.0455
     2     7    24    6.3950    0.2307    0.6978    0.1169    0.0786    0.1982    0.1370    0.0389
     2     7    25    6.3213    0.2203    0.6822    0.1122    0.0926    0.2128    0.1491    0.0452
     2     7    26    6.2161    0.1924    0.6598    0.0994    0.0642    0.1318    0.1010    0.0331
     2     7    27    6.0849    0.1581    0.6319    0.0832    0.0402    0.1810    0.1126    0.0205
     2     7    28    6.0322    0.1542    0.6207    0.0813    0.0466    0.1356    0.0946    0.0242
     2     7    29    5.9532    0.1419    0.6040    0.0753    0.0824    0.1337    0.1103    0.0421
     2     7    30    5.8634    0.1397    0.5849    0.0742    0.0423    0.0928    0.0720    0.0225
     2     7    31    5.8346    0.1518    0.5788    0.0801    0.1131    0.1272    0.1211    0.0570
     2     7    32    5.5987    0.0991    0.5286    0.0538    0.0880    0.0674    0.0819    0.0464
     2     7    33    5.4963    0.0442    0.5069    0.0247    0.0223    0.0130    0.0199    0.0125
     2     7    34    5.4194    0.0200    0.4905    0.0114    0.0182    0.0046    0.0129    0.0103
     2     7    35    5.3777    0.0106    0.4817    0.0061    0.0078    0.0024    0.0058    0.0045
     2     7    36    5.3838    0.0130    0.4830    0.0074    0.0061    0.0024    0.0049    0.0035
     2     7    37    5.3763    0.0162    0.4814    0.0092    0.0241    0.0083    0.0182    0.0135
     2     7    38    5.3256    0.0144    0.4706    0.0082    0.0126    0.0193    0.0180    0.0071
     2     7    39    5.3339    0.0104    0.4724    0.0060    0.0070    0.0070    0.0080    0.0040
     2     7    40    5.2779    0.0254    0.4605    0.0144    0.0144    0.0154    0.0168    0.0081
     2     8     0    5.7533    0.4202    0.5615    0.1942    0.1531    0.4552    0.2587    0.0651
     2     8     1    6.0765    0.4048    0.6302    0.1884    0.1501    0.3303    0.2161    0.0675
     2     8     2    6.2122    0.4358    0.6590    0.2000    0.0653    0.2933    0.1706    0.0310
     2     8     3    6.3342    0.3637    0.6849    0.1726    0.1541    0.4173    0.2469    0.0666
     2     8     4    6.3750    0.3260    0.6936    0.1575    0.0619    0.2750    0.1620    0.0298
     2     8     5    6.4055    0.2804    0.7001    0.1386    0.0610    0.2794    0.1634    0.0293
     2     8     6    6.4874    0.2675    0.7175    0.1330    0.0625    0.2570    0.1549    0.0303
     2     8     7    6.5177    0.2876    0.7239    0.1416    0.0613    0.2595    0.1554    0.0297
     2     8     8    6.6184    0.2482    0.7453    0.1246    0.0193    0.2417    0.1302    0.0096
     2     8     9    6.5904    0.2531    0.7394    0.1268    0.0099    0.2953    0.1490    0.0048
     2     8    10    6.6317    0.2220    0.7481    0.1130    0.0342    0.2394    0.1357    0.0169
     2     8    11    6.6267    0.2237    0.7471    0.1137    0.0193    0.2265    0.1236    0.0097
     2     8    12    6.6367    0.2363    0.7492    0.1194    0.0160    0.3405    0.1698    0.0076
     2     8    13    6.6729    0.2377    0.7569    0.1200    0.0269    0.3020    0.1587    0.0130
     2     8    14    6.6229    0.2361    0.7463    0.1193    0.0226    0.2402    0.1310    0.0113
     2     8    15    6.6319    0.2299    0.7482    0.1165    0.0339    0.2136    0.1243    0.0170
     2     8    16    6.6159    0.2165    0.7448    0.1105    0.0188    0.4136    0.1988    0.0087
     2     8    17    6.6166    0.2245    0.7449    0.1141    0.0154    0.3100    0.1573    0.0074
     2     8    18    6.5625    0.1909    0.7334    0.0987    0.0376    0.2214    0.1294    0.0188
     2     8    19    6.5813    0.1886    0.7374    0.0976    0.0449    0.1475    0.0994    0.0232
     2     8    20    6.5402    0.1686    0.7287    0.0882    0.0336    0.2293    0.1311    0.0167
     2     8    21    6.5232    0.1710    0.7251    0.0893    0.0522    0.1487    0.1034    0.0269
     2     8    22    6.3853    0.1537    0.6958    0.0810    0.0310    0.1266    0.0829    0.0163
     2     8    23    6.3560    0.1576    0.6895    0.0829    0.0503    0.1080    0.0833    0.0265
     2     8    24    6.1996    0.1197    0.6563    0.0643    0.0222    0.1901    0.1086    0.0113
     2     8    25    6.1228    0.0873    0.6400    0.0477    0.0210    0.1193    0.0745    0.0112
     2     8    26    6.0900    0.0863    0.6330    0.0472    0.0148    0.0732    0.0480    0.0081
     2     8    27    6.0608    0.0981    0.6268    0.0533    0.0101    0.0880    0.0533    0.0055
     2     8    28    6.0587    0.1049    0.6264    0.0567    0.0137    0.0841    0.0531    0.0075
     2     8    29    5.9675    0.1028    0.6070    0.0557    0.0373    0.0777    0.0619    0.0201
     2     8    30    5.9331    0.1086    0.5997    0.0586    0.0486    0.0649    0.0611    0.0262
     2     8    31    5.8009    0.0771    0.5716    0.0423    0.0647    0.0450    0.0592    0.0349
     2     8    32    5.7210    0.0332    0.5546    0.0187    0.0298    0.0135    0.0242    0.0167
     2     8    33    5.7099    0.0340    0.5523    0.0192    0.0266    0.0130    0.0222    0.0149
     2     8    34    5.6615    0.0120    0.5420    0.0068    0.0062    0.0103    0.0094    0.0035
     2     8    35    5.6640    0.0130    0.5425    0.0074    0.0079    0.0077    0.0089    0.0045
     2     8    36    5.6593    0.0122    0.5415    0.0070    0.0066    0.0075    0.0080    0.0037
     2     8    37    5.6521    0.0105    0.5400    0.0060    0.0068    0.0072    0.0080    0.0039
     2     8    38    5.6247    0.0092    0.5342    0.0052    0.0042    0.0070    0.0064    0.0024
     2     8    39    5.6446    0.0103    0.5384    0.0059    0.0069    0.0086    0.0088    0.0039
     2     8    40    5.6313    0.0090    0.5355    0.0051    0.0041    0.0067    0.0062    0.0023
     2     9     0    5.7533    0.4202    0.5615    0.1942    0.1425    0.4041    0.2387    0.0622
     2     9     1    6.0704    0.3855    0.6289    0.1811    0.1633    0.3676    0.2335    0.0718
     2     9     2    6.1619    0.3653    0.6483    0.1732    0.0808    0.3758    0.2075    0.0367
     2     9     3    6.2535    0.3574    0.6678    0.1701    0.0869    0.4039    0.2197    0.0389
     2     9     4    6.3281    0.2920    0.6836    0.1435    0.0561    0.4013    0.2079    0.0255
     2     9     5    6.3635    0.3025    0.6911    0.1479    0.0524    0.3314    0.1804    0.0246
     2     9     6    6.4834    0.2944    0.7166    0.1445    0.0270    0.3721    0.1863    0.0126
     2     9     7    6.5081    0.3012    0.7219    0.1473    0.0261    0.4166    0.2025    0.0120
     2     9     8    6.5524    0.2738    0.7313    0.1357    0.0091    0.3603    0.1749    0.0043
     2     9     9    6.6038    0.2411    0.7422    0.1215    0.0196    0.2841    0.1484    0.0096
     2     9    10    6.6220    0.2678    0.7461    0.1332    0.0281    0.3519    0.1790    0.0132
     2     9    11    6.6080    0.2348    0.7431    0.1187    0.0220    0.2639    0.1409    0.0108
     2     9    12    6.5986    0.2234    0.7411    0.1136    0.0286    0.2905    0.1547    0.0139
     2     9    13    6.5958    0.2671    0.7405    0.1329    0.0405    0.2369    0.1373    0.0200
     2     9    14    6.5935    0.2156    0.7400    0.1101    0.0365    0.2549    0.1432    0.0179
     2     9    15    6.6239    0.2301    0.7465    0.1166    0.0171    0.2123    0.1163    0.0087
     2     9    16    6.6345    0.2358    0.7487    0.1192    0.0256    0.2905    0.1535    0.0124
     2     9    17    6.6308    0.2052    0.7479    0.1053    0.0259    0.2209    0.1240    0.0130
     2     9    18    6.6440    0.2400    0.7507    0.1210    0.0237    0.2858    0.1508    0.0115
     2     9    19    6.6314    0.2170    0.7481    0.1107    0.0276    0.3387    0.1736    0.0131
     2     9    20    6.6079    0.2365    0.7431    0.1195    0.0388    0.3821    0.1945    0.0179
     2     9    21    6.5847    0.2267    0.7381    0.1151    0.0339    0.2240    0.1289    0.0169
     2     9    22    6.4728    0.2072    0.7144    0.1062    0.0534    0.1956    0.1250    0.0268
     2     9    23    6.4466    0.1992    0.7088    0.1025    0.0336    0.1786    0.1085    0.0172
     2     9    24    6.4477    0.1963    0.7090    0.1012    0.0186    0.2227    0.1216    0.0094
     2     9    25    6.3605    0.2563    0.6905    0.1282    0.1153    0.3015    0.1930    0.0534
     2     9    26    6.2034    0.2231    0.6571    0.1134    0.0593    0.1700    0.1163    0.0301
     2     9    27    6.0797    0.2447    0.6308    0.1231    0.1498    0.2231    0.1762    0.0708
     2     9    28    5.9605    0.2556    0.6055    0.1279    0.1238    0.1363    0.1298    0.0618
     2     9    29    5.9093    0.2208    0.5946    0.1124    0.0838    0.1381    0.1129    0.0427
     2     9    30    5.8025    0.1469    0.5719    0.0777    0.0788    0.1499    0.1159    0.0399
     2     9    31    5.7295    0.1287    0.5564    0.0688    0.0512    0.1281    0.0933    0.0266
     2     9    32    5.6805    0.1118    0.5460    0.0603    0.0306    0.0921    0.0658    0.0164
     2     9    33    5.5981    0.0972    0.5285    0.0528    0.0222    0.0664    0.0483    0.0121
     2     9    34    5.6135    0.1009    0.5318    0.0547    0.0207    0.1043    0.0669    0.0111
     2     9    35    5.6435    0.0952    0.5381    0.0518    0.0184    0.1387    0.0827    0.0097
     2     9    36    5.6039    0.0997    0.5297    0.0541    0.0576    0.1003    0.0831    0.0303
     2     9    37    5.6170    0.1051    0.5325    0.0568    0.0367    0.0557    0.0504    0.0200
     2     9    38    5.5067    0.1182    0.5091    0.0635    0.0374    0.0900    0.0681    0.0200
     2     9    39    5.4090    0.0966    0.4883    0.0525    0.0795    0.0579    0.0731    0.0423
     2     9    40    5.3023    0.0839    0.4656    0.0459    0.0255    0.0312    0.0315    0.0142
     2    10     0    5.7533    0.4202    0.5615    0.1942    0.1276    0.4073    0.2348    0.0560
     2    10     1    5.9296    0.4110    0.5989    0.1908    0.0781    0.4379    0.2284    0.0346
     2    10     2    6.0862    0.3665    0.6322    0.1737    0.1063    0.3622    0.2118    0.0481
     2    10     3    6.2704    0.3335    0.6714    0.1606    0.0677    0.3478    0.1925    0.0313
     2    10     4    6.2652    0.3046    0.6703    0.1488    0.1197    0.3019    0.1948    0.0553
     2    10     5    6.3187    0.3064    0.6816    0.1495    0.1066    0.2822    0.1824    0.0500
     2    10     6    6.4227    0.2842    0.7037    0.1402    0.0616    0.2926    0.1689    0.0294
     2    10     7    6.4221    0.2365    0.7036    0.1195    0.0540    0.3517    0.1888    0.0251
     2    10     8    6.4895    0.2607    0.7179    0.1301    0.0691    0.3099    0.1786    0.0326
     2    10     9    6.5658    0.2333    0.7341    0.1180    0.0640    0.2391    0.1481    0.0313
     2    10    10    6.6483    0.2251    0.7517    0.1144    0.0380    0.2479    0.1409    0.0187
     2    10    11    6.6439    0.2458    0.7507    0.1236    0.0501    0.3109    0.1716    0.0238
     2    10    12    6.7005    0.2372    0.7627    0.1198    0.0202    0.2766    0.1455    0.0099
     2    10    13    6.7509    0.2205    0.7735    0.1123    0.0165    0.2992    0.1533    0.0080
     2    10    14    6.7494    0.2276    0.7731    0.1155    0.0234    0.3115    0.1611    0.0112
     2    10    15    6.7382    0.2664    0.7708    0.1326    0.0223    0.2938    0.1535    0.0108
     2    10    16    6.7663    0.2306    0.7767    0.1168    0.0082    0.2902    0.1461    0.0040
     2    10    17    6.7759    0.2298    0.7788    0.1165    0.0087    0.2990    0.1500    0.0042
     2    10    18    6.7301    0.2232    0.7690    0.1135    0.0222    0.2796    0.1476    0.0109
     2    10    19    6.7248    0.2094    0.7679    0.1072    0.0185    0.2683    0.1413    0.0091
     2    10    20    6.7465    0.2233    0.7725    0.1136    0.0198    0.2527    0.1352    0.0098
     2    10    21    6.6741    0.2238    0.7571    0.1138    0.0169    0.3439    0.1715    0.0080
     2    10    22    6.6278    0.2417    0.7473    0.1218    0.0588    0.2189    0.1374    0.0291
     2    10    23    6.5742    0.2500    0.7359    0.1254    0.0716    0.1329    0.1050    0.0368
     2    10    24    6.5187    0.2401    0.7241    0.1211    0.0630    0.3241    0.1817    0.0296
     2    10    25    6.3510    0.2043    0.6885    0.1049    0.0937    0.1132    0.1061    0.0480
     2    10    26    6.1971    0.1579    0.6558    0.0830    0.0694    0.1456    0.1098    0.0354
     2    10    27    6.1235    0.1190    0.6401    0.0639    0.0587    0.0940    0.0805    0.0310
     2    10    28    6.0524    0.0917    0.6250    0.0500    0.0489    0.0559    0.0567    0.0265
     2    10    29    6.0714    0.0927    0.6291    0.0505    0.0434    0.0519    0.0519    0.0236
     2    10    30    6.0255    0.0864    0.6193    0.0472    0.0437    0.0444    0.0481    0.0239
     2    10    31    6.0270    0.0821    0.6196    0.0450    0.0343    0.0705    0.0567    0.0186
     2    10    32    6.0083    0.0922    0.6157    0.0503    0.0572    0.0571    0.0615    0.0308
     2    10    33    5.9137    0.0559    0.5955    0.0311    0.0337    0.0256    0.0329    0.0187
     2    10    34    5.9693    0.0686    0.6074    0.0379    0.0198    0.0445    0.0356    0.0110
     2    10    35    5.9274    0.0503    0.5985    0.0280    0.0166    0.0376    0.0302    0.0092
     2    10    36    5.9079    0.0472    0.5943    0.0264    0.0130    0.0457    0.0326    0.0072
     2    10    37    5.9013    0.0418    0.5929    0.0234    0.0208    0.0296    0.0281    0.0116
     2    10    38    5.8834    0.0366    0.5891    0.0206    0.0142    0.0428    0.0317    0.0079
     2    10    39    5.8487    0.0354    0.5817    0.0199    0.0191    0.0193    0.0216    0.0107
     2    10    40    5.8335    0.0341    0.5785    0.0192    0.0142    0.0150    0.0165    0.0080
     3     1     0    5.7533    0.4202    0.5615    0.1942    0.1376    0.4407    0.2491    0.0593
     3     1     1    5.9269    0.3967    0.5984    0.1854    0.1052    0.4798    0.2513    0.0452
     3     1     2    6.1598    0.3848    0.6478    0.1808    0.1366    0.3421    0.2155    0.0615
     3     1     3    6.2369    0.3478    0.6642    0.1663    0.1173    0.4643    0.2502    0.0504
     3     1     4    6.3432    0.2981    0.6868    0.1460    0.0544    0.3742    0.1973    0.0250
     3     1     5    6.3677    0.3239    0.6920    0.1567    0.0613    0.3438    0.1886    0.0285
     3     1     6    6.4370    0.2851    0.7068    0.1406    0.0565    0.3106    0.1739    0.0268
     3     1     7    6.4938    0.2827    0.7188    0.1396    0.0315    0.3294    0.1715    0.0150
     3     1     8    6.5267    0.3085    0.7258    0.1504    0.0557    0.3799    0.1999    0.0255
     3     1     9    6.5132    0.2756    0.7229    0.1365    0.0771    0.2966    0.1765    0.0364
     3     1    10    6.6035    0.2384    0.7421    0.1203    0.0431    0.3758    0.1937    0.0200
     3     1    11    6.6026    0.2202    0.7419    0.1121    0.0476    0.2421    0.1425    0.0234
     3     1    12    6.6502    0.2399    0.7521    0.1210    0.0366    0.3634    0.1866    0.0171
     3     1    13    6.6394    0.2451    0.7498    0.1233    0.0214    0.4140    0.1999    0.0098
     3     1    14    6.6322    0.2280    0.7482    0.1157    0.0261    0.2593    0.1407    0.0129
     3     1    15    6.5794    0.2142    0.7370    0.1095    0.0236    0.2343    0.1289    0.0118
     3     1    16    6.6186    0.1904    0.7454    0.0985    0.0469    0.2003    0.1242    0.0236
     3     1    17    6.5499    0.1800    0.7307    0.0936    0.0216    0.1492    0.0892    0.0113
     3     1    18    6.5196    0.1739    0.7243    0.0907    0.0380    0.1457    0.0953    0.0197
     3     1    19    6.5164    0.1668    0.7236    0.0874    0.0484    0.1441    0.0995    0.0250
     3     1    20    6.4924    0.1605    0.7185    0.0843    0.0219    0.1843    0.1058    0.0113
     3     1    21    6.5121    0.1824    0.7227    0.0947    0.0692    0.1673    0.1195    0.0350
     3     1    22    6.4430    0.1649    0.7080    0.0864    0.0412    0.1230    0.0861    0.0216
     3     1    23    6.4175    0.1535    0.7026    0.0810    0.0253    0.2045    0.1165    0.0128
     3     1    24    6.4204    0.1503    0.7032    0.0794    0.0432    0.1110    0.0813    0.0228
     3     1    25    6.3318    0.1309    0.6844    0.0698    0.0450    0.1250    0.0888    0.0235
     3     1    26    6.3571    0.1329    0.6898    0.0708    0.0364    0.1497    0.0965    0.0189
     3     1    27    6.3221    0.1420    0.6823    0.0753    0.0820    0.1088    0.0987    0.0424
     3     1    28    6.2335    0.1327    0.6635    0.0708    0.0750    0.0908    0.0869    0.0393
     3     1    29    6.2200    0.1287    0.6606    0.0688    0.0779    0.0420    0.0644    0.0418
     3     1    30    6.1987    0.1091    0.6561    0.0589    0.0542    0.0486    0.0557    0.0294
     3     1    31    6.1242    0.0877    0.6403    0.0479    0.0610    0.0784    0.0741    0.0324
     3     1    32    6.0775    0.0740    0.6304    0.0407    0.0162    0.0100    0.0148    0.0091
     3     1    33    6.0531    0.0579    0.6252    0.0321    0.0423    0.0232    0.0362    0.0234
     3     1    34    6.0539    0.0427    0.6254    0.0239    0.0293    0.0256    0.0305    0.0163
     3     1    35    6.0377    0.0320    0.6219    0.0180    0.0137    0.0093    0.0130    0.0077
     3     1    36    6.0349    0.0320    0.6213    0.0180    0.0177    0.0214    0.0220    0.0100
     3     1    37    6.0960    0.0473    0.6343    0.0264    0.0163    0.0253    0.0233    0.0091
     3     1    38    6.0611    0.0385    0.6269    0.0216    0.0185    0.0190    0.0210    0.0104
     3     1    39    6.0721    0.0377    0.6292    0.0211    0.0130    0.0362    0.0275    0.0072
     3     1    40    6.0667    0.0406    0.6281    0.0228    0.0156    0.0252    0.0229    0.0087
     3     2     0    5.7533    0.4202    0.5615    0.1942    0.1511    0.3844    0.2350    0.0663
     3     2     1    5.9842    0.3564    0.6105    0.1698    0.1250    0.4156    0.2367    0.0547
     3     2     2    6.0915    0.3657    0.6333    0.1734    0.1198    0.3587    0.2154    0.0539
     3     2     3    6.1584    0.3211    0.6476    0.1556    0.1386    0.2664    0.1886    0.0645
     3     2     4    6.2267    0.2732    0.6621    0.1355    0.1581    0.2305    0.1823    0.0742
     3     2     5    6.3622    0.2391    0.6909    0.1206    0.1234    0.1849    0.1503    0.0602
     3     2     6    6.4325    0.2140    0.7058    0.1093    0.0379    0.2049    0.1223    0.0191
     3     2     7    6.4795    0.2089    0.7158    0.1070    0.0479    0.2046    0.1265    0.0240
     3     2     8    6.5076    0.1824    0.7218    0.0947    0.0604    0.2034    0.1314    0.0301
     3     2     9    6.5240    0.1627    0.7252    0.0854    0.0614    0.1646    0.1147    0.0312
     3     2    10    6.4477    0.1509    0.7090    0.0797    0.0326    0.1537    0.0965    0.0169
     3     2    11    6.4005    0.1468    0.6990    0.0777    0.0504    0.1153    0.0868    0.0264
     3     2    12    6.5436    0.1789    0.7294    0.0931    0.0323    0.2242    0.1283    0.0162
     3     2    13    6.5073    0.1636    0.7217    0.0858    0.0515    0.1575    0.1071    0.0264
     3     2    14    6.5545    0.1657    0.7317    0.0868    0.0373    0.1535    0.0987    0.0193
     3     2    15    6.5341    0.1605    0.7274    0.0843    0.0610    0.1692    0.1166    0.0309
     3     2    16    6.5160    0.1518    0.7235    0.0801    0.0421    0.1658    0.1065    0.0216
     3     2    17    6.5422    0.1605    0.7291    0.0843    0.0448    0.2101    0.1276    0.0224
     3     2    18    6.5598    0.1645    0.7328    0.0862    0.0875    0.1756    0.1312    0.0436
     3     2    19    6.5398    0.1596    0.7286    0.0839    0.0371    0.1675    0.1050    0.0191
     3     2    20    6.5711    0.1657    0.7353    0.0868    0.0142    0.1649    0.0932    0.0074
     3     2    21    6.5580    0.1652    0.7325    0.0866    0.0215    0.1978    0.1118    0.0109
     3     2    22    6.5810    0.1674    0.7374    0.0876    0.0264    0.2312    0.1288    0.0132
     3     2    23    6.5999    0.1703    0.7414    0.0890    0.0189    0.2396    0.1292    0.0095
     3     2    24    6.5199    0.1830    0.7244    0.0950    0.0173    0.1827    0.1029    0.0089
     3     2    25    6.5392    0.2090    0.7285    0.1071    0.0384    0.4219    0.2089    0.0174
     3     2    26    6.4571    0.2040    0.7110    0.1048    0.0976    0.2403    0.1624    0.0469
     3     2    27    6.4529    0.1949    0.7101    0.1006    0.0460    0.2034    0.1252    0.0231
     3     2    28    6.3905    0.1739    0.6969    0.0907    0.0977    0.1886    0.1411    0.0481
     3     2    29    6.2937    0.1736    0.6763    0.0906    0.0596    0.0813    0.0748    0.0316
     3     2    30    6.2730    0.1701    0.6719    0.0889    0.0830    0.1746    0.1287    0.0415
     3     2    31    6.2075    0.1461    0.6580    0.0773    0.0737    0.1026    0.0919    0.0384
     3     2    32    6.1946    0.1442    0.6552    0.0764    0.0855    0.1101    0.1009    0.0441
     3     2    33    6.0380    0.0856    0.6220    0.0468    0.0537    0.0511    0.0567    0.0291
     3     2    34    5.9966    0.0765    0.6132    0.0421    0.0399    0.0408    0.0443    0.0219
     3     2    35    5.9651    0.0611    0.6065    0.0339    0.0583    0.0433    0.0551    0.0316
     3     2    36    5.8819    0.0268    0.5888    0.0151    0.0157    0.0190    0.0195    0.0088
     3     2    37    5.8639    0.0199    0.5850    0.0113    0.0094    0.0115    0.0118    0.0053
     3     2    38    5.8790    0.0217    0.5882    0.0123    0.0074    0.0052    0.0072    0.0042
     3     2    39    5.8790    0.0208    0.5882    0.0118    0.0211    0.0115    0.0184    0.0119
     3     2    40    5.8927    0.0184    0.5911    0.0104    0.0163    0.0138    0.0169    0.0092
     3     3     0    5.7533    0.4202    0.5615    0.1942    0.1418    0.3905    0.2339    0.0623
     3     3     1    6.0502    0.3676    0.6246    0.1742    0.1649    0.3947    0.2430    0.0716
     3     3     2    6.2435    0.3415    0.6656    0.1638    0.1510    0.3534    0.2244    0.0672
     3     3     3    6.4359    0.3156    0.7065    0.1533    0.0797    0.3765    0.2074    0.0363
     3     3     4    6.4413    0.2827    0.7077    0.1395    0.0392    0.2824    0.1558    0.0190
     3     3     5    6.5362    0.2915    0.7278    0.1433    0.0741    0.2614    0.1614    0.0357
     3     3     6    6.5939    0.2537    0.7401    0.1271    0.0512    0.2205    0.1349    0.0254
     3     3     7    6.5830    0.2550    0.7378    0.1276    0.0449    0.3294    0.1768    0.0212
     3     3     8    6.6191    0.2508    0.7454    0.1258    0.0343    0.2042    0.1204    0.0173
     3     3     9    6.5730    0.2324    0.7357    0.1176    0.0448    0.2257    0.1343    0.0222
     3     3    10    6.5330    0.2457    0.7272    0.1235    0.0694    0.2457    0.1531    0.0337
     3     3    11    6.5830    0.2011    0.7378    0.1034    0.0142    0.2206    0.1187    0.0072
     3     3    12    6.5812    0.1962    0.7374    0.1012    0.0615    0.1836    0.1232    0.0309
     3     3    13    6.6786    0.2325    0.7581    0.1177    0.0252    0.2130    0.1202    0.0127
     3     3    14    6.6655    0.2327    0.7553    0.1178    0.0371    0.3703    0.1894    0.0173
     3     3    15    6.5774    0.1982    0.7366    0.1021    0.0434    0.2713    0.1529    0.0211
     3     3    16    6.5704    0.2064    0.7351    0.1059    0.0420    0.2185    0.1300    0.0210
     3     3    17    6.5354    0.1836    0.7277    0.0953    0.0194    0.2352    0.1275    0.0097
     3     3    18    6.6103    0.1665    0.7436    0.0872    0.0110    0.1738    0.0958    0.0057
     3     3    19    6.5316    0.1659    0.7269    0.0869    0.0363    0.2984    0.1611    0.0175
     3     3    20    6.5665    0.1586    0.7343    0.0834    0.0212    0.1654    0.0967    0.0110
     3     3    21    6.5497    0.1638    0.7307    0.0859    0.0218    0.2523    0.1359    0.0108
     3     3    22    6.5622    0.2146    0.7334    0.1096    0.0241    0.2698    0.1443    0.0118
     3     3    23    6.5377    0.2190    0.7281    0.1116    0.0191    0.2416    0.1301    0.0095
     3     3    24    6.4695    0.2075    0.7137    0.1064    0.0242    0.2304    0.1274    0.0121
     3     3    25    6.4765    0.2148    0.7151    0.1097    0.0347    0.2571    0.1434    0.0171
     3     3    26    6.4990    0.1995    0.7199    0.1027    0.0471    0.3166    0.1726    0.0223
     3     3    27    6.3870    0.2211    0.6961    0.1126    0.0559    0.2551    0.1514    0.0272
     3     3    28    6.3530    0.2544    0.6889    0.1274    0.0778    0.2133    0.1431    0.0382
     3     3    29    6.2172    0.2688    0.6601    0.1336    0.1482    0.1902    0.1626    0.0712
     3     3    30    6.0062    0.2559    0.6152    0.1280    0.1626    0.1399    0.1479    0.0795
     3     3    31    5.7929    0.1986    0.5699    0.1023    0.1552    0.0684    0.1137    0.0789
     3     3    32    5.7571    0.1778    0.5623    0.0925    0.1161    0.1176    0.1182    0.0588
     3     3    33    5.5276    0.1109    0.5135    0.0598    0.0995    0.0315    0.0699    0.0531
     3     3    34    5.4962    0.0869    0.5068    0.0475    0.0634    0.0252    0.0484    0.0346
     3     3    35    5.3771    0.0313    0.4815    0.0177    0.0114    0.0027    0.0080    0.0065
     3     3    36    5.3548    0.0169    0.4768    0.0096    0.0079    0.0017    0.0055    0.0045
     3     3    37    5.3220    0.0000    0.4698    0.0000   -0.0001    0.0002    0.0001   -0.0000
     3     3    38    5.3220    0.0000    0.4698    0.0000   -0.0001    0.0002    0.0001   -0.0000
     3     3    39    5.3220    0.0000    0.4698    0.0000   -0.0001    0.0002    0.0001   -0.0000
     3     3    40    5.3220    0.0000    0.4698    0.0000   -0.0001    0.0002    0.0001   -0.0000
     3     4     0    5.7533    0.4202    0.5615    0.1942    0.2001    0.4394    0.2684    0.0840
     3     4     1    5.8989    0.4503    0.5924    0.2053    0.2398    0.5090    0.3005    0.0962
     3     4     2    6.0603    0.3749    0.6267    0.1770    0.1324    0.3059    0.2010    0.0607
     3     4     3    6.2038    0.3073    0.6572    0.1499    0.0651    0.3429    0.1897    0.0303
     3     4     4    6.3514    0.3028    0.6886    0.1480    0.0456    0.4431    0.2190    0.0204
     3     4     5    6.4165    0.2563    0.7024    0.1282    0.0458    0.2128    0.1292    0.0229
     3     4     6    6.4425    0.2549    0.7079    0.1276    0.0310    0.3128    0.1647    0.0148
     3     4     7    6.4814    0.2583    0.7162    0.1291    0.0595    0.3452    0.1884    0.0277
     3     4     8    6.5382    0.2337    0.7283    0.1182    0.0389    0.2164    0.1277    0.0194
     3     4     9    6.5970    0.2141    0.7408    0.1094    0.0477    0.2081    0.1279    0.0239
     3     4    10    6.5851    0.1928    0.7382    0.0996    0.0436    0.2145    0.1290    0.0218
     3     4    11    6.5956    0.2067    0.7404    0.1060    0.0321    0.2045    0.1195    0.0162
     3     4    12    6.5874    0.2080    0.7387    0.1066    0.0391    0.2025    0.1217    0.0197
     3     4    13    6.6281    0.1956    0.7474    0.1009    0.0262    0.2221    0.1247    0.0131
     3     4    14    6.6547    0.2206    0.7530    0.1123    0.0148    0.2812    0.1452    0.0073
     3     4    15    6.6787    0.2070    0.7581    0.1061    0.0160    0.2707    0.1413    0.0079
     3     4    16    6.5961    0.1891    0.7406    0.0979    0.0400    0.1846    0.1142    0.0204
     3     4    17    6.5689    0.1691    0.7348    0.0884    0.0128    0.1727    0.0962    0.0066
     3     4    18    6.5420    0.1852    0.7291    0.0960    0.0612    0.1395    0.1032    0.0315
     3     4    19    6.5489    0.1808    0.7305    0.0940    0.0799    0.1938    0.1357    0.0396
     3     4    20    6.5363    0.1665    0.7279    0.0872    0.0779    0.1564    0.1185    0.0394
     3     4    21    6.5332    0.1783    0.7272    0.0928    0.0795    0.2277    0.1498    0.0388
     3     4    22    6.5004    0.1788    0.7202    0.0930    0.0239    0.2320    0.1280    0.0119
     3     4    23    6.5358    0.1729    0.7278    0.0902    0.0231    0.2040    0.1152    0.0117
     3     4    24    6.4966    0.2056    0.7194    0.1055    0.0506    0.1433    0.1001    0.0261
     3     4    25    6.4797    0.2128    0.7158    0.1088    0.0858    0.1672    0.1268    0.0430
     3     4    26    6.5043    0.2038    0.7211    0.1047    0.0655    0.2132    0.1378    0.0324
     3     4    27    6.4870    0.2266    0.7174    0.1150    0.0642    0.1406    0.1052    0.0330
     3     4    28    6.4803    0.2128    0.7160    0.1088    0.0906    0.2193    0.1509    0.0441
     3     4    29    6.3916    0.2346    0.6971    0.1186    0.1262    0.2165    0.1643    0.0605
     3     4    30    6.4342    0.2505    0.7062    0.1257    0.1025    0.1949    0.1457    0.0502
     3     4    31    6.4034    0.2565    0.6996    0.1283    0.0680    0.2284    0.1453    0.0333
     3     4    32    6.2880    0.2306    0.6751    0.1168    0.1466    0.1570    0.1483    0.0716
     3     4    33    6.1005    0.2472    0.6353    0.1242    0.0395    0.2613    0.1472    0.0193
     3     4    34    5.9479    0.1802    0.6028    0.0937    0.0796    0.0916    0.0895    0.0416
     3     4    35    5.8275    0.1493    0.5772    0.0789    0.0550    0.1233    0.0928    0.0286
     3     4    36    5.8105    0.1473    0.5736    0.0779    0.0542    0.1164    0.0891    0.0283
     3     4    37    5.7199    0.1414    0.5544    0.0750    0.1107    0.0948    0.1055    0.0568
     3     4    38    5.7519    0.1359    0.5612    0.0723    0.0485    0.0876    0.0724    0.0258
     3     4    39    5.6507    0.1414    0.5397    0.0750    0.0973    0.0458    0.0759    0.0516
     3     4    40    5.5012    0.0836    0.5079    0.0458    0.1118    0.0659    0.0925    0.0582
     3     5     0    5.7533    0.4202    0.5615    0.1942    0.1642    0.4422    0.2581    0.0699
     3     5     1    5.9144    0.4403    0.5957    0.2017    0.1929    0.4404    0.2665    0.0812
     3     5     2    6.1332    0.3841    0.6422    0.1806    0.1757    0.4486    0.2637    0.0742
     3     5     3    6.2718    0.3630    0.6717    0.1723    0.1125    0.3348    0.2042    0.0514
     3     5     4    6.3698    0.2784    0.6925    0.1377    0.0966    0.3233    0.1941    0.0447
     3     5     5    6.4348    0.2504    0.7063    0.1256    0.0667    0.2542    0.1555    0.0323
     3     5     6    6.4307    0.2462    0.7054    0.1237    0.0547    0.3227    0.1780    0.0258
     3     5     7    6.4557    0.2107    0.7107    0.1078    0.0509    0.1939    0.1231    0.0256
     3     5     8    6.4955    0.2087    0.7192    0.1069    0.0469    0.2378    0.1404    0.0231
     3     5     9    6.5305    0.1974    0.7266    0.1017    0.0376    0.2712    0.1505    0.0183
     3     5    10    6.4741    0.1775    0.7146    0.0924    0.0428    0.2301    0.1354    0.0212
     3     5    11    6.5339    0.1485    0.7273    0.0785    0.0202    0.1524    0.0901    0.0105
     3     5    12    6.5117    0.1674    0.7226    0.0876    0.0271    0.1544    0.0943    0.0141
     3     5    13    6.4670    0.1470    0.7131    0.0778    0.0658    0.0903    0.0822    0.0346
     3     5    14    6.3737    0.1365    0.6933    0.0726    0.0304    0.1161    0.0775    0.0161
     3     5    15    6.4097    0.1399    0.7010    0.0743    0.0460    0.1211    0.0875    0.0241
     3     5    16    6.4001    0.1162    0.6989    0.0625    0.0723    0.1362    0.1068    0.0370
     3     5    17    6.3705    0.1222    0.6926    0.0655    0.0441    0.0995    0.0761    0.0234
     3     5    18    6.4174    0.1181    0.7026    0.0634    0.0602    0.1257    0.0964    0.0312
     3     5    19    6.4801    0.1298    0.7159    0.0693    0.0312    0.1727    0.1047    0.0160
     3     5    20    6.4739    0.1321    0.7146    0.0704    0.0497    0.1639    0.1092    0.0254
     3     5    21    6.4159    0.1174    0.7023    0.0631    0.0851    0.1279    0.1088    0.0435
     3     5    22    6.4422    0.1336    0.7079    0.0712    0.0540    0.0811    0.0719    0.0288
     3     5    23    6.4941    0.1351    0.7189    0.0719    0.0393    0.1004    0.0742    0.0209
     3     5    24    6.4672    0.1381    0.7132    0.0734    0.0629    0.0817    0.0766    0.0333
     3     5    25    6.3846    0.1288    0.6956    0.0688    0.0652    0.1077    0.0902    0.0340
     3     5    26    6.3625    0.1190    0.6909    0.0639    0.0543    0.0927    0.0778    0.0287
     3     5    27    6.3120    0.1071    0.6802    0.0579    0.0256    0.0677    0.0508    0.0139
     3     5    28    6.3647    0.1343    0.6914    0.0715    0.0539    0.0721    0.0674    0.0288
     3     5    29    6.2904    0.1085    0.6756    0.0586    0.0451    0.0889    0.0714    0.0240
     3     5    30    6.2853    0.1080    0.6745    0.0583    0.0498    0.0768    0.0677    0.0266
     3     5    31    6.2316    0.0947    0.6631    0.0515    0.0506    0.0576    0.0584    0.0273
     3     5    32    6.1993    0.0819    0.6562    0.0449    0.0246    0.0564    0.0444    0.0135
     3     5    33    6.1333    0.0647    0.6422    0.0358    0.0539    0.0387    0.0504    0.0294
     3     5    34    6.0864    0.0535    0.6322    0.0298    0.0232    0.0150    0.0215    0.0130
     3     5    35    6.0701    0.0539    0.6288    0.0300    0.0495    0.0216    0.0392    0.0273
     3     5    36    6.1019    0.0669    0.6356    0.0369    0.0584    0.0452    0.0561    0.0316
     3     5    37    6.0596    0.0572    0.6266    0.0318    0.0320    0.0204    0.0292    0.0178
     3     5    38    6.0557    0.0609    0.6257    0.0338    0.0349    0.0169    0.0288    0.0195
     3     5    39    6.0073    0.0494    0.6155    0.0275    0.0462    0.0447    0.0496    0.0252
     3     5    40    5.9726    0.0388    0.6081    0.0218    0.0199    0.0076    0.0155    0.0112
     3     6     0    5.7533    0.4202    0.5615    0.1942    0.1495    0.3406    0.2194    0.0669
     3     6     1    5.9914    0.4138    0.6121    0.1918    0.0872    0.3801    0.2114    0.0395
     3     6     2    6.1495    0.3726    0.6457    0.1761    0.1259    0.3757    0.2234    0.0561
     3     6     3    6.3342    0.3179    0.6849    0.1542    0.0669    0.3145    0.1795    0.0315
     3     6     4    6.4658    0.2889    0.7129    0.1422    0.0416    0.3590    0.1869    0.0194
     3     6     5    6.4829    0.2524    0.7165    0.1265    0.0534    0.2737    0.1580    0.0258
     3     6     6    6.4662    0.2379    0.7130    0.1201    0.0397    0.2749    0.1529    0.0193
     3     6     7    6.4582    0.1795    0.7113    0.0934    0.0329    0.2420    0.1362    0.0163
     3     6     8    6.4760    0.1952    0.7150    0.1007    0.0714    0.1599    0.1171    0.0362
     3     6     9    6.5019    0.1980    0.7206    0.1020    0.0422    0.2903    0.1602    0.0203
     3     6    10    6.5464    0.1971    0.7300    0.1016    0.0669    0.1429    0.1074    0.0342
     3     6    11    6.5153    0.1805    0.7234    0.0938    0.0773    0.1513    0.1159    0.0392
     3     6    12    6.5580    0.1870    0.7325    0.0969    0.0415    0.1863    0.1156    0.0211
     3     6    13    6.5746    0.1887    0.7360    0.0977    0.0745    0.1461    0.1123    0.0379
     3     6    14    6.6247    0.2003    0.7466    0.1030    0.0317    0.2756    0.1499    0.0155
     3     6    15    6.5482    0.1994    0.7304    0.1027    0.0606    0.2302    0.1430    0.0298
     3     6    16    6.5216    0.1926    0.7247    0.0995    0.0616    0.1948    0.1282    0.0308
     3     6    17    6.5985    0.2060    0.7411    0.1057    0.0519    0.1874    0.1207    0.0262
     3     6    18    6.6385    0.2177    0.7496    0.1110    0.0361    0.2437    0.1383    0.0178
     3     6    19    6.6201    0.2014    0.7457    0.1036    0.0221    0.2739    0.1452    0.0108
     3     6    20    6.6180    0.2051    0.7452    0.1053    0.0258    0.2480    0.1358    0.0128
     3     6    21    6.6634    0.2225    0.7549    0.1132    0.0289    0.2617    0.1429    0.0142
     3     6    22    6.6145    0.2022    0.7445    0.1039    0.0453    0.2687    0.1526    0.0220
     3     6    23    6.5906    0.1925    0.7394    0.0995    0.0228    0.2466    0.1338    0.0113
     3     6    24    6.4968    0.2188    0.7195    0.1115    0.0626    0.2155    0.1376    0.0310
     3     6    25    6.3514    0.2316    0.6886    0.1173    0.0810    0.2235    0.1487    0.0395
     3     6    26    6.1999    0.2251    0.6564    0.1144    0.1226    0.1746    0.1457    0.0601
     3     6    27    6.0348    0.2161    0.6213    0.1103    0.1315    0.1893    0.1554    0.0637
     3     6    28    5.9122    0.2240    0.5952    0.1138    0.1436    0.0570    0.1032    0.0739
     3     6    29    5.7807    0.1353    0.5673    0.0720    0.1309    0.0667    0.1018    0.0674
     3     6    30    5.6451    0.0773    0.5385    0.0425    0.0421    0.0333    0.0415    0.0232
     3     6    31    5.5518    0.0607    0.5187    0.0337    0.0231    0.0186    0.0234    0.0130
     3     6    32    5.5302    0.0489    0.5141    0.0273    0.0284    0.0142    0.0239    0.0159
     3     6    33    5.4945    0.0314    0.5065    0.0177    0.0295    0.0146    0.0247    0.0165
     3     6    34    5.4843    0.0232    0.5043    0.0131    0.0393    0.0124    0.0288    0.0219
     3     6    35    5.4463    0.0038    0.4962    0.0022    0.0021    0.0011    0.0018    0.0012
     3     6    36    5.4676    0.0017    0.5008    0.0010    0.0022    0.0011    0.0019    0.0012
     3     6    37    5.4672    0.0018    0.5007    0.0010    0.0020    0.0004    0.0013    0.0011
     3     6    38    5.4471    0.0038    0.4964    0.0022    0.0020    0.0005    0.0014    0.0011
     3     6    39    5.4695    0.0015    0.5012    0.0009    0.0011   -0.0002    0.0005    0.0006
     3     6    40    5.4719    0.0012    0.5017    0.0007    0.0007   -0.0003    0.0003    0.0004
     3     7     0    5.7533    0.4202    0.5615    0.1942    0.2056    0.3489    0.2413    0.0895
     3     7     1    6.0010    0.4261    0.6141    0.1964    0.1970    0.3761    0.2474    0.0850
     3     7     2    6.2355    0.3361    0.6639    0.1617    0.0959    0.4175    0.2275    0.0425
     3     7     3    6.3136    0.3225    0.6805    0.1561    0.0461    0.3442    0.1829    0.0216
     3     7     4    6.3637    0.2693    0.6912    0.1338    0.0585    0.2709    0.1589    0.0282
     3     7     5    6.4173    0.2763    0.7026    0.1368    0.0677    0.2032    0.1345    0.0336
     3     7     6    6.4318    0.2558    0.7056    0.1280    0.0398    0.3127    0.1682    0.0190
     3     7     7    6.4447    0.2289    0.7084    0.1161    0.0544    0.1658    0.1121    0.0277
     3     7     8    6.4436    0.2253    0.7082    0.1144    0.0319    0.2580    0.1426    0.0157
     3     7     9    6.4859    0.1813    0.7172    0.0942    0.0330    0.2165    0.1252    0.0166
     3     7    10    6.4854    0.1789    0.7170    0.0931    0.0352    0.2479    0.1397    0.0174
     3     7    11    6.4616    0.1823    0.7120    0.0947    0.0294    0.2333    0.1310    0.0146
     3     7    12    6.4798    0.1647    0.7159    0.0863    0.0512    0.1485    0.1028    0.0264
     3     7    13    6.4109    0.1414    0.7012    0.0750    0.0299    0.1373    0.0875    0.0156
     3     7    14    6.3522    0.1265    0.6887    0.0677    0.0294    0.2255    0.1276    0.0147
     3     7    15    6.3760    0.1411    0.6938    0.0749    0.0382    0.1398    0.0927    0.0199
     3     7    16    6.4277    0.1413    0.7048    0.0750    0.0378    0.0902    0.0684    0.0202
     3     7    17    6.3615    0.1370    0.6907    0.0728    0.0472    0.1067    0.0811    0.0249
     3     7    18    6.3949    0.1553    0.6978    0.0818    0.0549    0.1666    0.1128    0.0280
     3     7    19    6.4429    0.1615    0.7080    0.0848    0.0342    0.1340    0.0880    0.0179
     3     7    20    6.5185    0.1554    0.7241    0.0819    0.0380    0.1343    0.0900    0.0199
     3     7    21    6.5340    0.1687    0.7274    0.0882    0.0282    0.1599    0.0974    0.0146
     3     7    22    6.4927    0.1761    0.7186    0.0918    0.0458    0.1785    0.1140    0.0233
     3     7    23    6.4993    0.1683    0.7200    0.0880    0.0350    0.1458    0.0939    0.0182
     3     7    24    6.4825    0.1521    0.7164    0.0803    0.0277    0.1718    0.1027    0.0142
     3     7    25    6.3877    0.1716    0.6963    0.0896    0.0569    0.1195    0.0919    0.0297
     3     7    26    6.4001    0.1760    0.6989    0.0917    0.0330    0.1861    0.1117    0.0168
     3     7    27    6.3622    0.1905    0.6909    0.0985    0.0837    0.1334    0.1108    0.0427
     3     7    28    6.3165    0.1592    0.6812    0.0837    0.0763    0.1179    0.1003    0.0394
     3     7    29    6.2479    0.1735    0.6666    0.0905    0.1294    0.0924    0.1129    0.0658
     3     7    30    6.1685    0.1575    0.6497    0.0829    0.0667    0.0401    0.0578    0.0361
     3     7    31    6.1738    0.1448    0.6508    0.0767    0.0689    0.0992    0.0880    0.0360
     3     7    32    6.1272    0.1418    0.6409    0.0752    0.0749    0.0675    0.0756    0.0397
     3     7    33    6.0911    0.1186    0.6333    0.0637    0.0924    0.0857    0.0927    0.0481
     3     7    34    6.0547    0.1162    0.6255    0.0625    0.0675    0.0397    0.0579    0.0365
     3     7    35    6.0093    0.1049    0.6159    0.0568    0.0762    0.0555    0.0702    0.0406
     3     7    36    5.9872    0.0914    0.6112    0.0498    0.0538    0.0491    0.0557    0.0291
     3     7    37    5.9343    0.0760    0.5999    0.0418    0.0415    0.0150    0.0314    0.0231
     3     7    38    5.8933    0.0518    0.5912    0.0288    0.0265    0.0184    0.0251    0.0148
     3     7    39    5.7894    0.0133    0.5691    0.0076    0.0063    0.0018    0.0046    0.0036
     3     7    40    5.7959    0.0188    0.5705    0.0107    0.0137    0.0097    0.0132    0.0077
     3     8     0    5.7533    0.4202    0.5615    0.1942    0.1673    0.4003    0.2456    0.0724
     3     8     1    6.0638    0.3801    0.6275    0.1790    0.1389    0.3354    0.2139    0.0626
     3     8     2    6.3154    0.2980    0.6809    0.1460    0.0511    0.2800    0.1596    0.0246
     3     8     3    6.3476    0.3131    0.6878    0.1523    0.0736    0.3608    0.1995    0.0338
     3     8     4    6.3375    0.2578    0.6856    0.1288    0.1367    0.2141    0.1675    0.0653
     3     8     5    6.4424    0.2374    0.7079    0.1198    0.0519    0.2652    0.1539    0.0252
     3     8     6    6.4444    0.1863    0.7083    0.0966    0.0424    0.2044    0.1240    0.0213
     3     8     7    6.4043    0.1912    0.6998    0.0989    0.0855    0.2431    0.1586    0.0413
     3     8     8    6.4711    0.1735    0.7140    0.0905    0.0250    0.2073    0.1176    0.0126
     3     8     9    6.4410    0.1910    0.7076    0.0988    0.0553    0.2005    0.1280    0.0277
     3     8    10    6.4908    0.1751    0.7182    0.0913    0.0685    0.1598    0.1158    0.0348
     3     8    11    6.4814    0.2007    0.7162    0.1033    0.0669    0.1815    0.1247    0.0336
     3     8    12    6.5331    0.1794    0.7272    0.0933    0.0568    0.2170    0.1358    0.0282
     3     8    13    6.5149    0.1848    0.7233    0.0958    0.0349    0.1315    0.0871    0.0183
     3     8    14    6.5081    0.1873    0.7219    0.0970    0.0634    0.1780    0.1216    0.0319
     3     8    15    6.5545    0.1857    0.7317    0.0963    0.0498    0.1976    0.1243    0.0250
     3     8    16    6.6093    0.1661    0.7434    0.0870    0.0145    0.1547    0.0885    0.0076
     3     8    17    6.6160    0.1737    0.7448    0.0906    0.0117    0.1873    0.1025    0.0060
     3     8    18    6.6631    0.1824    0.7548    0.0947    0.0143    0.2089    0.1135    0.0073
     3     8    19    6.6555    0.1764    0.7532    0.0919    0.0145    0.2621    0.1369    0.0072
     3     8    20    6.6032    0.1610    0.7421    0.0845    0.0069    0.2513    0.1290    0.0035
     3     8    21    6.5993    0.1909    0.7412    0.0987    0.0065    0.3173    0.1567    0.0032
     3     8    22    6.5289    0.1707    0.7263    0.0892    0.0334    0.2071    0.1213    0.0168
     3     8    23    6.5028    0.1791    0.7207    0.0932    0.0249    0.2109    0.1192    0.0126
     3     8    24    6.4545    0.1892    0.7105    0.0979    0.0913    0.1589    0.1255    0.0458
     3     8    25    6.3658    0.1867    0.6916    0.0968    0.0623    0.1988    0.1303    0.0311
     3     8    26    6.3463    0.2145    0.6875    0.1096    0.0758    0.1835    0.1295    0.0379
     3     8    27    6.2158    0.2046    0.6598    0.1050    0.0858    0.1746    0.1300    0.0428
     3     8    28    6.1079    0.1540    0.6368    0.0812    0.1021    0.1260    0.1157    0.0518
     3     8    29    6.0590    0.1412    0.6264    0.0749    0.0621    0.1083    0.0891    0.0324
     3     8    30    6.0377    0.1390    0.6219    0.0739    0.0742    0.1714    0.1235    0.0373
     3     8    31    6.0440    0.1785    0.6233    0.0929    0.0610    0.0996    0.0843    0.0320
     3     8    32    5.8534    0.1088    0.5827    0.0587    0.0489    0.0793    0.0685    0.0261
     3     8    33    5.8540    0.1023    0.5829    0.0555    0.0499    0.0519    0.0552    0.0271
     3     8    34    5.7354    0.1022    0.5577    0.0554    0.0508    0.0562    0.0578    0.0275
     3     8    35    5.6799    0.0779    0.5459    0.0428    0.0620    0.0457    0.0582    0.0335
     3     8    36    5.6911    0.0865    0.5483    0.0473    0.0646    0.0313    0.0522    0.0351
     3     8    37    5.6759    0.0894    0.5450    0.0488    0.0627    0.0475    0.0595    0.0339
     3     8    38    5.6527    0.0818    0.5401    0.0448    0.0363    0.0397    0.0418    0.0200
     3     8    39    5.6255    0.0788    0.5343    0.0432    0.0422    0.0316    0.0406    0.0232
     3     8    40    5.5554    0.0624    0.5194    0.0346    0.0599    0.0374    0.0529    0.0326
     3     9     0    5.7533    0.4202    0.5615    0.1942    0.2247    0.3565    0.2500    0.0967
     3     9     1    5.9347    0.3997    0.6000    0.1865    0.1225    0.4110    0.2343    0.0538
     3     9     2    6.1260    0.3517    0.6407    0.1679    0.0739    0.4229    0.2218    0.0330
     3     9     3    6.3002    0.2886    0.6777    0.1421    0.0719    0.3355    0.1894    0.0334
     3     9     4    6.3137    0.2497    0.6806    0.1253    0.0671    0.2488    0.1534    0.0326
     3     9     5    6.3627    0.2329    0.6910    0.1179    0.0314    0.2273    0.1292    0.0157
     3     9     6    6.3603    0.2158    0.6905    0.1102    0.0349    0.2063    0.1216    0.0176
     3     9     7    6.4545    0.2237    0.7105    0.1137    0.0548    0.3773    0.1986    0.0252
     3     9     8    6.3907    0.2231    0.6969    0.1135    0.0630    0.2665    0.1590    0.0304
     3     9     9    6.4328    0.2109    0.7059    0.1079    0.0641    0.2663    0.1593    0.0309
     3     9    10    6.4280    0.1973    0.7048    0.1017    0.0303    0.2431    0.1356    0.0150
     3     9    11    6.3911    0.1736    0.6970    0.0906    0.0392    0.1552    0.1003    0.0202
     3     9    12    6.3643    0.1686    0.6913    0.0882    0.0664    0.1269    0.0998    0.0343
     3     9    13    6.4813    0.1895    0.7162    0.0980    0.0267    0.1397    0.0871    0.0140
     3     9    14    6.4962    0.1790    0.7193    0.0931    0.0202    0.1528    0.0903    0.0105
     3     9    15    6.4649    0.1382    0.7127    0.0734    0.0052    0.1548    0.0841    0.0027
     3     9    16    6.4922    0.1137    0.7185    0.0612    0.0090    0.1607    0.0887    0.0047
     3     9    17    6.4638    0.1250    0.7125    0.0669    0.0391    0.0965    0.0722    0.0208
     3     9    18    6.4796    0.1212    0.7158    0.0650    0.0220    0.1210    0.0758    0.0117
     3     9    19    6.4726    0.1219    0.7143    0.0653    0.0263    0.1035    0.0693    0.0140
     3     9    20    6.4531    0.1151    0.7102    0.0620    0.0046    0.2213    0.1147    0.0023
     3     9    21    6.4498    0.1094    0.7095    0.0591    0.0274    0.0991    0.0676    0.0146
     3     9    22    6.4669    0.1275    0.7131    0.0682    0.0059    0.1681    0.0908    0.0031
     3     9    23    6.4849    0.1340    0.7169    0.0714    0.0326    0.1709    0.1045    0.0167
     3     9    24    6.4359    0.1176    0.7065    0.0632    0.0254    0.1469    0.0900    0.0132
     3     9    25    6.4716    0.1156    0.7141    0.0622    0.0191    0.1236    0.0757    0.0101
     3     9    26    6.4800    0.1131    0.7159    0.0609    0.0147    0.1080    0.0658    0.0079
     3     9    27    6.4258    0.0982    0.7044    0.0533    0.0266    0.1131    0.0742    0.0142
     3     9    28    6.4595    0.1259    0.7115    0.0673    0.0194    0.0942    0.0612    0.0105
     3     9    29    6.4813    0.1408    0.7162    0.0747    0.0059    0.1676    0.0905    0.0031
     3     9    30    6.4772    0.1445    0.7153    0.0765    0.0097    0.1842    0.1001    0.0050
     3     9    31    6.4523    0.1503    0.7100    0.0794    0.0417    0.1801    0.1129    0.0212
     3     9    32    6.4401    0.1406    0.7074    0.0747    0.0348    0.1849    0.1119    0.0177
     3     9    33    6.4236    0.1558    0.7039    0.0821    0.0244    0.1910    0.1100    0.0125
     3     9    34    6.4633    0.1331    0.7124    0.0709    0.0113    0.0968    0.0584    0.0061
     3     9    35    6.4291    0.1402    0.7051    0.0744    0.0583    0.1943    0.1266    0.0292
     3     9    36    6.3571    0.1392    0.6898    0.0739    0.0558    0.1227    0.0929    0.0290
     3     9    37    6.4247    0.1379    0.7041    0.0733    0.0419    0.1127    0.0815    0.0221
     3     9    38    6.3681    0.1296    0.6921    0.0692    0.0471    0.1827    0.1165    0.0239
     3     9    39    6.2570    0.1366    0.6685    0.0727    0.0995    0.1008    0.1031    0.0512
     3     9    40    6.2847    0.1485    0.6744    0.0785    0.0424    0.1191    0.0848    0.0222
     3    10     0    5.7533    0.4202    0.5615    0.1942    0.1655    0.4752    0.2687    0.0694
     3    10     1    5.9302    0.4404    0.5991    0.2017    0.1252    0.4605    0.2515    0.0538
     3    10     2    6.0912    0.4072    0.6333    0.1894    0.1450    0.4734    0.2619    0.0614
     3    10     3    6.2849    0.2902    0.6744    0.1427    0.0708    0.3160    0.1816    0.0332
     3    10     4    6.4362    0.2348    0.7066    0.1187    0.0580    0.3186    0.1777    0.0274
     3    10     5    6.4390    0.2401    0.7072    0.1211    0.0625    0.2563    0.1546    0.0303
     3    10     6    6.4409    0.2201    0.7076    0.1121    0.0517    0.2899    0.1638    0.0248
     3    10     7    6.4021    0.1864    0.6993    0.0966    0.0684    0.1785    0.1240    0.0343
     3    10     8    6.5050    0.1963    0.7212    0.1012    0.0871    0.1903    0.1373    0.0431
     3    10     9    6.5295    0.1909    0.7264    0.0987    0.0267    0.1806    0.1063    0.0137
     3    10    10    6.5103    0.1850    0.7223    0.0959    0.0278    0.1765    0.1049    0.0143
     3    10    11    6.5173    0.1769    0.7238    0.0921    0.0283    0.1885    0.1106    0.0144
     3    10    12    6.5198    0.1716    0.7244    0.0896    0.0374    0.2159    0.1269    0.0188
     3    10    13    6.5190    0.1632    0.7242    0.0856    0.0276    0.1775    0.1052    0.0141
     3    10    14    6.5421    0.1583    0.7291    0.0833    0.0249    0.1829    0.1065    0.0128
     3    10    15    6.5645    0.1767    0.7338    0.0920    0.0326    0.2319    0.1317    0.0162
     3    10    16    6.5629    0.1888    0.7335    0.0977    0.0203    0.1786    0.1024    0.0105
     3    10    17    6.5258    0.1803    0.7256    0.0937    0.0449    0.1881    0.1179    0.0227
     3    10    18    6.5436    0.1661    0.7294    0.0870    0.0468    0.1271    0.0907    0.0244
     3    10    19    6.5286    0.1670    0.7262    0.0874    0.0350    0.1608    0.1010    0.0181
     3    10    20    6.5148    0.1588    0.7233    0.0835    0.0194    0.1900    0.1073    0.0099
     3    10    21    6.5388    0.1850    0.7284    0.0960    0.0262    0.2578    0.1401    0.0129
     3    10    22    6.5585    0.1841    0.7326    0.0955    0.0233    0.2934    0.1537    0.0113
     3    10    23    6.5570    0.1776    0.7323    0.0925    0.0181    0.1385    0.0824    0.0095
     3    10    24    6.5431    0.1837    0.7293    0.0953    0.0248    0.2551    0.1384    0.0123
     3    10    25    6.4654    0.1780    0.7128    0.0927    0.0384    0.1271    0.0867    0.0201
     3    10    26    6.4243    0.1930    0.7041    0.0997    0.0864    0.1905    0.1371    0.0428
     3    10    27    6.2915    0.1789    0.6758    0.0931    0.1032    0.0721    0.0913    0.0538
     3    10    28    6.1360    0.1211    0.6428    0.0649    0.0736    0.0705    0.0763    0.0390
     3    10    29    6.0965    0.0895    0.6344    0.0488    0.0343    0.0884    0.0658    0.0184
     3    10    30    6.0864    0.0878    0.6323    0.0480    0.0571    0.0662    0.0661    0.0306
     3    10    31    6.0784    0.0662    0.6305    0.0366    0.0206    0.0663    0.0475    0.0113
     3    10    32    5.9727    0.0531    0.6081    0.0296    0.0285    0.0340    0.0346    0.0158
     3    10    33    5.9539    0.0494    0.6041    0.0276    0.0312    0.0223    0.0297    0.0173
     3    10    34    5.8713    0.0307    0.5865    0.0173    0.0166    0.0143    0.0174    0.0093
     3    10    35    5.8146    0.0055    0.5745    0.0032    0.0001    0.0103    0.0059    0.0000
     3    10    36    5.8142    0.0056    0.5744    0.0032    0.0003    0.0095    0.0056    0.0002
     3    10    37    5.8154    0.0056    0.5747    0.0032    0.0001    0.0085    0.0049    0.0000
     3    10    38    5.8141    0.0055    0.5744    0.0031    0.0016    0.0068    0.0048    0.0009
     3    10    39    5.8120    0.0055    0.5740    0.0031    0.0004    0.0029    0.0019    0.0002
     3    10    40    5.8142    0.0055    0.5744    0.0031    0.0004    0.0056    0.0034    0.0002
     4     1     0    5.7533    0.4202    0.5615    0.1942    0.1702    0.3722    0.2373    0.0744
     4     1     1    5.8754    0.3646    0.5874    0.1730    0.0685    0.3577    0.1965    0.0316
     4     1     2    5.8942    0.3842    0.5914    0.1806    0.1813    0.3451    0.2320    0.0799
     4     1     3    6.0202    0.3434    0.6182    0.1646    0.1836    0.3712    0.2414    0.0799
     4     1     4    6.1312    0.3957    0.6418    0.1850    0.1316    0.3755    0.2253    0.0585
     4     1     5    6.1097    0.3882    0.6372    0.1821    0.1241    0.3450    0.2121    0.0561
     4     1     6    6.2606    0.3624    0.6693    0.1721    0.0608    0.2920    0.1683    0.0290
     4     1     7    6.3687    0.2944    0.6922    0.1445    0.1512    0.3944    0.2384    0.0660
     4     1     8    6.3406    0.3162    0.6863    0.1535    0.0904    0.2305    0.1555    0.0438
     4     1     9    6.3475    0.3258    0.6877    0.1575    0.1265    0.3001    0.1966    0.0583
     4     1    10    6.4577    0.2802    0.7112    0.1385    0.0336    0.3085    0.1640    0.0161
     4     1    11    6.4684    0.2401    0.7134    0.1210    0.0414    0.3572    0.1861    0.0193
     4     1    12    6.4380    0.2392    0.7070    0.1207    0.1267    0.2605    0.1818    0.0595
     4     1    13    6.4902    0.2160    0.7181    0.1102    0.0941    0.2279    0.1559    0.0456
     4     1    14    6.4786    0.2251    0.7156    0.1144    0.0273    0.2441    0.1347    0.0135
     4     1    15    6.5558    0.2238    0.7320    0.1138    0.0389    0.2529    0.1434    0.0191
     4     1    16    6.6446    0.2391    0.7509    0.1206    0.0324    0.2741    0.1495    0.0158
     4     1    17    6.6402    0.2385    0.7499    0.1203    0.0390    0.3776    0.1929    0.0181
     4     1    18    6.6280    0.2589    0.7474    0.1293    0.0245    0.2710    0.1449    0.0120
     4     1    19    6.6421    0.2687    0.7503    0.1336    0.0266    0.2938    0.1552    0.0129
     4     1    20    6.7021    0.2381    0.7631    0.1202    0.0209    0.2904    0.1515    0.0102
     4     1    21    6.6365    0.2437    0.7492    0.1227    0.0940    0.2103    0.1486    0.0459
     4     1    22    6.5855    0.2356    0.7383    0.1191    0.1004    0.3445    0.2033    0.0459
     4     1    23    6.4871    0.2149    0.7174    0.1098    0.0862    0.1945    0.1387    0.0426
     4     1    24    6.3532    0.2089    0.6890    0.1070    0.0745    0.1809    0.1278    0.0373
     4     1    25    6.1599    0.1832    0.6479    0.0951    0.0925    0.0936    0.0964    0.0480
     4     1    26    6.0842    0.1520    0.6318    0.0802    0.1000    0.0925    0.0994    0.0517
     4     1    27    5.9424    0.1192    0.6017    0.0640    0.0715    0.0352    0.0577    0.0386
     4     1    28    5.8288    0.0922    0.5775    0.0503    0.0752    0.0481    0.0661    0.0403
     4     1    29    5.7560    0.0690    0.5620    0.0381    0.0546    0.0332    0.0479    0.0298
     4     1    30    5.7320    0.0489    0.5569    0.0273    0.0243    0.0256    0.0279    0.0136
     4     1    31    5.7039    0.0498    0.5510    0.0278    0.0363    0.0225    0.0326    0.0201
     4     1    32    5.6458    0.0284    0.5386    0.0160    0.0087    0.0076    0.0093    0.0050
     4     1    33    5.5764    0.0152    0.5239    0.0086    0.0226    0.0132    0.0201    0.0127
     4     1    34    5.5669    0.0099    0.5219    0.0057    0.0099    0.0047    0.0083    0.0056
     4     1    35    5.5569    0.0097    0.5197    0.0055    0.0069    0.0049    0.0067    0.0039
     4     1    36    5.5488    0.0087    0.5180    0.0049    0.0089    0.0041    0.0074    0.0051
     4     1    37    5.5452    0.0089    0.5172    0.0051    0.0041    0.0041    0.0047    0.0023
     4     1    38    5.5100    0.0068    0.5098    0.0039    0.0027    0.0061    0.0050    0.0016
     4     1    39    5.5096    0.0072    0.5097    0.0041    0.0054    0.0048    0.0058    0.0031
     4     1    40    5.5029    0.0077    0.5083    0.0044    0.0038    0.0041    0.0045    0.0021
     4     2     0    5.7533    0.4202    0.5615    0.1942    0.1427    0.3189    0.2094    0.0647
     4     2     1    5.8902    0.3945    0.5906    0.1846    0.2046    0.3852    0.2528    0.0877
     4     2     2    6.0615    0.3881    0.6270    0.1821    0.0860    0.3580    0.2030    0.0393
     4     2     3    6.1096    0.3521    0.6372    0.1680    0.1248    0.3806    0.2248    0.0555
     4     2     4    6.1352    0.3380    0.6426    0.1624    0.0954    0.3883    0.2172    0.0428
     4     2     5    6.2442    0.3286    0.6658    0.1586    0.0747    0.2973    0.1759    0.0353
     4     2     6    6.2322    0.2974    0.6632    0.1457    0.0631    0.3002    0.1725    0.0299
     4     2     7    6.2322    0.3462    0.6632    0.1657    0.0948    0.3501    0.2033    0.0433
     4     2     8    6.2571    0.3277    0.6685    0.1583    0.0916    0.3753    0.2113    0.0414
     4     2     9    6.2963    0.2936    0.6769    0.1441    0.0781    0.3701    0.2045    0.0356
     4     2    10    6.3806    0.2495    0.6948    0.1252    0.0592    0.3059    0.1732    0.0281
     4     2    11    6.3958    0.2335    0.6980    0.1181    0.0521    0.2505    0.1479    0.0255
     4     2    12    6.5315    0.2223    0.7268    0.1131    0.0426    0.2146    0.1286    0.0213
     4     2    13    6.5413    0.1937    0.7289    0.1000    0.0198    0.3062    0.1576    0.0096
     4     2    14    6.5467    0.2098    0.7301    0.1074    0.0342    0.1978    0.1174    0.0173
     4     2    15    6.5114    0.2138    0.7226    0.1093    0.0261    0.2558    0.1392    0.0129
     4     2    16    6.5893    0.2004    0.7391    0.1031    0.0360    0.3074    0.1646    0.0172
     4     2    17    6.5926    0.2090    0.7398    0.1070    0.0403    0.3676    0.1896    0.0187
     4     2    18    6.5653    0.1963    0.7340    0.1012    0.0137    0.2537    0.1330    0.0068
     4     2    19    6.5946    0.1850    0.7402    0.0960    0.0112    0.2591    0.1342    0.0056
     4     2    20    6.5966    0.2119    0.7407    0.1084    0.0193    0.2688    0.1418    0.0095
     4     2    21    6.6499    0.1992    0.7520    0.1026    0.0222    0.2230    0.1233    0.0112
     4     2    22    6.6290    0.2149    0.7476    0.1097    0.0366    0.2950    0.1598    0.0176
     4     2    23    6.5777    0.2308    0.7367    0.1169    0.0414    0.3171    0.1706    0.0197
     4     2    24    6.5353    0.2501    0.7276    0.1255    0.0447    0.2537    0.1462    0.0219
     4     2    25    6.4579    0.2450    0.7112    0.1232    0.0635    0.2390    0.1479    0.0311
     4     2    26    6.2817    0.2458    0.6738    0.1236    0.0913    0.1881    0.1382    0.0452
     4     2    27    6.0957    0.2129    0.6342    0.1088    0.1250    0.1594    0.1403    0.0617
     4     2    28    5.8576    0.1558    0.5836    0.0820    0.0808    0.0676    0.0785    0.0427
     4     2    29    5.7903    0.1434    0.5693    0.0760    0.1134    0.0786    0.0992    0.0586
     4     2    30    5.6438    0.0732    0.5382    0.0403    0.0455    0.0199    0.0362    0.0252
     4     2    31    5.6399    0.0676    0.5374    0.0373    0.0624    0.0303    0.0505    0.0340
     4     2    32    5.6189    0.0748    0.5329    0.0411    0.0588    0.0160    0.0412    0.0323
     4     2    33    5.6275    0.0674    0.5347    0.0372    0.0406    0.0195    0.0333    0.0225
     4     2    34    5.5947    0.0497    0.5278    0.0277    0.0369    0.0169    0.0299    0.0205
     4     2    35    5.5592    0.0343    0.5202    0.0193    0.0260    0.0067    0.0184    0.0147
     4     2    36    5.5207    0.0160    0.5121    0.0091    0.0234    0.0058    0.0165    0.0132
     4     2    37    5.5305    0.0180    0.5141    0.0102    0.0019    0.0031    0.0029    0.0011
     4     2    38    5.5118    0.0061    0.5102    0.0035    0.0026    0.0046    0.0041    0.0015
     4     2    39    5.4982    0.0041    0.5073    0.0023    0.0016    0.0048    0.0037    0.0009
     4     2    40    5.4988    0.0048    0.5074    0.0028    0.0016    0.0044    0.0034    0.0009
     4     3     0    5.7533    0.4202    0.5615    0.1942    0.0974    0.4084    0.2249    0.0433
     4     3     1    5.8606    0.4110    0.5843    0.1908    0.1029    0.3379    0.2018    0.0471
     4     3     2    5.8038    0.4483    0.5722    0.2046    0.1256    0.3686    0.2209    0.0562
     4     3     3    5.9020    0.3831    0.5931    0.1802    0.1109    0.3862    0.2219    0.0495
     4     3     4    5.9242    0.3997    0.5978    0.1865    0.1494    0.5849    0.2964    0.0603
     4     3     5    6.1743    0.3364    0.6509    0.1618    0.0969    0.4107    0.2255    0.0430
     4     3     6    6.3694    0.3689    0.6924    0.1747    0.0922    0.4372    0.2329    0.0406
     4     3     7    6.4231    0.3004    0.7038    0.1470    0.0733    0.2924    0.1734    0.0348
     4     3     8    6.5177    0.2868    0.7239    0.1413    0.0402    0.2958    0.1616    0.0193
     4     3     9    6.5252    0.2563    0.7255    0.1282    0.0504    0.4030    0.2064    0.0230
     4     3    10    6.5805    0.2784    0.7372    0.1377    0.0429    0.3449    0.1820    0.0201
     4     3    11    6.6180    0.2729    0.7452    0.1354    0.0567    0.3273    0.1805    0.0267
     4     3    12    6.6337    0.2346    0.7486    0.1186    0.0356    0.3407    0.1775    0.0168
     4     3    13    6.6519    0.2372    0.7524    0.1198    0.0474    0.4149    0.2096    0.0215
     4     3    14    6.6215    0.2686    0.7460    0.1335    0.0300    0.2573    0.1415    0.0148
     4     3    15    6.6149    0.2345    0.7446    0.1186    0.0352    0.2838    0.1547    0.0171
     4     3    16    6.6649    0.2159    0.7552    0.1102    0.0253    0.2948    0.1551    0.0122
     4     3    17    6.6690    0.2449    0.7561    0.1232    0.0087    0.2639    0.1352    0.0043
     4     3    18    6.6928    0.2513    0.7611    0.1260    0.0107    0.2778    0.1420    0.0053
     4     3    19    6.7193    0.2479    0.7667    0.1245    0.0119    0.3615    0.1764    0.0056
     4     3    20    6.6758    0.2164    0.7575    0.1104    0.0108    0.3399    0.1675    0.0051
     4     3    21    6.6854    0.2401    0.7595    0.1211    0.0318    0.2481    0.1383    0.0157
     4     3    22    6.7037    0.2328    0.7634    0.1178    0.0179    0.3316    0.1670    0.0085
     4     3    23    6.6944    0.2407    0.7615    0.1213    0.0123    0.3157    0.1584    0.0060
     4     3    24    6.6869    0.2579    0.7599    0.1289    0.0080    0.3586    0.1738    0.0038
     4     3    25    6.6352    0.2604    0.7489    0.1300    0.0531    0.2768    0.1592    0.0256
     4     3    26    6.6042    0.2889    0.7423    0.1422    0.0663    0.3819    0.2046    0.0303
     4     3    27    6.5788    0.2388    0.7369    0.1205    0.0471    0.2775    0.1570    0.0228
     4     3    28    6.5550    0.2535    0.7318    0.1270    0.0508    0.2584    0.1507    0.0248
     4     3    29    6.5001    0.2326    0.7202    0.1177    0.0743    0.2333    0.1500    0.0362
     4     3    30    6.4975    0.2276    0.7196    0.1155    0.0519    0.2060    0.1289    0.0259
     4     3    31    6.3751    0.1945    0.6936    0.1004    0.0403    0.2558    0.1452    0.0198
     4     3    32    6.2817    0.2010    0.6738    0.1034    0.0582    0.1712    0.1163    0.0295
     4     3    33    6.2528    0.1985    0.6676    0.1022    0.0479    0.1923    0.1211    0.0242
     4     3    34    6.2035    0.1822    0.6571    0.0946    0.0401    0.1106    0.0796    0.0212
     4     3    35    6.1405    0.1716    0.6438    0.0896    0.0905    0.1487    0.1206    0.0456
     4     3    36    6.1532    0.1755    0.6465    0.0915    0.0758    0.1764    0.1264    0.0380
     4     3    37    6.0564    0.1287    0.6259    0.0687    0.0454    0.1034    0.0787    0.0240
     4     3    38    5.9430    0.1049    0.6018    0.0568    0.0909    0.0791    0.0889    0.0475
     4     3    39    5.8926    0.0782    0.5911    0.0429    0.0247    0.0384    0.0349    0.0137
     4     3    40    5.8168    0.0514    0.5750    0.0286    0.0358    0.0371    0.0402    0.0197
     4     4     0    5.7533    0.4202    0.5615    0.1942    0.1895    0.3787    0.2458    0.0820
     4     4     1    5.8768    0.4227    0.5877    0.1951    0.1705    0.4824    0.2725    0.0712
     4     4     2    5.8835    0.4133    0.5891    0.1916    0.1185    0.3626    0.2163    0.0533
     4     4     3    5.9296    0.4327    0.5989    0.1989    0.1815    0.5254    0.2885    0.0741
     4     4     4    6.0966    0.3970    0.6344    0.1855    0.0987    0.4644    0.2441    0.0428
     4     4     5    6.2906    0.3418    0.6756    0.1639    0.1062    0.3283    0.1995    0.0488
     4     4     6    6.2872    0.3117    0.6749    0.1517    0.0733    0.3528    0.1964    0.0338
     4     4     7    6.3682    0.2796    0.6921    0.1382    0.0707    0.3461    0.1930    0.0327
     4     4     8    6.4059    0.2565    0.7002    0.1283    0.0699    0.3249    0.1847    0.0327
     4     4     9    6.3865    0.2527    0.6960    0.1266    0.0673    0.3132    0.1792    0.0317
     4     4    10    6.3892    0.2782    0.6966    0.1376    0.0448    0.2525    0.1457    0.0219
     4     4    11    6.4397    0.2722    0.7073    0.1350    0.0283    0.2948    0.1564    0.0137
     4     4    12    6.4290    0.2762    0.7051    0.1368    0.0536    0.2586    0.1519    0.0261
     4     4    13    6.4587    0.2860    0.7114    0.1409    0.0290    0.2781    0.1498    0.0141
     4     4    14    6.4295    0.2970    0.7052    0.1456    0.0655    0.2691    0.1610    0.0315
     4     4    15    6.4673    0.2965    0.7132    0.1454    0.0855    0.3688    0.2067    0.0389
     4     4    16    6.4985    0.2989    0.7198    0.1464    0.0570    0.2930    0.1672    0.0272
     4     4    17    6.6331    0.2803    0.7484    0.1385    0.0403    0.2934    0.1607    0.0194
     4     4    18    6.5854    0.2456    0.7383    0.1235    0.0325    0.3196    0.1680    0.0155
     4     4    19    6.5883    0.2629    0.7389    0.1310    0.0498    0.2136    0.1313    0.0248
     4     4    20    6.6480    0.2413    0.7516    0.1216    0.0458    0.3023    0.1665    0.0219
     4     4    21    6.6422    0.2577    0.7504    0.1288    0.0679    0.2304    0.1461    0.0333
     4     4    22    6.6319    0.2826    0.7482    0.1395    0.0505    0.4257    0.2146    0.0227
     4     4    23    6.5590    0.2533    0.7327    0.1269    0.0664    0.3044    0.1754    0.0314
     4     4    24    6.5576    0.2759    0.7324    0.1367    0.0906    0.2914    0.1798    0.0426
     4     4    25    6.4823    0.2637    0.7164    0.1314    0.0871    0.2362    0.1565    0.0422
     4     4    26    6.3711    0.2917    0.6928    0.1433    0.1595    0.2636    0.1953    0.0736
     4     4    27    6.2939    0.3098    0.6763    0.1509    0.1540    0.3090    0.2098    0.0698
     4     4    28    6.0160    0.2937    0.6173    0.1442    0.1810    0.1742    0.1693    0.0863
     4     4    29    5.8340    0.2471    0.5786    0.1241    0.1640    0.1282    0.1436    0.0806
     4     4    30    5.6690    0.2046    0.5436    0.1050    0.1864    0.1041    0.1428    0.0916
     4     4    31    5.4547    0.1142    0.4980    0.0615    0.0811    0.0322    0.0610    0.0437
     4     4    32    5.3967    0.0988    0.4857    0.0536    0.0621    0.0327    0.0516    0.0338
     4     4    33    5.3242    0.1078    0.4703    0.0582    0.0875    0.0296    0.0629    0.0470
     4     4    34    5.2374    0.0679    0.4519    0.0375    0.0509    0.0199    0.0390    0.0280
     4     4    35    5.2336    0.0750    0.4510    0.0413    0.0651    0.0241    0.0487    0.0355
     4     4    36    5.2355    0.0732    0.4514    0.0403    0.0550    0.0190    0.0407    0.0303
     4     4    37    5.2849    0.0617    0.4619    0.0342    0.0763    0.0265    0.0557    0.0413
     4     4    38    5.2099    0.0365    0.4460    0.0205    0.0269    0.0151    0.0235    0.0150
     4     4    39    5.1587    0.0364    0.4351    0.0205    0.0316    0.0189    0.0281    0.0176
     4     4    40    5.1168    0.0406    0.4262    0.0228    0.0332    0.0179    0.0285    0.0185
     4     5     0    5.7533    0.4202    0.5615    0.1942    0.1122    0.4201    0.2339    0.0493
     4     5     1    5.8663    0.4471    0.5855    0.2041    0.2000    0.3577    0.2424    0.0869
     4     5     2    6.0638    0.4064    0.6274    0.1891    0.1142    0.4467    0.2435    0.0496
     4     5     3    6.1348    0.4080    0.6425    0.1896    0.0877    0.3603    0.2045    0.0400
     4     5     4    6.2389    0.3631    0.6647    0.1724    0.0932    0.4007    0.2208    0.0417
     4     5     5    6.2011    0.3417    0.6566    0.1639    0.0762    0.3130    0.1825    0.0357
     4     5     6    6.1949    0.3732    0.6553    0.1763    0.1137    0.2978    0.1910    0.0528
     4     5     7    6.2545    0.3102    0.6680    0.1511    0.0660    0.3888    0.2069    0.0300
     4     5     8    6.2568    0.3390    0.6685    0.1628    0.1200    0.3356    0.2072    0.0546
     4     5     9    6.2442    0.3209    0.6658    0.1555    0.0968    0.3771    0.2137    0.0436
     4     5    10    6.3036    0.3079    0.6784    0.1501    0.0793    0.4580    0.2356    0.0348
     4     5    11    6.4384    0.3160    0.7071    0.1535    0.0812    0.3118    0.1840    0.0380
     4     5    12    6.5039    0.2583    0.7210    0.1291    0.0254    0.3667    0.1836    0.0119
     4     5    13    6.4933    0.2395    0.7187    0.1208    0.0820    0.2726    0.1690    0.0391
     4     5    14    6.5283    0.2706    0.7261    0.1344    0.0513    0.3353    0.1815    0.0241
     4     5    15    6.5821    0.2691    0.7376    0.1337    0.0558    0.4484    0.2244    0.0248
     4     5    16    6.6283    0.2671    0.7474    0.1328    0.0243    0.2665    0.1430    0.0120
     4     5    17    6.6055    0.2577    0.7426    0.1288    0.0174    0.3111    0.1586    0.0084
     4     5    18    6.6135    0.2515    0.7443    0.1261    0.0147    0.3456    0.1713    0.0070
     4     5    19    6.5787    0.2762    0.7369    0.1368    0.0212    0.3270    0.1665    0.0101
     4     5    20    6.5848    0.2376    0.7382    0.1200    0.0335    0.2839    0.1540    0.0162
     4     5    21    6.5728    0.2432    0.7356    0.1224    0.0161    0.4553    0.2129    0.0073
     4     5    22    6.5070    0.2564    0.7216    0.1282    0.0494    0.2312    0.1386    0.0244
     4     5    23    6.4543    0.2255    0.7104    0.1145    0.0639    0.3601    0.1956    0.0295
     4     5    24    6.4115    0.2219    0.7013    0.1129    0.0355    0.2199    0.1278    0.0178
     4     5    25    6.3160    0.2369    0.6810    0.1196    0.0775    0.2424    0.1550    0.0376
     4     5    26    6.3121    0.2015    0.6802    0.1036    0.0838    0.1932    0.1371    0.0415
     4     5    27    6.2255    0.1719    0.6618    0.0898    0.0870    0.1455    0.1177    0.0440
     4     5    28    6.1121    0.1316    0.6377    0.0702    0.0242    0.0958    0.0644    0.0130
     4     5    29    6.0618    0.1147    0.6270    0.0617    0.0167    0.0780    0.0515    0.0091
     4     5    30    6.0633    0.1140    0.6273    0.0614    0.0250    0.1317    0.0825    0.0132
     4     5    31    6.0310    0.1079    0.6205    0.0583    0.0250    0.1328    0.0830    0.0132
     4     5    32    6.0112    0.0988    0.6163    0.0536    0.0143    0.0684    0.0453    0.0078
     4     5    33    5.9965    0.0988    0.6131    0.0537    0.0258    0.1105    0.0725    0.0137
     4     5    34    6.0284    0.0992    0.6199    0.0538    0.0129    0.1220    0.0718    0.0068
     4     5    35    5.9806    0.0962    0.6098    0.0523    0.0165    0.0962    0.0607    0.0089
     4     5    36    5.9870    0.1003    0.6111    0.0544    0.0224    0.1322    0.0815    0.0118
     4     5    37    6.0084    0.1055    0.6157    0.0571    0.0161    0.0800    0.0523    0.0088
     4     5    38    5.9878    0.0896    0.6113    0.0489    0.0063    0.0891    0.0519    0.0034
     4     5    39    5.9732    0.0878    0.6082    0.0480    0.0122    0.0829    0.0517    0.0066
     4     5    40    5.9797    0.0827    0.6096    0.0453    0.0345    0.0647    0.0539    0.0187
     4     6     0    5.7533    0.4202    0.5615    0.1942    0.1758    0.4774    0.2726    0.0734
     4     6     1    5.6583    0.4601    0.5413    0.2088    0.1378    0.3679    0.2249    0.0613
     4     6     2    5.7077    0.4812    0.5518    0.2163    0.2325    0.3118    0.2379    0.1016
     4     6     3    5.7907    0.4940    0.5694    0.2208    0.2260    0.4527    0.2802    0.0933
     4     6     4    5.9685    0.4052    0.6072    0.1886    0.1326    0.3007    0.1991    0.0609
     4     6     5    6.0567    0.3917    0.6259    0.1835    0.1143    0.2899    0.1882    0.0532
     4     6     6    6.1466    0.3657    0.6450    0.1734    0.0667    0.4245    0.2198    0.0298
     4     6     7    6.2179    0.3462    0.6602    0.1657    0.0710    0.4333    0.2244    0.0316
     4     6     8    6.2165    0.3447    0.6599    0.1651    0.1093    0.4233    0.2340    0.0480
     4     6     9    6.2414    0.3393    0.6652    0.1629    0.0768    0.3235    0.1868    0.0359
     4     6    10    6.3194    0.3271    0.6818    0.1580    0.0796    0.2862    0.1734    0.0377
     4     6    11    6.4053    0.2945    0.7000    0.1445    0.0629    0.4466    0.2262    0.0279
     4     6    12    6.4260    0.3080    0.7044    0.1502    0.0674    0.2747    0.1641    0.0323
     4     6    13    6.4076    0.3060    0.7005    0.1493    0.0273    0.3547    0.1798    0.0129
     4     6    14    6.4140    0.3143    0.7019    0.1528    0.0611    0.3184    0.1788    0.0288
     4     6    15    6.4385    0.3186    0.7071    0.1545    0.0805    0.3249    0.1887    0.0375
     4     6    16    6.4704    0.2983    0.7139    0.1461    0.0638    0.4029    0.2112    0.0289
     4     6    17    6.4855    0.2949    0.7171    0.1447    0.0654    0.2355    0.1472    0.0320
     4     6    18    6.5037    0.2537    0.7209    0.1270    0.0494    0.2778    0.1581    0.0239
     4     6    19    6.6261    0.2481    0.7469    0.1246    0.0562    0.3236    0.1789    0.0265
     4     6    20    6.5944    0.2247    0.7402    0.1142    0.0542    0.2182    0.1352    0.0269
     4     6    21    6.5851    0.2338    0.7382    0.1183    0.0767    0.2520    0.1587    0.0370
     4     6    22    6.5674    0.2582    0.7345    0.1290    0.0506    0.1997    0.1256    0.0254
     4     6    23    6.4942    0.2240    0.7189    0.1139    0.1207    0.2324    0.1685    0.0576
     4     6    24    6.3362    0.2454    0.6853    0.1234    0.1144    0.2025    0.1538    0.0555
     4     6    25    6.2534    0.2224    0.6677    0.1132    0.0956    0.1713    0.1328    0.0475
     4     6    26    6.1106    0.2303    0.6374    0.1167    0.1349    0.1862    0.1556    0.0654
     4     6    27    5.9187    0.1857    0.5966    0.0963    0.0779    0.1102    0.0974    0.0403
     4     6    28    5.8973    0.1667    0.5921    0.0873    0.1069    0.0861    0.0997    0.0552
     4     6    29    5.8591    0.1384    0.5840    0.0735    0.0868    0.0980    0.0958    0.0450
     4     6    30    5.7641    0.1179    0.5638    0.0634    0.0626    0.0875    0.0793    0.0331
     4     6    31    5.7271    0.1071    0.5559    0.0579    0.0545    0.0826    0.0729    0.0290
     4     6    32    5.6264    0.0686    0.5345    0.0378    0.0560    0.0430    0.0538    0.0304
     4     6    33    5.5752    0.0559    0.5236    0.0311    0.0385    0.0186    0.0317    0.0214
     4     6    34    5.5405    0.0420    0.5163    0.0235    0.0338    0.0201    0.0300    0.0188
     4     6    35    5.5470    0.0359    0.5176    0.0202    0.0129    0.0138    0.0151    0.0073
     4     6    36    5.5186    0.0225    0.5116    0.0128    0.0170    0.0109    0.0158    0.0096
     4     6    37    5.4809    0.0221    0.5036    0.0125    0.0131    0.0118    0.0141    0.0074
     4     6    38    5.4795    0.0229    0.5033    0.0130    0.0121    0.0114    0.0133    0.0068
     4     6    39    5.4618    0.0223    0.4995    0.0126    0.0158    0.0139    0.0168    0.0089
     4     6    40    5.4724    0.0273    0.5018    0.0154    0.0142    0.0129    0.0153    0.0080
     4     7     0    5.7533    0.4202    0.5615    0.1942    0.1246    0.3495    0.2138    0.0562
     4     7     1    5.8330    0.4460    0.5784    0.2037    0.1619    0.3712    0.2342    0.0711
     4     7     2    5.9870    0.3674    0.6111    0.1741    0.1122    0.5278    0.2686    0.0471
     4     7     3    6.2065    0.3587    0.6578    0.1707    0.1058    0.3326    0.2010    0.0485
     4     7     4    6.2065    0.3591    0.6578    0.1708    0.1224    0.4086    0.2335    0.0538
     4     7     5    6.2963    0.3349    0.6769    0.1612    0.0773    0.2915    0.1746    0.0366
     4     7     6    6.3318    0.3447    0.6844    0.1651    0.1070    0.3353    0.2024    0.0490
     4     7     7    6.3635    0.3564    0.6911    0.1697    0.0873    0.4240    0.2268    0.0387
     4     7     8    6.4220    0.3116    0.7036    0.1517    0.0705    0.4854    0.2418    0.0307
     4     7     9    6.3773    0.2897    0.6941    0.1425    0.1129    0.3021    0.1923    0.0523
     4     7    10    6.4495    0.3030    0.7094    0.1481    0.0724    0.4011    0.2136    0.0327
     4     7    11    6.5880    0.3182    0.7389    0.1544    0.0591    0.2964    0.1694    0.0281
     4     7    12    6.5703    0.3097    0.7351    0.1509    0.0477    0.3584    0.1890    0.0222
     4     7    13    6.6187    0.2674    0.7454    0.1330    0.0404    0.3335    0.1766    0.0191
     4     7    14    6.6055    0.2932    0.7426    0.1440    0.0268    0.3084    0.1613    0.0129
     4     7    15    6.6148    0.2651    0.7445    0.1320    0.0150    0.2594    0.1360    0.0074
     4     7    16    6.6030    0.2374    0.7420    0.1199    0.0337    0.1907    0.1140    0.0171
     4     7    17    6.5845    0.2440    0.7381    0.1228    0.0355    0.3004    0.1616    0.0171
     4     7    18    6.4649    0.3047    0.7127    0.1488    0.0527    0.2628    0.1532    0.0256
     4     7    19    6.5826    0.2729    0.7377    0.1354    0.0450    0.2914    0.1618    0.0217
     4     7    20    6.6044    0.2474    0.7423    0.1243    0.0191    0.2428    0.1306    0.0095
     4     7    21    6.6139    0.2486    0.7443    0.1248    0.0230    0.2060    0.1161    0.0116
     4     7    22    6.5235    0.2211    0.7251    0.1126    0.0447    0.2776    0.1560    0.0216
     4     7    23    6.4674    0.1903    0.7132    0.0984    0.0397    0.2049    0.1230    0.0200
     4     7    24    6.3375    0.1493    0.6856    0.0789    0.0483    0.1292    0.0924    0.0251
     4     7    25    6.2658    0.1277    0.6704    0.0683    0.0492    0.1540    0.1044    0.0253
     4     7    26    6.2454    0.1193    0.6660    0.0641    0.0716    0.1706    0.1220    0.0361
     4     7    27    6.1744    0.1236    0.6509    0.0662    0.0378    0.1071    0.0767    0.0200
     4     7    28    6.1548    0.1054    0.6468    0.0570    0.0367    0.0547    0.0498    0.0200
     4     7    29    6.1474    0.0912    0.6452    0.0497    0.0194    0.0599    0.0435    0.0107
     4     7    30    6.1367    0.0975    0.6429    0.0529    0.0432    0.0828    0.0674    0.0231
     4     7    31    6.0372    0.1002    0.6218    0.0544    0.0304    0.0453    0.0416    0.0167
     4     7    32    5.9064    0.0884    0.5940    0.0483    0.0554    0.0368    0.0503    0.0302
     4     7    33    5.8425    0.0977    0.5804    0.0531    0.0507    0.0392    0.0491    0.0277
     4     7    34    5.7225    0.0592    0.5549    0.0328    0.0356    0.0385    0.0408    0.0196
     4     7    35    5.6056    0.0514    0.5301    0.0286    0.0276    0.0214    0.0273    0.0154
     4     7    36    5.5450    0.0467    0.5172    0.0261    0.0248    0.0158    0.0228    0.0139
     4     7    37    5.5311    0.0520    0.5143    0.0289    0.0338    0.0180    0.0289    0.0188
     4     7    38    5.5543    0.0551    0.5192    0.0306    0.0433    0.0283    0.0395    0.0239
     4     7    39    5.6355    0.0700    0.5364    0.0386    0.0403    0.0351    0.0414    0.0221
     4     7    40    5.6139    0.0706    0.5318    0.0389    0.0344    0.0250    0.0330    0.0191
     4     8     0    5.7533    0.4202    0.5615    0.1942    0.0887    0.4314    0.2298    0.0392
     4     8     1    5.9238    0.4048    0.5977    0.1885    0.1339    0.4322    0.2451    0.0580
     4     8     2    5.9656    0.3956    0.6066    0.1850    0.1189    0.3963    0.2281    0.0526
     4     8     3    6.0976    0.3788    0.6346    0.1785    0.0713    0.3481    0.1939    0.0330
     4     8     4    6.1809    0.3893    0.6523    0.1826    0.0525    0.3295    0.1798    0.0247
     4     8     5    6.1987    0.3686    0.6561    0.1745    0.1705    0.2884    0.2084    0.0774
     4     8     6    6.2996    0.3497    0.6776    0.1671    0.0916    0.2864    0.1782    0.0432
     4     8     7    6.4117    0.3176    0.7014    0.1541    0.0608    0.3064    0.1740    0.0288
     4     8     8    6.4884    0.2839    0.7177    0.1401    0.0434    0.3693    0.1914    0.0201
     4     8     9    6.5956    0.2751    0.7405    0.1363    0.0549    0.2471    0.1477    0.0269
     4     8    10    6.5553    0.2745    0.7319    0.1361    0.0540    0.2760    0.1592    0.0260
     4     8    11    6.5886    0.2897    0.7390    0.1425    0.0479    0.2646    0.1520    0.0233
     4     8    12    6.6383    0.2520    0.7495    0.1263    0.0371    0.2736    0.1513    0.0181
     4     8    13    6.6685    0.2594    0.7559    0.1295    0.0319    0.2819    0.1526    0.0155
     4     8    14    6.7144    0.2793    0.7657    0.1381    0.0209    0.3995    0.1943    0.0097
     4     8    15    6.6297    0.2978    0.7477    0.1459    0.0416    0.2488    0.1428    0.0205
     4     8    16    6.6480    0.2889    0.7516    0.1422    0.0509    0.3203    0.1756    0.0241
     4     8    17    6.6940    0.2744    0.7614    0.1360    0.0188    0.2977    0.1537    0.0091
     4     8    18    6.7521    0.2473    0.7737    0.1243    0.0469    0.3127    0.1710    0.0223
     4     8    19    6.7509    0.2463    0.7735    0.1238    0.0557    0.3429    0.1861    0.0260
     4     8    20    6.7074    0.2455    0.7642    0.1234    0.0461    0.2525    0.1463    0.0226
     4     8    21    6.6656    0.2585    0.7553    0.1291    0.0499    0.2833    0.1605    0.0240
     4     8    22    6.5323    0.2522    0.7270    0.1264    0.0727    0.3321    0.1885    0.0338
     4     8    23    6.4667    0.2310    0.7131    0.1170    0.0981    0.2224    0.1553    0.0475
     4     8    24    6.2686    0.2100    0.6710    0.1075    0.0399    0.1739    0.1092    0.0204
     4     8    25    6.2602    0.2132    0.6692    0.1090    0.0743    0.1747    0.1250    0.0373
     4     8    26    6.1723    0.2126    0.6505    0.1087    0.0739    0.1624    0.1194    0.0374
     4     8    27    6.1856    0.1929    0.6533    0.0996    0.0629    0.1430    0.1056    0.0323
     4     8    28    6.2043    0.1932    0.6573    0.0998    0.0527    0.1851    0.1200    0.0266
     4     8    29    6.0478    0.2015    0.6241    0.1036    0.0935    0.1570    0.1256    0.0469
     4     8    30    5.8448    0.1127    0.5809    0.0607    0.0229    0.1234    0.0774    0.0121
     4     8    31    5.8113    0.1239    0.5738    0.0664    0.0141    0.0856    0.0541    0.0076
     4     8    32    5.6544    0.0875    0.5405    0.0478    0.0336    0.1016    0.0720    0.0179
     4     8    33    5.6369    0.0838    0.5367    0.0459    0.0662    0.0350    0.0549    0.0359
     4     8    34    5.5587    0.0591    0.5201    0.0328    0.0406    0.0186    0.0329    0.0225
     4     8    35    5.6289    0.0824    0.5350    0.0452    0.0567    0.0460    0.0556    0.0307
     4     8    36    5.6670    0.0900    0.5431    0.0491    0.0588    0.0463    0.0568    0.0318
     4     8    37    5.6250    0.0807    0.5342    0.0443    0.0624    0.0337    0.0523    0.0339
     4     8    38    5.5877    0.0695    0.5263    0.0384    0.0511    0.0247    0.0416    0.0281
     4     8    39    5.5135    0.0389    0.5105    0.0218    0.0136    0.0034    0.0096    0.0077
     4     8    40    5.4815    0.0220    0.5037    0.0125    0.0227    0.0069    0.0167    0.0128
     4     9     0    5.7533    0.4202    0.5615    0.1942    0.1821    0.3899    0.2471    0.0787
     4     9     1    5.8644    0.4233    0.5851    0.1954    0.1355    0.4385    0.2477    0.0585
     4     9     2    5.8951    0.4018    0.5916    0.1873    0.1560    0.4726    0.2650    0.0658
     4     9     3    5.9205    0.4195    0.5970    0.1940    0.0946    0.4097    0.2244    0.0421
     4     9     4    6.0006    0.3808    0.6140    0.1793    0.1180    0.3644    0.2167    0.0530
     4     9     5    6.0399    0.3602    0.6224    0.1713    0.0996    0.3065    0.1890    0.0464
     4     9     6    6.1412    0.3072    0.6439    0.1498    0.1314    0.4095    0.2368    0.0575
     4     9     7    6.1606    0.3749    0.6480    0.1770    0.1237    0.3183    0.2023    0.0566
     4     9     8    6.2158    0.3472    0.6597    0.1661    0.1642    0.2768    0.2019    0.0752
     4     9     9    6.2556    0.3063    0.6682    0.1494    0.1474    0.3547    0.2236    0.0656
     4     9    10    6.3560    0.3092    0.6896    0.1506    0.0676    0.5339    0.2565    0.0288
     4     9    11    6.3494    0.3040    0.6881    0.1485    0.0615    0.4033    0.2105    0.0278
     4     9    12    6.4556    0.2712    0.7107    0.1346    0.0439    0.3086    0.1682    0.0209
     4     9    13    6.4778    0.2894    0.7154    0.1424    0.0900    0.2934    0.1803    0.0423
     4     9    14    6.5140    0.3115    0.7231    0.1516    0.0571    0.3504    0.1895    0.0265
     4     9    15    6.5703    0.2475    0.7351    0.1243    0.0386    0.3123    0.1675    0.0184
     4     9    16    6.5882    0.2595    0.7389    0.1296    0.0518    0.3308    0.1800    0.0244
     4     9    17    6.6556    0.2322    0.7532    0.1175    0.0231    0.3557    0.1785    0.0109
     4     9    18    6.6328    0.2505    0.7484    0.1256    0.0142    0.2877    0.1476    0.0069
     4     9    19    6.6830    0.2416    0.7590    0.1217    0.0258    0.3641    0.1828    0.0121
     4     9    20    6.6589    0.2164    0.7539    0.1104    0.0143    0.2783    0.1437    0.0070
     4     9    21    6.6128    0.2478    0.7441    0.1245    0.0252    0.3158    0.1636    0.0121
     4     9    22    6.6135    0.2152    0.7443    0.1099    0.0251    0.2863    0.1516    0.0122
     4     9    23    6.5827    0.1958    0.7377    0.1010    0.0335    0.2923    0.1575    0.0162
     4     9    24    6.6383    0.2528    0.7495    0.1267    0.0182    0.2325    0.1258    0.0091
     4     9    25    6.5412    0.2103    0.7289    0.1077    0.0592    0.1990    0.1290    0.0296
     4     9    26    6.4455    0.2115    0.7086    0.1082    0.0836    0.1630    0.1239    0.0420
     4     9    27    6.4659    0.1891    0.7129    0.0979    0.0432    0.1501    0.0998    0.0223
     4     9    28    6.3390    0.1759    0.6859    0.0917    0.0520    0.1216    0.0906    0.0271
     4     9    29    6.2658    0.1825    0.6704    0.0948    0.1034    0.1280    0.1172    0.0524
     4     9    30    6.1180    0.1514    0.6390    0.0799    0.1587    0.1568    0.1533    0.0771
     4     9    31    6.0039    0.1107    0.6147    0.0597    0.0313    0.0860    0.0630    0.0168
     4     9    32    5.9499    0.1230    0.6033    0.0659    0.0488    0.0844    0.0710    0.0260
     4     9    33    5.8887    0.1058    0.5902    0.0572    0.0561    0.0498    0.0572    0.0303
     4     9    34    5.7948    0.0958    0.5703    0.0521    0.0707    0.0444    0.0619    0.0380
     4     9    35    5.7840    0.0983    0.5680    0.0534    0.0528    0.0602    0.0609    0.0284
     4     9    36    5.7321    0.0594    0.5570    0.0330    0.0546    0.0366    0.0497    0.0298
     4     9    37    5.6675    0.0571    0.5432    0.0317    0.0594    0.0424    0.0552    0.0322
     4     9    38    5.6790    0.0825    0.5457    0.0452    0.0509    0.0457    0.0525    0.0277
     4     9    39    5.6367    0.0619    0.5367    0.0343    0.0556    0.0307    0.0472    0.0304
     4     9    40    5.6801    0.0711    0.5459    0.0392    0.0517    0.0451    0.0526    0.0281
     4    10     0    5.7533    0.4202    0.5615    0.1942    0.2364    0.3710    0.2584    0.1006
     4    10     1    5.8587    0.4018    0.5839    0.1873    0.1008    0.3099    0.1907    0.0468
     4    10     2    5.8208    0.4313    0.5758    0.1984    0.2256    0.4254    0.2719    0.0942
     4    10     3    5.9307    0.3980    0.5992    0.1859    0.1252    0.3723    0.2220    0.0559
     4    10     4    6.0032    0.3834    0.6146    0.1803    0.0834    0.4083    0.2200    0.0373
     4    10     5    6.0069    0.4383    0.6154    0.2009    0.2424    0.3562    0.2556    0.1035
     4    10     6    6.0656    0.4488    0.6278    0.2047    0.2295    0.3451    0.2479    0.0990
     4    10     7    6.1929    0.3778    0.6549    0.1781    0.1382    0.5790    0.2915    0.0562
     4    10     8    6.2686    0.3424    0.6710    0.1642    0.0589    0.4748    0.2344    0.0259
     4    10     9    6.4024    0.3193    0.6994    0.1548    0.0843    0.3937    0.2152    0.0379
     4    10    10    6.3595    0.3277    0.6903    0.1582    0.0631    0.3826    0.2036    0.0288
     4    10    11    6.3524    0.3146    0.6888    0.1529    0.1550    0.3537    0.2259    0.0689
     4    10    12    6.3246    0.3296    0.6829    0.1590    0.1215    0.2501    0.1757    0.0575
     4    10    13    6.4701    0.3069    0.7138    0.1497    0.0928    0.2999    0.1839    0.0435
     4    10    14    6.5218    0.3291    0.7248    0.1588    0.0444    0.2821    0.1578    0.0215
     4    10    15    6.5799    0.3170    0.7371    0.1539    0.0710    0.3643    0.1998    0.0326
     4    10    16    6.6515    0.3462    0.7523    0.1657    0.0921    0.3382    0.1980    0.0424
     4    10    17    6.6897    0.3104    0.7604    0.1512    0.0151    0.3521    0.1740    0.0072
     4    10    18    6.6265    0.3255    0.7470    0.1574    0.0493    0.3782    0.1970    0.0227
     4    10    19    6.6339    0.3557    0.7486    0.1695    0.1453    0.3100    0.2071    0.0661
     4    10    20    6.6560    0.2994    0.7533    0.1466    0.0809    0.3270    0.1896    0.0376
     4    10    21    6.6029    0.2975    0.7420    0.1458    0.0221    0.4272    0.2049    0.0101
     4    10    22    6.4466    0.3103    0.7088    0.1511    0.1259    0.2530    0.1785    0.0593
     4    10    23    6.3081    0.2587    0.6794    0.1293    0.0974    0.2092    0.1496    0.0475
     4    10    24    6.2229    0.2384    0.6613    0.1203    0.0945    0.1980    0.1437    0.0464
     4    10    25    6.2074    0.2201    0.6580    0.1121    0.0765    0.1665    0.1224    0.0385
     4    10    26    6.2102    0.2549    0.6586    0.1276    0.0866    0.2602    0.1659    0.0414
     4    10    27    6.0347    0.2084    0.6213    0.1068    0.0656    0.1911    0.1284    0.0328
     4    10    28    5.8861    0.1391    0.5897    0.0739    0.0539    0.1184    0.0900    0.0282
     4    10    29    5.8114    0.1153    0.5738    0.0620    0.0474    0.1208    0.0880    0.0248
     4    10    30    5.8028    0.1111    0.5720    0.0599    0.0298    0.0928    0.0657    0.0160
     4    10    31    5.8028    0.1073    0.5720    0.0580    0.0175    0.1090    0.0677    0.0094
     4    10    32    5.7838    0.1193    0.5679    0.0641    0.0520    0.0579    0.0593    0.0280
     4    10    33    5.7843    0.1195    0.5681    0.0641    0.0340    0.0995    0.0711    0.0181
     4    10    34    5.7178    0.1028    0.5539    0.0557    0.0436    0.0612    0.0567    0.0236
     4    10    35    5.6694    0.0882    0.5436    0.0482    0.0545    0.0532    0.0582    0.0295
     4    10    36    5.6306    0.0858    0.5354    0.0469    0.0553    0.0325    0.0480    0.0302
     4    10    37    5.5420    0.0620    0.5166    0.0343    0.0449    0.0309    0.0417    0.0247
     4    10    38    5.5275    0.0622    0.5135    0.0345    0.0310    0.0184    0.0276    0.0173
     4    10    39    5.4916    0.0547    0.5059    0.0304    0.0429    0.0229    0.0363    0.0237
     4    10    40    5.4545    0.0304    0.4980    0.0172    0.0260    0.0124    0.0215    0.0146
     1  Mean     0    5.7533    0.4202    0.5615    0.1942    0.1482    0.4031    0.2400    0.0645
     1  Mean     1    5.9374    0.3976    0.6006    0.1856    0.1458    0.3896    0.2342    0.0637
     1  Mean     2    6.1036    0.3839    0.6359    0.1804    0.1258    0.3831    0.2256    0.0555
     1  Mean     3    6.2579    0.3555    0.6687    0.1693    0.0832    0.3688    0.2049    0.0377
     1  Mean     4    6.3761    0.3258    0.6938    0.1574    0.0976    0.3818    0.2145    0.0434
     1  Mean     5    6.4833    0.3006    0.7166    0.1470    0.0553    0.3642    0.1928    0.0254
     1  Mean     6    6.5294    0.2936    0.7264    0.1440    0.0451    0.3519    0.1851    0.0210
     1  Mean     7    6.5795    0.2910    0.7370    0.1430    0.0470    0.3336    0.1785    0.0220
     1  Mean     8    6.6182    0.2864    0.7453    0.1411    0.0368    0.3332    0.1749    0.0174
     1  Mean     9    6.6457    0.2785    0.7511    0.1376    0.0461    0.3477    0.1838    0.0215
     1  Mean    10    6.6573    0.2640    0.7536    0.1314    0.0404    0.3352    0.1768    0.0190
     1  Mean    11    6.6754    0.2544    0.7574    0.1273    0.0314    0.3610    0.1830    0.0148
     1  Mean    12    6.6993    0.2643    0.7625    0.1316    0.0243    0.3507    0.1767    0.0115
     1  Mean    13    6.7021    0.2698    0.7631    0.1340    0.0294    0.3884    0.1928    0.0136
     1  Mean    14    6.7088    0.2583    0.7645    0.1289    0.0240    0.3210    0.1648    0.0115
     1  Mean    15    6.7162    0.2526    0.7661    0.1265    0.0245    0.3282    0.1681    0.0117
     1  Mean    16    6.7224    0.2573    0.7674    0.1286    0.0214    0.3173    0.1622    0.0103
     1  Mean    17    6.7245    0.2617    0.7679    0.1305    0.0294    0.3488    0.1774    0.0138
     1  Mean    18    6.7303    0.2642    0.7691    0.1315    0.0204    0.3385    0.1704    0.0097
     1  Mean    19    6.7320    0.2576    0.7694    0.1287    0.0238    0.3281    0.1677    0.0113
     1  Mean    20    6.7471    0.2509    0.7727    0.1258    0.0237    0.3422    0.1731    0.0112
     1  Mean    21    6.6993    0.2767    0.7625    0.1367    0.0410    0.3320    0.1752    0.0191
     1  Mean    22    6.5663    0.3137    0.7342    0.1515    0.0810    0.3232    0.1863    0.0362
     1  Mean    23    6.4501    0.3136    0.7096    0.1517    0.0799    0.3051    0.1793    0.0374
     1  Mean    24    6.2707    0.2896    0.6714    0.1402    0.0787    0.2604    0.1590    0.0377
     1  Mean    25    6.1494    0.2939    0.6456    0.1391    0.0778    0.2319    0.1431    0.0367
     1  Mean    26    6.0088    0.2939    0.6158    0.1330    0.1135    0.2496    0.1560    0.0488
     1  Mean    27    5.8724    0.2467    0.5868    0.1165    0.1303    0.1565    0.1320    0.0596
     1  Mean    28    5.6590    0.1405    0.5414    0.0711    0.0676    0.0765    0.0730    0.0338
     1  Mean    29    5.5453    0.0673    0.5173    0.0365    0.0315    0.0478    0.0422    0.0169
     1  Mean    30    5.4718    0.0504    0.5017    0.0274    0.0325    0.0401    0.0386    0.0172
     1  Mean    31    5.4306    0.0407    0.4929    0.0224    0.0271    0.0254    0.0283    0.0146
     1  Mean    32    5.3991    0.0353    0.4862    0.0194    0.0131    0.0277    0.0222    0.0072
     1  Mean    33    5.3640    0.0301    0.4787    0.0166    0.0145    0.0184    0.0180    0.0079
     1  Mean    34    5.3321    0.0286    0.4720    0.0158    0.0205    0.0194    0.0217    0.0111
     1  Mean    35    5.2917    0.0180    0.4634    0.0101    0.0141    0.0081    0.0124    0.0078
     1  Mean    36    5.2731    0.0122    0.4594    0.0069    0.0075    0.0062    0.0077    0.0042
     1  Mean    37    5.2530    0.0090    0.4552    0.0051    0.0058    0.0053    0.0063    0.0033
     1  Mean    38    5.2498    0.0095    0.4545    0.0054    0.0046    0.0039    0.0049    0.0026
     1  Mean    39    5.2372    0.0061    0.4518    0.0035    0.0029    0.0045    0.0042    0.0016
     1  Mean    40    5.2386    0.0056    0.4521    0.0032    0.0027    0.0046    0.0041    0.0015
     2  Mean     0    5.7533    0.4202    0.5615    0.1942    0.1501    0.4068    0.2418    0.0651
     2  Mean     1    6.0271    0.4089    0.6197    0.1899    0.1150    0.3872    0.2233    0.0512
     2  Mean     2    6.1916    0.3637    0.6546    0.1725    0.1095    0.3507    0.2085    0.0496
     2  Mean     3    6.3197    0.3285    0.6818    0.1584    0.0848    0.3401    0.1953    0.0389
     2  Mean     4    6.3883    0.3065    0.6964    0.1494    0.0707    0.3330    0.1877    0.0329
     2  Mean     5    6.4275    0.2785    0.7047    0.1376    0.0616    0.2840    0.1651    0.0294
     2  Mean     6    6.5021    0.2701    0.7206    0.1341    0.0455    0.2919    0.1617    0.0218
     2  Mean     7    6.5500    0.2578    0.7308    0.1287    0.0428    0.3363    0.1783    0.0203
     2  Mean     8    6.5795    0.2525    0.7370    0.1264    0.0443    0.3144    0.1699    0.0208
     2  Mean     9    6.5992    0.2399    0.7412    0.1208    0.0366    0.2953    0.1592    0.0178
     2  Mean    10    6.6121    0.2321    0.7440    0.1173    0.0319    0.2850    0.1532    0.0155
     2  Mean    11    6.6205    0.2252    0.7458    0.1143    0.0382    0.2642    0.1475    0.0188
     2  Mean    12    6.6413    0.2277    0.7502    0.1153    0.0342    0.2618    0.1448    0.0168
     2  Mean    13    6.6466    0.2273    0.7513    0.1151    0.0354    0.2727    0.1499    0.0173
     2  Mean    14    6.6427    0.2158    0.7505    0.1100    0.0278    0.2681    0.1449    0.0136
     2  Mean    15    6.6610    0.2205    0.7544    0.1122    0.0288    0.2349    0.1309    0.0144
     2  Mean    16    6.6773    0.2130    0.7578    0.1088    0.0228    0.2708    0.1433    0.0113
     2  Mean    17    6.6637    0.2110    0.7549    0.1079    0.0216    0.2731    0.1442    0.0107
     2  Mean    18    6.6739    0.2090    0.7571    0.1070    0.0336    0.2428    0.1365    0.0167
     2  Mean    19    6.6832    0.2102    0.7591    0.1076    0.0325    0.2594    0.1428    0.0160
     2  Mean    20    6.6611    0.2036    0.7544    0.1044    0.0303    0.2605    0.1423    0.0149
     2  Mean    21    6.6334    0.2122    0.7485    0.1083    0.0329    0.2248    0.1280    0.0165
     2  Mean    22    6.5857    0.2171    0.7384    0.1103    0.0403    0.2492    0.1407    0.0195
     2  Mean    23    6.5294    0.2071    0.7264    0.1060    0.0473    0.1954    0.1213    0.0238
     2  Mean    24    6.4723    0.1981    0.7143    0.1018    0.0468    0.2207    0.1325    0.0232
     2  Mean    25    6.3959    0.1873    0.6980    0.0963    0.0559    0.1865    0.1203    0.0279
     2  Mean    26    6.3123    0.1736    0.6802    0.0894    0.0459    0.1646    0.1059    0.0233
     2  Mean    27    6.2590    0.1697    0.6689    0.0872    0.0497    0.1598    0.1046    0.0249
     2  Mean    28    6.2049    0.1647    0.6574    0.0846    0.0565    0.1303    0.0954    0.0288
     2  Mean    29    6.1415    0.1523    0.6440    0.0789    0.0641    0.1239    0.0945    0.0323
     2  Mean    30    6.0708    0.1401    0.6289    0.0727    0.0529    0.1153    0.0858    0.0271
     2  Mean    31    5.9995    0.1283    0.6138    0.0672    0.0631    0.1155    0.0913    0.0323
     2  Mean    32    5.9164    0.1016    0.5961    0.0538    0.0448    0.0690    0.0603    0.0237
     2  Mean    33    5.8554    0.0835    0.5832    0.0450    0.0363    0.0637    0.0531    0.0193
     2  Mean    34    5.8230    0.0799    0.5763    0.0428    0.0343    0.0606    0.0501    0.0179
     2  Mean    35    5.8028    0.0783    0.5720    0.0420    0.0330    0.0597    0.0494    0.0176
     2  Mean    36    5.7634    0.0728    0.5636    0.0393    0.0409    0.0536    0.0500    0.0216
     2  Mean    37    5.7168    0.0633    0.5537    0.0343    0.0327    0.0411    0.0397    0.0178
     2  Mean    38    5.6806    0.0602    0.5460    0.0325    0.0265    0.0479    0.0399    0.0144
     2  Mean    39    5.6387    0.0537    0.5371    0.0291    0.0379    0.0384    0.0401    0.0200
     2  Mean    40    5.5980    0.0480    0.5285    0.0261    0.0273    0.0325    0.0319    0.0147
     3  Mean     0    5.7533    0.4202    0.5615    0.1942    0.1707    0.4019    0.2470    0.0737
     3  Mean     1    5.9696    0.4071    0.6074    0.1892    0.1499    0.4203    0.2456    0.0644
     3  Mean     2    6.1606    0.3617    0.6480    0.1717    0.1207    0.3778    0.2214    0.0535
     3  Mean     3    6.2887    0.3187    0.6753    0.1545    0.0842    0.3456    0.1973    0.0386
     3  Mean     4    6.3649    0.2736    0.6914    0.1356    0.0756    0.3065    0.1793    0.0356
     3  Mean     5    6.4262    0.2600    0.7045    0.1296    0.0638    0.2483    0.1515    0.0310
     3  Mean     6    6.4480    0.2370    0.7091    0.1195    0.0440    0.2660    0.1504    0.0214
     3  Mean     7    6.4657    0.2225    0.7129    0.1130    0.0531    0.2609    0.1516    0.0258
     3  Mean     8    6.4973    0.2198    0.7196    0.1116    0.0515    0.2324    0.1393    0.0254
     3  Mean     9    6.5129    0.2054    0.7229    0.1052    0.0490    0.2320    0.1383    0.0241
     3  Mean    10    6.5104    0.1939    0.7224    0.0999    0.0460    0.2190    0.1311    0.0229
     3  Mean    11    6.5082    0.1837    0.7219    0.0952    0.0406    0.1845    0.1140    0.0206
     3  Mean    12    6.5329    0.1862    0.7271    0.0964    0.0450    0.2023    0.1235    0.0227
     3  Mean    13    6.5421    0.1851    0.7291    0.0958    0.0383    0.1829    0.1113    0.0197
     3  Mean    14    6.5404    0.1835    0.7287    0.0949    0.0315    0.2195    0.1247    0.0158
     3  Mean    15    6.5287    0.1761    0.7262    0.0916    0.0376    0.2021    0.1203    0.0189
     3  Mean    16    6.5315    0.1656    0.7268    0.0865    0.0386    0.1684    0.1058    0.0197
     3  Mean    17    6.5133    0.1637    0.7230    0.0857    0.0338    0.1633    0.1011    0.0174
     3  Mean    18    6.5369    0.1651    0.7280    0.0863    0.0432    0.1628    0.1053    0.0221
     3  Mean    19    6.5336    0.1631    0.7273    0.0854    0.0365    0.1911    0.1146    0.0185
     3  Mean    20    6.5348    0.1579    0.7275    0.0829    0.0280    0.1880    0.1100    0.0143
     3  Mean    21    6.5354    0.1684    0.7277    0.0878    0.0394    0.2069    0.1231    0.0199
     3  Mean    22    6.5190    0.1720    0.7242    0.0896    0.0323    0.2053    0.1192    0.0164
     3  Mean    23    6.5220    0.1702    0.7248    0.0888    0.0259    0.1903    0.1099    0.0133
     3  Mean    24    6.4786    0.1746    0.7156    0.0908    0.0430    0.1697    0.1082    0.0220
     3  Mean    25    6.4254    0.1780    0.7043    0.0923    0.0527    0.1871    0.1191    0.0266
     3  Mean    26    6.4031    0.1781    0.6995    0.0923    0.0633    0.1855    0.1237    0.0315
     3  Mean    27    6.3291    0.1780    0.6838    0.0922    0.0705    0.1458    0.1093    0.0357
     3  Mean    28    6.2754    0.1692    0.6724    0.0880    0.0810    0.1250    0.1046    0.0413
     3  Mean    29    6.2078    0.1594    0.6581    0.0831    0.0820    0.1142    0.0997    0.0416
     3  Mean    30    6.1612    0.1500    0.6482    0.0783    0.0702    0.1130    0.0935    0.0359
     3  Mean    31    6.1060    0.1384    0.6364    0.0727    0.0624    0.0999    0.0839    0.0324
     3  Mean    32    6.0440    0.1202    0.6232    0.0637    0.0604    0.0831    0.0741    0.0312
     3  Mean    33    5.9670    0.1024    0.6069    0.0545    0.0516    0.0771    0.0673    0.0276
     3  Mean    34    5.9190    0.0845    0.5967    0.0456    0.0421    0.0418    0.0454    0.0229
     3  Mean    35    5.8657    0.0660    0.5854    0.0358    0.0386    0.0507    0.0471    0.0206
     3  Mean    36    5.8501    0.0614    0.5820    0.0333    0.0331    0.0417    0.0400    0.0178
     3  Mean    37    5.8379    0.0577    0.5794    0.0313    0.0317    0.0336    0.0348    0.0169
     3  Mean    38    5.8245    0.0529    0.5766    0.0288    0.0223    0.0377    0.0319    0.0121
     3  Mean    39    5.7885    0.0485    0.5689    0.0263    0.0327    0.0275    0.0322    0.0175
     3  Mean    40    5.7677    0.0418    0.5645    0.0228    0.0280    0.0284    0.0302    0.0150
     4  Mean     0    5.7533    0.4202    0.5615    0.1942    0.1519    0.3918    0.2373    0.0662
     4  Mean     1    5.8508    0.4176    0.5822    0.1931    0.1416    0.3840    0.2309    0.0620
     4  Mean     2    5.9083    0.4117    0.5944    0.1909    0.1471    0.4015    0.2387    0.0640
     4  Mean     3    6.0042    0.3968    0.6148    0.1851    0.1311    0.3939    0.2303    0.0572
     4  Mean     4    6.0886    0.3811    0.6327    0.1793    0.1077    0.4025    0.2253    0.0476
     4  Mean     5    6.1618    0.3631    0.6483    0.1722    0.1182    0.3227    0.2011    0.0536
     4  Mean     6    6.2329    0.3530    0.6634    0.1681    0.1029    0.3481    0.2046    0.0465
     4  Mean     7    6.2993    0.3304    0.6775    0.1591    0.0937    0.3833    0.2134    0.0419
     4  Mean     8    6.3389    0.3156    0.6859    0.1531    0.0859    0.3592    0.2024    0.0392
     4  Mean     9    6.3672    0.2979    0.6919    0.1458    0.0895    0.3385    0.1966    0.0411
     4  Mean    10    6.4151    0.2936    0.7021    0.1440    0.0596    0.3550    0.1907    0.0275
     4  Mean    11    6.4644    0.2856    0.7126    0.1406    0.0646    0.3306    0.1839    0.0299
     4  Mean    12    6.4951    0.2701    0.7191    0.1339    0.0602    0.2907    0.1672    0.0287
     4  Mean    13    6.5278    0.2601    0.7261    0.1296    0.0555    0.3063    0.1715    0.0263
     4  Mean    14    6.5374    0.2799    0.7281    0.1381    0.0419    0.2962    0.1618    0.0201
     4  Mean    15    6.5565    0.2684    0.7321    0.1331    0.0488    0.3119    0.1703    0.0229
     4  Mean    16    6.5987    0.2652    0.7411    0.1317    0.0467    0.3019    0.1658    0.0221
     4  Mean    17    6.6250    0.2586    0.7467    0.1290    0.0304    0.3155    0.1652    0.0145
     4  Mean    18    6.6065    0.2585    0.7428    0.1289    0.0309    0.2987    0.1586    0.0148
     4  Mean    19    6.6399    0.2605    0.7499    0.1297    0.0449    0.3087    0.1680    0.0211
     4  Mean    20    6.6428    0.2379    0.7505    0.1199    0.0345    0.2804    0.1527    0.0167
     4  Mean    21    6.6267    0.2470    0.7471    0.1240    0.0429    0.2851    0.1573    0.0208
     4  Mean    22    6.5741    0.2479    0.7359    0.1243    0.0574    0.2977    0.1684    0.0272
     4  Mean    23    6.5092    0.2265    0.7221    0.1149    0.0660    0.2653    0.1593    0.0318
     4  Mean    24    6.4348    0.2311    0.7063    0.1168    0.0569    0.2241    0.1380    0.0280
     4  Mean    25    6.3579    0.2183    0.6900    0.1110    0.0729    0.1954    0.1329    0.0363
     4  Mean    26    6.2837    0.2208    0.6742    0.1118    0.0952    0.2062    0.1461    0.0464
     4  Mean    27    6.1916    0.1952    0.6546    0.1001    0.0772    0.1628    0.1190    0.0385
     4  Mean    28    6.0851    0.1707    0.6320    0.0883    0.0714    0.1210    0.0979    0.0364
     4  Mean    29    6.0074    0.1536    0.6155    0.0801    0.0773    0.1115    0.0962    0.0394
     4  Mean    30    5.9272    0.1259    0.5984    0.0666    0.0650    0.1031    0.0861    0.0331
     4  Mean    31    5.8587    0.1083    0.5839    0.0581    0.0393    0.0882    0.0672    0.0210
     4  Mean    32    5.7875    0.0989    0.5687    0.0532    0.0448    0.0620    0.0570    0.0241
     4  Mean    33    5.7505    0.0950    0.5609    0.0511    0.0470    0.0607    0.0574    0.0253
     4  Mean    34    5.6965    0.0768    0.5494    0.0416    0.0375    0.0457    0.0451    0.0205
     4  Mean    35    5.6706    0.0743    0.5439    0.0403    0.0410    0.0475    0.0472    0.0220
     4  Mean    36    5.6539    0.0678    0.5403    0.0368    0.0396    0.0480    0.0466    0.0214
     4  Mean    37    5.6272    0.0597    0.5347    0.0327    0.0357    0.0354    0.0386    0.0195
     4  Mean    38    5.5990    0.0536    0.5287    0.0295    0.0318    0.0322    0.0348    0.0173
     4  Mean    39    5.5771    0.0461    0.5240    0.0256    0.0244    0.0256    0.0276    0.0135
     4  Mean    40    5.5617    0.0409    0.5208    0.0227    0.0258    0.0231    0.0270    0.0143
