# Supplementary material for: Blib is a multi-module simulation platform for genetics studies and intelligent breeding
Source: Commun Biol. 2022 Nov 3;5:1167. doi: 10.1038/s42003-022-04151-9 (PMC9630530; doi:10.1038/s42003-022-04151-9)
Supplement: Supplementary file 4 — Supplementary Software 1 [file 42003_2022_4151_MOESM4_ESM.zip › Supplementary software/PRS with output files/Case study III/PRS_M0Allele2ADE/outPRS.div]

Method   Run Cycle    loc1    loc2    loc3    loc4    loc5    loc6    loc7    loc8    loc9   loc10    loc1    loc2    loc3    loc4    loc5    loc6    loc7    loc8    loc9   loc10
     1     1     0  0.5000  0.5000  0.5000  0.5000  0.5000  0.5000  0.5000  0.5000  0.5000  0.5000  0.4600  0.5800  0.4600  0.4800  0.4800  0.5200  0.5000  0.5000  0.5200  0.4800
     1     1     1  0.4861  0.4890  0.4994  0.4992  0.4990  0.4960  0.4914  0.4892  0.4995  0.4995  0.5050  0.4960  0.5020  0.4820  0.4930  0.4730  0.4750  0.4710  0.5120  0.5240
     1     1     2  0.4821  0.4394  0.4954  0.4985  0.4909  0.4893  0.4535  0.4962  0.4965  0.4719  0.4790  0.4340  0.4880  0.4590  0.4830  0.5080  0.4670  0.5170  0.5040  0.4690
     1     1     3  0.3176  0.2829  0.4843  0.4976  0.4622  0.4957  0.4334  0.4988  0.4088  0.4652  0.3120  0.2710  0.4850  0.4890  0.4550  0.4670  0.4330  0.5020  0.4190  0.4620
     1     1     4  0.0950  0.1480  0.4084  0.4990  0.4544  0.4565  0.3164  0.4977  0.3341  0.3983  0.0920  0.1350  0.4380  0.5310  0.4720  0.4670  0.3300  0.5100  0.3320  0.4090
     1     1     5  0.0525  0.0932  0.3066  0.4641  0.4928  0.4627  0.1880  0.4908  0.2321  0.4547  0.0520  0.0920  0.2960  0.4780  0.5000  0.4550  0.1940  0.4740  0.2280  0.4710
     1     1     6  0.0440  0.0459  0.1438  0.4523  0.4842  0.4630  0.1075  0.4928  0.0525  0.4930  0.0450  0.0450  0.1460  0.4310  0.4840  0.4600  0.1060  0.4860  0.0520  0.4940
     1     1     7  0.0315  0.0000  0.0713  0.4408  0.4913  0.4677  0.0750  0.4910  0.1302  0.4821  0.0320  0.0000  0.0700  0.4340  0.5000  0.4720  0.0780  0.4840  0.1360  0.4790
     1     1     8  0.0000  0.0000  0.0777  0.4164  0.4994  0.4856  0.0000  0.4991  0.1259  0.3780  0.0000  0.0000  0.0790  0.3970  0.5050  0.5020  0.0000  0.5110  0.1250  0.3920
     1     1     9  0.0000  0.0000  0.0411  0.3969  0.4980  0.4616  0.0000  0.4981  0.1031  0.4126  0.0000  0.0000  0.0420  0.3720  0.5000  0.4470  0.0000  0.5220  0.1010  0.4160
     1     1    10  0.0000  0.0000  0.0325  0.3965  0.4892  0.4200  0.0000  0.4947  0.1181  0.4286  0.0000  0.0000  0.0330  0.4150  0.4970  0.4000  0.0000  0.5170  0.1220  0.4220
     1     1    11  0.0000  0.0000  0.0000  0.4366  0.4984  0.4439  0.0000  0.4937  0.2269  0.4274  0.0000  0.0000  0.0000  0.4300  0.5240  0.4550  0.0000  0.5220  0.2210  0.4390
     1     1    12  0.0000  0.0000  0.0000  0.3465  0.4910  0.4714  0.0000  0.4849  0.2350  0.4093  0.0000  0.0000  0.0000  0.3340  0.4820  0.4470  0.0000  0.5020  0.2280  0.4100
     1     1    13  0.0000  0.0000  0.0000  0.1572  0.4196  0.4971  0.0000  0.4935  0.2277  0.4462  0.0000  0.0000  0.0000  0.1540  0.4110  0.5120  0.0000  0.4920  0.2340  0.4240
     1     1    14  0.0000  0.0000  0.0000  0.1421  0.3347  0.4547  0.0000  0.4777  0.1760  0.4884  0.0000  0.0000  0.0000  0.1400  0.3450  0.4330  0.0000  0.4950  0.1690  0.4740
     1     1    15  0.0000  0.0000  0.0000  0.0932  0.3022  0.4293  0.0000  0.4135  0.0563  0.3553  0.0000  0.0000  0.0000  0.0940  0.2910  0.4340  0.0000  0.4080  0.0540  0.3720
     1     1    16  0.0000  0.0000  0.0000  0.0703  0.1958  0.4733  0.0000  0.3910  0.0713  0.1989  0.0000  0.0000  0.0000  0.0730  0.1940  0.4630  0.0000  0.3770  0.0620  0.1980
     1     1    17  0.0000  0.0000  0.0000  0.0000  0.0932  0.4999  0.0000  0.4010  0.0000  0.0713  0.0000  0.0000  0.0000  0.0000  0.0960  0.4590  0.0000  0.3990  0.0000  0.0720
     1     1    18  0.0000  0.0000  0.0000  0.0000  0.0373  0.4912  0.0000  0.3078  0.0000  0.0000  0.0000  0.0000  0.0000  0.0000  0.0360  0.4990  0.0000  0.3060  0.0000  0.0000
     1     1    19  0.0000  0.0000  0.0000  0.0000  0.0227  0.4192  0.0000  0.2809  0.0000  0.0000  0.0000  0.0000  0.0000  0.0000  0.0230  0.4280  0.0000  0.2840  0.0000  0.0000
     1     1    20  0.0000  0.0000  0.0000  0.0000  0.0000  0.4498  0.0000  0.1942  0.0000  0.0000  0.0000  0.0000  0.0000  0.0000  0.0000  0.4790  0.0000  0.1960  0.0000  0.0000
     1     1    21  0.0000  0.0000  0.0000  0.0000  0.0000  0.4680  0.0000  0.2104  0.0000  0.0000  0.0000  0.0000  0.0000  0.0000  0.0000  0.4630  0.0000  0.2130  0.0000  0.0000
     1     1    22  0.0000  0.0000  0.0000  0.0000  0.0000  0.4989  0.0000  0.0914  0.0000  0.0000  0.0000  0.0000  0.0000  0.0000  0.0000  0.5200  0.0000  0.0900  0.0000  0.0000
     1     1    23  0.0000  0.0000  0.0000  0.0000  0.0000  0.4831  0.0000  0.0968  0.0000  0.0000  0.0000  0.0000  0.0000  0.0000  0.0000  0.4820  0.0000  0.0900  0.0000  0.0000
     1     1    24  0.0000  0.0000  0.0000  0.0000  0.0000  0.3872  0.0000  0.0295  0.0000  0.0000  0.0000  0.0000  0.0000  0.0000  0.0000  0.3730  0.0000  0.0300  0.0000  0.0000
     1     1    25  0.0000  0.0000  0.0000  0.0000  0.0000  0.1974  0.0000  0.0449  0.0000  0.0000  0.0000  0.0000  0.0000  0.0000  0.0000  0.2000  0.0000  0.0460  0.0000  0.0000
     1     1    26  0.0000  0.0000  0.0000  0.0000  0.0000  0.1040  0.0000  0.0000  0.0000  0.0000  0.0000  0.0000  0.0000  0.0000  0.0000  0.1060  0.0000  0.0000  0.0000  0.0000
     1     1    27  0.0000  0.0000  0.0000  0.0000  0.0000  0.0000  0.0000  0.0000  0.0000  0.0000  0.0000  0.0000  0.0000  0.0000  0.0000  0.0000  0.0000  0.0000  0.0000  0.0000
     1     1    28  0.0000  0.0000  0.0000  0.0000  0.0000  0.0000  0.0000  0.0000  0.0000  0.0000  0.0000  0.0000  0.0000  0.0000  0.0000  0.0000  0.0000  0.0000  0.0000  0.0000
     1     1    29  0.0000  0.0000  0.0000  0.0000  0.0000  0.0000  0.0000  0.0000  0.0000  0.0000  0.0000  0.0000  0.0000  0.0000  0.0000  0.0000  0.0000  0.0000  0.0000  0.0000
     1     1    30  0.0000  0.0000  0.0000  0.0000  0.0000  0.0000  0.0000  0.0000  0.0000  0.0000  0.0000  0.0000  0.0000  0.0000  0.0000  0.0000  0.0000  0.0000  0.0000  0.0000
     1     1    31  0.0000  0.0000  0.0000  0.0000  0.0000  0.0000  0.0000  0.0000  0.0000  0.0000  0.0000  0.0000  0.0000  0.0000  0.0000  0.0000  0.0000  0.0000  0.0000  0.0000
     1     1    32  0.0000  0.0000  0.0000  0.0000  0.0000  0.0000  0.0000  0.0000  0.0000  0.0000  0.0000  0.0000  0.0000  0.0000  0.0000  0.0000  0.0000  0.0000  0.0000  0.0000
     1     1    33  0.0000  0.0000  0.0000  0.0000  0.0000  0.0000  0.0000  0.0000  0.0000  0.0000  0.0000  0.0000  0.0000  0.0000  0.0000  0.0000  0.0000  0.0000  0.0000  0.0000
     1     1    34  0.0000  0.0000  0.0000  0.0000  0.0000  0.0000  0.0000  0.0000  0.0000  0.0000  0.0000  0.0000  0.0000  0.0000  0.0000  0.0000  0.0000  0.0000  0.0000  0.0000
     1     1    35  0.0000  0.0000  0.0000  0.0000  0.0000  0.0000  0.0000  0.0000  0.0000  0.0000  0.0000  0.0000  0.0000  0.0000  0.0000  0.0000  0.0000  0.0000  0.0000  0.0000
     1     1    36  0.0000  0.0000  0.0000  0.0000  0.0000  0.0000  0.0000  0.0000  0.0000  0.0000  0.0000  0.0000  0.0000  0.0000  0.0000  0.0000  0.0000  0.0000  0.0000  0.0000
     1     1    37  0.0000  0.0000  0.0000  0.0000  0.0000  0.0000  0.0000  0.0000  0.0000  0.0000  0.0000  0.0000  0.0000  0.0000  0.0000  0.0000  0.0000  0.0000  0.0000  0.0000
     1     1    38  0.0000  0.0000  0.0000  0.0000  0.0000  0.0000  0.0000  0.0000  0.0000  0.0000  0.0000  0.0000  0.0000  0.0000  0.0000  0.0000  0.0000  0.0000  0.0000  0.0000
     1     1    39  0.0000  0.0000  0.0000  0.0000  0.0000  0.0000  0.0000  0.0000  0.0000  0.0000  0.0000  0.0000  0.0000  0.0000  0.0000  0.0000  0.0000  0.0000  0.0000  0.0000
     1     1    40  0.0000  0.0000  0.0000  0.0000  0.0000  0.0000  0.0000  0.0000  0.0000  0.0000  0.0000  0.0000  0.0000  0.0000  0.0000  0.0000  0.0000  0.0000  0.0000  0.0000
     1     2     0  0.5000  0.5000  0.5000  0.5000  0.5000  0.5000  0.5000  0.5000  0.5000  0.5000  0.4600  0.5800  0.4600  0.4800  0.4800  0.5200  0.5000  0.5000  0.5200  0.4800
     1     2     1  0.4994  0.4812  0.4953  0.4986  0.4954  0.4956  0.4998  0.4984  0.4952  0.4995  0.4820  0.5060  0.5330  0.5190  0.5280  0.4840  0.4920  0.5140  0.4920  0.5220
     1     2     2  0.4952  0.4762  0.4966  0.4923  0.5000  0.4829  0.4976  0.4932  0.4952  0.4869  0.4780  0.4440  0.5090  0.5080  0.5060  0.4630  0.5030  0.4950  0.5040  0.4880
     1     2     3  0.4962  0.4498  0.4729  0.4850  0.4896  0.4093  0.4932  0.4834  0.4966  0.3951  0.5030  0.4390  0.4670  0.4610  0.4760  0.4040  0.5090  0.4780  0.4620  0.4200
     1     2     4  0.4802  0.4293  0.3867  0.2868  0.3910  0.4259  0.4220  0.4475  0.4866  0.1589  0.4930  0.4360  0.3760  0.2690  0.3570  0.4090  0.4270  0.4440  0.4640  0.1560
     1     2     5  0.4997  0.4114  0.2848  0.1671  0.4289  0.4733  0.4462  0.4429  0.4010  0.0977  0.5030  0.4190  0.2780  0.1720  0.4250  0.4590  0.4620  0.4560  0.4130  0.0970
     1     2     6  0.4792  0.2494  0.1792  0.2150  0.3526  0.4627  0.3891  0.3755  0.3725  0.0923  0.4820  0.2600  0.1690  0.2150  0.3670  0.4530  0.3890  0.3650  0.3710  0.0890
     1     2     7  0.4568  0.2321  0.1679  0.1137  0.2688  0.4359  0.4289  0.4126  0.3933  0.0266  0.4540  0.2320  0.1570  0.1150  0.2720  0.4100  0.4350  0.3980  0.4080  0.0270
     1     2     8  0.2647  0.2165  0.1472  0.0000  0.2571  0.3139  0.4976  0.4334  0.4063  0.0000  0.2680  0.2190  0.1500  0.0000  0.2430  0.3080  0.4960  0.4350  0.3970  0.0000
     1     2     9  0.1233  0.1856  0.1075  0.0000  0.2314  0.1013  0.4659  0.4345  0.3653  0.0000  0.1200  0.1770  0.1020  0.0000  0.2310  0.0990  0.4490  0.4220  0.3770  0.0000
     1     2    10  0.0610  0.1319  0.0325  0.0000  0.2165  0.0286  0.3236  0.3078  0.3520  0.0000  0.0610  0.1300  0.0310  0.0000  0.2110  0.0290  0.3300  0.3200  0.3440  0.0000
     1     2    11  0.0000  0.0286  0.0000  0.0000  0.1224  0.0295  0.1198  0.1927  0.3632  0.0000  0.0000  0.0290  0.0000  0.0000  0.1170  0.0300  0.1240  0.1960  0.3410  0.0000
     1     2    12  0.0000  0.0000  0.0000  0.0000  0.1539  0.0000  0.0740  0.0995  0.3034  0.0000  0.0000  0.0000  0.0000  0.0000  0.1540  0.0000  0.0750  0.1010  0.3030  0.0000
     1     2    13  0.0000  0.0000  0.0000  0.0000  0.1110  0.0000  0.0000  0.0506  0.1539  0.0000  0.0000  0.0000  0.0000  0.0000  0.1120  0.0000  0.0000  0.0500  0.1540  0.0000
     1     2    14  0.0000  0.0000  0.0000  0.0000  0.0363  0.0000  0.0000  0.0573  0.0923  0.0000  0.0000  0.0000  0.0000  0.0000  0.0350  0.0000  0.0000  0.0570  0.0870  0.0000
     1     2    15  0.0000  0.0000  0.0000  0.0000  0.0276  0.0000  0.0000  0.0000  0.0959  0.0000  0.0000  0.0000  0.0000  0.0000  0.0280  0.0000  0.0000  0.0000  0.0970  0.0000
     1     2    16  0.0000  0.0000  0.0000  0.0000  0.0334  0.0000  0.0000  0.0000  0.0315  0.0000  0.0000  0.0000  0.0000  0.0000  0.0320  0.0000  0.0000  0.0000  0.0320  0.0000
     1     2    17  0.0000  0.0000  0.0000  0.0000  0.0000  0.0000  0.0000  0.0000  0.0000  0.0000  0.0000  0.0000  0.0000  0.0000  0.0000  0.0000  0.0000  0.0000  0.0000  0.0000
     1     2    18  0.0000  0.0000  0.0000  0.0000  0.0000  0.0000  0.0000  0.0000  0.0000  0.0000  0.0000  0.0000  0.0000  0.0000  0.0000  0.0000  0.0000  0.0000  0.0000  0.0000
     1     2    19  0.0000  0.0000  0.0000  0.0000  0.0000  0.0000  0.0000  0.0000  0.0000  0.0000  0.0000  0.0000  0.0000  0.0000  0.0000  0.0000  0.0000  0.0000  0.0000  0.0000
     1     2    20  0.0000  0.0000  0.0000  0.0000  0.0000  0.0000  0.0000  0.0000  0.0000  0.0000  0.0000  0.0000  0.0000  0.0000  0.0000  0.0000  0.0000  0.0000  0.0000  0.0000
     1     2    21  0.0000  0.0000  0.0000  0.0000  0.0000  0.0000  0.0000  0.0000  0.0000  0.0000  0.0000  0.0000  0.0000  0.0000  0.0000  0.0000  0.0000  0.0000  0.0000  0.0000
     1     2    22  0.0000  0.0000  0.0000  0.0000  0.0000  0.0000  0.0000  0.0000  0.0000  0.0000  0.0000  0.0000  0.0000  0.0000  0.0000  0.0000  0.0000  0.0000  0.0000  0.0000
     1     2    23  0.0000  0.0000  0.0000  0.0000  0.0000  0.0000  0.0000  0.0000  0.0000  0.0000  0.0000  0.0000  0.0000  0.0000  0.0000  0.0000  0.0000  0.0000  0.0000  0.0000
     1     2    24  0.0000  0.0000  0.0000  0.0000  0.0000  0.0000  0.0000  0.0000  0.0000  0.0000  0.0000  0.0000  0.0000  0.0000  0.0000  0.0000  0.0000  0.0000  0.0000  0.0000
     1     2    25  0.0000  0.0000  0.0000  0.0000  0.0000  0.0000  0.0000  0.0000  0.0000  0.0000  0.0000  0.0000  0.0000  0.0000  0.0000  0.0000  0.0000  0.0000  0.0000  0.0000
     1     2    26  0.0000  0.0000  0.0000  0.0000  0.0000  0.0000  0.0000  0.0000  0.0000  0.0000  0.0000  0.0000  0.0000  0.0000  0.0000  0.0000  0.0000  0.0000  0.0000  0.0000
     1     2    27  0.0000  0.0000  0.0000  0.0000  0.0000  0.0000  0.0000  0.0000  0.0000  0.0000  0.0000  0.0000  0.0000  0.0000  0.0000  0.0000  0.0000  0.0000  0.0000  0.0000
     1     2    28  0.0000  0.0000  0.0000  0.0000  0.0000  0.0000  0.0000  0.0000  0.0000  0.0000  0.0000  0.0000  0.0000  0.0000  0.0000  0.0000  0.0000  0.0000  0.0000  0.0000
     1     2    29  0.0000  0.0000  0.0000  0.0000  0.0000  0.0000  0.0000  0.0000  0.0000  0.0000  0.0000  0.0000  0.0000  0.0000  0.0000  0.0000  0.0000  0.0000  0.0000  0.0000
     1     2    30  0.0000  0.0000  0.0000  0.0000  0.0000  0.0000  0.0000  0.0000  0.0000  0.0000  0.0000  0.0000  0.0000  0.0000  0.0000  0.0000  0.0000  0.0000  0.0000  0.0000
     1     2    31  0.0000  0.0000  0.0000  0.0000  0.0000  0.0000  0.0000  0.0000  0.0000  0.0000  0.0000  0.0000  0.0000  0.0000  0.0000  0.0000  0.0000  0.0000  0.0000  0.0000
     1     2    32  0.0000  0.0000  0.0000  0.0000  0.0000  0.0000  0.0000  0.0000  0.0000  0.0000  0.0000  0.0000  0.0000  0.0000  0.0000  0.0000  0.0000  0.0000  0.0000  0.0000
     1     2    33  0.0000  0.0000  0.0000  0.0000  0.0000  0.0000  0.0000  0.0000  0.0000  0.0000  0.0000  0.0000  0.0000  0.0000  0.0000  0.0000  0.0000  0.0000  0.0000  0.0000
     1     2    34  0.0000  0.0000  0.0000  0.0000  0.0000  0.0000  0.0000  0.0000  0.0000  0.0000  0.0000  0.0000  0.0000  0.0000  0.0000  0.0000  0.0000  0.0000  0.0000  0.0000
     1     2    35  0.0000  0.0000  0.0000  0.0000  0.0000  0.0000  0.0000  0.0000  0.0000  0.0000  0.0000  0.0000  0.0000  0.0000  0.0000  0.0000  0.0000  0.0000  0.0000  0.0000
     1     2    36  0.0000  0.0000  0.0000  0.0000  0.0000  0.0000  0.0000  0.0000  0.0000  0.0000  0.0000  0.0000  0.0000  0.0000  0.0000  0.0000  0.0000  0.0000  0.0000  0.0000
     1     2    37  0.0000  0.0000  0.0000  0.0000  0.0000  0.0000  0.0000  0.0000  0.0000  0.0000  0.0000  0.0000  0.0000  0.0000  0.0000  0.0000  0.0000  0.0000  0.0000  0.0000
     1     2    38  0.0000  0.0000  0.0000  0.0000  0.0000  0.0000  0.0000  0.0000  0.0000  0.0000  0.0000  0.0000  0.0000  0.0000  0.0000  0.0000  0.0000  0.0000  0.0000  0.0000
     1     2    39  0.0000  0.0000  0.0000  0.0000  0.0000  0.0000  0.0000  0.0000  0.0000  0.0000  0.0000  0.0000  0.0000  0.0000  0.0000  0.0000  0.0000  0.0000  0.0000  0.0000
     1     2    40  0.0000  0.0000  0.0000  0.0000  0.0000  0.0000  0.0000  0.0000  0.0000  0.0000  0.0000  0.0000  0.0000  0.0000  0.0000  0.0000  0.0000  0.0000  0.0000  0.0000
     1     3     0  0.5000  0.5000  0.5000  0.5000  0.5000  0.5000  0.5000  0.5000  0.5000  0.5000  0.4600  0.5800  0.4600  0.4800  0.4800  0.5200  0.5000  0.5000  0.5200  0.4800
     1     3     1  0.4924  0.4953  0.4989  0.4979  0.4877  0.4989  0.4902  0.4953  0.4988  0.4782  0.5010  0.4950  0.5230  0.5270  0.4830  0.5040  0.4860  0.4770  0.4920  0.4550
     1     3     2  0.4996  0.5000  0.4999  0.4966  0.3834  0.4994  0.4751  0.4995  0.4769  0.4289  0.4980  0.4600  0.4980  0.4770  0.3850  0.5030  0.4870  0.5400  0.4330  0.4410
     1     3     3  0.4829  0.4574  0.4798  0.4910  0.2756  0.3449  0.4731  0.4980  0.3643  0.2451  0.5070  0.4880  0.4850  0.5220  0.2740  0.3390  0.4800  0.4760  0.3690  0.2300
     1     3     4  0.3301  0.4270  0.3755  0.4762  0.1760  0.1974  0.4812  0.4901  0.3684  0.0554  0.3270  0.4500  0.3790  0.4520  0.1690  0.2100  0.4860  0.4870  0.3550  0.0570
     1     3     5  0.2550  0.3617  0.3254  0.4243  0.0694  0.0601  0.4717  0.4999  0.3289  0.0000  0.2440  0.3680  0.3250  0.4270  0.0680  0.0620  0.4960  0.5080  0.3210  0.0000
     1     3     6  0.1989  0.2232  0.2888  0.4429  0.0382  0.0276  0.3705  0.4974  0.2564  0.0000  0.2040  0.2100  0.3020  0.4400  0.0390  0.0280  0.3690  0.4780  0.2640  0.0000
     1     3     7  0.0334  0.1163  0.2861  0.4297  0.0000  0.0000  0.2855  0.5000  0.3090  0.0000  0.0340  0.1220  0.2920  0.4490  0.0000  0.0000  0.2930  0.4990  0.3260  0.0000
     1     3     8  0.0000  0.0638  0.2172  0.3121  0.0000  0.0000  0.1455  0.4950  0.1950  0.0000  0.0000  0.0640  0.2220  0.3190  0.0000  0.0000  0.1540  0.4920  0.1930  0.0000
     1     3     9  0.0000  0.0363  0.2874  0.2913  0.0000  0.0000  0.0554  0.4819  0.2328  0.0000  0.0000  0.0350  0.2860  0.2880  0.0000  0.0000  0.0550  0.4840  0.2450  0.0000
     1     3    10  0.0000  0.0000  0.2501  0.1695  0.0000  0.0000  0.0000  0.4981  0.0722  0.0000  0.0000  0.0000  0.2510  0.1690  0.0000  0.0000  0.0000  0.5160  0.0710  0.0000
     1     3    11  0.0000  0.0000  0.1744  0.1370  0.0000  0.0000  0.0000  0.4965  0.0950  0.0000  0.0000  0.0000  0.1770  0.1400  0.0000  0.0000  0.0000  0.5420  0.0940  0.0000
     1     3    12  0.0000  0.0000  0.2401  0.1438  0.0000  0.0000  0.0000  0.4970  0.0841  0.0000  0.0000  0.0000  0.2470  0.1480  0.0000  0.0000  0.0000  0.5160  0.0820  0.0000
     1     3    13  0.0000  0.0000  0.2059  0.0666  0.0000  0.0000  0.0000  0.4896  0.1328  0.0000  0.0000  0.0000  0.1930  0.0670  0.0000  0.0000  0.0000  0.5040  0.1230  0.0000
     1     3    14  0.0000  0.0000  0.1580  0.0516  0.0000  0.0000  0.0000  0.4859  0.0344  0.0000  0.0000  0.0000  0.1550  0.0530  0.0000  0.0000  0.0000  0.5100  0.0350  0.0000
     1     3    15  0.0000  0.0000  0.1630  0.0257  0.0000  0.0000  0.0000  0.4574  0.0000  0.0000  0.0000  0.0000  0.1510  0.0260  0.0000  0.0000  0.0000  0.4400  0.0000  0.0000
     1     3    16  0.0000  0.0000  0.0638  0.0000  0.0000  0.0000  0.0000  0.4916  0.0000  0.0000  0.0000  0.0000  0.0660  0.0000  0.0000  0.0000  0.0000  0.4880  0.0000  0.0000
     1     3    17  0.0000  0.0000  0.0392  0.0000  0.0000  0.0000  0.0000  0.4919  0.0000  0.0000  0.0000  0.0000  0.0380  0.0000  0.0000  0.0000  0.0000  0.5090  0.0000  0.0000
     1     3    18  0.0000  0.0000  0.0000  0.0000  0.0000  0.0000  0.0000  0.4951  0.0000  0.0000  0.0000  0.0000  0.0000  0.0000  0.0000  0.0000  0.0000  0.4990  0.0000  0.0000
     1     3    19  0.0000  0.0000  0.0000  0.0000  0.0000  0.0000  0.0000  0.5000  0.0000  0.0000  0.0000  0.0000  0.0000  0.0000  0.0000  0.0000  0.0000  0.5040  0.0000  0.0000
     1     3    20  0.0000  0.0000  0.0000  0.0000  0.0000  0.0000  0.0000  0.4973  0.0000  0.0000  0.0000  0.0000  0.0000  0.0000  0.0000  0.0000  0.0000  0.4890  0.0000  0.0000
     1     3    21  0.0000  0.0000  0.0000  0.0000  0.0000  0.0000  0.0000  0.4562  0.0000  0.0000  0.0000  0.0000  0.0000  0.0000  0.0000  0.0000  0.0000  0.4500  0.0000  0.0000
     1     3    22  0.0000  0.0000  0.0000  0.0000  0.0000  0.0000  0.0000  0.4289  0.0000  0.0000  0.0000  0.0000  0.0000  0.0000  0.0000  0.0000  0.0000  0.4330  0.0000  0.0000
     1     3    23  0.0000  0.0000  0.0000  0.0000  0.0000  0.0000  0.0000  0.4251  0.0000  0.0000  0.0000  0.0000  0.0000  0.0000  0.0000  0.0000  0.0000  0.4290  0.0000  0.0000
     1     3    24  0.0000  0.0000  0.0000  0.0000  0.0000  0.0000  0.0000  0.3443  0.0000  0.0000  0.0000  0.0000  0.0000  0.0000  0.0000  0.0000  0.0000  0.3440  0.0000  0.0000
     1     3    25  0.0000  0.0000  0.0000  0.0000  0.0000  0.0000  0.0000  0.1646  0.0000  0.0000  0.0000  0.0000  0.0000  0.0000  0.0000  0.0000  0.0000  0.1650  0.0000  0.0000
     1     3    26  0.0000  0.0000  0.0000  0.0000  0.0000  0.0000  0.0000  0.0334  0.0000  0.0000  0.0000  0.0000  0.0000  0.0000  0.0000  0.0000  0.0000  0.0340  0.0000  0.0000
     1     3    27  0.0000  0.0000  0.0000  0.0000  0.0000  0.0000  0.0000  0.0305  0.0000  0.0000  0.0000  0.0000  0.0000  0.0000  0.0000  0.0000  0.0000  0.0310  0.0000  0.0000
     1     3    28  0.0000  0.0000  0.0000  0.0000  0.0000  0.0000  0.0000  0.0000  0.0000  0.0000  0.0000  0.0000  0.0000  0.0000  0.0000  0.0000  0.0000  0.0000  0.0000  0.0000
     1     3    29  0.0000  0.0000  0.0000  0.0000  0.0000  0.0000  0.0000  0.0000  0.0000  0.0000  0.0000  0.0000  0.0000  0.0000  0.0000  0.0000  0.0000  0.0000  0.0000  0.0000
     1     3    30  0.0000  0.0000  0.0000  0.0000  0.0000  0.0000  0.0000  0.0000  0.0000  0.0000  0.0000  0.0000  0.0000  0.0000  0.0000  0.0000  0.0000  0.0000  0.0000  0.0000
     1     3    31  0.0000  0.0000  0.0000  0.0000  0.0000  0.0000  0.0000  0.0000  0.0000  0.0000  0.0000  0.0000  0.0000  0.0000  0.0000  0.0000  0.0000  0.0000  0.0000  0.0000
     1     3    32  0.0000  0.0000  0.0000  0.0000  0.0000  0.0000  0.0000  0.0000  0.0000  0.0000  0.0000  0.0000  0.0000  0.0000  0.0000  0.0000  0.0000  0.0000  0.0000  0.0000
     1     3    33  0.0000  0.0000  0.0000  0.0000  0.0000  0.0000  0.0000  0.0000  0.0000  0.0000  0.0000  0.0000  0.0000  0.0000  0.0000  0.0000  0.0000  0.0000  0.0000  0.0000
     1     3    34  0.0000  0.0000  0.0000  0.0000  0.0000  0.0000  0.0000  0.0000  0.0000  0.0000  0.0000  0.0000  0.0000  0.0000  0.0000  0.0000  0.0000  0.0000  0.0000  0.0000
     1     3    35  0.0000  0.0000  0.0000  0.0000  0.0000  0.0000  0.0000  0.0000  0.0000  0.0000  0.0000  0.0000  0.0000  0.0000  0.0000  0.0000  0.0000  0.0000  0.0000  0.0000
     1     3    36  0.0000  0.0000  0.0000  0.0000  0.0000  0.0000  0.0000  0.0000  0.0000  0.0000  0.0000  0.0000  0.0000  0.0000  0.0000  0.0000  0.0000  0.0000  0.0000  0.0000
     1     3    37  0.0000  0.0000  0.0000  0.0000  0.0000  0.0000  0.0000  0.0000  0.0000  0.0000  0.0000  0.0000  0.0000  0.0000  0.0000  0.0000  0.0000  0.0000  0.0000  0.0000
     1     3    38  0.0000  0.0000  0.0000  0.0000  0.0000  0.0000  0.0000  0.0000  0.0000  0.0000  0.0000  0.0000  0.0000  0.0000  0.0000  0.0000  0.0000  0.0000  0.0000  0.0000
     1     3    39  0.0000  0.0000  0.0000  0.0000  0.0000  0.0000  0.0000  0.0000  0.0000  0.0000  0.0000  0.0000  0.0000  0.0000  0.0000  0.0000  0.0000  0.0000  0.0000  0.0000
     1     3    40  0.0000  0.0000  0.0000  0.0000  0.0000  0.0000  0.0000  0.0000  0.0000  0.0000  0.0000  0.0000  0.0000  0.0000  0.0000  0.0000  0.0000  0.0000  0.0000  0.0000
     1     4     0  0.5000  0.5000  0.5000  0.5000  0.5000  0.5000  0.5000  0.5000  0.5000  0.5000  0.4600  0.5800  0.4600  0.4800  0.4800  0.5200  0.5000  0.5000  0.5200  0.4800
     1     4     1  0.4995  0.4771  0.4976  0.4997  0.4338  0.4937  0.4994  0.4985  0.4956  0.4991  0.5030  0.4820  0.4580  0.4670  0.4220  0.4740  0.4900  0.5100  0.5020  0.4890
     1     4     2  0.4950  0.3426  0.4950  0.4965  0.4538  0.4944  0.4782  0.4630  0.4909  0.4928  0.4940  0.3310  0.4580  0.4940  0.4760  0.5020  0.4790  0.4680  0.4670  0.5020
     1     4     3  0.4979  0.3230  0.4857  0.4988  0.4224  0.4990  0.4452  0.4520  0.4582  0.4943  0.5110  0.3350  0.5010  0.5110  0.4320  0.4960  0.4530  0.4500  0.4590  0.4970
     1     4     4  0.4422  0.2284  0.4270  0.4977  0.2437  0.4220  0.3471  0.4816  0.3858  0.3914  0.4280  0.2350  0.4260  0.5060  0.2420  0.4150  0.3530  0.4720  0.3860  0.3940
     1     4     5  0.0841  0.0995  0.2012  0.4050  0.1703  0.1198  0.1864  0.4989  0.2232  0.1989  0.0820  0.0990  0.2010  0.4060  0.1720  0.1100  0.1840  0.4950  0.2140  0.1920
     1     4     6  0.0000  0.0638  0.1589  0.2571  0.0000  0.0000  0.1522  0.4981  0.2564  0.0000  0.0000  0.0640  0.1620  0.2470  0.0000  0.0000  0.1540  0.4590  0.2640  0.0000
     1     4     7  0.0000  0.0354  0.1181  0.0295  0.0000  0.0000  0.0591  0.4675  0.1285  0.0000  0.0000  0.0360  0.1200  0.0300  0.0000  0.0000  0.0610  0.4530  0.1340  0.0000
     1     4     8  0.0000  0.0000  0.0000  0.0000  0.0000  0.0000  0.0000  0.4804  0.0000  0.0000  0.0000  0.0000  0.0000  0.0000  0.0000  0.0000  0.0000  0.4700  0.0000  0.0000
     1     4     9  0.0000  0.0000  0.0000  0.0000  0.0000  0.0000  0.0000  0.4895  0.0000  0.0000  0.0000  0.0000  0.0000  0.0000  0.0000  0.0000  0.0000  0.5090  0.0000  0.0000
     1     4    10  0.0000  0.0000  0.0000  0.0000  0.0000  0.0000  0.0000  0.5000  0.0000  0.0000  0.0000  0.0000  0.0000  0.0000  0.0000  0.0000  0.0000  0.4810  0.0000  0.0000
     1     4    11  0.0000  0.0000  0.0000  0.0000  0.0000  0.0000  0.0000  0.4998  0.0000  0.0000  0.0000  0.0000  0.0000  0.0000  0.0000  0.0000  0.0000  0.4890  0.0000  0.0000
     1     4    12  0.0000  0.0000  0.0000  0.0000  0.0000  0.0000  0.0000  0.4890  0.0000  0.0000  0.0000  0.0000  0.0000  0.0000  0.0000  0.0000  0.0000  0.4940  0.0000  0.0000
     1     4    13  0.0000  0.0000  0.0000  0.0000  0.0000  0.0000  0.0000  0.4765  0.0000  0.0000  0.0000  0.0000  0.0000  0.0000  0.0000  0.0000  0.0000  0.4850  0.0000  0.0000
     1     4    14  0.0000  0.0000  0.0000  0.0000  0.0000  0.0000  0.0000  0.4857  0.0000  0.0000  0.0000  0.0000  0.0000  0.0000  0.0000  0.0000  0.0000  0.5030  0.0000  0.0000
     1     4    15  0.0000  0.0000  0.0000  0.0000  0.0000  0.0000  0.0000  0.4359  0.0000  0.0000  0.0000  0.0000  0.0000  0.0000  0.0000  0.0000  0.0000  0.4600  0.0000  0.0000
     1     4    16  0.0000  0.0000  0.0000  0.0000  0.0000  0.0000  0.0000  0.4212  0.0000  0.0000  0.0000  0.0000  0.0000  0.0000  0.0000  0.0000  0.0000  0.4250  0.0000  0.0000
     1     4    17  0.0000  0.0000  0.0000  0.0000  0.0000  0.0000  0.0000  0.3924  0.0000  0.0000  0.0000  0.0000  0.0000  0.0000  0.0000  0.0000  0.0000  0.3780  0.0000  0.0000
     1     4    18  0.0000  0.0000  0.0000  0.0000  0.0000  0.0000  0.0000  0.2633  0.0000  0.0000  0.0000  0.0000  0.0000  0.0000  0.0000  0.0000  0.0000  0.2540  0.0000  0.0000
     1     4    19  0.0000  0.0000  0.0000  0.0000  0.0000  0.0000  0.0000  0.2120  0.0000  0.0000  0.0000  0.0000  0.0000  0.0000  0.0000  0.0000  0.0000  0.2090  0.0000  0.0000
     1     4    20  0.0000  0.0000  0.0000  0.0000  0.0000  0.0000  0.0000  0.3103  0.0000  0.0000  0.0000  0.0000  0.0000  0.0000  0.0000  0.0000  0.0000  0.3120  0.0000  0.0000
     1     4    21  0.0000  0.0000  0.0000  0.0000  0.0000  0.0000  0.0000  0.3553  0.0000  0.0000  0.0000  0.0000  0.0000  0.0000  0.0000  0.0000  0.0000  0.3620  0.0000  0.0000
     1     4    22  0.0000  0.0000  0.0000  0.0000  0.0000  0.0000  0.0000  0.3790  0.0000  0.0000  0.0000  0.0000  0.0000  0.0000  0.0000  0.0000  0.0000  0.3940  0.0000  0.0000
     1     4    23  0.0000  0.0000  0.0000  0.0000  0.0000  0.0000  0.0000  0.4088  0.0000  0.0000  0.0000  0.0000  0.0000  0.0000  0.0000  0.0000  0.0000  0.3870  0.0000  0.0000
     1     4    24  0.0000  0.0000  0.0000  0.0000  0.0000  0.0000  0.0000  0.3900  0.0000  0.0000  0.0000  0.0000  0.0000  0.0000  0.0000  0.0000  0.0000  0.3790  0.0000  0.0000
     1     4    25  0.0000  0.0000  0.0000  0.0000  0.0000  0.0000  0.0000  0.4784  0.0000  0.0000  0.0000  0.0000  0.0000  0.0000  0.0000  0.0000  0.0000  0.4840  0.0000  0.0000
     1     4    26  0.0000  0.0000  0.0000  0.0000  0.0000  0.0000  0.0000  0.5000  0.0000  0.0000  0.0000  0.0000  0.0000  0.0000  0.0000  0.0000  0.0000  0.5060  0.0000  0.0000
     1     4    27  0.0000  0.0000  0.0000  0.0000  0.0000  0.0000  0.0000  0.4045  0.0000  0.0000  0.0000  0.0000  0.0000  0.0000  0.0000  0.0000  0.0000  0.4050  0.0000  0.0000
     1     4    28  0.0000  0.0000  0.0000  0.0000  0.0000  0.0000  0.0000  0.3152  0.0000  0.0000  0.0000  0.0000  0.0000  0.0000  0.0000  0.0000  0.0000  0.3220  0.0000  0.0000
     1     4    29  0.0000  0.0000  0.0000  0.0000  0.0000  0.0000  0.0000  0.1242  0.0000  0.0000  0.0000  0.0000  0.0000  0.0000  0.0000  0.0000  0.0000  0.1230  0.0000  0.0000
     1     4    30  0.0000  0.0000  0.0000  0.0000  0.0000  0.0000  0.0000  0.1531  0.0000  0.0000  0.0000  0.0000  0.0000  0.0000  0.0000  0.0000  0.0000  0.1450  0.0000  0.0000
     1     4    31  0.0000  0.0000  0.0000  0.0000  0.0000  0.0000  0.0000  0.0923  0.0000  0.0000  0.0000  0.0000  0.0000  0.0000  0.0000  0.0000  0.0000  0.0910  0.0000  0.0000
     1     4    32  0.0000  0.0000  0.0000  0.0000  0.0000  0.0000  0.0000  0.0648  0.0000  0.0000  0.0000  0.0000  0.0000  0.0000  0.0000  0.0000  0.0000  0.0630  0.0000  0.0000
     1     4    33  0.0000  0.0000  0.0000  0.0000  0.0000  0.0000  0.0000  0.0334  0.0000  0.0000  0.0000  0.0000  0.0000  0.0000  0.0000  0.0000  0.0000  0.0320  0.0000  0.0000
     1     4    34  0.0000  0.0000  0.0000  0.0000  0.0000  0.0000  0.0000  0.0000  0.0000  0.0000  0.0000  0.0000  0.0000  0.0000  0.0000  0.0000  0.0000  0.0000  0.0000  0.0000
     1     4    35  0.0000  0.0000  0.0000  0.0000  0.0000  0.0000  0.0000  0.0000  0.0000  0.0000  0.0000  0.0000  0.0000  0.0000  0.0000  0.0000  0.0000  0.0000  0.0000  0.0000
     1     4    36  0.0000  0.0000  0.0000  0.0000  0.0000  0.0000  0.0000  0.0000  0.0000  0.0000  0.0000  0.0000  0.0000  0.0000  0.0000  0.0000  0.0000  0.0000  0.0000  0.0000
     1     4    37  0.0000  0.0000  0.0000  0.0000  0.0000  0.0000  0.0000  0.0000  0.0000  0.0000  0.0000  0.0000  0.0000  0.0000  0.0000  0.0000  0.0000  0.0000  0.0000  0.0000
     1     4    38  0.0000  0.0000  0.0000  0.0000  0.0000  0.0000  0.0000  0.0000  0.0000  0.0000  0.0000  0.0000  0.0000  0.0000  0.0000  0.0000  0.0000  0.0000  0.0000  0.0000
     1     4    39  0.0000  0.0000  0.0000  0.0000  0.0000  0.0000  0.0000  0.0000  0.0000  0.0000  0.0000  0.0000  0.0000  0.0000  0.0000  0.0000  0.0000  0.0000  0.0000  0.0000
     1     4    40  0.0000  0.0000  0.0000  0.0000  0.0000  0.0000  0.0000  0.0000  0.0000  0.0000  0.0000  0.0000  0.0000  0.0000  0.0000  0.0000  0.0000  0.0000  0.0000  0.0000
     1     5     0  0.5000  0.5000  0.5000  0.5000  0.5000  0.5000  0.5000  0.5000  0.5000  0.5000  0.4600  0.5800  0.4600  0.4800  0.4800  0.5200  0.5000  0.5000  0.5200  0.4800
     1     5     1  0.4963  0.4327  0.4862  0.4297  0.4976  0.4998  0.4941  0.4984  0.4890  0.4922  0.5080  0.4290  0.5000  0.4390  0.5080  0.4970  0.4970  0.5020  0.5040  0.5090
     1     5     2  0.4966  0.3740  0.4465  0.3965  0.4985  0.4363  0.4224  0.5000  0.4814  0.4987  0.5000  0.3760  0.4670  0.4150  0.5260  0.4310  0.4500  0.5050  0.4750  0.5070
     1     5     3  0.4990  0.2365  0.3937  0.3674  0.4935  0.3638  0.3283  0.4733  0.3745  0.4938  0.4950  0.2320  0.3890  0.3770  0.4560  0.3700  0.3220  0.4670  0.3870  0.4950
     1     5     4  0.3735  0.1589  0.3295  0.3381  0.4995  0.2005  0.1695  0.4948  0.2350  0.4993  0.3570  0.1560  0.3480  0.3270  0.4990  0.2060  0.1670  0.5080  0.2360  0.4810
     1     5     5  0.2335  0.0995  0.2965  0.3306  0.4966  0.0648  0.1302  0.4982  0.1989  0.4270  0.2280  0.1030  0.2940  0.3280  0.5120  0.0670  0.1320  0.4800  0.1900  0.4060
     1     5     6  0.0305  0.0000  0.1455  0.2386  0.4947  0.0315  0.0000  0.5000  0.1638  0.3421  0.0310  0.0000  0.1460  0.2490  0.4930  0.0300  0.0000  0.5180  0.1580  0.3420
     1     5     7  0.0000  0.0000  0.1720  0.0703  0.4380  0.0000  0.0000  0.4938  0.0648  0.2715  0.0000  0.0000  0.1740  0.0710  0.4360  0.0000  0.0000  0.5090  0.0630  0.2840
     1     5     8  0.0000  0.0000  0.1387  0.0000  0.3601  0.0000  0.0000  0.4050  0.0950  0.1404  0.0000  0.0000  0.1400  0.0000  0.3590  0.0000  0.0000  0.4040  0.0920  0.1380
     1     5     9  0.0000  0.0000  0.0977  0.0000  0.1800  0.0000  0.0000  0.4749  0.0525  0.0000  0.0000  0.0000  0.0970  0.0000  0.1860  0.0000  0.0000  0.4800  0.0540  0.0000
     1     5    10  0.0000  0.0000  0.0932  0.0000  0.0257  0.0000  0.0000  0.4994  0.0295  0.0000  0.0000  0.0000  0.0920  0.0000  0.0260  0.0000  0.0000  0.4910  0.0300  0.0000
     1     5    11  0.0000  0.0000  0.1760  0.0000  0.0000  0.0000  0.0000  0.4999  0.0544  0.0000  0.0000  0.0000  0.1710  0.0000  0.0000  0.0000  0.0000  0.5170  0.0560  0.0000
     1     5    12  0.0000  0.0000  0.1711  0.0000  0.0000  0.0000  0.0000  0.4810  0.1630  0.0000  0.0000  0.0000  0.1790  0.0000  0.0000  0.0000  0.0000  0.5030  0.1610  0.0000
     1     5    13  0.0000  0.0000  0.2365  0.0000  0.0000  0.0000  0.0000  0.4802  0.2059  0.0000  0.0000  0.0000  0.2440  0.0000  0.0000  0.0000  0.0000  0.4870  0.2050  0.0000
     1     5    14  0.0000  0.0000  0.1605  0.0000  0.0000  0.0000  0.0000  0.4935  0.2142  0.0000  0.0000  0.0000  0.1660  0.0000  0.0000  0.0000  0.0000  0.5040  0.2100  0.0000
     1     5    15  0.0000  0.0000  0.0941  0.0000  0.0000  0.0000  0.0000  0.4946  0.2142  0.0000  0.0000  0.0000  0.0970  0.0000  0.0000  0.0000  0.0000  0.4900  0.2240  0.0000
     1     5    16  0.0000  0.0000  0.0740  0.0000  0.0000  0.0000  0.0000  0.4983  0.1547  0.0000  0.0000  0.0000  0.0750  0.0000  0.0000  0.0000  0.0000  0.5120  0.1490  0.0000
     1     5    17  0.0000  0.0000  0.0657  0.0000  0.0000  0.0000  0.0000  0.4960  0.1119  0.0000  0.0000  0.0000  0.0660  0.0000  0.0000  0.0000  0.0000  0.5130  0.1110  0.0000
     1     5    18  0.0000  0.0000  0.0582  0.0000  0.0000  0.0000  0.0000  0.4976  0.0814  0.0000  0.0000  0.0000  0.0600  0.0000  0.0000  0.0000  0.0000  0.5080  0.0770  0.0000
     1     5    19  0.0000  0.0000  0.0382  0.0000  0.0000  0.0000  0.0000  0.5000  0.1413  0.0000  0.0000  0.0000  0.0390  0.0000  0.0000  0.0000  0.0000  0.4730  0.1390  0.0000
     1     5    20  0.0000  0.0000  0.0676  0.0000  0.0000  0.0000  0.0000  0.4926  0.1547  0.0000  0.0000  0.0000  0.0700  0.0000  0.0000  0.0000  0.0000  0.4980  0.1490  0.0000
     1     5    21  0.0000  0.0000  0.0286  0.0000  0.0000  0.0000  0.0000  0.4657  0.1293  0.0000  0.0000  0.0000  0.0290  0.0000  0.0000  0.0000  0.0000  0.4740  0.1270  0.0000
     1     5    22  0.0000  0.0000  0.0382  0.0000  0.0000  0.0000  0.0000  0.4398  0.0676  0.0000  0.0000  0.0000  0.0390  0.0000  0.0000  0.0000  0.0000  0.4350  0.0660  0.0000
     1     5    23  0.0000  0.0000  0.0000  0.0000  0.0000  0.0000  0.0000  0.2255  0.0000  0.0000  0.0000  0.0000  0.0000  0.0000  0.0000  0.0000  0.0000  0.2310  0.0000  0.0000
     1     5    24  0.0000  0.0000  0.0000  0.0000  0.0000  0.0000  0.0000  0.1004  0.0000  0.0000  0.0000  0.0000  0.0000  0.0000  0.0000  0.0000  0.0000  0.1020  0.0000  0.0000
     1     5    25  0.0000  0.0000  0.0000  0.0000  0.0000  0.0000  0.0000  0.0315  0.0000  0.0000  0.0000  0.0000  0.0000  0.0000  0.0000  0.0000  0.0000  0.0320  0.0000  0.0000
     1     5    26  0.0000  0.0000  0.0000  0.0000  0.0000  0.0000  0.0000  0.0000  0.0000  0.0000  0.0000  0.0000  0.0000  0.0000  0.0000  0.0000  0.0000  0.0000  0.0000  0.0000
     1     5    27  0.0000  0.0000  0.0000  0.0000  0.0000  0.0000  0.0000  0.0000  0.0000  0.0000  0.0000  0.0000  0.0000  0.0000  0.0000  0.0000  0.0000  0.0000  0.0000  0.0000
     1     5    28  0.0000  0.0000  0.0000  0.0000  0.0000  0.0000  0.0000  0.0000  0.0000  0.0000  0.0000  0.0000  0.0000  0.0000  0.0000  0.0000  0.0000  0.0000  0.0000  0.0000
     1     5    29  0.0000  0.0000  0.0000  0.0000  0.0000  0.0000  0.0000  0.0000  0.0000  0.0000  0.0000  0.0000  0.0000  0.0000  0.0000  0.0000  0.0000  0.0000  0.0000  0.0000
     1     5    30  0.0000  0.0000  0.0000  0.0000  0.0000  0.0000  0.0000  0.0000  0.0000  0.0000  0.0000  0.0000  0.0000  0.0000  0.0000  0.0000  0.0000  0.0000  0.0000  0.0000
     1     5    31  0.0000  0.0000  0.0000  0.0000  0.0000  0.0000  0.0000  0.0000  0.0000  0.0000  0.0000  0.0000  0.0000  0.0000  0.0000  0.0000  0.0000  0.0000  0.0000  0.0000
     1     5    32  0.0000  0.0000  0.0000  0.0000  0.0000  0.0000  0.0000  0.0000  0.0000  0.0000  0.0000  0.0000  0.0000  0.0000  0.0000  0.0000  0.0000  0.0000  0.0000  0.0000
     1     5    33  0.0000  0.0000  0.0000  0.0000  0.0000  0.0000  0.0000  0.0000  0.0000  0.0000  0.0000  0.0000  0.0000  0.0000  0.0000  0.0000  0.0000  0.0000  0.0000  0.0000
     1     5    34  0.0000  0.0000  0.0000  0.0000  0.0000  0.0000  0.0000  0.0000  0.0000  0.0000  0.0000  0.0000  0.0000  0.0000  0.0000  0.0000  0.0000  0.0000  0.0000  0.0000
     1     5    35  0.0000  0.0000  0.0000  0.0000  0.0000  0.0000  0.0000  0.0000  0.0000  0.0000  0.0000  0.0000  0.0000  0.0000  0.0000  0.0000  0.0000  0.0000  0.0000  0.0000
     1     5    36  0.0000  0.0000  0.0000  0.0000  0.0000  0.0000  0.0000  0.0000  0.0000  0.0000  0.0000  0.0000  0.0000  0.0000  0.0000  0.0000  0.0000  0.0000  0.0000  0.0000
     1     5    37  0.0000  0.0000  0.0000  0.0000  0.0000  0.0000  0.0000  0.0000  0.0000  0.0000  0.0000  0.0000  0.0000  0.0000  0.0000  0.0000  0.0000  0.0000  0.0000  0.0000
     1     5    38  0.0000  0.0000  0.0000  0.0000  0.0000  0.0000  0.0000  0.0000  0.0000  0.0000  0.0000  0.0000  0.0000  0.0000  0.0000  0.0000  0.0000  0.0000  0.0000  0.0000
     1     5    39  0.0000  0.0000  0.0000  0.0000  0.0000  0.0000  0.0000  0.0000  0.0000  0.0000  0.0000  0.0000  0.0000  0.0000  0.0000  0.0000  0.0000  0.0000  0.0000  0.0000
     1     5    40  0.0000  0.0000  0.0000  0.0000  0.0000  0.0000  0.0000  0.0000  0.0000  0.0000  0.0000  0.0000  0.0000  0.0000  0.0000  0.0000  0.0000  0.0000  0.0000  0.0000
     1     6     0  0.5000  0.5000  0.5000  0.5000  0.5000  0.5000  0.5000  0.5000  0.5000  0.5000  0.4600  0.5800  0.4600  0.4800  0.4800  0.5200  0.5000  0.5000  0.5200  0.4800
     1     6     1  0.4878  0.4912  0.4999  0.5000  0.5000  0.4812  0.4880  0.4992  0.4850  0.4994  0.5040  0.4650  0.5030  0.5020  0.5020  0.4780  0.4710  0.4840  0.4930  0.4960
     1     6     2  0.4984  0.4544  0.4919  0.4970  0.4798  0.4935  0.4819  0.4901  0.4999  0.5000  0.4680  0.4580  0.4970  0.5280  0.4810  0.4720  0.4820  0.4990  0.5030  0.4680
     1     6     3  0.4838  0.4147  0.4625  0.4890  0.4297  0.4995  0.4665  0.4297  0.4665  0.4946  0.4880  0.4210  0.4760  0.4720  0.4310  0.5010  0.4630  0.4390  0.4890  0.5140
     1     6     4  0.4854  0.3720  0.3765  0.4998  0.4498  0.4995  0.4842  0.3895  0.4278  0.4827  0.4910  0.3760  0.3770  0.4820  0.4410  0.4820  0.4940  0.3960  0.4240  0.4700
     1     6     5  0.4754  0.2933  0.3951  0.4966  0.4574  0.4877  0.4208  0.4155  0.3432  0.4998  0.4780  0.2830  0.3920  0.4800  0.4700  0.4550  0.4140  0.4290  0.3640  0.5220
     1     6     6  0.4997  0.1066  0.3720  0.4616  0.4751  0.4804  0.2802  0.3312  0.2702  0.4745  0.4980  0.1050  0.3720  0.4750  0.4850  0.4880  0.2730  0.3230  0.2520  0.4840
     1     6     7  0.4810  0.1268  0.3843  0.3804  0.4544  0.3188  0.1564  0.2708  0.2633  0.4485  0.4950  0.1300  0.3810  0.3770  0.4580  0.3340  0.1550  0.2790  0.2600  0.4470
     1     6     8  0.4356  0.1146  0.4263  0.2444  0.4864  0.2357  0.1489  0.2874  0.2997  0.4802  0.4230  0.1180  0.4120  0.2470  0.5170  0.2330  0.1480  0.2740  0.2950  0.4870
     1     6     9  0.1997  0.0740  0.4941  0.0276  0.3200  0.0382  0.1285  0.2907  0.1942  0.3295  0.1950  0.0770  0.4930  0.0280  0.3100  0.0390  0.1300  0.3050  0.1940  0.3220
     1     6    10  0.0000  0.0000  0.4908  0.0685  0.1638  0.0000  0.0344  0.2599  0.1539  0.2408  0.0000  0.0000  0.4980  0.0670  0.1600  0.0000  0.0350  0.2610  0.1480  0.2460
     1     6    11  0.0000  0.0000  0.4861  0.0768  0.1464  0.0000  0.0000  0.1539  0.0373  0.2120  0.0000  0.0000  0.5190  0.0800  0.1510  0.0000  0.0000  0.1580  0.0340  0.2070
     1     6    12  0.0000  0.0000  0.4970  0.0000  0.0896  0.0000  0.0000  0.2379  0.0000  0.0601  0.0000  0.0000  0.4860  0.0000  0.0880  0.0000  0.0000  0.2320  0.0000  0.0520
     1     6    13  0.0000  0.0000  0.4827  0.0000  0.0315  0.0000  0.0000  0.2328  0.0000  0.0305  0.0000  0.0000  0.4940  0.0000  0.0320  0.0000  0.0000  0.2370  0.0000  0.0290
     1     6    14  0.0000  0.0000  0.4940  0.0000  0.0363  0.0000  0.0000  0.2619  0.0000  0.0000  0.0000  0.0000  0.5100  0.0000  0.0370  0.0000  0.0000  0.2680  0.0000  0.0000
     1     6    15  0.0000  0.0000  0.3809  0.0000  0.0421  0.0000  0.0000  0.1974  0.0000  0.0000  0.0000  0.0000  0.3740  0.0000  0.0430  0.0000  0.0000  0.2060  0.0000  0.0000
     1     6    16  0.0000  0.0000  0.3987  0.0000  0.0000  0.0000  0.0000  0.2157  0.0000  0.0000  0.0000  0.0000  0.3920  0.0000  0.0000  0.0000  0.0000  0.2140  0.0000  0.0000
     1     6    17  0.0000  0.0000  0.3643  0.0000  0.0000  0.0000  0.0000  0.2386  0.0000  0.0000  0.0000  0.0000  0.3610  0.0000  0.0000  0.0000  0.0000  0.2350  0.0000  0.0000
     1     6    18  0.0000  0.0000  0.2202  0.0000  0.0000  0.0000  0.0000  0.2735  0.0000  0.0000  0.0000  0.0000  0.2220  0.0000  0.0000  0.0000  0.0000  0.2830  0.0000  0.0000
     1     6    19  0.0000  0.0000  0.2335  0.0000  0.0000  0.0000  0.0000  0.3745  0.0000  0.0000  0.0000  0.0000  0.2160  0.0000  0.0000  0.0000  0.0000  0.3830  0.0000  0.0000
     1     6    20  0.0000  0.0000  0.1259  0.0000  0.0000  0.0000  0.0000  0.4747  0.0000  0.0000  0.0000  0.0000  0.1230  0.0000  0.0000  0.0000  0.0000  0.4650  0.0000  0.0000
     1     6    21  0.0000  0.0000  0.0266  0.0000  0.0000  0.0000  0.0000  0.4352  0.0000  0.0000  0.0000  0.0000  0.0270  0.0000  0.0000  0.0000  0.0000  0.4320  0.0000  0.0000
     1     6    22  0.0000  0.0000  0.0000  0.0000  0.0000  0.0000  0.0000  0.3443  0.0000  0.0000  0.0000  0.0000  0.0000  0.0000  0.0000  0.0000  0.0000  0.3440  0.0000  0.0000
     1     6    23  0.0000  0.0000  0.0000  0.0000  0.0000  0.0000  0.0000  0.2626  0.0000  0.0000  0.0000  0.0000  0.0000  0.0000  0.0000  0.0000  0.0000  0.2590  0.0000  0.0000
     1     6    24  0.0000  0.0000  0.0000  0.0000  0.0000  0.0000  0.0000  0.0601  0.0000  0.0000  0.0000  0.0000  0.0000  0.0000  0.0000  0.0000  0.0000  0.0600  0.0000  0.0000
     1     6    25  0.0000  0.0000  0.0000  0.0000  0.0000  0.0000  0.0000  0.0591  0.0000  0.0000  0.0000  0.0000  0.0000  0.0000  0.0000  0.0000  0.0000  0.0590  0.0000  0.0000
     1     6    26  0.0000  0.0000  0.0000  0.0000  0.0000  0.0000  0.0000  0.0247  0.0000  0.0000  0.0000  0.0000  0.0000  0.0000  0.0000  0.0000  0.0000  0.0250  0.0000  0.0000
     1     6    27  0.0000  0.0000  0.0000  0.0000  0.0000  0.0000  0.0000  0.0402  0.0000  0.0000  0.0000  0.0000  0.0000  0.0000  0.0000  0.0000  0.0000  0.0410  0.0000  0.0000
     1     6    28  0.0000  0.0000  0.0000  0.0000  0.0000  0.0000  0.0000  0.0286  0.0000  0.0000  0.0000  0.0000  0.0000  0.0000  0.0000  0.0000  0.0000  0.0290  0.0000  0.0000
     1     6    29  0.0000  0.0000  0.0000  0.0000  0.0000  0.0000  0.0000  0.0000  0.0000  0.0000  0.0000  0.0000  0.0000  0.0000  0.0000  0.0000  0.0000  0.0000  0.0000  0.0000
     1     6    30  0.0000  0.0000  0.0000  0.0000  0.0000  0.0000  0.0000  0.0000  0.0000  0.0000  0.0000  0.0000  0.0000  0.0000  0.0000  0.0000  0.0000  0.0000  0.0000  0.0000
     1     6    31  0.0000  0.0000  0.0000  0.0000  0.0000  0.0000  0.0000  0.0000  0.0000  0.0000  0.0000  0.0000  0.0000  0.0000  0.0000  0.0000  0.0000  0.0000  0.0000  0.0000
     1     6    32  0.0000  0.0000  0.0000  0.0000  0.0000  0.0000  0.0000  0.0000  0.0000  0.0000  0.0000  0.0000  0.0000  0.0000  0.0000  0.0000  0.0000  0.0000  0.0000  0.0000
     1     6    33  0.0000  0.0000  0.0000  0.0000  0.0000  0.0000  0.0000  0.0000  0.0000  0.0000  0.0000  0.0000  0.0000  0.0000  0.0000  0.0000  0.0000  0.0000  0.0000  0.0000
     1     6    34  0.0000  0.0000  0.0000  0.0000  0.0000  0.0000  0.0000  0.0000  0.0000  0.0000  0.0000  0.0000  0.0000  0.0000  0.0000  0.0000  0.0000  0.0000  0.0000  0.0000
     1     6    35  0.0000  0.0000  0.0000  0.0000  0.0000  0.0000  0.0000  0.0000  0.0000  0.0000  0.0000  0.0000  0.0000  0.0000  0.0000  0.0000  0.0000  0.0000  0.0000  0.0000
     1     6    36  0.0000  0.0000  0.0000  0.0000  0.0000  0.0000  0.0000  0.0000  0.0000  0.0000  0.0000  0.0000  0.0000  0.0000  0.0000  0.0000  0.0000  0.0000  0.0000  0.0000
     1     6    37  0.0000  0.0000  0.0000  0.0000  0.0000  0.0000  0.0000  0.0000  0.0000  0.0000  0.0000  0.0000  0.0000  0.0000  0.0000  0.0000  0.0000  0.0000  0.0000  0.0000
     1     6    38  0.0000  0.0000  0.0000  0.0000  0.0000  0.0000  0.0000  0.0000  0.0000  0.0000  0.0000  0.0000  0.0000  0.0000  0.0000  0.0000  0.0000  0.0000  0.0000  0.0000
     1     6    39  0.0000  0.0000  0.0000  0.0000  0.0000  0.0000  0.0000  0.0000  0.0000  0.0000  0.0000  0.0000  0.0000  0.0000  0.0000  0.0000  0.0000  0.0000  0.0000  0.0000
     1     6    40  0.0000  0.0000  0.0000  0.0000  0.0000  0.0000  0.0000  0.0000  0.0000  0.0000  0.0000  0.0000  0.0000  0.0000  0.0000  0.0000  0.0000  0.0000  0.0000  0.0000
     1     7     0  0.5000  0.5000  0.5000  0.5000  0.5000  0.5000  0.5000  0.5000  0.5000  0.5000  0.4600  0.5800  0.4600  0.4800  0.4800  0.5200  0.5000  0.5000  0.5200  0.4800
     1     7     1  0.4949  0.4984  0.4872  0.5000  0.5000  0.4980  0.4947  0.4967  0.4847  0.4956  0.5110  0.5010  0.4680  0.5220  0.4960  0.4970  0.5210  0.4850  0.4910  0.4740
     1     7     2  0.4627  0.4756  0.3715  0.4901  0.4988  0.4994  0.4988  0.4961  0.4491  0.4582  0.4470  0.4850  0.3670  0.4810  0.5070  0.4970  0.5080  0.5320  0.4390  0.4510
     1     7     3  0.4488  0.4101  0.1935  0.4736  0.4976  0.4985  0.4944  0.4562  0.3867  0.4373  0.4480  0.4040  0.1910  0.4840  0.4940  0.4890  0.4980  0.4640  0.3880  0.4360
     1     7     4  0.3426  0.3520  0.1942  0.4988  0.4784  0.5000  0.4910  0.4472  0.3170  0.4338  0.3410  0.3660  0.2100  0.5060  0.4740  0.4950  0.4920  0.4430  0.3170  0.4280
     1     7     5  0.2225  0.2990  0.1154  0.4707  0.4672  0.4999  0.4845  0.4377  0.1572  0.4122  0.2210  0.3120  0.1130  0.4920  0.4780  0.5090  0.4760  0.4090  0.1600  0.4050
     1     7     6  0.2494  0.1832  0.0382  0.3745  0.4188  0.4985  0.4126  0.3809  0.0914  0.3740  0.2560  0.1800  0.0390  0.3570  0.4110  0.4800  0.4420  0.3660  0.0920  0.3840
     1     7     7  0.1824  0.3003  0.0000  0.2585  0.4200  0.4867  0.4462  0.3097  0.0373  0.1872  0.1790  0.2880  0.0000  0.2630  0.4320  0.4910  0.4420  0.3070  0.0380  0.1930
     1     7     8  0.1455  0.2822  0.0000  0.1872  0.4236  0.4688  0.3730  0.3460  0.0000  0.0363  0.1400  0.2840  0.0000  0.1930  0.4350  0.4580  0.3700  0.3410  0.0000  0.0330
     1     7     9  0.0000  0.2314  0.0000  0.0722  0.4804  0.4869  0.3358  0.3009  0.0000  0.0000  0.0000  0.2370  0.0000  0.0710  0.4940  0.4680  0.3250  0.2950  0.0000  0.0000
     1     7    10  0.0000  0.2401  0.0000  0.0620  0.4184  0.4779  0.2255  0.3028  0.0000  0.0000  0.0000  0.2370  0.0000  0.0600  0.4260  0.4840  0.2230  0.2940  0.0000  0.0000
     1     7    11  0.0000  0.0676  0.0000  0.0325  0.3564  0.3974  0.0685  0.3606  0.0000  0.0000  0.0000  0.0700  0.0000  0.0330  0.3660  0.3850  0.0710  0.3660  0.0000  0.0000
     1     7    12  0.0000  0.0000  0.0000  0.0000  0.3531  0.3848  0.0000  0.2550  0.0000  0.0000  0.0000  0.0000  0.0000  0.0000  0.3540  0.3680  0.0000  0.2440  0.0000  0.0000
     1     7    13  0.0000  0.0000  0.0000  0.0000  0.4236  0.4366  0.0000  0.2202  0.0000  0.0000  0.0000  0.0000  0.0000  0.0000  0.4270  0.4480  0.0000  0.2180  0.0000  0.0000
     1     7    14  0.0000  0.0000  0.0000  0.0000  0.3795  0.4352  0.0000  0.1989  0.0000  0.0000  0.0000  0.0000  0.0000  0.0000  0.3810  0.4480  0.0000  0.2080  0.0000  0.0000
     1     7    15  0.0000  0.0000  0.0000  0.0000  0.4263  0.4690  0.0000  0.2479  0.0000  0.0000  0.0000  0.0000  0.0000  0.0000  0.4400  0.4310  0.0000  0.2520  0.0000  0.0000
     1     7    16  0.0000  0.0000  0.0000  0.0000  0.4247  0.4999  0.0000  0.3158  0.0000  0.0000  0.0000  0.0000  0.0000  0.0000  0.4280  0.4850  0.0000  0.3230  0.0000  0.0000
     1     7    17  0.0000  0.0000  0.0000  0.0000  0.3987  0.4963  0.0000  0.3254  0.0000  0.0000  0.0000  0.0000  0.0000  0.0000  0.3980  0.5120  0.0000  0.3190  0.0000  0.0000
     1     7    18  0.0000  0.0000  0.0000  0.0000  0.4412  0.5000  0.0000  0.4164  0.0000  0.0000  0.0000  0.0000  0.0000  0.0000  0.4670  0.4940  0.0000  0.3910  0.0000  0.0000
     1     7    19  0.0000  0.0000  0.0000  0.0000  0.4670  0.4665  0.0000  0.4224  0.0000  0.0000  0.0000  0.0000  0.0000  0.0000  0.4830  0.4690  0.0000  0.4340  0.0000  0.0000
     1     7    20  0.0000  0.0000  0.0000  0.0000  0.4905  0.4462  0.0000  0.4874  0.0000  0.0000  0.0000  0.0000  0.0000  0.0000  0.5020  0.4640  0.0000  0.4910  0.0000  0.0000
     1     7    21  0.0000  0.0000  0.0000  0.0000  0.4975  0.4878  0.0000  0.4980  0.0000  0.0000  0.0000  0.0000  0.0000  0.0000  0.5290  0.4980  0.0000  0.5050  0.0000  0.0000
     1     7    22  0.0000  0.0000  0.0000  0.0000  0.4995  0.4804  0.0000  0.4745  0.0000  0.0000  0.0000  0.0000  0.0000  0.0000  0.5340  0.4660  0.0000  0.5100  0.0000  0.0000
     1     7    23  0.0000  0.0000  0.0000  0.0000  0.4999  0.4765  0.0000  0.4740  0.0000  0.0000  0.0000  0.0000  0.0000  0.0000  0.5080  0.4770  0.0000  0.4780  0.0000  0.0000
     1     7    24  0.0000  0.0000  0.0000  0.0000  0.4825  0.4196  0.0000  0.4084  0.0000  0.0000  0.0000  0.0000  0.0000  0.0000  0.4730  0.4250  0.0000  0.4280  0.0000  0.0000
     1     7    25  0.0000  0.0000  0.0000  0.0000  0.4071  0.2472  0.0000  0.3182  0.0000  0.0000  0.0000  0.0000  0.0000  0.0000  0.4010  0.2430  0.0000  0.3150  0.0000  0.0000
     1     7    26  0.0000  0.0000  0.0000  0.0000  0.3531  0.1589  0.0000  0.2180  0.0000  0.0000  0.0000  0.0000  0.0000  0.0000  0.3460  0.1640  0.0000  0.2190  0.0000  0.0000
     1     7    27  0.0000  0.0000  0.0000  0.0000  0.1880  0.0315  0.0000  0.0000  0.0000  0.0000  0.0000  0.0000  0.0000  0.0000  0.1920  0.0320  0.0000  0.0000  0.0000  0.0000
     1     7    28  0.0000  0.0000  0.0000  0.0000  0.0620  0.0000  0.0000  0.0000  0.0000  0.0000  0.0000  0.0000  0.0000  0.0000  0.0620  0.0000  0.0000  0.0000  0.0000  0.0000
     1     7    29  0.0000  0.0000  0.0000  0.0000  0.0392  0.0000  0.0000  0.0000  0.0000  0.0000  0.0000  0.0000  0.0000  0.0000  0.0400  0.0000  0.0000  0.0000  0.0000  0.0000
     1     7    30  0.0000  0.0000  0.0000  0.0000  0.0000  0.0000  0.0000  0.0000  0.0000  0.0000  0.0000  0.0000  0.0000  0.0000  0.0000  0.0000  0.0000  0.0000  0.0000  0.0000
     1     7    31  0.0000  0.0000  0.0000  0.0000  0.0000  0.0000  0.0000  0.0000  0.0000  0.0000  0.0000  0.0000  0.0000  0.0000  0.0000  0.0000  0.0000  0.0000  0.0000  0.0000
     1     7    32  0.0000  0.0000  0.0000  0.0000  0.0000  0.0000  0.0000  0.0000  0.0000  0.0000  0.0000  0.0000  0.0000  0.0000  0.0000  0.0000  0.0000  0.0000  0.0000  0.0000
     1     7    33  0.0000  0.0000  0.0000  0.0000  0.0000  0.0000  0.0000  0.0000  0.0000  0.0000  0.0000  0.0000  0.0000  0.0000  0.0000  0.0000  0.0000  0.0000  0.0000  0.0000
     1     7    34  0.0000  0.0000  0.0000  0.0000  0.0000  0.0000  0.0000  0.0000  0.0000  0.0000  0.0000  0.0000  0.0000  0.0000  0.0000  0.0000  0.0000  0.0000  0.0000  0.0000
     1     7    35  0.0000  0.0000  0.0000  0.0000  0.0000  0.0000  0.0000  0.0000  0.0000  0.0000  0.0000  0.0000  0.0000  0.0000  0.0000  0.0000  0.0000  0.0000  0.0000  0.0000
     1     7    36  0.0000  0.0000  0.0000  0.0000  0.0000  0.0000  0.0000  0.0000  0.0000  0.0000  0.0000  0.0000  0.0000  0.0000  0.0000  0.0000  0.0000  0.0000  0.0000  0.0000
     1     7    37  0.0000  0.0000  0.0000  0.0000  0.0000  0.0000  0.0000  0.0000  0.0000  0.0000  0.0000  0.0000  0.0000  0.0000  0.0000  0.0000  0.0000  0.0000  0.0000  0.0000
     1     7    38  0.0000  0.0000  0.0000  0.0000  0.0000  0.0000  0.0000  0.0000  0.0000  0.0000  0.0000  0.0000  0.0000  0.0000  0.0000  0.0000  0.0000  0.0000  0.0000  0.0000
     1     7    39  0.0000  0.0000  0.0000  0.0000  0.0000  0.0000  0.0000  0.0000  0.0000  0.0000  0.0000  0.0000  0.0000  0.0000  0.0000  0.0000  0.0000  0.0000  0.0000  0.0000
     1     7    40  0.0000  0.0000  0.0000  0.0000  0.0000  0.0000  0.0000  0.0000  0.0000  0.0000  0.0000  0.0000  0.0000  0.0000  0.0000  0.0000  0.0000  0.0000  0.0000  0.0000
     1     8     0  0.5000  0.5000  0.5000  0.5000  0.5000  0.5000  0.5000  0.5000  0.5000  0.5000  0.4600  0.5800  0.4600  0.4800  0.4800  0.5200  0.5000  0.5000  0.5200  0.4800
     1     8     1  0.4989  0.4585  0.4984  0.4556  0.4935  0.4857  0.4999  0.4745  0.4977  0.4682  0.5010  0.4540  0.4900  0.4480  0.5120  0.4770  0.4980  0.4600  0.5080  0.4860
     1     8     2  0.4923  0.3622  0.4974  0.3735  0.4985  0.4957  0.4834  0.4425  0.5000  0.4985  0.4760  0.3470  0.5120  0.3710  0.5220  0.4990  0.4800  0.4490  0.4760  0.4860
     1     8     3  0.4949  0.2613  0.4172  0.2299  0.4874  0.4582  0.4338  0.4707  0.4675  0.4970  0.5150  0.2650  0.3970  0.2230  0.4990  0.4590  0.4180  0.4540  0.4830  0.5180
     1     8     4  0.3306  0.1497  0.2647  0.1736  0.4602  0.3121  0.3829  0.4685  0.3780  0.5000  0.3200  0.1550  0.2660  0.1720  0.4680  0.3170  0.3760  0.4650  0.3840  0.4910
     1     8     5  0.1711  0.1539  0.1744  0.1421  0.4667  0.1671  0.2028  0.4806  0.2769  0.4600  0.1710  0.1540  0.1750  0.1420  0.4680  0.1700  0.2030  0.4870  0.2760  0.4690
     1     8     6  0.0657  0.0823  0.0977  0.0354  0.4019  0.0563  0.0506  0.4526  0.2585  0.4682  0.0660  0.0840  0.0910  0.0360  0.4050  0.0540  0.0500  0.4580  0.2470  0.4700
     1     8     7  0.0000  0.0000  0.0208  0.0000  0.3493  0.0000  0.0000  0.4488  0.1760  0.4005  0.0000  0.0000  0.0210  0.0000  0.3490  0.0000  0.0000  0.4800  0.1830  0.3820
     1     8     8  0.0000  0.0000  0.0000  0.0000  0.4200  0.0000  0.0000  0.3590  0.1556  0.4114  0.0000  0.0000  0.0000  0.0000  0.3980  0.0000  0.0000  0.3450  0.1640  0.4170
     1     8     9  0.0000  0.0000  0.0000  0.0000  0.4168  0.0000  0.0000  0.3843  0.1903  0.4565  0.0000  0.0000  0.0000  0.0000  0.4080  0.0000  0.0000  0.3810  0.1910  0.4690
     1     8    10  0.0000  0.0000  0.0000  0.0000  0.4955  0.0000  0.0000  0.4172  0.1597  0.4356  0.0000  0.0000  0.0000  0.0000  0.5230  0.0000  0.0000  0.4170  0.1610  0.4390
     1     8    11  0.0000  0.0000  0.0000  0.0000  0.4994  0.0000  0.0000  0.3632  0.1981  0.3735  0.0000  0.0000  0.0000  0.0000  0.4930  0.0000  0.0000  0.3590  0.1950  0.3750
     1     8    12  0.0000  0.0000  0.0000  0.0000  0.4940  0.0000  0.0000  0.3622  0.1022  0.3121  0.0000  0.0000  0.0000  0.0000  0.5080  0.0000  0.0000  0.3650  0.0980  0.3070
     1     8    13  0.0000  0.0000  0.0000  0.0000  0.4890  0.0000  0.0000  0.2515  0.0860  0.2299  0.0000  0.0000  0.0000  0.0000  0.5060  0.0000  0.0000  0.2630  0.0820  0.2290
     1     8    14  0.0000  0.0000  0.0000  0.0000  0.4942  0.0000  0.0000  0.2277  0.0620  0.1564  0.0000  0.0000  0.0000  0.0000  0.5060  0.0000  0.0000  0.2380  0.0560  0.1570
     1     8    15  0.0000  0.0000  0.0000  0.0000  0.4889  0.0000  0.0000  0.2135  0.0295  0.1404  0.0000  0.0000  0.0000  0.0000  0.4870  0.0000  0.0000  0.2130  0.0300  0.1320
     1     8    16  0.0000  0.0000  0.0000  0.0000  0.4808  0.0000  0.0000  0.1421  0.0694  0.0648  0.0000  0.0000  0.0000  0.0000  0.4880  0.0000  0.0000  0.1400  0.0680  0.0650
     1     8    17  0.0000  0.0000  0.0000  0.0000  0.4568  0.0000  0.0000  0.1711  0.0000  0.0620  0.0000  0.0000  0.0000  0.0000  0.4580  0.0000  0.0000  0.1770  0.0000  0.0600
     1     8    18  0.0000  0.0000  0.0000  0.0000  0.4504  0.0000  0.0000  0.1935  0.0000  0.0295  0.0000  0.0000  0.0000  0.0000  0.4390  0.0000  0.0000  0.1910  0.0000  0.0300
     1     8    19  0.0000  0.0000  0.0000  0.0000  0.4997  0.0000  0.0000  0.1489  0.0000  0.0000  0.0000  0.0000  0.0000  0.0000  0.4950  0.0000  0.0000  0.1540  0.0000  0.0000
     1     8    20  0.0000  0.0000  0.0000  0.0000  0.4923  0.0000  0.0000  0.1522  0.0000  0.0000  0.0000  0.0000  0.0000  0.0000  0.4840  0.0000  0.0000  0.1500  0.0000  0.0000
     1     8    21  0.0000  0.0000  0.0000  0.0000  0.4997  0.0000  0.0000  0.1362  0.0000  0.0000  0.0000  0.0000  0.0000  0.0000  0.4720  0.0000  0.0000  0.1390  0.0000  0.0000
     1     8    22  0.0000  0.0000  0.0000  0.0000  0.4959  0.0000  0.0000  0.2180  0.0000  0.0000  0.0000  0.0000  0.0000  0.0000  0.4990  0.0000  0.0000  0.2310  0.0000  0.0000
     1     8    23  0.0000  0.0000  0.0000  0.0000  0.4442  0.0000  0.0000  0.2661  0.0000  0.0000  0.0000  0.0000  0.0000  0.0000  0.4260  0.0000  0.0000  0.2680  0.0000  0.0000
     1     8    24  0.0000  0.0000  0.0000  0.0000  0.3103  0.0000  0.0000  0.2564  0.0000  0.0000  0.0000  0.0000  0.0000  0.0000  0.3260  0.0000  0.0000  0.2540  0.0000  0.0000
     1     8    25  0.0000  0.0000  0.0000  0.0000  0.2314  0.0000  0.0000  0.3090  0.0000  0.0000  0.0000  0.0000  0.0000  0.0000  0.2330  0.0000  0.0000  0.3060  0.0000  0.0000
     1     8    26  0.0000  0.0000  0.0000  0.0000  0.2451  0.0000  0.0000  0.3047  0.0000  0.0000  0.0000  0.0000  0.0000  0.0000  0.2480  0.0000  0.0000  0.2950  0.0000  0.0000
     1     8    27  0.0000  0.0000  0.0000  0.0000  0.0759  0.0000  0.0000  0.2742  0.0000  0.0000  0.0000  0.0000  0.0000  0.0000  0.0750  0.0000  0.0000  0.2800  0.0000  0.0000
     1     8    28  0.0000  0.0000  0.0000  0.0000  0.0373  0.0000  0.0000  0.2668  0.0000  0.0000  0.0000  0.0000  0.0000  0.0000  0.0380  0.0000  0.0000  0.2650  0.0000  0.0000
     1     8    29  0.0000  0.0000  0.0000  0.0000  0.0000  0.0000  0.0000  0.2557  0.0000  0.0000  0.0000  0.0000  0.0000  0.0000  0.0000  0.0000  0.0000  0.2470  0.0000  0.0000
     1     8    30  0.0000  0.0000  0.0000  0.0000  0.0000  0.0000  0.0000  0.1172  0.0000  0.0000  0.0000  0.0000  0.0000  0.0000  0.0000  0.0000  0.0000  0.1150  0.0000  0.0000
     1     8    31  0.0000  0.0000  0.0000  0.0000  0.0000  0.0000  0.0000  0.0869  0.0000  0.0000  0.0000  0.0000  0.0000  0.0000  0.0000  0.0000  0.0000  0.0890  0.0000  0.0000
     1     8    32  0.0000  0.0000  0.0000  0.0000  0.0000  0.0000  0.0000  0.0977  0.0000  0.0000  0.0000  0.0000  0.0000  0.0000  0.0000  0.0000  0.0000  0.0930  0.0000  0.0000
     1     8    33  0.0000  0.0000  0.0000  0.0000  0.0000  0.0000  0.0000  0.0823  0.0000  0.0000  0.0000  0.0000  0.0000  0.0000  0.0000  0.0000  0.0000  0.0780  0.0000  0.0000
     1     8    34  0.0000  0.0000  0.0000  0.0000  0.0000  0.0000  0.0000  0.0629  0.0000  0.0000  0.0000  0.0000  0.0000  0.0000  0.0000  0.0000  0.0000  0.0650  0.0000  0.0000
     1     8    35  0.0000  0.0000  0.0000  0.0000  0.0000  0.0000  0.0000  0.1903  0.0000  0.0000  0.0000  0.0000  0.0000  0.0000  0.0000  0.0000  0.0000  0.1950  0.0000  0.0000
     1     8    36  0.0000  0.0000  0.0000  0.0000  0.0000  0.0000  0.0000  0.3487  0.0000  0.0000  0.0000  0.0000  0.0000  0.0000  0.0000  0.0000  0.0000  0.3280  0.0000  0.0000
     1     8    37  0.0000  0.0000  0.0000  0.0000  0.0000  0.0000  0.0000  0.2494  0.0000  0.0000  0.0000  0.0000  0.0000  0.0000  0.0000  0.0000  0.0000  0.2440  0.0000  0.0000
     1     8    38  0.0000  0.0000  0.0000  0.0000  0.0000  0.0000  0.0000  0.3127  0.0000  0.0000  0.0000  0.0000  0.0000  0.0000  0.0000  0.0000  0.0000  0.3180  0.0000  0.0000
     1     8    39  0.0000  0.0000  0.0000  0.0000  0.0000  0.0000  0.0000  0.3960  0.0000  0.0000  0.0000  0.0000  0.0000  0.0000  0.0000  0.0000  0.0000  0.3820  0.0000  0.0000
     1     8    40  0.0000  0.0000  0.0000  0.0000  0.0000  0.0000  0.0000  0.4667  0.0000  0.0000  0.0000  0.0000  0.0000  0.0000  0.0000  0.0000  0.0000  0.4840  0.0000  0.0000
     1     9     0  0.5000  0.5000  0.5000  0.5000  0.5000  0.5000  0.5000  0.5000  0.5000  0.5000  0.4600  0.5800  0.4600  0.4800  0.4800  0.5200  0.5000  0.5000  0.5200  0.4800
     1     9     1  0.4997  0.4999  0.4988  0.4922  0.4842  0.4827  0.4999  0.4989  0.4556  0.4909  0.4850  0.5080  0.4980  0.4930  0.4860  0.4840  0.5020  0.4880  0.4520  0.5130
     1     9     2  0.4997  0.4918  0.4995  0.4929  0.4330  0.4786  0.5000  0.5000  0.3974  0.4966  0.4950  0.4840  0.4870  0.4550  0.4320  0.4790  0.4560  0.4820  0.3910  0.4950
     1     9     3  0.4892  0.4967  0.4983  0.4988  0.4510  0.3564  0.4992  0.4999  0.3674  0.4970  0.4750  0.4710  0.4980  0.5040  0.4550  0.3580  0.5070  0.4820  0.3510  0.4970
     1     9     4  0.3585  0.4872  0.4510  0.4944  0.4501  0.2292  0.4959  0.4940  0.2796  0.4993  0.3740  0.4860  0.4550  0.5140  0.4520  0.2300  0.5000  0.5040  0.2860  0.5420
     1     9     5  0.0354  0.3047  0.2487  0.3415  0.4997  0.0402  0.4908  0.4922  0.1013  0.4228  0.0340  0.2950  0.2490  0.3430  0.5010  0.0410  0.4840  0.4930  0.1030  0.4170
     1     9     6  0.0000  0.2379  0.1489  0.2479  0.4968  0.0000  0.4319  0.4462  0.0000  0.2550  0.0000  0.2340  0.1460  0.2440  0.4980  0.0000  0.4190  0.4380  0.0000  0.2300
     1     9     7  0.0000  0.1004  0.0247  0.0411  0.4579  0.0000  0.2762  0.3622  0.0000  0.0832  0.0000  0.1020  0.0250  0.0420  0.4580  0.0000  0.2590  0.3810  0.0000  0.0830
     1     9     8  0.0000  0.0610  0.0000  0.0000  0.4188  0.0000  0.2051  0.3960  0.0000  0.0000  0.0000  0.0610  0.0000  0.0000  0.4210  0.0000  0.2020  0.4040  0.0000  0.0000
     1     9     9  0.0000  0.1004  0.0000  0.0000  0.3254  0.0000  0.1654  0.4501  0.0000  0.0000  0.0000  0.1040  0.0000  0.0000  0.3110  0.0000  0.1720  0.4760  0.0000  0.0000
     1     9    10  0.0000  0.0629  0.0000  0.0000  0.2888  0.0000  0.0554  0.4010  0.0000  0.0000  0.0000  0.0630  0.0000  0.0000  0.2880  0.0000  0.0570  0.3950  0.0000  0.0000
     1     9    11  0.0000  0.0286  0.0000  0.0000  0.1146  0.0000  0.0295  0.3725  0.0000  0.0000  0.0000  0.0290  0.0000  0.0000  0.1100  0.0000  0.0300  0.3870  0.0000  0.0000
     1     9    12  0.0000  0.0000  0.0000  0.0000  0.0286  0.0000  0.0000  0.3084  0.0000  0.0000  0.0000  0.0000  0.0000  0.0000  0.0290  0.0000  0.0000  0.3210  0.0000  0.0000
     1     9    13  0.0000  0.0000  0.0000  0.0000  0.0000  0.0000  0.0000  0.3951  0.0000  0.0000  0.0000  0.0000  0.0000  0.0000  0.0000  0.0000  0.0000  0.3940  0.0000  0.0000
     1     9    14  0.0000  0.0000  0.0000  0.0000  0.0000  0.0000  0.0000  0.2952  0.0000  0.0000  0.0000  0.0000  0.0000  0.0000  0.0000  0.0000  0.0000  0.2960  0.0000  0.0000
     1     9    15  0.0000  0.0000  0.0000  0.0000  0.0000  0.0000  0.0000  0.2043  0.0000  0.0000  0.0000  0.0000  0.0000  0.0000  0.0000  0.0000  0.0000  0.2190  0.0000  0.0000
     1     9    16  0.0000  0.0000  0.0000  0.0000  0.0000  0.0000  0.0000  0.2578  0.0000  0.0000  0.0000  0.0000  0.0000  0.0000  0.0000  0.0000  0.0000  0.2760  0.0000  0.0000
     1     9    17  0.0000  0.0000  0.0000  0.0000  0.0000  0.0000  0.0000  0.2335  0.0000  0.0000  0.0000  0.0000  0.0000  0.0000  0.0000  0.0000  0.0000  0.2360  0.0000  0.0000
     1     9    18  0.0000  0.0000  0.0000  0.0000  0.0000  0.0000  0.0000  0.1935  0.0000  0.0000  0.0000  0.0000  0.0000  0.0000  0.0000  0.0000  0.0000  0.1910  0.0000  0.0000
     1     9    19  0.0000  0.0000  0.0000  0.0000  0.0000  0.0000  0.0000  0.3127  0.0000  0.0000  0.0000  0.0000  0.0000  0.0000  0.0000  0.0000  0.0000  0.3140  0.0000  0.0000
     1     9    20  0.0000  0.0000  0.0000  0.0000  0.0000  0.0000  0.0000  0.2350  0.0000  0.0000  0.0000  0.0000  0.0000  0.0000  0.0000  0.0000  0.0000  0.2400  0.0000  0.0000
     1     9    21  0.0000  0.0000  0.0000  0.0000  0.0000  0.0000  0.0000  0.1776  0.0000  0.0000  0.0000  0.0000  0.0000  0.0000  0.0000  0.0000  0.0000  0.1750  0.0000  0.0000
     1     9    22  0.0000  0.0000  0.0000  0.0000  0.0000  0.0000  0.0000  0.3421  0.0000  0.0000  0.0000  0.0000  0.0000  0.0000  0.0000  0.0000  0.0000  0.3220  0.0000  0.0000
     1     9    23  0.0000  0.0000  0.0000  0.0000  0.0000  0.0000  0.0000  0.3498  0.0000  0.0000  0.0000  0.0000  0.0000  0.0000  0.0000  0.0000  0.0000  0.3500  0.0000  0.0000
     1     9    24  0.0000  0.0000  0.0000  0.0000  0.0000  0.0000  0.0000  0.4076  0.0000  0.0000  0.0000  0.0000  0.0000  0.0000  0.0000  0.0000  0.0000  0.4040  0.0000  0.0000
     1     9    25  0.0000  0.0000  0.0000  0.0000  0.0000  0.0000  0.0000  0.4251  0.0000  0.0000  0.0000  0.0000  0.0000  0.0000  0.0000  0.0000  0.0000  0.4250  0.0000  0.0000
     1     9    26  0.0000  0.0000  0.0000  0.0000  0.0000  0.0000  0.0000  0.2926  0.0000  0.0000  0.0000  0.0000  0.0000  0.0000  0.0000  0.0000  0.0000  0.2920  0.0000  0.0000
     1     9    27  0.0000  0.0000  0.0000  0.0000  0.0000  0.0000  0.0000  0.3410  0.0000  0.0000  0.0000  0.0000  0.0000  0.0000  0.0000  0.0000  0.0000  0.3380  0.0000  0.0000
     1     9    28  0.0000  0.0000  0.0000  0.0000  0.0000  0.0000  0.0000  0.4334  0.0000  0.0000  0.0000  0.0000  0.0000  0.0000  0.0000  0.0000  0.0000  0.4110  0.0000  0.0000
     1     9    29  0.0000  0.0000  0.0000  0.0000  0.0000  0.0000  0.0000  0.4278  0.0000  0.0000  0.0000  0.0000  0.0000  0.0000  0.0000  0.0000  0.0000  0.4240  0.0000  0.0000
     1     9    30  0.0000  0.0000  0.0000  0.0000  0.0000  0.0000  0.0000  0.4459  0.0000  0.0000  0.0000  0.0000  0.0000  0.0000  0.0000  0.0000  0.0000  0.4530  0.0000  0.0000
     1     9    31  0.0000  0.0000  0.0000  0.0000  0.0000  0.0000  0.0000  0.4996  0.0000  0.0000  0.0000  0.0000  0.0000  0.0000  0.0000  0.0000  0.0000  0.5270  0.0000  0.0000
     1     9    32  0.0000  0.0000  0.0000  0.0000  0.0000  0.0000  0.0000  0.4769  0.0000  0.0000  0.0000  0.0000  0.0000  0.0000  0.0000  0.0000  0.0000  0.4590  0.0000  0.0000
     1     9    33  0.0000  0.0000  0.0000  0.0000  0.0000  0.0000  0.0000  0.4155  0.0000  0.0000  0.0000  0.0000  0.0000  0.0000  0.0000  0.0000  0.0000  0.4190  0.0000  0.0000
     1     9    34  0.0000  0.0000  0.0000  0.0000  0.0000  0.0000  0.0000  0.3684  0.0000  0.0000  0.0000  0.0000  0.0000  0.0000  0.0000  0.0000  0.0000  0.3770  0.0000  0.0000
     1     9    35  0.0000  0.0000  0.0000  0.0000  0.0000  0.0000  0.0000  0.2708  0.0000  0.0000  0.0000  0.0000  0.0000  0.0000  0.0000  0.0000  0.0000  0.2530  0.0000  0.0000
     1     9    36  0.0000  0.0000  0.0000  0.0000  0.0000  0.0000  0.0000  0.2188  0.0000  0.0000  0.0000  0.0000  0.0000  0.0000  0.0000  0.0000  0.0000  0.2080  0.0000  0.0000
     1     9    37  0.0000  0.0000  0.0000  0.0000  0.0000  0.0000  0.0000  0.2386  0.0000  0.0000  0.0000  0.0000  0.0000  0.0000  0.0000  0.0000  0.0000  0.2330  0.0000  0.0000
     1     9    38  0.0000  0.0000  0.0000  0.0000  0.0000  0.0000  0.0000  0.2668  0.0000  0.0000  0.0000  0.0000  0.0000  0.0000  0.0000  0.0000  0.0000  0.2690  0.0000  0.0000
     1     9    39  0.0000  0.0000  0.0000  0.0000  0.0000  0.0000  0.0000  0.1848  0.0000  0.0000  0.0000  0.0000  0.0000  0.0000  0.0000  0.0000  0.0000  0.1880  0.0000  0.0000
     1     9    40  0.0000  0.0000  0.0000  0.0000  0.0000  0.0000  0.0000  0.0563  0.0000  0.0000  0.0000  0.0000  0.0000  0.0000  0.0000  0.0000  0.0000  0.0520  0.0000  0.0000
     1    10     0  0.5000  0.5000  0.5000  0.5000  0.5000  0.5000  0.5000  0.5000  0.5000  0.5000  0.4600  0.5800  0.4600  0.4800  0.4800  0.5200  0.5000  0.5000  0.5200  0.4800
     1    10     1  0.4902  0.4932  0.4918  0.4672  0.5000  0.4688  0.4999  0.4982  0.4994  0.4994  0.5120  0.4990  0.4900  0.4620  0.5190  0.4940  0.4900  0.5100  0.4960  0.4720
     1    10     2  0.4067  0.4893  0.4568  0.4278  0.4981  0.4831  0.4980  0.4988  0.4675  0.4952  0.4160  0.5020  0.4820  0.4220  0.4880  0.4780  0.5320  0.5020  0.4590  0.5100
     1    10     3  0.4143  0.4917  0.4151  0.3694  0.4944  0.4384  0.4905  0.4859  0.4110  0.4903  0.4240  0.4930  0.4180  0.3730  0.4860  0.4190  0.4820  0.4740  0.4360  0.4830
     1    10     4  0.3498  0.4702  0.3016  0.3312  0.4903  0.4472  0.4998  0.4972  0.3569  0.4439  0.3560  0.4740  0.2900  0.3410  0.5110  0.4610  0.4990  0.4970  0.3470  0.4370
     1    10     5  0.3224  0.4384  0.1927  0.1556  0.4446  0.4767  0.4996  0.4928  0.2835  0.4422  0.3300  0.4510  0.2000  0.1580  0.4470  0.4600  0.4950  0.4900  0.2780  0.4300
     1    10     6  0.2074  0.3432  0.1663  0.0685  0.3022  0.4990  0.4997  0.4893  0.3765  0.3705  0.2050  0.3360  0.1590  0.0710  0.3050  0.4930  0.5170  0.5120  0.3690  0.3730
     1    10     7  0.0315  0.2978  0.2578  0.0000  0.1564  0.4985  0.4861  0.4323  0.4001  0.1935  0.0320  0.3000  0.2500  0.0000  0.1550  0.5010  0.4630  0.4360  0.3990  0.1890
     1    10     8  0.0000  0.1663  0.1022  0.0000  0.0354  0.4975  0.4282  0.4405  0.3900  0.0685  0.0000  0.1570  0.1060  0.0000  0.0360  0.5170  0.4150  0.4550  0.3810  0.0710
     1    10     9  0.0000  0.1172  0.0000  0.0000  0.0363  0.4926  0.3182  0.4080  0.2926  0.0276  0.0000  0.1170  0.0000  0.0000  0.0370  0.4820  0.2890  0.4090  0.2860  0.0280
     1    10    10  0.0000  0.0000  0.0000  0.0000  0.0000  0.4933  0.0941  0.3493  0.4212  0.0000  0.0000  0.0000  0.0000  0.0000  0.0000  0.5080  0.0930  0.3330  0.4090  0.0000
     1    10    11  0.0000  0.0000  0.0000  0.0000  0.0000  0.4942  0.1093  0.2978  0.3283  0.0000  0.0000  0.0000  0.0000  0.0000  0.0000  0.4960  0.1080  0.3240  0.3360  0.0000
     1    10    12  0.0000  0.0000  0.0000  0.0000  0.0000  0.4775  0.0713  0.3090  0.3312  0.0000  0.0000  0.0000  0.0000  0.0000  0.0000  0.4900  0.0720  0.2960  0.3090  0.0000
     1    10    13  0.0000  0.0000  0.0000  0.0000  0.0000  0.4076  0.0713  0.2735  0.2379  0.0000  0.0000  0.0000  0.0000  0.0000  0.0000  0.4320  0.0720  0.2670  0.2400  0.0000
     1    10    14  0.0000  0.0000  0.0000  0.0000  0.0000  0.4384  0.0750  0.2647  0.2939  0.0000  0.0000  0.0000  0.0000  0.0000  0.0000  0.4410  0.0760  0.2760  0.2980  0.0000
     1    10    15  0.0000  0.0000  0.0000  0.0000  0.0000  0.4297  0.0000  0.2321  0.1404  0.0000  0.0000  0.0000  0.0000  0.0000  0.0000  0.4410  0.0000  0.2300  0.1420  0.0000
     1    10    16  0.0000  0.0000  0.0000  0.0000  0.0000  0.4672  0.0000  0.2217  0.1455  0.0000  0.0000  0.0000  0.0000  0.0000  0.0000  0.4680  0.0000  0.2340  0.1440  0.0000
     1    10    17  0.0000  0.0000  0.0000  0.0000  0.0000  0.4212  0.0000  0.2012  0.1613  0.0000  0.0000  0.0000  0.0000  0.0000  0.0000  0.4190  0.0000  0.2090  0.1670  0.0000
     1    10    18  0.0000  0.0000  0.0000  0.0000  0.0000  0.4224  0.0000  0.0722  0.1396  0.0000  0.0000  0.0000  0.0000  0.0000  0.0000  0.4080  0.0000  0.0750  0.1430  0.0000
     1    10    19  0.0000  0.0000  0.0000  0.0000  0.0000  0.3872  0.0000  0.0392  0.2350  0.0000  0.0000  0.0000  0.0000  0.0000  0.0000  0.4090  0.0000  0.0400  0.2400  0.0000
     1    10    20  0.0000  0.0000  0.0000  0.0000  0.0000  0.3919  0.0000  0.0402  0.2997  0.0000  0.0000  0.0000  0.0000  0.0000  0.0000  0.3910  0.0000  0.0390  0.2870  0.0000
     1    10    21  0.0000  0.0000  0.0000  0.0000  0.0000  0.3674  0.0000  0.0000  0.3684  0.0000  0.0000  0.0000  0.0000  0.0000  0.0000  0.3810  0.0000  0.0000  0.3630  0.0000
     1    10    22  0.0000  0.0000  0.0000  0.0000  0.0000  0.4304  0.0000  0.0000  0.4677  0.0000  0.0000  0.0000  0.0000  0.0000  0.0000  0.4410  0.0000  0.0000  0.4700  0.0000
     1    10    23  0.0000  0.0000  0.0000  0.0000  0.0000  0.4810  0.0000  0.0000  0.4523  0.0000  0.0000  0.0000  0.0000  0.0000  0.0000  0.4670  0.0000  0.0000  0.4510  0.0000
     1    10    24  0.0000  0.0000  0.0000  0.0000  0.0000  0.4384  0.0000  0.0000  0.2165  0.0000  0.0000  0.0000  0.0000  0.0000  0.0000  0.4430  0.0000  0.0000  0.2110  0.0000
     1    10    25  0.0000  0.0000  0.0000  0.0000  0.0000  0.3460  0.0000  0.0000  0.0000  0.0000  0.0000  0.0000  0.0000  0.0000  0.0000  0.3490  0.0000  0.0000  0.0000  0.0000
     1    10    26  0.0000  0.0000  0.0000  0.0000  0.0000  0.2715  0.0000  0.0000  0.0000  0.0000  0.0000  0.0000  0.0000  0.0000  0.0000  0.2940  0.0000  0.0000  0.0000  0.0000
     1    10    27  0.0000  0.0000  0.0000  0.0000  0.0000  0.1784  0.0000  0.0000  0.0000  0.0000  0.0000  0.0000  0.0000  0.0000  0.0000  0.1760  0.0000  0.0000  0.0000  0.0000
     1    10    28  0.0000  0.0000  0.0000  0.0000  0.0000  0.0382  0.0000  0.0000  0.0000  0.0000  0.0000  0.0000  0.0000  0.0000  0.0000  0.0390  0.0000  0.0000  0.0000  0.0000
     1    10    29  0.0000  0.0000  0.0000  0.0000  0.0000  0.0000  0.0000  0.0000  0.0000  0.0000  0.0000  0.0000  0.0000  0.0000  0.0000  0.0000  0.0000  0.0000  0.0000  0.0000
     1    10    30  0.0000  0.0000  0.0000  0.0000  0.0000  0.0000  0.0000  0.0000  0.0000  0.0000  0.0000  0.0000  0.0000  0.0000  0.0000  0.0000  0.0000  0.0000  0.0000  0.0000
     1    10    31  0.0000  0.0000  0.0000  0.0000  0.0000  0.0000  0.0000  0.0000  0.0000  0.0000  0.0000  0.0000  0.0000  0.0000  0.0000  0.0000  0.0000  0.0000  0.0000  0.0000
     1    10    32  0.0000  0.0000  0.0000  0.0000  0.0000  0.0000  0.0000  0.0000  0.0000  0.0000  0.0000  0.0000  0.0000  0.0000  0.0000  0.0000  0.0000  0.0000  0.0000  0.0000
     1    10    33  0.0000  0.0000  0.0000  0.0000  0.0000  0.0000  0.0000  0.0000  0.0000  0.0000  0.0000  0.0000  0.0000  0.0000  0.0000  0.0000  0.0000  0.0000  0.0000  0.0000
     1    10    34  0.0000  0.0000  0.0000  0.0000  0.0000  0.0000  0.0000  0.0000  0.0000  0.0000  0.0000  0.0000  0.0000  0.0000  0.0000  0.0000  0.0000  0.0000  0.0000  0.0000
     1    10    35  0.0000  0.0000  0.0000  0.0000  0.0000  0.0000  0.0000  0.0000  0.0000  0.0000  0.0000  0.0000  0.0000  0.0000  0.0000  0.0000  0.0000  0.0000  0.0000  0.0000
     1    10    36  0.0000  0.0000  0.0000  0.0000  0.0000  0.0000  0.0000  0.0000  0.0000  0.0000  0.0000  0.0000  0.0000  0.0000  0.0000  0.0000  0.0000  0.0000  0.0000  0.0000
     1    10    37  0.0000  0.0000  0.0000  0.0000  0.0000  0.0000  0.0000  0.0000  0.0000  0.0000  0.0000  0.0000  0.0000  0.0000  0.0000  0.0000  0.0000  0.0000  0.0000  0.0000
     1    10    38  0.0000  0.0000  0.0000  0.0000  0.0000  0.0000  0.0000  0.0000  0.0000  0.0000  0.0000  0.0000  0.0000  0.0000  0.0000  0.0000  0.0000  0.0000  0.0000  0.0000
     1    10    39  0.0000  0.0000  0.0000  0.0000  0.0000  0.0000  0.0000  0.0000  0.0000  0.0000  0.0000  0.0000  0.0000  0.0000  0.0000  0.0000  0.0000  0.0000  0.0000  0.0000
     1    10    40  0.0000  0.0000  0.0000  0.0000  0.0000  0.0000  0.0000  0.0000  0.0000  0.0000  0.0000  0.0000  0.0000  0.0000  0.0000  0.0000  0.0000  0.0000  0.0000  0.0000
     2     1     0  0.5000  0.5000  0.5000  0.5000  0.5000  0.5000  0.5000  0.5000  0.5000  0.5000  0.4600  0.5800  0.4600  0.4800  0.4800  0.5200  0.5000  0.5000  0.5200  0.4800
     2     1     1  0.4736  0.4966  0.4988  0.4992  0.4758  0.4973  0.4998  0.4924  0.4319  0.4767  0.4900  0.4790  0.5180  0.5120  0.4600  0.5100  0.5230  0.4930  0.4310  0.4740
     2     1     2  0.4255  0.3824  0.4951  0.5000  0.4568  0.4941  0.4602  0.5000  0.3745  0.4394  0.4080  0.3790  0.5010  0.4900  0.4420  0.5210  0.4700  0.5150  0.3830  0.4400
     2     1     3  0.3814  0.3905  0.4991  0.4936  0.3928  0.3987  0.3785  0.4967  0.2920  0.4143  0.3550  0.3940  0.5150  0.4950  0.3910  0.3940  0.3710  0.5130  0.3070  0.4080
     2     1     4  0.2913  0.3834  0.4966  0.4971  0.2842  0.2557  0.3370  0.4889  0.1506  0.3182  0.2780  0.3770  0.4820  0.4780  0.2730  0.2530  0.3410  0.4970  0.1540  0.3190
     2     1     5  0.2150  0.3996  0.4747  0.4997  0.1198  0.1539  0.3515  0.4969  0.0648  0.3312  0.2010  0.4040  0.4750  0.4970  0.1180  0.1520  0.3690  0.4770  0.0650  0.3250
     2     1     6  0.0878  0.2578  0.4827  0.4627  0.1084  0.0247  0.2564  0.4980  0.0305  0.1679  0.0880  0.2560  0.4520  0.4650  0.1050  0.0250  0.2640  0.4960  0.0290  0.1770
     2     1     7  0.0440  0.0000  0.4838  0.4867  0.0305  0.0000  0.2515  0.4874  0.0000  0.0305  0.0450  0.0000  0.4920  0.4690  0.0310  0.0000  0.2490  0.5110  0.0000  0.0310
     2     1     8  0.0000  0.0000  0.3627  0.4970  0.0000  0.0000  0.1311  0.4934  0.0000  0.0257  0.0000  0.0000  0.3720  0.4910  0.0000  0.0000  0.1330  0.5090  0.0000  0.0260
     2     1     9  0.0000  0.0000  0.2815  0.4286  0.0000  0.0000  0.0648  0.4995  0.0000  0.0286  0.0000  0.0000  0.2950  0.4300  0.0000  0.0000  0.0670  0.5130  0.0000  0.0290
     2     1    10  0.0000  0.0000  0.2606  0.4139  0.0000  0.0000  0.0000  0.5000  0.0000  0.0694  0.0000  0.0000  0.2560  0.4110  0.0000  0.0000  0.0000  0.5140  0.0000  0.0700
     2     1    11  0.0000  0.0000  0.1958  0.3375  0.0000  0.0000  0.0000  0.4898  0.0000  0.0344  0.0000  0.0000  0.1980  0.3360  0.0000  0.0000  0.0000  0.5010  0.0000  0.0350
     2     1    12  0.0000  0.0000  0.0923  0.1319  0.0000  0.0000  0.0000  0.4991  0.0000  0.0000  0.0000  0.0000  0.0890  0.1340  0.0000  0.0000  0.0000  0.5070  0.0000  0.0000
     2     1    13  0.0000  0.0000  0.1207  0.0295  0.0000  0.0000  0.0000  0.4893  0.0000  0.0000  0.0000  0.0000  0.1190  0.0300  0.0000  0.0000  0.0000  0.4980  0.0000  0.0000
     2     1    14  0.0000  0.0000  0.0841  0.0000  0.0000  0.0000  0.0000  0.4881  0.0000  0.0000  0.0000  0.0000  0.0880  0.0000  0.0000  0.0000  0.0000  0.4840  0.0000  0.0000
     2     1    15  0.0000  0.0000  0.0676  0.0000  0.0000  0.0000  0.0000  0.4538  0.0000  0.0000  0.0000  0.0000  0.0680  0.0000  0.0000  0.0000  0.0000  0.4600  0.0000  0.0000
     2     1    16  0.0000  0.0000  0.0000  0.0000  0.0000  0.0000  0.0000  0.4429  0.0000  0.0000  0.0000  0.0000  0.0000  0.0000  0.0000  0.0000  0.0000  0.4440  0.0000  0.0000
     2     1    17  0.0000  0.0000  0.0000  0.0000  0.0000  0.0000  0.0000  0.2292  0.0000  0.0000  0.0000  0.0000  0.0000  0.0000  0.0000  0.0000  0.0000  0.2240  0.0000  0.0000
     2     1    18  0.0000  0.0000  0.0000  0.0000  0.0000  0.0000  0.0000  0.2571  0.0000  0.0000  0.0000  0.0000  0.0000  0.0000  0.0000  0.0000  0.0000  0.2550  0.0000  0.0000
     2     1    19  0.0000  0.0000  0.0000  0.0000  0.0000  0.0000  0.0000  0.2059  0.0000  0.0000  0.0000  0.0000  0.0000  0.0000  0.0000  0.0000  0.0000  0.2050  0.0000  0.0000
     2     1    20  0.0000  0.0000  0.0000  0.0000  0.0000  0.0000  0.0000  0.2674  0.0000  0.0000  0.0000  0.0000  0.0000  0.0000  0.0000  0.0000  0.0000  0.2540  0.0000  0.0000
     2     1    21  0.0000  0.0000  0.0000  0.0000  0.0000  0.0000  0.0000  0.2681  0.0000  0.0000  0.0000  0.0000  0.0000  0.0000  0.0000  0.0000  0.0000  0.2710  0.0000  0.0000
     2     1    22  0.0000  0.0000  0.0000  0.0000  0.0000  0.0000  0.0000  0.2782  0.0000  0.0000  0.0000  0.0000  0.0000  0.0000  0.0000  0.0000  0.0000  0.2620  0.0000  0.0000
     2     1    23  0.0000  0.0000  0.0000  0.0000  0.0000  0.0000  0.0000  0.3694  0.0000  0.0000  0.0000  0.0000  0.0000  0.0000  0.0000  0.0000  0.0000  0.3830  0.0000  0.0000
     2     1    24  0.0000  0.0000  0.0000  0.0000  0.0000  0.0000  0.0000  0.3301  0.0000  0.0000  0.0000  0.0000  0.0000  0.0000  0.0000  0.0000  0.0000  0.3370  0.0000  0.0000
     2     1    25  0.0000  0.0000  0.0000  0.0000  0.0000  0.0000  0.0000  0.3937  0.0000  0.0000  0.0000  0.0000  0.0000  0.0000  0.0000  0.0000  0.0000  0.3890  0.0000  0.0000
     2     1    26  0.0000  0.0000  0.0000  0.0000  0.0000  0.0000  0.0000  0.4800  0.0000  0.0000  0.0000  0.0000  0.0000  0.0000  0.0000  0.0000  0.0000  0.4540  0.0000  0.0000
     2     1    27  0.0000  0.0000  0.0000  0.0000  0.0000  0.0000  0.0000  0.4969  0.0000  0.0000  0.0000  0.0000  0.0000  0.0000  0.0000  0.0000  0.0000  0.5030  0.0000  0.0000
     2     1    28  0.0000  0.0000  0.0000  0.0000  0.0000  0.0000  0.0000  0.4700  0.0000  0.0000  0.0000  0.0000  0.0000  0.0000  0.0000  0.0000  0.0000  0.4590  0.0000  0.0000
     2     1    29  0.0000  0.0000  0.0000  0.0000  0.0000  0.0000  0.0000  0.4196  0.0000  0.0000  0.0000  0.0000  0.0000  0.0000  0.0000  0.0000  0.0000  0.3930  0.0000  0.0000
     2     1    30  0.0000  0.0000  0.0000  0.0000  0.0000  0.0000  0.0000  0.2735  0.0000  0.0000  0.0000  0.0000  0.0000  0.0000  0.0000  0.0000  0.0000  0.2730  0.0000  0.0000
     2     1    31  0.0000  0.0000  0.0000  0.0000  0.0000  0.0000  0.0000  0.2051  0.0000  0.0000  0.0000  0.0000  0.0000  0.0000  0.0000  0.0000  0.0000  0.2100  0.0000  0.0000
     2     1    32  0.0000  0.0000  0.0000  0.0000  0.0000  0.0000  0.0000  0.1589  0.0000  0.0000  0.0000  0.0000  0.0000  0.0000  0.0000  0.0000  0.0000  0.1540  0.0000  0.0000
     2     1    33  0.0000  0.0000  0.0000  0.0000  0.0000  0.0000  0.0000  0.1172  0.0000  0.0000  0.0000  0.0000  0.0000  0.0000  0.0000  0.0000  0.0000  0.1150  0.0000  0.0000
     2     1    34  0.0000  0.0000  0.0000  0.0000  0.0000  0.0000  0.0000  0.1163  0.0000  0.0000  0.0000  0.0000  0.0000  0.0000  0.0000  0.0000  0.0000  0.1140  0.0000  0.0000
     2     1    35  0.0000  0.0000  0.0000  0.0000  0.0000  0.0000  0.0000  0.0363  0.0000  0.0000  0.0000  0.0000  0.0000  0.0000  0.0000  0.0000  0.0000  0.0370  0.0000  0.0000
     2     1    36  0.0000  0.0000  0.0000  0.0000  0.0000  0.0000  0.0000  0.0000  0.0000  0.0000  0.0000  0.0000  0.0000  0.0000  0.0000  0.0000  0.0000  0.0000  0.0000  0.0000
     2     1    37  0.0000  0.0000  0.0000  0.0000  0.0000  0.0000  0.0000  0.0000  0.0000  0.0000  0.0000  0.0000  0.0000  0.0000  0.0000  0.0000  0.0000  0.0000  0.0000  0.0000
     2     1    38  0.0000  0.0000  0.0000  0.0000  0.0000  0.0000  0.0000  0.0000  0.0000  0.0000  0.0000  0.0000  0.0000  0.0000  0.0000  0.0000  0.0000  0.0000  0.0000  0.0000
     2     1    39  0.0000  0.0000  0.0000  0.0000  0.0000  0.0000  0.0000  0.0000  0.0000  0.0000  0.0000  0.0000  0.0000  0.0000  0.0000  0.0000  0.0000  0.0000  0.0000  0.0000
     2     1    40  0.0000  0.0000  0.0000  0.0000  0.0000  0.0000  0.0000  0.0000  0.0000  0.0000  0.0000  0.0000  0.0000  0.0000  0.0000  0.0000  0.0000  0.0000  0.0000  0.0000
     2     2     0  0.5000  0.5000  0.5000  0.5000  0.5000  0.5000  0.5000  0.5000  0.5000  0.5000  0.4600  0.5800  0.4600  0.4800  0.4800  0.5200  0.5000  0.5000  0.5200  0.4800
     2     2     1  0.4914  0.4998  0.4957  0.4969  0.5000  0.4963  0.4990  0.5000  0.4240  0.4936  0.5250  0.5140  0.5010  0.5130  0.5330  0.4920  0.4720  0.5190  0.4080  0.4910
     2     2     2  0.4859  0.4408  0.4887  0.4996  0.4970  0.4990  0.4996  0.4984  0.3595  0.4945  0.4740  0.4460  0.4880  0.4660  0.4940  0.4890  0.5090  0.4740  0.3720  0.4690
     2     2     3  0.4105  0.3558  0.4892  0.5000  0.4649  0.4910  0.4910  0.4501  0.2613  0.4348  0.4170  0.3490  0.5010  0.4900  0.4710  0.4980  0.4680  0.4460  0.2430  0.4530
     2     2     4  0.3569  0.2451  0.3819  0.4958  0.3606  0.3426  0.4005  0.3432  0.3353  0.3460  0.3510  0.2420  0.3880  0.4720  0.3640  0.3450  0.4000  0.3380  0.3240  0.3450
     2     2     5  0.2451  0.1981  0.2529  0.4582  0.3283  0.1605  0.2210  0.2647  0.2984  0.2971  0.2580  0.2030  0.2450  0.4670  0.3260  0.1600  0.2230  0.2800  0.2810  0.2930
     2     2     6  0.1589  0.0986  0.1189  0.3643  0.2350  0.0832  0.0620  0.2089  0.2210  0.0914  0.1540  0.1000  0.1250  0.3670  0.2200  0.0790  0.0620  0.2130  0.2130  0.0900
     2     2     7  0.0266  0.0305  0.0286  0.2379  0.2247  0.0648  0.1154  0.0869  0.0286  0.0487  0.0270  0.0290  0.0250  0.2500  0.2260  0.0670  0.1150  0.0850  0.0290  0.0480
     2     2     8  0.0000  0.0000  0.0257  0.1816  0.2195  0.0247  0.0860  0.0315  0.0000  0.0000  0.0000  0.0000  0.0260  0.1840  0.2250  0.0250  0.0880  0.0280  0.0000  0.0000
     2     2     9  0.0000  0.0000  0.0000  0.1268  0.2172  0.0373  0.0276  0.0000  0.0000  0.0000  0.0000  0.0000  0.0000  0.1220  0.2220  0.0380  0.0280  0.0000  0.0000  0.0000
     2     2    10  0.0000  0.0000  0.0000  0.0000  0.1430  0.0000  0.0000  0.0000  0.0000  0.0000  0.0000  0.0000  0.0000  0.0000  0.1470  0.0000  0.0000  0.0000  0.0000  0.0000
     2     2    11  0.0000  0.0000  0.0000  0.0000  0.0334  0.0000  0.0000  0.0000  0.0000  0.0000  0.0000  0.0000  0.0000  0.0000  0.0320  0.0000  0.0000  0.0000  0.0000  0.0000
     2     2    12  0.0000  0.0000  0.0000  0.0000  0.0286  0.0000  0.0000  0.0000  0.0000  0.0000  0.0000  0.0000  0.0000  0.0000  0.0290  0.0000  0.0000  0.0000  0.0000  0.0000
     2     2    13  0.0000  0.0000  0.0000  0.0000  0.0000  0.0000  0.0000  0.0000  0.0000  0.0000  0.0000  0.0000  0.0000  0.0000  0.0000  0.0000  0.0000  0.0000  0.0000  0.0000
     2     2    14  0.0000  0.0000  0.0000  0.0000  0.0000  0.0000  0.0000  0.0000  0.0000  0.0000  0.0000  0.0000  0.0000  0.0000  0.0000  0.0000  0.0000  0.0000  0.0000  0.0000
     2     2    15  0.0000  0.0000  0.0000  0.0000  0.0000  0.0000  0.0000  0.0000  0.0000  0.0000  0.0000  0.0000  0.0000  0.0000  0.0000  0.0000  0.0000  0.0000  0.0000  0.0000
     2     2    16  0.0000  0.0000  0.0000  0.0000  0.0000  0.0000  0.0000  0.0000  0.0000  0.0000  0.0000  0.0000  0.0000  0.0000  0.0000  0.0000  0.0000  0.0000  0.0000  0.0000
     2     2    17  0.0000  0.0000  0.0000  0.0000  0.0000  0.0000  0.0000  0.0000  0.0000  0.0000  0.0000  0.0000  0.0000  0.0000  0.0000  0.0000  0.0000  0.0000  0.0000  0.0000
     2     2    18  0.0000  0.0000  0.0000  0.0000  0.0000  0.0000  0.0000  0.0000  0.0000  0.0000  0.0000  0.0000  0.0000  0.0000  0.0000  0.0000  0.0000  0.0000  0.0000  0.0000
     2     2    19  0.0000  0.0000  0.0000  0.0000  0.0000  0.0000  0.0000  0.0000  0.0000  0.0000  0.0000  0.0000  0.0000  0.0000  0.0000  0.0000  0.0000  0.0000  0.0000  0.0000
     2     2    20  0.0000  0.0000  0.0000  0.0000  0.0000  0.0000  0.0000  0.0000  0.0000  0.0000  0.0000  0.0000  0.0000  0.0000  0.0000  0.0000  0.0000  0.0000  0.0000  0.0000
     2     2    21  0.0000  0.0000  0.0000  0.0000  0.0000  0.0000  0.0000  0.0000  0.0000  0.0000  0.0000  0.0000  0.0000  0.0000  0.0000  0.0000  0.0000  0.0000  0.0000  0.0000
     2     2    22  0.0000  0.0000  0.0000  0.0000  0.0000  0.0000  0.0000  0.0000  0.0000  0.0000  0.0000  0.0000  0.0000  0.0000  0.0000  0.0000  0.0000  0.0000  0.0000  0.0000
     2     2    23  0.0000  0.0000  0.0000  0.0000  0.0000  0.0000  0.0000  0.0000  0.0000  0.0000  0.0000  0.0000  0.0000  0.0000  0.0000  0.0000  0.0000  0.0000  0.0000  0.0000
     2     2    24  0.0000  0.0000  0.0000  0.0000  0.0000  0.0000  0.0000  0.0000  0.0000  0.0000  0.0000  0.0000  0.0000  0.0000  0.0000  0.0000  0.0000  0.0000  0.0000  0.0000
     2     2    25  0.0000  0.0000  0.0000  0.0000  0.0000  0.0000  0.0000  0.0000  0.0000  0.0000  0.0000  0.0000  0.0000  0.0000  0.0000  0.0000  0.0000  0.0000  0.0000  0.0000
     2     2    26  0.0000  0.0000  0.0000  0.0000  0.0000  0.0000  0.0000  0.0000  0.0000  0.0000  0.0000  0.0000  0.0000  0.0000  0.0000  0.0000  0.0000  0.0000  0.0000  0.0000
     2     2    27  0.0000  0.0000  0.0000  0.0000  0.0000  0.0000  0.0000  0.0000  0.0000  0.0000  0.0000  0.0000  0.0000  0.0000  0.0000  0.0000  0.0000  0.0000  0.0000  0.0000
     2     2    28  0.0000  0.0000  0.0000  0.0000  0.0000  0.0000  0.0000  0.0000  0.0000  0.0000  0.0000  0.0000  0.0000  0.0000  0.0000  0.0000  0.0000  0.0000  0.0000  0.0000
     2     2    29  0.0000  0.0000  0.0000  0.0000  0.0000  0.0000  0.0000  0.0000  0.0000  0.0000  0.0000  0.0000  0.0000  0.0000  0.0000  0.0000  0.0000  0.0000  0.0000  0.0000
     2     2    30  0.0000  0.0000  0.0000  0.0000  0.0000  0.0000  0.0000  0.0000  0.0000  0.0000  0.0000  0.0000  0.0000  0.0000  0.0000  0.0000  0.0000  0.0000  0.0000  0.0000
     2     2    31  0.0000  0.0000  0.0000  0.0000  0.0000  0.0000  0.0000  0.0000  0.0000  0.0000  0.0000  0.0000  0.0000  0.0000  0.0000  0.0000  0.0000  0.0000  0.0000  0.0000
     2     2    32  0.0000  0.0000  0.0000  0.0000  0.0000  0.0000  0.0000  0.0000  0.0000  0.0000  0.0000  0.0000  0.0000  0.0000  0.0000  0.0000  0.0000  0.0000  0.0000  0.0000
     2     2    33  0.0000  0.0000  0.0000  0.0000  0.0000  0.0000  0.0000  0.0000  0.0000  0.0000  0.0000  0.0000  0.0000  0.0000  0.0000  0.0000  0.0000  0.0000  0.0000  0.0000
     2     2    34  0.0000  0.0000  0.0000  0.0000  0.0000  0.0000  0.0000  0.0000  0.0000  0.0000  0.0000  0.0000  0.0000  0.0000  0.0000  0.0000  0.0000  0.0000  0.0000  0.0000
     2     2    35  0.0000  0.0000  0.0000  0.0000  0.0000  0.0000  0.0000  0.0000  0.0000  0.0000  0.0000  0.0000  0.0000  0.0000  0.0000  0.0000  0.0000  0.0000  0.0000  0.0000
     2     2    36  0.0000  0.0000  0.0000  0.0000  0.0000  0.0000  0.0000  0.0000  0.0000  0.0000  0.0000  0.0000  0.0000  0.0000  0.0000  0.0000  0.0000  0.0000  0.0000  0.0000
     2     2    37  0.0000  0.0000  0.0000  0.0000  0.0000  0.0000  0.0000  0.0000  0.0000  0.0000  0.0000  0.0000  0.0000  0.0000  0.0000  0.0000  0.0000  0.0000  0.0000  0.0000
     2     2    38  0.0000  0.0000  0.0000  0.0000  0.0000  0.0000  0.0000  0.0000  0.0000  0.0000  0.0000  0.0000  0.0000  0.0000  0.0000  0.0000  0.0000  0.0000  0.0000  0.0000
     2     2    39  0.0000  0.0000  0.0000  0.0000  0.0000  0.0000  0.0000  0.0000  0.0000  0.0000  0.0000  0.0000  0.0000  0.0000  0.0000  0.0000  0.0000  0.0000  0.0000  0.0000
     2     2    40  0.0000  0.0000  0.0000  0.0000  0.0000  0.0000  0.0000  0.0000  0.0000  0.0000  0.0000  0.0000  0.0000  0.0000  0.0000  0.0000  0.0000  0.0000  0.0000  0.0000
     2     3     0  0.5000  0.5000  0.5000  0.5000  0.5000  0.5000  0.5000  0.5000  0.5000  0.5000  0.4600  0.5800  0.4600  0.4800  0.4800  0.5200  0.5000  0.5000  0.5200  0.4800
     2     3     1  0.4955  0.4627  0.4692  0.4956  0.4729  0.4959  0.4866  0.4933  0.4854  0.4995  0.4910  0.4610  0.4640  0.5120  0.4570  0.4830  0.4680  0.5140  0.4450  0.4690
     2     3     2  0.4682  0.4504  0.4442  0.4998  0.4881  0.4498  0.4498  0.4942  0.3996  0.4861  0.4740  0.4590  0.4540  0.4880  0.4820  0.4410  0.4470  0.4740  0.4100  0.4730
     2     3     3  0.4122  0.3520  0.4274  0.4880  0.4636  0.4482  0.4532  0.4719  0.2661  0.4442  0.4090  0.3540  0.4310  0.5050  0.4600  0.4340  0.4740  0.4710  0.2600  0.4500
     2     3     4  0.3318  0.2379  0.3928  0.4988  0.2444  0.3028  0.3127  0.4884  0.1336  0.2343  0.3340  0.2380  0.3750  0.4840  0.2290  0.3180  0.3220  0.4960  0.1380  0.2430
     2     3     5  0.2386  0.0237  0.2769  0.4751  0.2172  0.2195  0.2372  0.4850  0.0666  0.2172  0.2570  0.0240  0.2780  0.4930  0.2240  0.2210  0.2470  0.4650  0.0690  0.2180
     2     3     6  0.0286  0.0000  0.2508  0.4562  0.1311  0.1066  0.1950  0.4794  0.1556  0.0344  0.0290  0.0000  0.2540  0.4600  0.1290  0.1110  0.2030  0.4750  0.1580  0.0350
     2     3     7  0.0000  0.0000  0.1816  0.4348  0.0841  0.0629  0.1215  0.3848  0.0315  0.0000  0.0000  0.0000  0.1880  0.4230  0.0840  0.0650  0.1220  0.3960  0.0300  0.0000
     2     3     8  0.0000  0.0000  0.1066  0.4122  0.0000  0.0563  0.0257  0.2802  0.0000  0.0000  0.0000  0.0000  0.1050  0.4270  0.0000  0.0580  0.0260  0.2870  0.0000  0.0000
     2     3     9  0.0000  0.0000  0.1110  0.3398  0.0000  0.0676  0.0000  0.2749  0.0000  0.0000  0.0000  0.0000  0.1160  0.3340  0.0000  0.0680  0.0000  0.2470  0.0000  0.0000
     2     3    10  0.0000  0.0000  0.0000  0.3720  0.0000  0.0000  0.0000  0.1163  0.0000  0.0000  0.0000  0.0000  0.0000  0.3740  0.0000  0.0000  0.0000  0.1160  0.0000  0.0000
     2     3    11  0.0000  0.0000  0.0000  0.2472  0.0000  0.0000  0.0000  0.1293  0.0000  0.0000  0.0000  0.0000  0.0000  0.2230  0.0000  0.0000  0.0000  0.1330  0.0000  0.0000
     2     3    12  0.0000  0.0000  0.0000  0.1816  0.0000  0.0000  0.0000  0.0648  0.0000  0.0000  0.0000  0.0000  0.0000  0.1800  0.0000  0.0000  0.0000  0.0650  0.0000  0.0000
     2     3    13  0.0000  0.0000  0.0000  0.2112  0.0000  0.0000  0.0000  0.0722  0.0000  0.0000  0.0000  0.0000  0.0000  0.2160  0.0000  0.0000  0.0000  0.0730  0.0000  0.0000
     2     3    14  0.0000  0.0000  0.0000  0.2543  0.0000  0.0000  0.0000  0.0344  0.0000  0.0000  0.0000  0.0000  0.0000  0.2530  0.0000  0.0000  0.0000  0.0350  0.0000  0.0000
     2     3    15  0.0000  0.0000  0.0000  0.1720  0.0000  0.0000  0.0000  0.0325  0.0000  0.0000  0.0000  0.0000  0.0000  0.1680  0.0000  0.0000  0.0000  0.0290  0.0000  0.0000
     2     3    16  0.0000  0.0000  0.0000  0.1438  0.0000  0.0000  0.0000  0.0334  0.0000  0.0000  0.0000  0.0000  0.0000  0.1400  0.0000  0.0000  0.0000  0.0340  0.0000  0.0000
     2     3    17  0.0000  0.0000  0.0000  0.1285  0.0000  0.0000  0.0000  0.0000  0.0000  0.0000  0.0000  0.0000  0.0000  0.1300  0.0000  0.0000  0.0000  0.0000  0.0000  0.0000
     2     3    18  0.0000  0.0000  0.0000  0.0977  0.0000  0.0000  0.0000  0.0000  0.0000  0.0000  0.0000  0.0000  0.0000  0.0950  0.0000  0.0000  0.0000  0.0000  0.0000  0.0000
     2     3    19  0.0000  0.0000  0.0000  0.0000  0.0000  0.0000  0.0000  0.0000  0.0000  0.0000  0.0000  0.0000  0.0000  0.0000  0.0000  0.0000  0.0000  0.0000  0.0000  0.0000
     2     3    20  0.0000  0.0000  0.0000  0.0000  0.0000  0.0000  0.0000  0.0000  0.0000  0.0000  0.0000  0.0000  0.0000  0.0000  0.0000  0.0000  0.0000  0.0000  0.0000  0.0000
     2     3    21  0.0000  0.0000  0.0000  0.0000  0.0000  0.0000  0.0000  0.0000  0.0000  0.0000  0.0000  0.0000  0.0000  0.0000  0.0000  0.0000  0.0000  0.0000  0.0000  0.0000
     2     3    22  0.0000  0.0000  0.0000  0.0000  0.0000  0.0000  0.0000  0.0000  0.0000  0.0000  0.0000  0.0000  0.0000  0.0000  0.0000  0.0000  0.0000  0.0000  0.0000  0.0000
     2     3    23  0.0000  0.0000  0.0000  0.0000  0.0000  0.0000  0.0000  0.0000  0.0000  0.0000  0.0000  0.0000  0.0000  0.0000  0.0000  0.0000  0.0000  0.0000  0.0000  0.0000
     2     3    24  0.0000  0.0000  0.0000  0.0000  0.0000  0.0000  0.0000  0.0000  0.0000  0.0000  0.0000  0.0000  0.0000  0.0000  0.0000  0.0000  0.0000  0.0000  0.0000  0.0000
     2     3    25  0.0000  0.0000  0.0000  0.0000  0.0000  0.0000  0.0000  0.0000  0.0000  0.0000  0.0000  0.0000  0.0000  0.0000  0.0000  0.0000  0.0000  0.0000  0.0000  0.0000
     2     3    26  0.0000  0.0000  0.0000  0.0000  0.0000  0.0000  0.0000  0.0000  0.0000  0.0000  0.0000  0.0000  0.0000  0.0000  0.0000  0.0000  0.0000  0.0000  0.0000  0.0000
     2     3    27  0.0000  0.0000  0.0000  0.0000  0.0000  0.0000  0.0000  0.0000  0.0000  0.0000  0.0000  0.0000  0.0000  0.0000  0.0000  0.0000  0.0000  0.0000  0.0000  0.0000
     2     3    28  0.0000  0.0000  0.0000  0.0000  0.0000  0.0000  0.0000  0.0000  0.0000  0.0000  0.0000  0.0000  0.0000  0.0000  0.0000  0.0000  0.0000  0.0000  0.0000  0.0000
     2     3    29  0.0000  0.0000  0.0000  0.0000  0.0000  0.0000  0.0000  0.0000  0.0000  0.0000  0.0000  0.0000  0.0000  0.0000  0.0000  0.0000  0.0000  0.0000  0.0000  0.0000
     2     3    30  0.0000  0.0000  0.0000  0.0000  0.0000  0.0000  0.0000  0.0000  0.0000  0.0000  0.0000  0.0000  0.0000  0.0000  0.0000  0.0000  0.0000  0.0000  0.0000  0.0000
     2     3    31  0.0000  0.0000  0.0000  0.0000  0.0000  0.0000  0.0000  0.0000  0.0000  0.0000  0.0000  0.0000  0.0000  0.0000  0.0000  0.0000  0.0000  0.0000  0.0000  0.0000
     2     3    32  0.0000  0.0000  0.0000  0.0000  0.0000  0.0000  0.0000  0.0000  0.0000  0.0000  0.0000  0.0000  0.0000  0.0000  0.0000  0.0000  0.0000  0.0000  0.0000  0.0000
     2     3    33  0.0000  0.0000  0.0000  0.0000  0.0000  0.0000  0.0000  0.0000  0.0000  0.0000  0.0000  0.0000  0.0000  0.0000  0.0000  0.0000  0.0000  0.0000  0.0000  0.0000
     2     3    34  0.0000  0.0000  0.0000  0.0000  0.0000  0.0000  0.0000  0.0000  0.0000  0.0000  0.0000  0.0000  0.0000  0.0000  0.0000  0.0000  0.0000  0.0000  0.0000  0.0000
     2     3    35  0.0000  0.0000  0.0000  0.0000  0.0000  0.0000  0.0000  0.0000  0.0000  0.0000  0.0000  0.0000  0.0000  0.0000  0.0000  0.0000  0.0000  0.0000  0.0000  0.0000
     2     3    36  0.0000  0.0000  0.0000  0.0000  0.0000  0.0000  0.0000  0.0000  0.0000  0.0000  0.0000  0.0000  0.0000  0.0000  0.0000  0.0000  0.0000  0.0000  0.0000  0.0000
     2     3    37  0.0000  0.0000  0.0000  0.0000  0.0000  0.0000  0.0000  0.0000  0.0000  0.0000  0.0000  0.0000  0.0000  0.0000  0.0000  0.0000  0.0000  0.0000  0.0000  0.0000
     2     3    38  0.0000  0.0000  0.0000  0.0000  0.0000  0.0000  0.0000  0.0000  0.0000  0.0000  0.0000  0.0000  0.0000  0.0000  0.0000  0.0000  0.0000  0.0000  0.0000  0.0000
     2     3    39  0.0000  0.0000  0.0000  0.0000  0.0000  0.0000  0.0000  0.0000  0.0000  0.0000  0.0000  0.0000  0.0000  0.0000  0.0000  0.0000  0.0000  0.0000  0.0000  0.0000
     2     3    40  0.0000  0.0000  0.0000  0.0000  0.0000  0.0000  0.0000  0.0000  0.0000  0.0000  0.0000  0.0000  0.0000  0.0000  0.0000  0.0000  0.0000  0.0000  0.0000  0.0000
     2     4     0  0.5000  0.5000  0.5000  0.5000  0.5000  0.5000  0.5000  0.5000  0.5000  0.5000  0.4600  0.5800  0.4600  0.4800  0.4800  0.5200  0.5000  0.5000  0.5200  0.4800
     2     4     1  0.4798  0.4912  0.4597  0.4966  0.4961  0.4988  0.4992  0.4501  0.3965  0.4980  0.4730  0.5070  0.4660  0.4930  0.4980  0.5290  0.5290  0.4340  0.3990  0.4720
     2     4     2  0.4929  0.4712  0.3194  0.4498  0.4677  0.4969  0.4896  0.3933  0.2028  0.4767  0.4950  0.4760  0.3290  0.4430  0.4700  0.4950  0.4920  0.3940  0.1950  0.4240
     2     4     3  0.4974  0.3900  0.2695  0.4216  0.4999  0.4998  0.4988  0.3542  0.2059  0.4870  0.5000  0.3790  0.2670  0.4340  0.5040  0.5080  0.5180  0.3620  0.2070  0.4930
     2     4     4  0.4927  0.2401  0.2210  0.3824  0.4996  0.4641  0.4670  0.3133  0.1784  0.4924  0.5170  0.2330  0.2170  0.3590  0.5250  0.4520  0.4670  0.3190  0.1840  0.5030
     2     4     5  0.4913  0.0878  0.0676  0.3387  0.4999  0.4462  0.4608  0.2715  0.0896  0.4859  0.4960  0.0920  0.0680  0.3240  0.5080  0.4240  0.4560  0.2620  0.0880  0.4880
     2     4     6  0.3900  0.0535  0.0305  0.2729  0.4932  0.3053  0.3900  0.0786  0.0000  0.4341  0.3730  0.0530  0.0310  0.2740  0.5050  0.3200  0.3750  0.0820  0.0000  0.4390
     2     4     7  0.1752  0.0573  0.0000  0.2926  0.5000  0.1172  0.2444  0.0995  0.0000  0.4918  0.1740  0.0570  0.0000  0.2840  0.5000  0.1150  0.2450  0.1010  0.0000  0.4940
     2     4     8  0.0497  0.0573  0.0000  0.1455  0.5000  0.0315  0.1800  0.1181  0.0000  0.4985  0.0510  0.0570  0.0000  0.1460  0.4890  0.0320  0.1800  0.1140  0.0000  0.5050
     2     4     9  0.0000  0.0247  0.0000  0.1464  0.5000  0.0000  0.0315  0.0666  0.0000  0.4859  0.0000  0.0250  0.0000  0.1370  0.5110  0.0000  0.0300  0.0690  0.0000  0.4800
     2     4    10  0.0000  0.0000  0.0000  0.0896  0.4972  0.0000  0.0000  0.0000  0.0000  0.4754  0.0000  0.0000  0.0000  0.0900  0.4650  0.0000  0.0000  0.0000  0.0000  0.4680
     2     4    11  0.0000  0.0000  0.0000  0.0000  0.4762  0.0000  0.0000  0.0000  0.0000  0.4429  0.0000  0.0000  0.0000  0.0000  0.4540  0.0000  0.0000  0.0000  0.0000  0.4320
     2     4    12  0.0000  0.0000  0.0000  0.0000  0.4297  0.0000  0.0000  0.0000  0.0000  0.4236  0.0000  0.0000  0.0000  0.0000  0.4510  0.0000  0.0000  0.0000  0.0000  0.4010
     2     4    13  0.0000  0.0000  0.0000  0.0000  0.3182  0.0000  0.0000  0.0000  0.0000  0.1935  0.0000  0.0000  0.0000  0.0000  0.3210  0.0000  0.0000  0.0000  0.0000  0.1910
     2     4    14  0.0000  0.0000  0.0000  0.0000  0.1800  0.0000  0.0000  0.0000  0.0000  0.1464  0.0000  0.0000  0.0000  0.0000  0.1840  0.0000  0.0000  0.0000  0.0000  0.1510
     2     4    15  0.0000  0.0000  0.0000  0.0000  0.0841  0.0000  0.0000  0.0000  0.0000  0.2051  0.0000  0.0000  0.0000  0.0000  0.0840  0.0000  0.0000  0.0000  0.0000  0.2020
     2     4    16  0.0000  0.0000  0.0000  0.0000  0.0295  0.0000  0.0000  0.0000  0.0000  0.1989  0.0000  0.0000  0.0000  0.0000  0.0300  0.0000  0.0000  0.0000  0.0000  0.2080
     2     4    17  0.0000  0.0000  0.0000  0.0000  0.0000  0.0000  0.0000  0.0000  0.0000  0.0257  0.0000  0.0000  0.0000  0.0000  0.0000  0.0000  0.0000  0.0000  0.0000  0.0260
     2     4    18  0.0000  0.0000  0.0000  0.0000  0.0000  0.0000  0.0000  0.0000  0.0000  0.0363  0.0000  0.0000  0.0000  0.0000  0.0000  0.0000  0.0000  0.0000  0.0000  0.0370
     2     4    19  0.0000  0.0000  0.0000  0.0000  0.0000  0.0000  0.0000  0.0000  0.0000  0.0315  0.0000  0.0000  0.0000  0.0000  0.0000  0.0000  0.0000  0.0000  0.0000  0.0300
     2     4    20  0.0000  0.0000  0.0000  0.0000  0.0000  0.0000  0.0000  0.0000  0.0000  0.0000  0.0000  0.0000  0.0000  0.0000  0.0000  0.0000  0.0000  0.0000  0.0000  0.0000
     2     4    21  0.0000  0.0000  0.0000  0.0000  0.0000  0.0000  0.0000  0.0000  0.0000  0.0000  0.0000  0.0000  0.0000  0.0000  0.0000  0.0000  0.0000  0.0000  0.0000  0.0000
     2     4    22  0.0000  0.0000  0.0000  0.0000  0.0000  0.0000  0.0000  0.0000  0.0000  0.0000  0.0000  0.0000  0.0000  0.0000  0.0000  0.0000  0.0000  0.0000  0.0000  0.0000
     2     4    23  0.0000  0.0000  0.0000  0.0000  0.0000  0.0000  0.0000  0.0000  0.0000  0.0000  0.0000  0.0000  0.0000  0.0000  0.0000  0.0000  0.0000  0.0000  0.0000  0.0000
     2     4    24  0.0000  0.0000  0.0000  0.0000  0.0000  0.0000  0.0000  0.0000  0.0000  0.0000  0.0000  0.0000  0.0000  0.0000  0.0000  0.0000  0.0000  0.0000  0.0000  0.0000
     2     4    25  0.0000  0.0000  0.0000  0.0000  0.0000  0.0000  0.0000  0.0000  0.0000  0.0000  0.0000  0.0000  0.0000  0.0000  0.0000  0.0000  0.0000  0.0000  0.0000  0.0000
     2     4    26  0.0000  0.0000  0.0000  0.0000  0.0000  0.0000  0.0000  0.0000  0.0000  0.0000  0.0000  0.0000  0.0000  0.0000  0.0000  0.0000  0.0000  0.0000  0.0000  0.0000
     2     4    27  0.0000  0.0000  0.0000  0.0000  0.0000  0.0000  0.0000  0.0000  0.0000  0.0000  0.0000  0.0000  0.0000  0.0000  0.0000  0.0000  0.0000  0.0000  0.0000  0.0000
     2     4    28  0.0000  0.0000  0.0000  0.0000  0.0000  0.0000  0.0000  0.0000  0.0000  0.0000  0.0000  0.0000  0.0000  0.0000  0.0000  0.0000  0.0000  0.0000  0.0000  0.0000
     2     4    29  0.0000  0.0000  0.0000  0.0000  0.0000  0.0000  0.0000  0.0000  0.0000  0.0000  0.0000  0.0000  0.0000  0.0000  0.0000  0.0000  0.0000  0.0000  0.0000  0.0000
     2     4    30  0.0000  0.0000  0.0000  0.0000  0.0000  0.0000  0.0000  0.0000  0.0000  0.0000  0.0000  0.0000  0.0000  0.0000  0.0000  0.0000  0.0000  0.0000  0.0000  0.0000
     2     4    31  0.0000  0.0000  0.0000  0.0000  0.0000  0.0000  0.0000  0.0000  0.0000  0.0000  0.0000  0.0000  0.0000  0.0000  0.0000  0.0000  0.0000  0.0000  0.0000  0.0000
     2     4    32  0.0000  0.0000  0.0000  0.0000  0.0000  0.0000  0.0000  0.0000  0.0000  0.0000  0.0000  0.0000  0.0000  0.0000  0.0000  0.0000  0.0000  0.0000  0.0000  0.0000
     2     4    33  0.0000  0.0000  0.0000  0.0000  0.0000  0.0000  0.0000  0.0000  0.0000  0.0000  0.0000  0.0000  0.0000  0.0000  0.0000  0.0000  0.0000  0.0000  0.0000  0.0000
     2     4    34  0.0000  0.0000  0.0000  0.0000  0.0000  0.0000  0.0000  0.0000  0.0000  0.0000  0.0000  0.0000  0.0000  0.0000  0.0000  0.0000  0.0000  0.0000  0.0000  0.0000
     2     4    35  0.0000  0.0000  0.0000  0.0000  0.0000  0.0000  0.0000  0.0000  0.0000  0.0000  0.0000  0.0000  0.0000  0.0000  0.0000  0.0000  0.0000  0.0000  0.0000  0.0000
     2     4    36  0.0000  0.0000  0.0000  0.0000  0.0000  0.0000  0.0000  0.0000  0.0000  0.0000  0.0000  0.0000  0.0000  0.0000  0.0000  0.0000  0.0000  0.0000  0.0000  0.0000
     2     4    37  0.0000  0.0000  0.0000  0.0000  0.0000  0.0000  0.0000  0.0000  0.0000  0.0000  0.0000  0.0000  0.0000  0.0000  0.0000  0.0000  0.0000  0.0000  0.0000  0.0000
     2     4    38  0.0000  0.0000  0.0000  0.0000  0.0000  0.0000  0.0000  0.0000  0.0000  0.0000  0.0000  0.0000  0.0000  0.0000  0.0000  0.0000  0.0000  0.0000  0.0000  0.0000
     2     4    39  0.0000  0.0000  0.0000  0.0000  0.0000  0.0000  0.0000  0.0000  0.0000  0.0000  0.0000  0.0000  0.0000  0.0000  0.0000  0.0000  0.0000  0.0000  0.0000  0.0000
     2     4    40  0.0000  0.0000  0.0000  0.0000  0.0000  0.0000  0.0000  0.0000  0.0000  0.0000  0.0000  0.0000  0.0000  0.0000  0.0000  0.0000  0.0000  0.0000  0.0000  0.0000
     2     5     0  0.5000  0.5000  0.5000  0.5000  0.5000  0.5000  0.5000  0.5000  0.5000  0.5000  0.4600  0.5800  0.4600  0.4800  0.4800  0.5200  0.5000  0.5000  0.5200  0.4800
     2     5     1  0.4941  0.4834  0.4870  0.4842  0.4996  0.4345  0.4649  0.4988  0.4516  0.4927  0.5130  0.4660  0.4750  0.4800  0.5140  0.4500  0.4810  0.4960  0.4570  0.4850
     2     5     2  0.3700  0.3978  0.4988  0.4999  0.4996  0.3454  0.4923  0.4901  0.3537  0.4986  0.3600  0.3900  0.4780  0.5220  0.5070  0.3320  0.4960  0.4850  0.3590  0.4880
     2     5     3  0.1800  0.3218  0.4943  0.4992  0.4588  0.1895  0.4986  0.4867  0.1974  0.4798  0.1820  0.3310  0.5170  0.5110  0.4570  0.1820  0.4870  0.4730  0.2040  0.4770
     2     5     4  0.1613  0.0914  0.4880  0.4697  0.4356  0.0392  0.4849  0.4909  0.1711  0.4436  0.1670  0.0940  0.4990  0.4680  0.4430  0.0400  0.4920  0.4990  0.1750  0.4460
     2     5     5  0.0591  0.0354  0.4993  0.4240  0.3487  0.0305  0.4608  0.4630  0.1950  0.3905  0.0610  0.0340  0.4980  0.4240  0.3540  0.0310  0.4700  0.4640  0.1910  0.3980
     2     5     6  0.0000  0.0478  0.5000  0.1832  0.3358  0.0000  0.4032  0.4760  0.0286  0.2529  0.0000  0.0490  0.5040  0.1860  0.3290  0.0000  0.4120  0.4530  0.0290  0.2430
     2     5     7  0.0000  0.0000  0.4312  0.0995  0.1942  0.0000  0.3109  0.4895  0.0000  0.1163  0.0000  0.0000  0.4530  0.0950  0.2000  0.0000  0.2950  0.5270  0.0000  0.1160
     2     5     8  0.0000  0.0000  0.3969  0.0305  0.0266  0.0000  0.2112  0.4754  0.0000  0.0000  0.0000  0.0000  0.3920  0.0310  0.0270  0.0000  0.2100  0.4680  0.0000  0.0000
     2     5     9  0.0000  0.0000  0.4032  0.0000  0.0363  0.0000  0.1768  0.4293  0.0000  0.0000  0.0000  0.0000  0.3900  0.0000  0.0350  0.0000  0.1760  0.4420  0.0000  0.0000
     2     5    10  0.0000  0.0000  0.3410  0.0000  0.0000  0.0000  0.0000  0.4754  0.0000  0.0000  0.0000  0.0000  0.3380  0.0000  0.0000  0.0000  0.0000  0.4820  0.0000  0.0000
     2     5    11  0.0000  0.0000  0.2350  0.0000  0.0000  0.0000  0.0000  0.3569  0.0000  0.0000  0.0000  0.0000  0.2500  0.0000  0.0000  0.0000  0.0000  0.3550  0.0000  0.0000
     2     5    12  0.0000  0.0000  0.2408  0.0000  0.0000  0.0000  0.0000  0.3072  0.0000  0.0000  0.0000  0.0000  0.2460  0.0000  0.0000  0.0000  0.0000  0.3010  0.0000  0.0000
     2     5    13  0.0000  0.0000  0.0344  0.0000  0.0000  0.0000  0.0000  0.1816  0.0000  0.0000  0.0000  0.0000  0.0350  0.0000  0.0000  0.0000  0.0000  0.1760  0.0000  0.0000
     2     5    14  0.0000  0.0000  0.0000  0.0000  0.0000  0.0000  0.0000  0.0995  0.0000  0.0000  0.0000  0.0000  0.0000  0.0000  0.0000  0.0000  0.0000  0.0950  0.0000  0.0000
     2     5    15  0.0000  0.0000  0.0000  0.0000  0.0000  0.0000  0.0000  0.1872  0.0000  0.0000  0.0000  0.0000  0.0000  0.0000  0.0000  0.0000  0.0000  0.1890  0.0000  0.0000
     2     5    16  0.0000  0.0000  0.0000  0.0000  0.0000  0.0000  0.0000  0.1181  0.0000  0.0000  0.0000  0.0000  0.0000  0.0000  0.0000  0.0000  0.0000  0.1180  0.0000  0.0000
     2     5    17  0.0000  0.0000  0.0000  0.0000  0.0000  0.0000  0.0000  0.1198  0.0000  0.0000  0.0000  0.0000  0.0000  0.0000  0.0000  0.0000  0.0000  0.1220  0.0000  0.0000
     2     5    18  0.0000  0.0000  0.0000  0.0000  0.0000  0.0000  0.0000  0.1480  0.0000  0.0000  0.0000  0.0000  0.0000  0.0000  0.0000  0.0000  0.0000  0.1350  0.0000  0.0000
     2     5    19  0.0000  0.0000  0.0000  0.0000  0.0000  0.0000  0.0000  0.2674  0.0000  0.0000  0.0000  0.0000  0.0000  0.0000  0.0000  0.0000  0.0000  0.2620  0.0000  0.0000
     2     5    20  0.0000  0.0000  0.0000  0.0000  0.0000  0.0000  0.0000  0.2386  0.0000  0.0000  0.0000  0.0000  0.0000  0.0000  0.0000  0.0000  0.0000  0.2490  0.0000  0.0000
     2     5    21  0.0000  0.0000  0.0000  0.0000  0.0000  0.0000  0.0000  0.1728  0.0000  0.0000  0.0000  0.0000  0.0000  0.0000  0.0000  0.0000  0.0000  0.1770  0.0000  0.0000
     2     5    22  0.0000  0.0000  0.0000  0.0000  0.0000  0.0000  0.0000  0.1824  0.0000  0.0000  0.0000  0.0000  0.0000  0.0000  0.0000  0.0000  0.0000  0.1970  0.0000  0.0000
     2     5    23  0.0000  0.0000  0.0000  0.0000  0.0000  0.0000  0.0000  0.2284  0.0000  0.0000  0.0000  0.0000  0.0000  0.0000  0.0000  0.0000  0.0000  0.2210  0.0000  0.0000
     2     5    24  0.0000  0.0000  0.0000  0.0000  0.0000  0.0000  0.0000  0.3306  0.0000  0.0000  0.0000  0.0000  0.0000  0.0000  0.0000  0.0000  0.0000  0.3100  0.0000  0.0000
     2     5    25  0.0000  0.0000  0.0000  0.0000  0.0000  0.0000  0.0000  0.2769  0.0000  0.0000  0.0000  0.0000  0.0000  0.0000  0.0000  0.0000  0.0000  0.2820  0.0000  0.0000
     2     5    26  0.0000  0.0000  0.0000  0.0000  0.0000  0.0000  0.0000  0.2269  0.0000  0.0000  0.0000  0.0000  0.0000  0.0000  0.0000  0.0000  0.0000  0.2310  0.0000  0.0000
     2     5    27  0.0000  0.0000  0.0000  0.0000  0.0000  0.0000  0.0000  0.2789  0.0000  0.0000  0.0000  0.0000  0.0000  0.0000  0.0000  0.0000  0.0000  0.2750  0.0000  0.0000
     2     5    28  0.0000  0.0000  0.0000  0.0000  0.0000  0.0000  0.0000  0.2971  0.0000  0.0000  0.0000  0.0000  0.0000  0.0000  0.0000  0.0000  0.0000  0.3010  0.0000  0.0000
     2     5    29  0.0000  0.0000  0.0000  0.0000  0.0000  0.0000  0.0000  0.4014  0.0000  0.0000  0.0000  0.0000  0.0000  0.0000  0.0000  0.0000  0.0000  0.3940  0.0000  0.0000
     2     5    30  0.0000  0.0000  0.0000  0.0000  0.0000  0.0000  0.0000  0.4812  0.0000  0.0000  0.0000  0.0000  0.0000  0.0000  0.0000  0.0000  0.0000  0.4980  0.0000  0.0000
     2     5    31  0.0000  0.0000  0.0000  0.0000  0.0000  0.0000  0.0000  0.4366  0.0000  0.0000  0.0000  0.0000  0.0000  0.0000  0.0000  0.0000  0.0000  0.4260  0.0000  0.0000
     2     5    32  0.0000  0.0000  0.0000  0.0000  0.0000  0.0000  0.0000  0.3992  0.0000  0.0000  0.0000  0.0000  0.0000  0.0000  0.0000  0.0000  0.0000  0.4230  0.0000  0.0000
     2     5    33  0.0000  0.0000  0.0000  0.0000  0.0000  0.0000  0.0000  0.2848  0.0000  0.0000  0.0000  0.0000  0.0000  0.0000  0.0000  0.0000  0.0000  0.2700  0.0000  0.0000
     2     5    34  0.0000  0.0000  0.0000  0.0000  0.0000  0.0000  0.0000  0.3097  0.0000  0.0000  0.0000  0.0000  0.0000  0.0000  0.0000  0.0000  0.0000  0.3110  0.0000  0.0000
     2     5    35  0.0000  0.0000  0.0000  0.0000  0.0000  0.0000  0.0000  0.2292  0.0000  0.0000  0.0000  0.0000  0.0000  0.0000  0.0000  0.0000  0.0000  0.2140  0.0000  0.0000
     2     5    36  0.0000  0.0000  0.0000  0.0000  0.0000  0.0000  0.0000  0.1057  0.0000  0.0000  0.0000  0.0000  0.0000  0.0000  0.0000  0.0000  0.0000  0.1060  0.0000  0.0000
     2     5    37  0.0000  0.0000  0.0000  0.0000  0.0000  0.0000  0.0000  0.0657  0.0000  0.0000  0.0000  0.0000  0.0000  0.0000  0.0000  0.0000  0.0000  0.0640  0.0000  0.0000
     2     5    38  0.0000  0.0000  0.0000  0.0000  0.0000  0.0000  0.0000  0.0392  0.0000  0.0000  0.0000  0.0000  0.0000  0.0000  0.0000  0.0000  0.0000  0.0380  0.0000  0.0000
     2     5    39  0.0000  0.0000  0.0000  0.0000  0.0000  0.0000  0.0000  0.0000  0.0000  0.0000  0.0000  0.0000  0.0000  0.0000  0.0000  0.0000  0.0000  0.0000  0.0000  0.0000
     2     5    40  0.0000  0.0000  0.0000  0.0000  0.0000  0.0000  0.0000  0.0000  0.0000  0.0000  0.0000  0.0000  0.0000  0.0000  0.0000  0.0000  0.0000  0.0000  0.0000  0.0000
     2     6     0  0.5000  0.5000  0.5000  0.5000  0.5000  0.5000  0.5000  0.5000  0.5000  0.5000  0.4600  0.5800  0.4600  0.4800  0.4800  0.5200  0.5000  0.5000  0.5200  0.4800
     2     6     1  0.4963  0.4922  0.5000  0.4594  0.4956  0.4966  0.4973  0.4980  0.4682  0.4959  0.4940  0.4710  0.4810  0.4590  0.5180  0.4760  0.5070  0.5180  0.4700  0.4880
     2     6     2  0.4999  0.4338  0.4979  0.4726  0.4571  0.4520  0.4999  0.5000  0.3983  0.4577  0.5050  0.4460  0.5050  0.4920  0.4570  0.4740  0.4970  0.5160  0.4110  0.4690
     2     6     3  0.4415  0.1942  0.4834  0.3872  0.4232  0.3983  0.4373  0.4833  0.2585  0.3454  0.4360  0.1960  0.4800  0.3750  0.4160  0.4070  0.4280  0.4810  0.2670  0.3360
     2     6     4  0.1966  0.2372  0.4436  0.3558  0.3028  0.2946  0.3115  0.3965  0.1224  0.1695  0.2030  0.2330  0.4360  0.3530  0.2940  0.2890  0.3200  0.4050  0.1270  0.1670
     2     6     5  0.0000  0.1800  0.3632  0.2789  0.2465  0.0914  0.1430  0.4289  0.0823  0.0977  0.0000  0.1740  0.3810  0.2930  0.2580  0.0920  0.1390  0.4250  0.0840  0.0930
     2     6     6  0.0000  0.0986  0.2557  0.2180  0.1110  0.0354  0.0000  0.4901  0.0000  0.0722  0.0000  0.0920  0.2550  0.2270  0.1100  0.0360  0.0000  0.4830  0.0000  0.0670
     2     6     7  0.0000  0.0796  0.1720  0.1057  0.0676  0.0344  0.0000  0.4659  0.0000  0.0000  0.0000  0.0790  0.1740  0.1080  0.0640  0.0350  0.0000  0.4590  0.0000  0.0000
     2     6     8  0.0000  0.0000  0.0932  0.0295  0.0914  0.0000  0.0000  0.3537  0.0000  0.0000  0.0000  0.0000  0.0960  0.0300  0.0900  0.0000  0.0000  0.3570  0.0000  0.0000
     2     6     9  0.0000  0.0000  0.0315  0.0000  0.0178  0.0000  0.0000  0.2515  0.0000  0.0000  0.0000  0.0000  0.0300  0.0000  0.0180  0.0000  0.0000  0.2450  0.0000  0.0000
     2     6    10  0.0000  0.0000  0.0421  0.0000  0.0373  0.0000  0.0000  0.1816  0.0000  0.0000  0.0000  0.0000  0.0430  0.0000  0.0340  0.0000  0.0000  0.1840  0.0000  0.0000
     2     6    11  0.0000  0.0000  0.0000  0.0000  0.0516  0.0000  0.0000  0.1048  0.0000  0.0000  0.0000  0.0000  0.0000  0.0000  0.0530  0.0000  0.0000  0.1070  0.0000  0.0000
     2     6    12  0.0000  0.0000  0.0000  0.0000  0.0392  0.0000  0.0000  0.0860  0.0000  0.0000  0.0000  0.0000  0.0000  0.0000  0.0400  0.0000  0.0000  0.0900  0.0000  0.0000
     2     6    13  0.0000  0.0000  0.0000  0.0000  0.0440  0.0000  0.0000  0.0685  0.0000  0.0000  0.0000  0.0000  0.0000  0.0000  0.0450  0.0000  0.0000  0.0690  0.0000  0.0000
     2     6    14  0.0000  0.0000  0.0000  0.0000  0.0276  0.0000  0.0000  0.0986  0.0000  0.0000  0.0000  0.0000  0.0000  0.0000  0.0280  0.0000  0.0000  0.1000  0.0000  0.0000
     2     6    15  0.0000  0.0000  0.0000  0.0000  0.1198  0.0000  0.0000  0.0382  0.0000  0.0000  0.0000  0.0000  0.0000  0.0000  0.1180  0.0000  0.0000  0.0370  0.0000  0.0000
     2     6    16  0.0000  0.0000  0.0000  0.0000  0.0694  0.0000  0.0000  0.0000  0.0000  0.0000  0.0000  0.0000  0.0000  0.0000  0.0680  0.0000  0.0000  0.0000  0.0000  0.0000
     2     6    17  0.0000  0.0000  0.0000  0.0000  0.0000  0.0000  0.0000  0.0000  0.0000  0.0000  0.0000  0.0000  0.0000  0.0000  0.0000  0.0000  0.0000  0.0000  0.0000  0.0000
     2     6    18  0.0000  0.0000  0.0000  0.0000  0.0000  0.0000  0.0000  0.0000  0.0000  0.0000  0.0000  0.0000  0.0000  0.0000  0.0000  0.0000  0.0000  0.0000  0.0000  0.0000
     2     6    19  0.0000  0.0000  0.0000  0.0000  0.0000  0.0000  0.0000  0.0000  0.0000  0.0000  0.0000  0.0000  0.0000  0.0000  0.0000  0.0000  0.0000  0.0000  0.0000  0.0000
     2     6    20  0.0000  0.0000  0.0000  0.0000  0.0000  0.0000  0.0000  0.0000  0.0000  0.0000  0.0000  0.0000  0.0000  0.0000  0.0000  0.0000  0.0000  0.0000  0.0000  0.0000
     2     6    21  0.0000  0.0000  0.0000  0.0000  0.0000  0.0000  0.0000  0.0000  0.0000  0.0000  0.0000  0.0000  0.0000  0.0000  0.0000  0.0000  0.0000  0.0000  0.0000  0.0000
     2     6    22  0.0000  0.0000  0.0000  0.0000  0.0000  0.0000  0.0000  0.0000  0.0000  0.0000  0.0000  0.0000  0.0000  0.0000  0.0000  0.0000  0.0000  0.0000  0.0000  0.0000
     2     6    23  0.0000  0.0000  0.0000  0.0000  0.0000  0.0000  0.0000  0.0000  0.0000  0.0000  0.0000  0.0000  0.0000  0.0000  0.0000  0.0000  0.0000  0.0000  0.0000  0.0000
     2     6    24  0.0000  0.0000  0.0000  0.0000  0.0000  0.0000  0.0000  0.0000  0.0000  0.0000  0.0000  0.0000  0.0000  0.0000  0.0000  0.0000  0.0000  0.0000  0.0000  0.0000
     2     6    25  0.0000  0.0000  0.0000  0.0000  0.0000  0.0000  0.0000  0.0000  0.0000  0.0000  0.0000  0.0000  0.0000  0.0000  0.0000  0.0000  0.0000  0.0000  0.0000  0.0000
     2     6    26  0.0000  0.0000  0.0000  0.0000  0.0000  0.0000  0.0000  0.0000  0.0000  0.0000  0.0000  0.0000  0.0000  0.0000  0.0000  0.0000  0.0000  0.0000  0.0000  0.0000
     2     6    27  0.0000  0.0000  0.0000  0.0000  0.0000  0.0000  0.0000  0.0000  0.0000  0.0000  0.0000  0.0000  0.0000  0.0000  0.0000  0.0000  0.0000  0.0000  0.0000  0.0000
     2     6    28  0.0000  0.0000  0.0000  0.0000  0.0000  0.0000  0.0000  0.0000  0.0000  0.0000  0.0000  0.0000  0.0000  0.0000  0.0000  0.0000  0.0000  0.0000  0.0000  0.0000
     2     6    29  0.0000  0.0000  0.0000  0.0000  0.0000  0.0000  0.0000  0.0000  0.0000  0.0000  0.0000  0.0000  0.0000  0.0000  0.0000  0.0000  0.0000  0.0000  0.0000  0.0000
     2     6    30  0.0000  0.0000  0.0000  0.0000  0.0000  0.0000  0.0000  0.0000  0.0000  0.0000  0.0000  0.0000  0.0000  0.0000  0.0000  0.0000  0.0000  0.0000  0.0000  0.0000
     2     6    31  0.0000  0.0000  0.0000  0.0000  0.0000  0.0000  0.0000  0.0000  0.0000  0.0000  0.0000  0.0000  0.0000  0.0000  0.0000  0.0000  0.0000  0.0000  0.0000  0.0000
     2     6    32  0.0000  0.0000  0.0000  0.0000  0.0000  0.0000  0.0000  0.0000  0.0000  0.0000  0.0000  0.0000  0.0000  0.0000  0.0000  0.0000  0.0000  0.0000  0.0000  0.0000
     2     6    33  0.0000  0.0000  0.0000  0.0000  0.0000  0.0000  0.0000  0.0000  0.0000  0.0000  0.0000  0.0000  0.0000  0.0000  0.0000  0.0000  0.0000  0.0000  0.0000  0.0000
     2     6    34  0.0000  0.0000  0.0000  0.0000  0.0000  0.0000  0.0000  0.0000  0.0000  0.0000  0.0000  0.0000  0.0000  0.0000  0.0000  0.0000  0.0000  0.0000  0.0000  0.0000
     2     6    35  0.0000  0.0000  0.0000  0.0000  0.0000  0.0000  0.0000  0.0000  0.0000  0.0000  0.0000  0.0000  0.0000  0.0000  0.0000  0.0000  0.0000  0.0000  0.0000  0.0000
     2     6    36  0.0000  0.0000  0.0000  0.0000  0.0000  0.0000  0.0000  0.0000  0.0000  0.0000  0.0000  0.0000  0.0000  0.0000  0.0000  0.0000  0.0000  0.0000  0.0000  0.0000
     2     6    37  0.0000  0.0000  0.0000  0.0000  0.0000  0.0000  0.0000  0.0000  0.0000  0.0000  0.0000  0.0000  0.0000  0.0000  0.0000  0.0000  0.0000  0.0000  0.0000  0.0000
     2     6    38  0.0000  0.0000  0.0000  0.0000  0.0000  0.0000  0.0000  0.0000  0.0000  0.0000  0.0000  0.0000  0.0000  0.0000  0.0000  0.0000  0.0000  0.0000  0.0000  0.0000
     2     6    39  0.0000  0.0000  0.0000  0.0000  0.0000  0.0000  0.0000  0.0000  0.0000  0.0000  0.0000  0.0000  0.0000  0.0000  0.0000  0.0000  0.0000  0.0000  0.0000  0.0000
     2     6    40  0.0000  0.0000  0.0000  0.0000  0.0000  0.0000  0.0000  0.0000  0.0000  0.0000  0.0000  0.0000  0.0000  0.0000  0.0000  0.0000  0.0000  0.0000  0.0000  0.0000
     2     7     0  0.5000  0.5000  0.5000  0.5000  0.5000  0.5000  0.5000  0.5000  0.5000  0.5000  0.4600  0.5800  0.4600  0.4800  0.4800  0.5200  0.5000  0.5000  0.5200  0.4800
     2     7     1  0.4786  0.4843  0.4825  0.4956  0.4936  0.4859  0.4758  0.4896  0.4833  0.4947  0.4950  0.4710  0.4990  0.4700  0.5050  0.4920  0.4820  0.4960  0.4790  0.4910
     2     7     2  0.4854  0.4286  0.4432  0.4538  0.4866  0.4394  0.4965  0.4345  0.4422  0.4987  0.4790  0.4260  0.4390  0.4540  0.4740  0.4360  0.4820  0.4480  0.4440  0.5150
     2     7     3  0.4419  0.3679  0.4155  0.4312  0.4999  0.4063  0.4951  0.3553  0.3109  0.5000  0.4390  0.3740  0.4090  0.4490  0.4770  0.3990  0.4950  0.3620  0.3210  0.4910
     2     7     4  0.3795  0.2240  0.3969  0.3996  0.4999  0.3146  0.4243  0.3194  0.2180  0.4997  0.4030  0.2190  0.3940  0.4100  0.4960  0.3090  0.4330  0.3250  0.2210  0.4750
     2     7     5  0.2585  0.1242  0.4391  0.3381  0.4990  0.2262  0.2465  0.3260  0.1597  0.4954  0.2610  0.1210  0.4250  0.3210  0.4900  0.2180  0.2420  0.3100  0.1610  0.5080
     2     7     6  0.0610  0.0860  0.3877  0.2894  0.4949  0.2020  0.1816  0.3585  0.1396  0.4941  0.0610  0.0880  0.3780  0.2830  0.4730  0.2080  0.1780  0.3580  0.1390  0.4950
     2     7     7  0.0000  0.0392  0.3694  0.3224  0.4968  0.0601  0.1421  0.2984  0.0731  0.4856  0.0000  0.0380  0.3670  0.3060  0.5160  0.0620  0.1400  0.2990  0.0700  0.4880
     2     7     8  0.0000  0.0305  0.2501  0.3449  0.4980  0.0325  0.1268  0.2868  0.1215  0.4963  0.0000  0.0310  0.2450  0.3570  0.5070  0.0330  0.1320  0.3030  0.1260  0.5080
     2     7     9  0.0000  0.0000  0.1679  0.3387  0.4974  0.0000  0.0295  0.3188  0.1808  0.4862  0.0000  0.0000  0.1670  0.3220  0.4820  0.0000  0.0300  0.3260  0.1790  0.5160
     2     7    10  0.0000  0.0000  0.1102  0.3283  0.4968  0.0000  0.0554  0.2822  0.1242  0.4923  0.0000  0.0000  0.1110  0.3300  0.4960  0.0000  0.0550  0.2880  0.1230  0.5040
     2     7    11  0.0000  0.0000  0.0000  0.1172  0.4036  0.0000  0.0759  0.2695  0.0295  0.4999  0.0000  0.0000  0.0000  0.1190  0.4070  0.0000  0.0730  0.2710  0.0300  0.5040
     2     7    12  0.0000  0.0000  0.0000  0.0334  0.3905  0.0000  0.0000  0.2188  0.0676  0.4740  0.0000  0.0000  0.0000  0.0340  0.4080  0.0000  0.0000  0.2220  0.0680  0.4740
     2     7    13  0.0000  0.0000  0.0000  0.0315  0.3622  0.0000  0.0000  0.2074  0.0325  0.4568  0.0000  0.0000  0.0000  0.0320  0.3530  0.0000  0.0000  0.2110  0.0330  0.4720
     2     7    14  0.0000  0.0000  0.0000  0.0354  0.2762  0.0000  0.0000  0.1654  0.0676  0.4010  0.0000  0.0000  0.0000  0.0360  0.2870  0.0000  0.0000  0.1740  0.0680  0.3930
     2     7    15  0.0000  0.0000  0.0000  0.0000  0.1224  0.0000  0.0000  0.2647  0.0685  0.1768  0.0000  0.0000  0.0000  0.0000  0.1290  0.0000  0.0000  0.2660  0.0710  0.1800
     2     7    16  0.0000  0.0000  0.0000  0.0000  0.1215  0.0000  0.0000  0.3218  0.0402  0.0860  0.0000  0.0000  0.0000  0.0000  0.1260  0.0000  0.0000  0.3210  0.0410  0.0820
     2     7    17  0.0000  0.0000  0.0000  0.0000  0.0941  0.0000  0.0000  0.2479  0.0344  0.0000  0.0000  0.0000  0.0000  0.0000  0.0930  0.0000  0.0000  0.2440  0.0330  0.0000
     2     7    18  0.0000  0.0000  0.0000  0.0000  0.0000  0.0000  0.0000  0.2379  0.0000  0.0000  0.0000  0.0000  0.0000  0.0000  0.0000  0.0000  0.0000  0.2380  0.0000  0.0000
     2     7    19  0.0000  0.0000  0.0000  0.0000  0.0000  0.0000  0.0000  0.1084  0.0000  0.0000  0.0000  0.0000  0.0000  0.0000  0.0000  0.0000  0.0000  0.1130  0.0000  0.0000
     2     7    20  0.0000  0.0000  0.0000  0.0000  0.0000  0.0000  0.0000  0.0648  0.0000  0.0000  0.0000  0.0000  0.0000  0.0000  0.0000  0.0000  0.0000  0.0650  0.0000  0.0000
     2     7    21  0.0000  0.0000  0.0000  0.0000  0.0000  0.0000  0.0000  0.0685  0.0000  0.0000  0.0000  0.0000  0.0000  0.0000  0.0000  0.0000  0.0000  0.0690  0.0000  0.0000
     2     7    22  0.0000  0.0000  0.0000  0.0000  0.0000  0.0000  0.0000  0.0000  0.0000  0.0000  0.0000  0.0000  0.0000  0.0000  0.0000  0.0000  0.0000  0.0000  0.0000  0.0000
     2     7    23  0.0000  0.0000  0.0000  0.0000  0.0000  0.0000  0.0000  0.0000  0.0000  0.0000  0.0000  0.0000  0.0000  0.0000  0.0000  0.0000  0.0000  0.0000  0.0000  0.0000
     2     7    24  0.0000  0.0000  0.0000  0.0000  0.0000  0.0000  0.0000  0.0000  0.0000  0.0000  0.0000  0.0000  0.0000  0.0000  0.0000  0.0000  0.0000  0.0000  0.0000  0.0000
     2     7    25  0.0000  0.0000  0.0000  0.0000  0.0000  0.0000  0.0000  0.0000  0.0000  0.0000  0.0000  0.0000  0.0000  0.0000  0.0000  0.0000  0.0000  0.0000  0.0000  0.0000
     2     7    26  0.0000  0.0000  0.0000  0.0000  0.0000  0.0000  0.0000  0.0000  0.0000  0.0000  0.0000  0.0000  0.0000  0.0000  0.0000  0.0000  0.0000  0.0000  0.0000  0.0000
     2     7    27  0.0000  0.0000  0.0000  0.0000  0.0000  0.0000  0.0000  0.0000  0.0000  0.0000  0.0000  0.0000  0.0000  0.0000  0.0000  0.0000  0.0000  0.0000  0.0000  0.0000
     2     7    28  0.0000  0.0000  0.0000  0.0000  0.0000  0.0000  0.0000  0.0000  0.0000  0.0000  0.0000  0.0000  0.0000  0.0000  0.0000  0.0000  0.0000  0.0000  0.0000  0.0000
     2     7    29  0.0000  0.0000  0.0000  0.0000  0.0000  0.0000  0.0000  0.0000  0.0000  0.0000  0.0000  0.0000  0.0000  0.0000  0.0000  0.0000  0.0000  0.0000  0.0000  0.0000
     2     7    30  0.0000  0.0000  0.0000  0.0000  0.0000  0.0000  0.0000  0.0000  0.0000  0.0000  0.0000  0.0000  0.0000  0.0000  0.0000  0.0000  0.0000  0.0000  0.0000  0.0000
     2     7    31  0.0000  0.0000  0.0000  0.0000  0.0000  0.0000  0.0000  0.0000  0.0000  0.0000  0.0000  0.0000  0.0000  0.0000  0.0000  0.0000  0.0000  0.0000  0.0000  0.0000
     2     7    32  0.0000  0.0000  0.0000  0.0000  0.0000  0.0000  0.0000  0.0000  0.0000  0.0000  0.0000  0.0000  0.0000  0.0000  0.0000  0.0000  0.0000  0.0000  0.0000  0.0000
     2     7    33  0.0000  0.0000  0.0000  0.0000  0.0000  0.0000  0.0000  0.0000  0.0000  0.0000  0.0000  0.0000  0.0000  0.0000  0.0000  0.0000  0.0000  0.0000  0.0000  0.0000
     2     7    34  0.0000  0.0000  0.0000  0.0000  0.0000  0.0000  0.0000  0.0000  0.0000  0.0000  0.0000  0.0000  0.0000  0.0000  0.0000  0.0000  0.0000  0.0000  0.0000  0.0000
     2     7    35  0.0000  0.0000  0.0000  0.0000  0.0000  0.0000  0.0000  0.0000  0.0000  0.0000  0.0000  0.0000  0.0000  0.0000  0.0000  0.0000  0.0000  0.0000  0.0000  0.0000
     2     7    36  0.0000  0.0000  0.0000  0.0000  0.0000  0.0000  0.0000  0.0000  0.0000  0.0000  0.0000  0.0000  0.0000  0.0000  0.0000  0.0000  0.0000  0.0000  0.0000  0.0000
     2     7    37  0.0000  0.0000  0.0000  0.0000  0.0000  0.0000  0.0000  0.0000  0.0000  0.0000  0.0000  0.0000  0.0000  0.0000  0.0000  0.0000  0.0000  0.0000  0.0000  0.0000
     2     7    38  0.0000  0.0000  0.0000  0.0000  0.0000  0.0000  0.0000  0.0000  0.0000  0.0000  0.0000  0.0000  0.0000  0.0000  0.0000  0.0000  0.0000  0.0000  0.0000  0.0000
     2     7    39  0.0000  0.0000  0.0000  0.0000  0.0000  0.0000  0.0000  0.0000  0.0000  0.0000  0.0000  0.0000  0.0000  0.0000  0.0000  0.0000  0.0000  0.0000  0.0000  0.0000
     2     7    40  0.0000  0.0000  0.0000  0.0000  0.0000  0.0000  0.0000  0.0000  0.0000  0.0000  0.0000  0.0000  0.0000  0.0000  0.0000  0.0000  0.0000  0.0000  0.0000  0.0000
     2     8     0  0.5000  0.5000  0.5000  0.5000  0.5000  0.5000  0.5000  0.5000  0.5000  0.5000  0.4600  0.5800  0.4600  0.4800  0.4800  0.5200  0.5000  0.5000  0.5200  0.4800
     2     8     1  0.4937  0.4654  0.4854  0.4932  0.4788  0.4948  0.4849  0.4977  0.4999  0.4962  0.4820  0.4490  0.4830  0.4710  0.5120  0.5080  0.4860  0.4880  0.4770  0.5030
     2     8     2  0.4625  0.4538  0.4719  0.4842  0.4919  0.4983  0.4591  0.4758  0.4667  0.4962  0.4960  0.4600  0.4510  0.5140  0.5010  0.4940  0.4700  0.4420  0.4640  0.4910
     2     8     3  0.4478  0.3684  0.4212  0.4494  0.4429  0.4927  0.2735  0.3700  0.3919  0.4906  0.4750  0.3710  0.4430  0.4740  0.4580  0.5130  0.2830  0.3740  0.3910  0.4750
     2     8     4  0.4729  0.1654  0.3034  0.4908  0.3537  0.4577  0.1695  0.2613  0.2729  0.4742  0.4630  0.1560  0.3130  0.4960  0.3510  0.4510  0.1630  0.2610  0.2680  0.4690
     2     8     5  0.3800  0.1022  0.2284  0.4970  0.3658  0.4380  0.0305  0.3041  0.3858  0.4419  0.3680  0.0980  0.2350  0.4870  0.3740  0.4420  0.0310  0.3100  0.3700  0.4350
     2     8     6  0.2028  0.0344  0.0582  0.4829  0.2920  0.4243  0.0000  0.2422  0.2578  0.3585  0.2050  0.0350  0.0580  0.4910  0.3030  0.4410  0.0000  0.2500  0.2380  0.3760
     2     8     7  0.0582  0.0305  0.0000  0.4945  0.1887  0.3564  0.0000  0.1895  0.0869  0.2255  0.0580  0.0310  0.0000  0.5090  0.1930  0.3640  0.0000  0.1820  0.0830  0.2430
     2     8     8  0.1163  0.0000  0.0000  0.4485  0.0887  0.1556  0.0000  0.1768  0.1268  0.2028  0.1200  0.0000  0.0000  0.4350  0.0910  0.1560  0.0000  0.1640  0.1220  0.2110
     2     8     9  0.0354  0.0000  0.0000  0.4172  0.0000  0.0325  0.0000  0.2277  0.0000  0.0363  0.0360  0.0000  0.0000  0.4290  0.0000  0.0330  0.0000  0.2360  0.0000  0.0370
     2     8    10  0.0000  0.0000  0.0000  0.4597  0.0000  0.0000  0.0000  0.2328  0.0000  0.0000  0.0000  0.0000  0.0000  0.4440  0.0000  0.0000  0.0000  0.2330  0.0000  0.0000
     2     8    11  0.0000  0.0000  0.0000  0.4827  0.0000  0.0000  0.0000  0.1792  0.0000  0.0000  0.0000  0.0000  0.0000  0.5040  0.0000  0.0000  0.0000  0.1830  0.0000  0.0000
     2     8    12  0.0000  0.0000  0.0000  0.4936  0.0000  0.0000  0.0000  0.2394  0.0000  0.0000  0.0000  0.0000  0.0000  0.4950  0.0000  0.0000  0.0000  0.2480  0.0000  0.0000
     2     8    13  0.0000  0.0000  0.0000  0.4719  0.0000  0.0000  0.0000  0.1328  0.0000  0.0000  0.0000  0.0000  0.0000  0.4670  0.0000  0.0000  0.0000  0.1350  0.0000  0.0000
     2     8    14  0.0000  0.0000  0.0000  0.4439  0.0000  0.0000  0.0000  0.0914  0.0000  0.0000  0.0000  0.0000  0.0000  0.4370  0.0000  0.0000  0.0000  0.0940  0.0000  0.0000
     2     8    15  0.0000  0.0000  0.0000  0.4989  0.0000  0.0000  0.0000  0.1276  0.0000  0.0000  0.0000  0.0000  0.0000  0.4800  0.0000  0.0000  0.0000  0.1350  0.0000  0.0000
     2     8    16  0.0000  0.0000  0.0000  0.4996  0.0000  0.0000  0.0000  0.1004  0.0000  0.0000  0.0000  0.0000  0.0000  0.5220  0.0000  0.0000  0.0000  0.1000  0.0000  0.0000
     2     8    17  0.0000  0.0000  0.0000  0.4951  0.0000  0.0000  0.0000  0.0257  0.0000  0.0000  0.0000  0.0000  0.0000  0.5030  0.0000  0.0000  0.0000  0.0240  0.0000  0.0000
     2     8    18  0.0000  0.0000  0.0000  0.4989  0.0000  0.0000  0.0000  0.0000  0.0000  0.0000  0.0000  0.0000  0.0000  0.5090  0.0000  0.0000  0.0000  0.0000  0.0000  0.0000
     2     8    19  0.0000  0.0000  0.0000  0.4700  0.0000  0.0000  0.0000  0.0000  0.0000  0.0000  0.0000  0.0000  0.0000  0.4590  0.0000  0.0000  0.0000  0.0000  0.0000  0.0000
     2     8    20  0.0000  0.0000  0.0000  0.4800  0.0000  0.0000  0.0000  0.0000  0.0000  0.0000  0.0000  0.0000  0.0000  0.4480  0.0000  0.0000  0.0000  0.0000  0.0000  0.0000
     2     8    21  0.0000  0.0000  0.0000  0.4988  0.0000  0.0000  0.0000  0.0000  0.0000  0.0000  0.0000  0.0000  0.0000  0.5260  0.0000  0.0000  0.0000  0.0000  0.0000  0.0000
     2     8    22  0.0000  0.0000  0.0000  0.4959  0.0000  0.0000  0.0000  0.0000  0.0000  0.0000  0.0000  0.0000  0.0000  0.4990  0.0000  0.0000  0.0000  0.0000  0.0000  0.0000
     2     8    23  0.0000  0.0000  0.0000  0.4966  0.0000  0.0000  0.0000  0.0000  0.0000  0.0000  0.0000  0.0000  0.0000  0.4930  0.0000  0.0000  0.0000  0.0000  0.0000  0.0000
     2     8    24  0.0000  0.0000  0.0000  0.4942  0.0000  0.0000  0.0000  0.0000  0.0000  0.0000  0.0000  0.0000  0.0000  0.5060  0.0000  0.0000  0.0000  0.0000  0.0000  0.0000
     2     8    25  0.0000  0.0000  0.0000  0.4992  0.0000  0.0000  0.0000  0.0000  0.0000  0.0000  0.0000  0.0000  0.0000  0.4840  0.0000  0.0000  0.0000  0.0000  0.0000  0.0000
     2     8    26  0.0000  0.0000  0.0000  0.4996  0.0000  0.0000  0.0000  0.0000  0.0000  0.0000  0.0000  0.0000  0.0000  0.4950  0.0000  0.0000  0.0000  0.0000  0.0000  0.0000
     2     8    27  0.0000  0.0000  0.0000  0.4933  0.0000  0.0000  0.0000  0.0000  0.0000  0.0000  0.0000  0.0000  0.0000  0.5260  0.0000  0.0000  0.0000  0.0000  0.0000  0.0000
     2     8    28  0.0000  0.0000  0.0000  0.4442  0.0000  0.0000  0.0000  0.0000  0.0000  0.0000  0.0000  0.0000  0.0000  0.4440  0.0000  0.0000  0.0000  0.0000  0.0000  0.0000
     2     8    29  0.0000  0.0000  0.0000  0.4323  0.0000  0.0000  0.0000  0.0000  0.0000  0.0000  0.0000  0.0000  0.0000  0.4640  0.0000  0.0000  0.0000  0.0000  0.0000  0.0000
     2     8    30  0.0000  0.0000  0.0000  0.4304  0.0000  0.0000  0.0000  0.0000  0.0000  0.0000  0.0000  0.0000  0.0000  0.4410  0.0000  0.0000  0.0000  0.0000  0.0000  0.0000
     2     8    31  0.0000  0.0000  0.0000  0.4600  0.0000  0.0000  0.0000  0.0000  0.0000  0.0000  0.0000  0.0000  0.0000  0.4590  0.0000  0.0000  0.0000  0.0000  0.0000  0.0000
     2     8    32  0.0000  0.0000  0.0000  0.4491  0.0000  0.0000  0.0000  0.0000  0.0000  0.0000  0.0000  0.0000  0.0000  0.4550  0.0000  0.0000  0.0000  0.0000  0.0000  0.0000
     2     8    33  0.0000  0.0000  0.0000  0.4622  0.0000  0.0000  0.0000  0.0000  0.0000  0.0000  0.0000  0.0000  0.0000  0.4710  0.0000  0.0000  0.0000  0.0000  0.0000  0.0000
     2     8    34  0.0000  0.0000  0.0000  0.4058  0.0000  0.0000  0.0000  0.0000  0.0000  0.0000  0.0000  0.0000  0.0000  0.4140  0.0000  0.0000  0.0000  0.0000  0.0000  0.0000
     2     8    35  0.0000  0.0000  0.0000  0.3928  0.0000  0.0000  0.0000  0.0000  0.0000  0.0000  0.0000  0.0000  0.0000  0.4070  0.0000  0.0000  0.0000  0.0000  0.0000  0.0000
     2     8    36  0.0000  0.0000  0.0000  0.4638  0.0000  0.0000  0.0000  0.0000  0.0000  0.0000  0.0000  0.0000  0.0000  0.4470  0.0000  0.0000  0.0000  0.0000  0.0000  0.0000
     2     8    37  0.0000  0.0000  0.0000  0.4633  0.0000  0.0000  0.0000  0.0000  0.0000  0.0000  0.0000  0.0000  0.0000  0.4550  0.0000  0.0000  0.0000  0.0000  0.0000  0.0000
     2     8    38  0.0000  0.0000  0.0000  0.3960  0.0000  0.0000  0.0000  0.0000  0.0000  0.0000  0.0000  0.0000  0.0000  0.3960  0.0000  0.0000  0.0000  0.0000  0.0000  0.0000
     2     8    39  0.0000  0.0000  0.0000  0.3795  0.0000  0.0000  0.0000  0.0000  0.0000  0.0000  0.0000  0.0000  0.0000  0.3990  0.0000  0.0000  0.0000  0.0000  0.0000  0.0000
     2     8    40  0.0000  0.0000  0.0000  0.4243  0.0000  0.0000  0.0000  0.0000  0.0000  0.0000  0.0000  0.0000  0.0000  0.4310  0.0000  0.0000  0.0000  0.0000  0.0000  0.0000
     2     9     0  0.5000  0.5000  0.5000  0.5000  0.5000  0.5000  0.5000  0.5000  0.5000  0.5000  0.4600  0.5800  0.4600  0.4800  0.4800  0.5200  0.5000  0.5000  0.5200  0.4800
     2     9     1  0.4947  0.4945  0.4745  0.4985  0.4986  0.4985  0.4819  0.4993  0.4452  0.4869  0.5010  0.4790  0.4820  0.4840  0.5070  0.5050  0.4560  0.5220  0.4550  0.4880
     2     9     2  0.4887  0.3992  0.3960  0.4597  0.4935  0.4902  0.4608  0.4821  0.3438  0.4838  0.5100  0.3990  0.3880  0.4800  0.5300  0.4820  0.4780  0.4850  0.3390  0.4700
     2     9     3  0.4160  0.2074  0.3965  0.4971  0.4970  0.4301  0.4559  0.4850  0.1981  0.4981  0.4140  0.2030  0.4090  0.4620  0.4960  0.4360  0.4670  0.5070  0.1970  0.4910
     2     9     4  0.2654  0.1547  0.3460  0.4898  0.4740  0.3553  0.4363  0.4702  0.1268  0.4998  0.2650  0.1590  0.3530  0.4930  0.4700  0.3540  0.4610  0.4900  0.1200  0.5080
     2     9     5  0.0554  0.0610  0.1224  0.4862  0.4600  0.2089  0.2822  0.4630  0.1022  0.4959  0.0550  0.0590  0.1210  0.4600  0.4650  0.2170  0.2780  0.4600  0.1060  0.4810
     2     9     6  0.0000  0.0000  0.0000  0.4478  0.4997  0.1224  0.2210  0.4301  0.0295  0.4919  0.0000  0.0000  0.0000  0.4350  0.4870  0.1250  0.2230  0.4220  0.0300  0.5250
     2     9     7  0.0000  0.0000  0.0000  0.2920  0.4975  0.0430  0.0544  0.3956  0.0344  0.3740  0.0000  0.0000  0.0000  0.3050  0.5030  0.0420  0.0540  0.3930  0.0350  0.3940
     2     9     8  0.0000  0.0000  0.0000  0.2894  0.4836  0.0000  0.0000  0.4330  0.0000  0.2729  0.0000  0.0000  0.0000  0.2890  0.4750  0.0000  0.0000  0.4440  0.0000  0.2800
     2     9     9  0.0000  0.0000  0.0000  0.2035  0.3928  0.0000  0.0000  0.4139  0.0000  0.2437  0.0000  0.0000  0.0000  0.1940  0.3910  0.0000  0.0000  0.4050  0.0000  0.2320
     2     9    10  0.0000  0.0000  0.0000  0.0805  0.3248  0.0000  0.0000  0.4122  0.0000  0.1040  0.0000  0.0000  0.0000  0.0760  0.3080  0.0000  0.0000  0.4110  0.0000  0.0980
     2     9    11  0.0000  0.0000  0.0000  0.0382  0.2043  0.0000  0.0000  0.3410  0.0000  0.0315  0.0000  0.0000  0.0000  0.0390  0.2150  0.0000  0.0000  0.3340  0.0000  0.0320
     2     9    12  0.0000  0.0000  0.0000  0.0000  0.0968  0.0000  0.0000  0.3090  0.0000  0.0315  0.0000  0.0000  0.0000  0.0000  0.0980  0.0000  0.0000  0.3240  0.0000  0.0320
     2     9    13  0.0000  0.0000  0.0000  0.0000  0.0237  0.0000  0.0000  0.2789  0.0000  0.0648  0.0000  0.0000  0.0000  0.0000  0.0240  0.0000  0.0000  0.2790  0.0000  0.0670
     2     9    14  0.0000  0.0000  0.0000  0.0000  0.0000  0.0000  0.0000  0.2343  0.0000  0.0648  0.0000  0.0000  0.0000  0.0000  0.0000  0.0000  0.0000  0.2370  0.0000  0.0670
     2     9    15  0.0000  0.0000  0.0000  0.0000  0.0000  0.0000  0.0000  0.1531  0.0000  0.0000  0.0000  0.0000  0.0000  0.0000  0.0000  0.0000  0.0000  0.1550  0.0000  0.0000
     2     9    16  0.0000  0.0000  0.0000  0.0000  0.0000  0.0000  0.0000  0.1800  0.0000  0.0000  0.0000  0.0000  0.0000  0.0000  0.0000  0.0000  0.0000  0.1840  0.0000  0.0000
     2     9    17  0.0000  0.0000  0.0000  0.0000  0.0000  0.0000  0.0000  0.2210  0.0000  0.0000  0.0000  0.0000  0.0000  0.0000  0.0000  0.0000  0.0000  0.2210  0.0000  0.0000
     2     9    18  0.0000  0.0000  0.0000  0.0000  0.0000  0.0000  0.0000  0.1250  0.0000  0.0000  0.0000  0.0000  0.0000  0.0000  0.0000  0.0000  0.0000  0.1280  0.0000  0.0000
     2     9    19  0.0000  0.0000  0.0000  0.0000  0.0000  0.0000  0.0000  0.1004  0.0000  0.0000  0.0000  0.0000  0.0000  0.0000  0.0000  0.0000  0.0000  0.0960  0.0000  0.0000
     2     9    20  0.0000  0.0000  0.0000  0.0000  0.0000  0.0000  0.0000  0.1066  0.0000  0.0000  0.0000  0.0000  0.0000  0.0000  0.0000  0.0000  0.0000  0.1030  0.0000  0.0000
     2     9    21  0.0000  0.0000  0.0000  0.0000  0.0000  0.0000  0.0000  0.0905  0.0000  0.0000  0.0000  0.0000  0.0000  0.0000  0.0000  0.0000  0.0000  0.0850  0.0000  0.0000
     2     9    22  0.0000  0.0000  0.0000  0.0000  0.0000  0.0000  0.0000  0.0620  0.0000  0.0000  0.0000  0.0000  0.0000  0.0000  0.0000  0.0000  0.0000  0.0620  0.0000  0.0000
     2     9    23  0.0000  0.0000  0.0000  0.0000  0.0000  0.0000  0.0000  0.1110  0.0000  0.0000  0.0000  0.0000  0.0000  0.0000  0.0000  0.0000  0.0000  0.1160  0.0000  0.0000
     2     9    24  0.0000  0.0000  0.0000  0.0000  0.0000  0.0000  0.0000  0.0703  0.0000  0.0000  0.0000  0.0000  0.0000  0.0000  0.0000  0.0000  0.0000  0.0690  0.0000  0.0000
     2     9    25  0.0000  0.0000  0.0000  0.0000  0.0000  0.0000  0.0000  0.0977  0.0000  0.0000  0.0000  0.0000  0.0000  0.0000  0.0000  0.0000  0.0000  0.0930  0.0000  0.0000
     2     9    26  0.0000  0.0000  0.0000  0.0000  0.0000  0.0000  0.0000  0.2195  0.0000  0.0000  0.0000  0.0000  0.0000  0.0000  0.0000  0.0000  0.0000  0.2270  0.0000  0.0000
     2     9    27  0.0000  0.0000  0.0000  0.0000  0.0000  0.0000  0.0000  0.1302  0.0000  0.0000  0.0000  0.0000  0.0000  0.0000  0.0000  0.0000  0.0000  0.1240  0.0000  0.0000
     2     9    28  0.0000  0.0000  0.0000  0.0000  0.0000  0.0000  0.0000  0.1480  0.0000  0.0000  0.0000  0.0000  0.0000  0.0000  0.0000  0.0000  0.0000  0.1430  0.0000  0.0000
     2     9    29  0.0000  0.0000  0.0000  0.0000  0.0000  0.0000  0.0000  0.2262  0.0000  0.0000  0.0000  0.0000  0.0000  0.0000  0.0000  0.0000  0.0000  0.2120  0.0000  0.0000
     2     9    30  0.0000  0.0000  0.0000  0.0000  0.0000  0.0000  0.0000  0.3956  0.0000  0.0000  0.0000  0.0000  0.0000  0.0000  0.0000  0.0000  0.0000  0.4010  0.0000  0.0000
     2     9    31  0.0000  0.0000  0.0000  0.0000  0.0000  0.0000  0.0000  0.4425  0.0000  0.0000  0.0000  0.0000  0.0000  0.0000  0.0000  0.0000  0.0000  0.4470  0.0000  0.0000
     2     9    32  0.0000  0.0000  0.0000  0.0000  0.0000  0.0000  0.0000  0.4415  0.0000  0.0000  0.0000  0.0000  0.0000  0.0000  0.0000  0.0000  0.0000  0.4400  0.0000  0.0000
     2     9    33  0.0000  0.0000  0.0000  0.0000  0.0000  0.0000  0.0000  0.4864  0.0000  0.0000  0.0000  0.0000  0.0000  0.0000  0.0000  0.0000  0.0000  0.4890  0.0000  0.0000
     2     9    34  0.0000  0.0000  0.0000  0.0000  0.0000  0.0000  0.0000  0.4864  0.0000  0.0000  0.0000  0.0000  0.0000  0.0000  0.0000  0.0000  0.0000  0.4590  0.0000  0.0000
     2     9    35  0.0000  0.0000  0.0000  0.0000  0.0000  0.0000  0.0000  0.4823  0.0000  0.0000  0.0000  0.0000  0.0000  0.0000  0.0000  0.0000  0.0000  0.4820  0.0000  0.0000
     2     9    36  0.0000  0.0000  0.0000  0.0000  0.0000  0.0000  0.0000  0.4184  0.0000  0.0000  0.0000  0.0000  0.0000  0.0000  0.0000  0.0000  0.0000  0.4180  0.0000  0.0000
     2     9    37  0.0000  0.0000  0.0000  0.0000  0.0000  0.0000  0.0000  0.2592  0.0000  0.0000  0.0000  0.0000  0.0000  0.0000  0.0000  0.0000  0.0000  0.2680  0.0000  0.0000
     2     9    38  0.0000  0.0000  0.0000  0.0000  0.0000  0.0000  0.0000  0.2661  0.0000  0.0000  0.0000  0.0000  0.0000  0.0000  0.0000  0.0000  0.0000  0.2780  0.0000  0.0000
     2     9    39  0.0000  0.0000  0.0000  0.0000  0.0000  0.0000  0.0000  0.1539  0.0000  0.0000  0.0000  0.0000  0.0000  0.0000  0.0000  0.0000  0.0000  0.1540  0.0000  0.0000
     2     9    40  0.0000  0.0000  0.0000  0.0000  0.0000  0.0000  0.0000  0.0932  0.0000  0.0000  0.0000  0.0000  0.0000  0.0000  0.0000  0.0000  0.0000  0.0920  0.0000  0.0000
     2    10     0  0.5000  0.5000  0.5000  0.5000  0.5000  0.5000  0.5000  0.5000  0.5000  0.5000  0.4600  0.5800  0.4600  0.4800  0.4800  0.5200  0.5000  0.5000  0.5200  0.4800
     2    10     1  0.4951  0.4919  0.4740  0.4995  0.4842  0.4990  0.4559  0.5000  0.4702  0.4973  0.4910  0.5010  0.5100  0.5080  0.5140  0.5010  0.4730  0.5150  0.4880  0.4940
     2    10     2  0.4633  0.4988  0.4345  0.4990  0.4459  0.4838  0.4297  0.4993  0.3295  0.4627  0.4670  0.4870  0.4660  0.4940  0.4250  0.4740  0.4290  0.5010  0.3360  0.4870
     2    10     3  0.4961  0.4994  0.4208  0.4944  0.4028  0.4982  0.3218  0.4924  0.3410  0.4585  0.4900  0.4940  0.4120  0.4800  0.4290  0.4880  0.3250  0.4730  0.3300  0.5060
     2    10     4  0.4274  0.3919  0.3421  0.4892  0.4465  0.4742  0.2082  0.4981  0.2408  0.4646  0.4290  0.4010  0.3320  0.4910  0.4450  0.4590  0.2120  0.4710  0.2400  0.4560
     2    10     5  0.2762  0.3164  0.4032  0.4733  0.4259  0.3987  0.0968  0.4700  0.1259  0.4001  0.2750  0.3220  0.3840  0.4870  0.4350  0.4080  0.0920  0.4650  0.1250  0.4070
     2    10     6  0.1663  0.2321  0.3194  0.4961  0.4585  0.2933  0.1057  0.4991  0.1146  0.3790  0.1630  0.2380  0.3090  0.4780  0.4760  0.2850  0.1040  0.5030  0.1160  0.3920
     2    10     7  0.2240  0.1695  0.2415  0.4959  0.3829  0.1872  0.0000  0.4973  0.1438  0.3679  0.2250  0.1710  0.2530  0.5040  0.4000  0.1950  0.0000  0.5040  0.1400  0.3660
     2    10     8  0.1413  0.1057  0.1413  0.4937  0.3895  0.0601  0.0000  0.4818  0.1102  0.3509  0.1430  0.1060  0.1410  0.5240  0.3940  0.0580  0.0000  0.5030  0.1130  0.3400
     2    10     9  0.1293  0.0363  0.1720  0.4556  0.3928  0.0000  0.0000  0.4692  0.1345  0.3034  0.1230  0.0370  0.1740  0.4760  0.4090  0.0000  0.0000  0.4880  0.1370  0.3030
     2    10    10  0.0823  0.0402  0.1128  0.4110  0.3460  0.0000  0.0000  0.4401  0.0373  0.3146  0.0820  0.0410  0.1180  0.3920  0.3330  0.0000  0.0000  0.4440  0.0380  0.3250
     2    10    11  0.0731  0.0000  0.0657  0.2802  0.2465  0.0000  0.0000  0.4289  0.0000  0.2188  0.0740  0.0000  0.0680  0.2890  0.2440  0.0000  0.0000  0.4230  0.0000  0.2100
     2    10    12  0.0000  0.0000  0.0373  0.2051  0.0860  0.0000  0.0000  0.4366  0.0000  0.1514  0.0000  0.0000  0.0380  0.2020  0.0860  0.0000  0.0000  0.4360  0.0000  0.1590
     2    10    13  0.0000  0.0000  0.0000  0.1958  0.1489  0.0000  0.0000  0.3595  0.0000  0.0325  0.0000  0.0000  0.0000  0.2000  0.1460  0.0000  0.0000  0.3700  0.0000  0.0330
     2    10    14  0.0000  0.0000  0.0000  0.1022  0.1242  0.0000  0.0000  0.3016  0.0000  0.0000  0.0000  0.0000  0.0000  0.1000  0.1270  0.0000  0.0000  0.3000  0.0000  0.0000
     2    10    15  0.0000  0.0000  0.0000  0.0354  0.1293  0.0000  0.0000  0.2952  0.0000  0.0000  0.0000  0.0000  0.0000  0.0360  0.1270  0.0000  0.0000  0.2880  0.0000  0.0000
     2    10    16  0.0000  0.0000  0.0000  0.0392  0.1154  0.0000  0.0000  0.2328  0.0000  0.0000  0.0000  0.0000  0.0000  0.0400  0.1110  0.0000  0.0000  0.2410  0.0000  0.0000
     2    10    17  0.0000  0.0000  0.0000  0.0000  0.0950  0.0000  0.0000  0.1605  0.0000  0.0000  0.0000  0.0000  0.0000  0.0000  0.0960  0.0000  0.0000  0.1600  0.0000  0.0000
     2    10    18  0.0000  0.0000  0.0000  0.0000  0.0392  0.0000  0.0000  0.0860  0.0000  0.0000  0.0000  0.0000  0.0000  0.0000  0.0400  0.0000  0.0000  0.0880  0.0000  0.0000
     2    10    19  0.0000  0.0000  0.0000  0.0000  0.0421  0.0000  0.0000  0.0713  0.0000  0.0000  0.0000  0.0000  0.0000  0.0000  0.0430  0.0000  0.0000  0.0740  0.0000  0.0000
     2    10    20  0.0000  0.0000  0.0000  0.0000  0.0000  0.0000  0.0000  0.1302  0.0000  0.0000  0.0000  0.0000  0.0000  0.0000  0.0000  0.0000  0.0000  0.1320  0.0000  0.0000
     2    10    21  0.0000  0.0000  0.0000  0.0000  0.0000  0.0000  0.0000  0.0914  0.0000  0.0000  0.0000  0.0000  0.0000  0.0000  0.0000  0.0000  0.0000  0.0880  0.0000  0.0000
     2    10    22  0.0000  0.0000  0.0000  0.0000  0.0000  0.0000  0.0000  0.1137  0.0000  0.0000  0.0000  0.0000  0.0000  0.0000  0.0000  0.0000  0.0000  0.1150  0.0000  0.0000
     2    10    23  0.0000  0.0000  0.0000  0.0000  0.0000  0.0000  0.0000  0.1840  0.0000  0.0000  0.0000  0.0000  0.0000  0.0000  0.0000  0.0000  0.0000  0.1870  0.0000  0.0000
     2    10    24  0.0000  0.0000  0.0000  0.0000  0.0000  0.0000  0.0000  0.2074  0.0000  0.0000  0.0000  0.0000  0.0000  0.0000  0.0000  0.0000  0.0000  0.2050  0.0000  0.0000
     2    10    25  0.0000  0.0000  0.0000  0.0000  0.0000  0.0000  0.0000  0.1720  0.0000  0.0000  0.0000  0.0000  0.0000  0.0000  0.0000  0.0000  0.0000  0.1800  0.0000  0.0000
     2    10    26  0.0000  0.0000  0.0000  0.0000  0.0000  0.0000  0.0000  0.0796  0.0000  0.0000  0.0000  0.0000  0.0000  0.0000  0.0000  0.0000  0.0000  0.0810  0.0000  0.0000
     2    10    27  0.0000  0.0000  0.0000  0.0000  0.0000  0.0000  0.0000  0.0995  0.0000  0.0000  0.0000  0.0000  0.0000  0.0000  0.0000  0.0000  0.0000  0.0990  0.0000  0.0000
     2    10    28  0.0000  0.0000  0.0000  0.0000  0.0000  0.0000  0.0000  0.0657  0.0000  0.0000  0.0000  0.0000  0.0000  0.0000  0.0000  0.0000  0.0000  0.0680  0.0000  0.0000
     2    10    29  0.0000  0.0000  0.0000  0.0000  0.0000  0.0000  0.0000  0.0657  0.0000  0.0000  0.0000  0.0000  0.0000  0.0000  0.0000  0.0000  0.0000  0.0640  0.0000  0.0000
     2    10    30  0.0000  0.0000  0.0000  0.0000  0.0000  0.0000  0.0000  0.0860  0.0000  0.0000  0.0000  0.0000  0.0000  0.0000  0.0000  0.0000  0.0000  0.0860  0.0000  0.0000
     2    10    31  0.0000  0.0000  0.0000  0.0000  0.0000  0.0000  0.0000  0.0694  0.0000  0.0000  0.0000  0.0000  0.0000  0.0000  0.0000  0.0000  0.0000  0.0700  0.0000  0.0000
     2    10    32  0.0000  0.0000  0.0000  0.0000  0.0000  0.0000  0.0000  0.1066  0.0000  0.0000  0.0000  0.0000  0.0000  0.0000  0.0000  0.0000  0.0000  0.1030  0.0000  0.0000
     2    10    33  0.0000  0.0000  0.0000  0.0000  0.0000  0.0000  0.0000  0.0676  0.0000  0.0000  0.0000  0.0000  0.0000  0.0000  0.0000  0.0000  0.0000  0.0680  0.0000  0.0000
     2    10    34  0.0000  0.0000  0.0000  0.0000  0.0000  0.0000  0.0000  0.0247  0.0000  0.0000  0.0000  0.0000  0.0000  0.0000  0.0000  0.0000  0.0000  0.0230  0.0000  0.0000
     2    10    35  0.0000  0.0000  0.0000  0.0000  0.0000  0.0000  0.0000  0.0648  0.0000  0.0000  0.0000  0.0000  0.0000  0.0000  0.0000  0.0000  0.0000  0.0670  0.0000  0.0000
     2    10    36  0.0000  0.0000  0.0000  0.0000  0.0000  0.0000  0.0000  0.0487  0.0000  0.0000  0.0000  0.0000  0.0000  0.0000  0.0000  0.0000  0.0000  0.0480  0.0000  0.0000
     2    10    37  0.0000  0.0000  0.0000  0.0000  0.0000  0.0000  0.0000  0.0354  0.0000  0.0000  0.0000  0.0000  0.0000  0.0000  0.0000  0.0000  0.0000  0.0340  0.0000  0.0000
     2    10    38  0.0000  0.0000  0.0000  0.0000  0.0000  0.0000  0.0000  0.0237  0.0000  0.0000  0.0000  0.0000  0.0000  0.0000  0.0000  0.0000  0.0000  0.0240  0.0000  0.0000
     2    10    39  0.0000  0.0000  0.0000  0.0000  0.0000  0.0000  0.0000  0.0591  0.0000  0.0000  0.0000  0.0000  0.0000  0.0000  0.0000  0.0000  0.0000  0.0610  0.0000  0.0000
     2    10    40  0.0000  0.0000  0.0000  0.0000  0.0000  0.0000  0.0000  0.1189  0.0000  0.0000  0.0000  0.0000  0.0000  0.0000  0.0000  0.0000  0.0000  0.1190  0.0000  0.0000
     3     1     0  0.5000  0.5000  0.5000  0.5000  0.5000  0.5000  0.5000  0.5000  0.5000  0.5000  0.4600  0.5800  0.4600  0.4800  0.4800  0.5200  0.5000  0.5000  0.5200  0.4800
     3     1     1  0.4526  0.4919  0.4652  0.4944  0.4995  0.4969  0.4736  0.4733  0.4767  0.4999  0.4640  0.4830  0.4840  0.5000  0.4960  0.5370  0.4700  0.4670  0.4660  0.5060
     3     1     2  0.4377  0.4981  0.4387  0.4726  0.4568  0.4994  0.4080  0.3928  0.3877  0.4565  0.4290  0.5090  0.4260  0.4680  0.4540  0.5080  0.3990  0.4030  0.4020  0.4490
     3     1     3  0.3914  0.3755  0.4001  0.4327  0.4200  0.4997  0.2965  0.3785  0.2284  0.4093  0.3960  0.3670  0.3950  0.4310  0.4220  0.4980  0.2860  0.3670  0.2350  0.3980
     3     1     4  0.3164  0.3404  0.3622  0.4436  0.3606  0.4843  0.2522  0.4491  0.2543  0.3705  0.3240  0.3310  0.3630  0.4680  0.3720  0.5010  0.2560  0.4730  0.2630  0.3770
     3     1     5  0.2585  0.2074  0.3795  0.4240  0.1792  0.4591  0.2451  0.4370  0.1792  0.2479  0.2570  0.2130  0.3750  0.4400  0.1770  0.4520  0.2520  0.4310  0.1850  0.2440
     3     1     6  0.1556  0.0648  0.2920  0.2946  0.1207  0.2822  0.1654  0.3740  0.1172  0.0000  0.1400  0.0650  0.2790  0.2710  0.1210  0.2880  0.1580  0.3680  0.1190  0.0000
     3     1     7  0.0000  0.0000  0.2613  0.2907  0.0334  0.1784  0.1285  0.3658  0.0000  0.0000  0.0000  0.0000  0.2690  0.2710  0.0340  0.1800  0.1300  0.3740  0.0000  0.0000
     3     1     8  0.0000  0.0000  0.2479  0.3632  0.0276  0.0591  0.1172  0.4155  0.0000  0.0000  0.0000  0.0000  0.2480  0.3790  0.0280  0.0610  0.1170  0.4170  0.0000  0.0000
     3     1     9  0.0000  0.0000  0.1848  0.3152  0.0266  0.0363  0.0266  0.3381  0.0000  0.0000  0.0000  0.0000  0.1820  0.3240  0.0270  0.0370  0.0270  0.3230  0.0000  0.0000
     3     1    10  0.0000  0.0000  0.2619  0.3426  0.0620  0.0000  0.0000  0.2508  0.0000  0.0000  0.0000  0.0000  0.2540  0.3310  0.0640  0.0000  0.0000  0.2520  0.0000  0.0000
     3     1    11  0.0000  0.0000  0.0638  0.1919  0.0276  0.0000  0.0000  0.1362  0.0000  0.0000  0.0000  0.0000  0.0640  0.1850  0.0280  0.0000  0.0000  0.1330  0.0000  0.0000
     3     1    12  0.0000  0.0000  0.0000  0.1808  0.0000  0.0000  0.0000  0.1268  0.0000  0.0000  0.0000  0.0000  0.0000  0.1810  0.0000  0.0000  0.0000  0.1280  0.0000  0.0000
     3     1    13  0.0000  0.0000  0.0000  0.1580  0.0000  0.0000  0.0000  0.1293  0.0000  0.0000  0.0000  0.0000  0.0000  0.1630  0.0000  0.0000  0.0000  0.1370  0.0000  0.0000
     3     1    14  0.0000  0.0000  0.0000  0.0959  0.0000  0.0000  0.0000  0.0620  0.0000  0.0000  0.0000  0.0000  0.0000  0.0950  0.0000  0.0000  0.0000  0.0620  0.0000  0.0000
     3     1    15  0.0000  0.0000  0.0000  0.0941  0.0000  0.0000  0.0000  0.0685  0.0000  0.0000  0.0000  0.0000  0.0000  0.0910  0.0000  0.0000  0.0000  0.0690  0.0000  0.0000
     3     1    16  0.0000  0.0000  0.0000  0.0823  0.0000  0.0000  0.0000  0.1455  0.0000  0.0000  0.0000  0.0000  0.0000  0.0800  0.0000  0.0000  0.0000  0.1420  0.0000  0.0000
     3     1    17  0.0000  0.0000  0.0000  0.1137  0.0000  0.0000  0.0000  0.2225  0.0000  0.0000  0.0000  0.0000  0.0000  0.1070  0.0000  0.0000  0.0000  0.2150  0.0000  0.0000
     3     1    18  0.0000  0.0000  0.0000  0.0740  0.0000  0.0000  0.0000  0.2240  0.0000  0.0000  0.0000  0.0000  0.0000  0.0730  0.0000  0.0000  0.0000  0.2250  0.0000  0.0000
     3     1    19  0.0000  0.0000  0.0000  0.0722  0.0000  0.0000  0.0000  0.2674  0.0000  0.0000  0.0000  0.0000  0.0000  0.0710  0.0000  0.0000  0.0000  0.2680  0.0000  0.0000
     3     1    20  0.0000  0.0000  0.0000  0.0995  0.0000  0.0000  0.0000  0.2120  0.0000  0.0000  0.0000  0.0000  0.0000  0.1030  0.0000  0.0000  0.0000  0.2170  0.0000  0.0000
     3     1    21  0.0000  0.0000  0.0000  0.0648  0.0000  0.0000  0.0000  0.2379  0.0000  0.0000  0.0000  0.0000  0.0000  0.0650  0.0000  0.0000  0.0000  0.2380  0.0000  0.0000
     3     1    22  0.0000  0.0000  0.0000  0.0923  0.0000  0.0000  0.0000  0.3606  0.0000  0.0000  0.0000  0.0000  0.0000  0.0950  0.0000  0.0000  0.0000  0.3600  0.0000  0.0000
     3     1    23  0.0000  0.0000  0.0000  0.1224  0.0000  0.0000  0.0000  0.4425  0.0000  0.0000  0.0000  0.0000  0.0000  0.1190  0.0000  0.0000  0.0000  0.4290  0.0000  0.0000
     3     1    24  0.0000  0.0000  0.0000  0.1040  0.0000  0.0000  0.0000  0.4818  0.0000  0.0000  0.0000  0.0000  0.0000  0.0980  0.0000  0.0000  0.0000  0.4650  0.0000  0.0000
     3     1    25  0.0000  0.0000  0.0000  0.1720  0.0000  0.0000  0.0000  0.4948  0.0000  0.0000  0.0000  0.0000  0.0000  0.1760  0.0000  0.0000  0.0000  0.4940  0.0000  0.0000
     3     1    26  0.0000  0.0000  0.0000  0.2321  0.0000  0.0000  0.0000  0.4710  0.0000  0.0000  0.0000  0.0000  0.0000  0.2400  0.0000  0.0000  0.0000  0.4470  0.0000  0.0000
     3     1    27  0.0000  0.0000  0.0000  0.2335  0.0000  0.0000  0.0000  0.3421  0.0000  0.0000  0.0000  0.0000  0.0000  0.2200  0.0000  0.0000  0.0000  0.3460  0.0000  0.0000
     3     1    28  0.0000  0.0000  0.0000  0.2952  0.0000  0.0000  0.0000  0.2571  0.0000  0.0000  0.0000  0.0000  0.0000  0.3000  0.0000  0.0000  0.0000  0.2610  0.0000  0.0000
     3     1    29  0.0000  0.0000  0.0000  0.2654  0.0000  0.0000  0.0000  0.2277  0.0000  0.0000  0.0000  0.0000  0.0000  0.2690  0.0000  0.0000  0.0000  0.2260  0.0000  0.0000
     3     1    30  0.0000  0.0000  0.0000  0.3947  0.0000  0.0000  0.0000  0.2472  0.0000  0.0000  0.0000  0.0000  0.0000  0.4110  0.0000  0.0000  0.0000  0.2390  0.0000  0.0000
     3     1    31  0.0000  0.0000  0.0000  0.4028  0.0000  0.0000  0.0000  0.0382  0.0000  0.0000  0.0000  0.0000  0.0000  0.4070  0.0000  0.0000  0.0000  0.0390  0.0000  0.0000
     3     1    32  0.0000  0.0000  0.0000  0.4110  0.0000  0.0000  0.0000  0.0325  0.0000  0.0000  0.0000  0.0000  0.0000  0.4160  0.0000  0.0000  0.0000  0.0330  0.0000  0.0000
     3     1    33  0.0000  0.0000  0.0000  0.4232  0.0000  0.0000  0.0000  0.0459  0.0000  0.0000  0.0000  0.0000  0.0000  0.4200  0.0000  0.0000  0.0000  0.0470  0.0000  0.0000
     3     1    34  0.0000  0.0000  0.0000  0.4387  0.0000  0.0000  0.0000  0.0000  0.0000  0.0000  0.0000  0.0000  0.0000  0.4280  0.0000  0.0000  0.0000  0.0000  0.0000  0.0000
     3     1    35  0.0000  0.0000  0.0000  0.4796  0.0000  0.0000  0.0000  0.0000  0.0000  0.0000  0.0000  0.0000  0.0000  0.4640  0.0000  0.0000  0.0000  0.0000  0.0000  0.0000
     3     1    36  0.0000  0.0000  0.0000  0.4937  0.0000  0.0000  0.0000  0.0000  0.0000  0.0000  0.0000  0.0000  0.0000  0.4760  0.0000  0.0000  0.0000  0.0000  0.0000  0.0000
     3     1    37  0.0000  0.0000  0.0000  0.4856  0.0000  0.0000  0.0000  0.0000  0.0000  0.0000  0.0000  0.0000  0.0000  0.4780  0.0000  0.0000  0.0000  0.0000  0.0000  0.0000
     3     1    38  0.0000  0.0000  0.0000  0.4771  0.0000  0.0000  0.0000  0.0000  0.0000  0.0000  0.0000  0.0000  0.0000  0.4880  0.0000  0.0000  0.0000  0.0000  0.0000  0.0000
     3     1    39  0.0000  0.0000  0.0000  0.4726  0.0000  0.0000  0.0000  0.0000  0.0000  0.0000  0.0000  0.0000  0.0000  0.4540  0.0000  0.0000  0.0000  0.0000  0.0000  0.0000
     3     1    40  0.0000  0.0000  0.0000  0.4975  0.0000  0.0000  0.0000  0.0000  0.0000  0.0000  0.0000  0.0000  0.0000  0.5050  0.0000  0.0000  0.0000  0.0000  0.0000  0.0000
     3     2     0  0.5000  0.5000  0.5000  0.5000  0.5000  0.5000  0.5000  0.5000  0.5000  0.5000  0.4600  0.5800  0.4600  0.4800  0.4800  0.5200  0.5000  0.5000  0.5200  0.4800
     3     2     1  0.5000  0.4986  0.4622  0.4991  0.4998  0.4856  0.4996  0.4924  0.4377  0.4751  0.5060  0.5110  0.4630  0.4820  0.4900  0.4940  0.4720  0.4950  0.4450  0.4750
     3     2     2  0.4816  0.4784  0.3574  0.4677  0.4955  0.4901  0.4843  0.4872  0.3034  0.4983  0.4840  0.4580  0.3520  0.4740  0.5090  0.4930  0.4850  0.4620  0.3070  0.5000
     3     2     3  0.4611  0.3996  0.3170  0.4754  0.4953  0.4588  0.4944  0.4408  0.2888  0.5000  0.4210  0.4060  0.3150  0.4600  0.5010  0.4510  0.4840  0.4360  0.3100  0.4970
     3     2     4  0.4345  0.3460  0.2437  0.4419  0.4657  0.4685  0.4999  0.3960  0.1958  0.4845  0.4320  0.3510  0.2380  0.4330  0.4960  0.4790  0.4910  0.3880  0.1980  0.4640
     3     2     5  0.3617  0.2802  0.2188  0.3694  0.3606  0.4979  0.4771  0.3289  0.1189  0.4472  0.3600  0.2930  0.2080  0.3730  0.3640  0.4830  0.4640  0.3210  0.1210  0.4750
     3     2     6  0.1413  0.3066  0.1663  0.1589  0.1981  0.3886  0.3679  0.2708  0.0905  0.2328  0.1450  0.2960  0.1610  0.1660  0.1970  0.3880  0.3700  0.2570  0.0890  0.2290
     3     2     7  0.1172  0.1872  0.0896  0.1816  0.0950  0.2829  0.2971  0.2958  0.0832  0.0786  0.1190  0.1910  0.0860  0.1820  0.0980  0.2750  0.3050  0.3030  0.0850  0.0760
     3     2     8  0.0000  0.0591  0.0000  0.0887  0.0000  0.1404  0.1887  0.3009  0.0315  0.0000  0.0000  0.0610  0.0000  0.0910  0.0000  0.1380  0.1930  0.2870  0.0280  0.0000
     3     2     9  0.0000  0.0344  0.0000  0.0000  0.0000  0.1022  0.1413  0.3097  0.0000  0.0000  0.0000  0.0350  0.0000  0.0000  0.0000  0.1020  0.1330  0.3050  0.0000  0.0000
     3     2    10  0.0000  0.0276  0.0000  0.0000  0.0000  0.0000  0.0995  0.2321  0.0000  0.0000  0.0000  0.0280  0.0000  0.0000  0.0000  0.0000  0.1030  0.2360  0.0000  0.0000
     3     2    11  0.0000  0.0000  0.0000  0.0000  0.0000  0.0000  0.1396  0.1319  0.0000  0.0000  0.0000  0.0000  0.0000  0.0000  0.0000  0.0000  0.1410  0.1360  0.0000  0.0000
     3     2    12  0.0000  0.0000  0.0000  0.0000  0.0000  0.0000  0.1163  0.1293  0.0000  0.0000  0.0000  0.0000  0.0000  0.0000  0.0000  0.0000  0.1140  0.1210  0.0000  0.0000
     3     2    13  0.0000  0.0000  0.0000  0.0000  0.0000  0.0000  0.0731  0.0000  0.0000  0.0000  0.0000  0.0000  0.0000  0.0000  0.0000  0.0000  0.0760  0.0000  0.0000  0.0000
     3     2    14  0.0000  0.0000  0.0000  0.0000  0.0000  0.0000  0.0610  0.0000  0.0000  0.0000  0.0000  0.0000  0.0000  0.0000  0.0000  0.0000  0.0610  0.0000  0.0000  0.0000
     3     2    15  0.0000  0.0000  0.0000  0.0000  0.0000  0.0000  0.0850  0.0000  0.0000  0.0000  0.0000  0.0000  0.0000  0.0000  0.0000  0.0000  0.0790  0.0000  0.0000  0.0000
     3     2    16  0.0000  0.0000  0.0000  0.0000  0.0000  0.0000  0.0950  0.0000  0.0000  0.0000  0.0000  0.0000  0.0000  0.0000  0.0000  0.0000  0.0900  0.0000  0.0000  0.0000
     3     2    17  0.0000  0.0000  0.0000  0.0000  0.0000  0.0000  0.0315  0.0000  0.0000  0.0000  0.0000  0.0000  0.0000  0.0000  0.0000  0.0000  0.0320  0.0000  0.0000  0.0000
     3     2    18  0.0000  0.0000  0.0000  0.0000  0.0000  0.0000  0.0638  0.0000  0.0000  0.0000  0.0000  0.0000  0.0000  0.0000  0.0000  0.0000  0.0640  0.0000  0.0000  0.0000
     3     2    19  0.0000  0.0000  0.0000  0.0000  0.0000  0.0000  0.0373  0.0000  0.0000  0.0000  0.0000  0.0000  0.0000  0.0000  0.0000  0.0000  0.0380  0.0000  0.0000  0.0000
     3     2    20  0.0000  0.0000  0.0000  0.0000  0.0000  0.0000  0.0000  0.0000  0.0000  0.0000  0.0000  0.0000  0.0000  0.0000  0.0000  0.0000  0.0000  0.0000  0.0000  0.0000
     3     2    21  0.0000  0.0000  0.0000  0.0000  0.0000  0.0000  0.0000  0.0000  0.0000  0.0000  0.0000  0.0000  0.0000  0.0000  0.0000  0.0000  0.0000  0.0000  0.0000  0.0000
     3     2    22  0.0000  0.0000  0.0000  0.0000  0.0000  0.0000  0.0000  0.0000  0.0000  0.0000  0.0000  0.0000  0.0000  0.0000  0.0000  0.0000  0.0000  0.0000  0.0000  0.0000
     3     2    23  0.0000  0.0000  0.0000  0.0000  0.0000  0.0000  0.0000  0.0000  0.0000  0.0000  0.0000  0.0000  0.0000  0.0000  0.0000  0.0000  0.0000  0.0000  0.0000  0.0000
     3     2    24  0.0000  0.0000  0.0000  0.0000  0.0000  0.0000  0.0000  0.0000  0.0000  0.0000  0.0000  0.0000  0.0000  0.0000  0.0000  0.0000  0.0000  0.0000  0.0000  0.0000
     3     2    25  0.0000  0.0000  0.0000  0.0000  0.0000  0.0000  0.0000  0.0000  0.0000  0.0000  0.0000  0.0000  0.0000  0.0000  0.0000  0.0000  0.0000  0.0000  0.0000  0.0000
     3     2    26  0.0000  0.0000  0.0000  0.0000  0.0000  0.0000  0.0000  0.0000  0.0000  0.0000  0.0000  0.0000  0.0000  0.0000  0.0000  0.0000  0.0000  0.0000  0.0000  0.0000
     3     2    27  0.0000  0.0000  0.0000  0.0000  0.0000  0.0000  0.0000  0.0000  0.0000  0.0000  0.0000  0.0000  0.0000  0.0000  0.0000  0.0000  0.0000  0.0000  0.0000  0.0000
     3     2    28  0.0000  0.0000  0.0000  0.0000  0.0000  0.0000  0.0000  0.0000  0.0000  0.0000  0.0000  0.0000  0.0000  0.0000  0.0000  0.0000  0.0000  0.0000  0.0000  0.0000
     3     2    29  0.0000  0.0000  0.0000  0.0000  0.0000  0.0000  0.0000  0.0000  0.0000  0.0000  0.0000  0.0000  0.0000  0.0000  0.0000  0.0000  0.0000  0.0000  0.0000  0.0000
     3     2    30  0.0000  0.0000  0.0000  0.0000  0.0000  0.0000  0.0000  0.0000  0.0000  0.0000  0.0000  0.0000  0.0000  0.0000  0.0000  0.0000  0.0000  0.0000  0.0000  0.0000
     3     2    31  0.0000  0.0000  0.0000  0.0000  0.0000  0.0000  0.0000  0.0000  0.0000  0.0000  0.0000  0.0000  0.0000  0.0000  0.0000  0.0000  0.0000  0.0000  0.0000  0.0000
     3     2    32  0.0000  0.0000  0.0000  0.0000  0.0000  0.0000  0.0000  0.0000  0.0000  0.0000  0.0000  0.0000  0.0000  0.0000  0.0000  0.0000  0.0000  0.0000  0.0000  0.0000
     3     2    33  0.0000  0.0000  0.0000  0.0000  0.0000  0.0000  0.0000  0.0000  0.0000  0.0000  0.0000  0.0000  0.0000  0.0000  0.0000  0.0000  0.0000  0.0000  0.0000  0.0000
     3     2    34  0.0000  0.0000  0.0000  0.0000  0.0000  0.0000  0.0000  0.0000  0.0000  0.0000  0.0000  0.0000  0.0000  0.0000  0.0000  0.0000  0.0000  0.0000  0.0000  0.0000
     3     2    35  0.0000  0.0000  0.0000  0.0000  0.0000  0.0000  0.0000  0.0000  0.0000  0.0000  0.0000  0.0000  0.0000  0.0000  0.0000  0.0000  0.0000  0.0000  0.0000  0.0000
     3     2    36  0.0000  0.0000  0.0000  0.0000  0.0000  0.0000  0.0000  0.0000  0.0000  0.0000  0.0000  0.0000  0.0000  0.0000  0.0000  0.0000  0.0000  0.0000  0.0000  0.0000
     3     2    37  0.0000  0.0000  0.0000  0.0000  0.0000  0.0000  0.0000  0.0000  0.0000  0.0000  0.0000  0.0000  0.0000  0.0000  0.0000  0.0000  0.0000  0.0000  0.0000  0.0000
     3     2    38  0.0000  0.0000  0.0000  0.0000  0.0000  0.0000  0.0000  0.0000  0.0000  0.0000  0.0000  0.0000  0.0000  0.0000  0.0000  0.0000  0.0000  0.0000  0.0000  0.0000
     3     2    39  0.0000  0.0000  0.0000  0.0000  0.0000  0.0000  0.0000  0.0000  0.0000  0.0000  0.0000  0.0000  0.0000  0.0000  0.0000  0.0000  0.0000  0.0000  0.0000  0.0000
     3     2    40  0.0000  0.0000  0.0000  0.0000  0.0000  0.0000  0.0000  0.0000  0.0000  0.0000  0.0000  0.0000  0.0000  0.0000  0.0000  0.0000  0.0000  0.0000  0.0000  0.0000
     3     3     0  0.5000  0.5000  0.5000  0.5000  0.5000  0.5000  0.5000  0.5000  0.5000  0.5000  0.4600  0.5800  0.4600  0.4800  0.4800  0.5200  0.5000  0.5000  0.5200  0.4800
     3     3     1  0.4992  0.4644  0.4979  0.4644  0.4702  0.4981  0.4935  0.4788  0.4880  0.4991  0.4810  0.4770  0.5190  0.4910  0.4600  0.4870  0.5080  0.4880  0.4930  0.5170
     3     3     2  0.4987  0.4200  0.4979  0.4976  0.4387  0.4738  0.4988  0.4941  0.4913  0.4516  0.4870  0.4340  0.4910  0.4890  0.4680  0.4770  0.5100  0.4950  0.4920  0.4670
     3     3     3  0.4976  0.3537  0.4966  0.4997  0.4644  0.4289  0.4961  0.4981  0.4131  0.4550  0.4890  0.3490  0.5100  0.5090  0.4250  0.4590  0.4660  0.5020  0.4030  0.4300
     3     3     4  0.4600  0.2314  0.4439  0.4983  0.4135  0.2386  0.4646  0.4742  0.4274  0.3735  0.4630  0.2210  0.4570  0.5230  0.3960  0.2330  0.4540  0.4690  0.4470  0.4010
     3     3     5  0.3170  0.1336  0.3358  0.4966  0.3564  0.1430  0.4093  0.4670  0.3580  0.3881  0.3050  0.1340  0.3550  0.5100  0.3460  0.1370  0.4000  0.4790  0.3510  0.4090
     3     3     6  0.1974  0.1163  0.1404  0.4997  0.2202  0.0000  0.3306  0.4176  0.2262  0.3804  0.2020  0.1160  0.1420  0.4940  0.2220  0.0000  0.3380  0.4280  0.2300  0.3510
     3     3     7  0.0000  0.0000  0.0941  0.4896  0.1720  0.0000  0.1539  0.3182  0.1242  0.1671  0.0000  0.0000  0.0930  0.4920  0.1740  0.0000  0.1600  0.3290  0.1270  0.1660
     3     3     8  0.0000  0.0000  0.0000  0.4731  0.0582  0.0000  0.1387  0.3558  0.0796  0.0676  0.0000  0.0000  0.0000  0.4740  0.0580  0.0000  0.1420  0.3750  0.0770  0.0700
     3     3     9  0.0000  0.0000  0.0000  0.4836  0.1556  0.0000  0.0325  0.2668  0.0000  0.0354  0.0000  0.0000  0.0000  0.4430  0.1580  0.0000  0.0330  0.2590  0.0000  0.0360
     3     3    10  0.0000  0.0000  0.0000  0.4348  0.0315  0.0000  0.0325  0.3415  0.0000  0.0000  0.0000  0.0000  0.0000  0.4330  0.0280  0.0000  0.0330  0.3270  0.0000  0.0000
     3     3    11  0.0000  0.0000  0.0000  0.4212  0.0000  0.0000  0.0000  0.2379  0.0000  0.0000  0.0000  0.0000  0.0000  0.4370  0.0000  0.0000  0.0000  0.2360  0.0000  0.0000
     3     3    12  0.0000  0.0000  0.0000  0.3819  0.0000  0.0000  0.0000  0.2835  0.0000  0.0000  0.0000  0.0000  0.0000  0.3880  0.0000  0.0000  0.0000  0.2920  0.0000  0.0000
     3     3    13  0.0000  0.0000  0.0000  0.3504  0.0000  0.0000  0.0000  0.3393  0.0000  0.0000  0.0000  0.0000  0.0000  0.3590  0.0000  0.0000  0.0000  0.3350  0.0000  0.0000
     3     3    14  0.0000  0.0000  0.0000  0.2458  0.0000  0.0000  0.0000  0.3765  0.0000  0.0000  0.0000  0.0000  0.0000  0.2490  0.0000  0.0000  0.0000  0.3670  0.0000  0.0000
     3     3    15  0.0000  0.0000  0.0000  0.2112  0.0000  0.0000  0.0000  0.4058  0.0000  0.0000  0.0000  0.0000  0.0000  0.2140  0.0000  0.0000  0.0000  0.4180  0.0000  0.0000
     3     3    16  0.0000  0.0000  0.0000  0.1605  0.0000  0.0000  0.0000  0.2913  0.0000  0.0000  0.0000  0.0000  0.0000  0.1540  0.0000  0.0000  0.0000  0.2920  0.0000  0.0000
     3     3    17  0.0000  0.0000  0.0000  0.1605  0.0000  0.0000  0.0000  0.2269  0.0000  0.0000  0.0000  0.0000  0.0000  0.1660  0.0000  0.0000  0.0000  0.2230  0.0000  0.0000
     3     3    18  0.0000  0.0000  0.0000  0.0276  0.0000  0.0000  0.0000  0.1997  0.0000  0.0000  0.0000  0.0000  0.0000  0.0280  0.0000  0.0000  0.0000  0.1870  0.0000  0.0000
     3     3    19  0.0000  0.0000  0.0000  0.0000  0.0000  0.0000  0.0000  0.2277  0.0000  0.0000  0.0000  0.0000  0.0000  0.0000  0.0000  0.0000  0.0000  0.2240  0.0000  0.0000
     3     3    20  0.0000  0.0000  0.0000  0.0000  0.0000  0.0000  0.0000  0.1736  0.0000  0.0000  0.0000  0.0000  0.0000  0.0000  0.0000  0.0000  0.0000  0.1820  0.0000  0.0000
     3     3    21  0.0000  0.0000  0.0000  0.0000  0.0000  0.0000  0.0000  0.0878  0.0000  0.0000  0.0000  0.0000  0.0000  0.0000  0.0000  0.0000  0.0000  0.0840  0.0000  0.0000
     3     3    22  0.0000  0.0000  0.0000  0.0000  0.0000  0.0000  0.0000  0.0703  0.0000  0.0000  0.0000  0.0000  0.0000  0.0000  0.0000  0.0000  0.0000  0.0710  0.0000  0.0000
     3     3    23  0.0000  0.0000  0.0000  0.0000  0.0000  0.0000  0.0000  0.0582  0.0000  0.0000  0.0000  0.0000  0.0000  0.0000  0.0000  0.0000  0.0000  0.0580  0.0000  0.0000
     3     3    24  0.0000  0.0000  0.0000  0.0000  0.0000  0.0000  0.0000  0.0959  0.0000  0.0000  0.0000  0.0000  0.0000  0.0000  0.0000  0.0000  0.0000  0.0950  0.0000  0.0000
     3     3    25  0.0000  0.0000  0.0000  0.0000  0.0000  0.0000  0.0000  0.0286  0.0000  0.0000  0.0000  0.0000  0.0000  0.0000  0.0000  0.0000  0.0000  0.0250  0.0000  0.0000
     3     3    26  0.0000  0.0000  0.0000  0.0000  0.0000  0.0000  0.0000  0.0923  0.0000  0.0000  0.0000  0.0000  0.0000  0.0000  0.0000  0.0000  0.0000  0.0950  0.0000  0.0000
     3     3    27  0.0000  0.0000  0.0000  0.0000  0.0000  0.0000  0.0000  0.0722  0.0000  0.0000  0.0000  0.0000  0.0000  0.0000  0.0000  0.0000  0.0000  0.0750  0.0000  0.0000
     3     3    28  0.0000  0.0000  0.0000  0.0000  0.0000  0.0000  0.0000  0.0315  0.0000  0.0000  0.0000  0.0000  0.0000  0.0000  0.0000  0.0000  0.0000  0.0320  0.0000  0.0000
     3     3    29  0.0000  0.0000  0.0000  0.0000  0.0000  0.0000  0.0000  0.0000  0.0000  0.0000  0.0000  0.0000  0.0000  0.0000  0.0000  0.0000  0.0000  0.0000  0.0000  0.0000
     3     3    30  0.0000  0.0000  0.0000  0.0000  0.0000  0.0000  0.0000  0.0000  0.0000  0.0000  0.0000  0.0000  0.0000  0.0000  0.0000  0.0000  0.0000  0.0000  0.0000  0.0000
     3     3    31  0.0000  0.0000  0.0000  0.0000  0.0000  0.0000  0.0000  0.0000  0.0000  0.0000  0.0000  0.0000  0.0000  0.0000  0.0000  0.0000  0.0000  0.0000  0.0000  0.0000
     3     3    32  0.0000  0.0000  0.0000  0.0000  0.0000  0.0000  0.0000  0.0000  0.0000  0.0000  0.0000  0.0000  0.0000  0.0000  0.0000  0.0000  0.0000  0.0000  0.0000  0.0000
     3     3    33  0.0000  0.0000  0.0000  0.0000  0.0000  0.0000  0.0000  0.0000  0.0000  0.0000  0.0000  0.0000  0.0000  0.0000  0.0000  0.0000  0.0000  0.0000  0.0000  0.0000
     3     3    34  0.0000  0.0000  0.0000  0.0000  0.0000  0.0000  0.0000  0.0000  0.0000  0.0000  0.0000  0.0000  0.0000  0.0000  0.0000  0.0000  0.0000  0.0000  0.0000  0.0000
     3     3    35  0.0000  0.0000  0.0000  0.0000  0.0000  0.0000  0.0000  0.0000  0.0000  0.0000  0.0000  0.0000  0.0000  0.0000  0.0000  0.0000  0.0000  0.0000  0.0000  0.0000
     3     3    36  0.0000  0.0000  0.0000  0.0000  0.0000  0.0000  0.0000  0.0000  0.0000  0.0000  0.0000  0.0000  0.0000  0.0000  0.0000  0.0000  0.0000  0.0000  0.0000  0.0000
     3     3    37  0.0000  0.0000  0.0000  0.0000  0.0000  0.0000  0.0000  0.0000  0.0000  0.0000  0.0000  0.0000  0.0000  0.0000  0.0000  0.0000  0.0000  0.0000  0.0000  0.0000
     3     3    38  0.0000  0.0000  0.0000  0.0000  0.0000  0.0000  0.0000  0.0000  0.0000  0.0000  0.0000  0.0000  0.0000  0.0000  0.0000  0.0000  0.0000  0.0000  0.0000  0.0000
     3     3    39  0.0000  0.0000  0.0000  0.0000  0.0000  0.0000  0.0000  0.0000  0.0000  0.0000  0.0000  0.0000  0.0000  0.0000  0.0000  0.0000  0.0000  0.0000  0.0000  0.0000
     3     3    40  0.0000  0.0000  0.0000  0.0000  0.0000  0.0000  0.0000  0.0000  0.0000  0.0000  0.0000  0.0000  0.0000  0.0000  0.0000  0.0000  0.0000  0.0000  0.0000  0.0000
     3     4     0  0.5000  0.5000  0.5000  0.5000  0.5000  0.5000  0.5000  0.5000  0.5000  0.5000  0.4600  0.5800  0.4600  0.4800  0.4800  0.5200  0.5000  0.5000  0.5200  0.4800
     3     4     1  0.5000  0.4485  0.4559  0.4535  0.4947  0.4974  0.4984  0.4697  0.4297  0.5000  0.5050  0.4730  0.4350  0.4730  0.4990  0.5000  0.4980  0.4380  0.4370  0.5200
     3     4     2  0.4147  0.3969  0.3627  0.4608  0.4836  0.4597  0.4866  0.4184  0.2971  0.4995  0.3890  0.3960  0.3640  0.4560  0.4750  0.4600  0.4960  0.4000  0.3090  0.5160
     3     4     3  0.3115  0.3740  0.2958  0.4513  0.4452  0.4465  0.4742  0.3987  0.1880  0.4652  0.3000  0.3680  0.3050  0.4600  0.4230  0.4370  0.5050  0.3960  0.1860  0.4760
     3     4     4  0.1966  0.1981  0.1840  0.4579  0.4579  0.4224  0.4220  0.3115  0.0363  0.4232  0.1970  0.1970  0.1810  0.4560  0.4760  0.4160  0.3950  0.3340  0.0370  0.4020
     3     4     5  0.1172  0.0629  0.0986  0.4902  0.4886  0.2715  0.4050  0.2401  0.0000  0.3574  0.1210  0.0650  0.0980  0.5260  0.4830  0.2800  0.4000  0.2250  0.0000  0.3460
     3     4     6  0.1447  0.0000  0.0000  0.4804  0.4377  0.3265  0.3375  0.1580  0.0000  0.1728  0.1410  0.0000  0.0000  0.4540  0.4390  0.3430  0.3340  0.1570  0.0000  0.1650
     3     4     7  0.0995  0.0000  0.0000  0.4630  0.3520  0.1840  0.2487  0.1040  0.0000  0.1119  0.1010  0.0000  0.0000  0.4480  0.3420  0.1950  0.2450  0.0980  0.0000  0.1130
     3     4     8  0.0354  0.0000  0.0000  0.4690  0.2494  0.0535  0.1589  0.0750  0.0000  0.0363  0.0340  0.0000  0.0000  0.4630  0.2560  0.0550  0.1660  0.0760  0.0000  0.0310
     3     4     9  0.0000  0.0000  0.0000  0.4997  0.0573  0.0000  0.1880  0.1319  0.0000  0.0000  0.0000  0.0000  0.0000  0.4850  0.0570  0.0000  0.1900  0.1340  0.0000  0.0000
     3     4    10  0.0000  0.0000  0.0000  0.4798  0.0713  0.0000  0.1539  0.1311  0.0000  0.0000  0.0000  0.0000  0.0000  0.4890  0.0680  0.0000  0.1580  0.1290  0.0000  0.0000
     3     4    11  0.0000  0.0000  0.0000  0.4131  0.0676  0.0000  0.0950  0.0237  0.0000  0.0000  0.0000  0.0000  0.0000  0.4350  0.0680  0.0000  0.0940  0.0240  0.0000  0.0000
     3     4    12  0.0000  0.0000  0.0000  0.3312  0.0286  0.0000  0.0666  0.0629  0.0000  0.0000  0.0000  0.0000  0.0000  0.3230  0.0290  0.0000  0.0650  0.0550  0.0000  0.0000
     3     4    13  0.0000  0.0000  0.0000  0.2277  0.0000  0.0000  0.0286  0.0573  0.0000  0.0000  0.0000  0.0000  0.0000  0.2400  0.0000  0.0000  0.0290  0.0590  0.0000  0.0000
     3     4    14  0.0000  0.0000  0.0000  0.1497  0.0000  0.0000  0.0000  0.1671  0.0000  0.0000  0.0000  0.0000  0.0000  0.1550  0.0000  0.0000  0.0000  0.1680  0.0000  0.0000
     3     4    15  0.0000  0.0000  0.0000  0.0629  0.0000  0.0000  0.0000  0.1489  0.0000  0.0000  0.0000  0.0000  0.0000  0.0650  0.0000  0.0000  0.0000  0.1520  0.0000  0.0000
     3     4    16  0.0000  0.0000  0.0000  0.0305  0.0000  0.0000  0.0000  0.2005  0.0000  0.0000  0.0000  0.0000  0.0000  0.0310  0.0000  0.0000  0.0000  0.1940  0.0000  0.0000
     3     4    17  0.0000  0.0000  0.0000  0.0295  0.0000  0.0000  0.0000  0.0941  0.0000  0.0000  0.0000  0.0000  0.0000  0.0300  0.0000  0.0000  0.0000  0.0930  0.0000  0.0000
     3     4    18  0.0000  0.0000  0.0000  0.0554  0.0000  0.0000  0.0000  0.0334  0.0000  0.0000  0.0000  0.0000  0.0000  0.0570  0.0000  0.0000  0.0000  0.0340  0.0000  0.0000
     3     4    19  0.0000  0.0000  0.0000  0.0591  0.0000  0.0000  0.0000  0.0000  0.0000  0.0000  0.0000  0.0000  0.0000  0.0610  0.0000  0.0000  0.0000  0.0000  0.0000  0.0000
     3     4    20  0.0000  0.0000  0.0000  0.0722  0.0000  0.0000  0.0000  0.0000  0.0000  0.0000  0.0000  0.0000  0.0000  0.0730  0.0000  0.0000  0.0000  0.0000  0.0000  0.0000
     3     4    21  0.0000  0.0000  0.0000  0.0905  0.0000  0.0000  0.0000  0.0000  0.0000  0.0000  0.0000  0.0000  0.0000  0.0870  0.0000  0.0000  0.0000  0.0000  0.0000  0.0000
     3     4    22  0.0000  0.0000  0.0000  0.2255  0.0000  0.0000  0.0000  0.0000  0.0000  0.0000  0.0000  0.0000  0.0000  0.2230  0.0000  0.0000  0.0000  0.0000  0.0000  0.0000
     3     4    23  0.0000  0.0000  0.0000  0.3188  0.0000  0.0000  0.0000  0.0000  0.0000  0.0000  0.0000  0.0000  0.0000  0.3180  0.0000  0.0000  0.0000  0.0000  0.0000  0.0000
     3     4    24  0.0000  0.0000  0.0000  0.3886  0.0000  0.0000  0.0000  0.0000  0.0000  0.0000  0.0000  0.0000  0.0000  0.3700  0.0000  0.0000  0.0000  0.0000  0.0000  0.0000
     3     4    25  0.0000  0.0000  0.0000  0.3715  0.0000  0.0000  0.0000  0.0000  0.0000  0.0000  0.0000  0.0000  0.0000  0.3730  0.0000  0.0000  0.0000  0.0000  0.0000  0.0000
     3     4    26  0.0000  0.0000  0.0000  0.3760  0.0000  0.0000  0.0000  0.0000  0.0000  0.0000  0.0000  0.0000  0.0000  0.4020  0.0000  0.0000  0.0000  0.0000  0.0000  0.0000
     3     4    27  0.0000  0.0000  0.0000  0.3735  0.0000  0.0000  0.0000  0.0000  0.0000  0.0000  0.0000  0.0000  0.0000  0.3690  0.0000  0.0000  0.0000  0.0000  0.0000  0.0000
     3     4    28  0.0000  0.0000  0.0000  0.4316  0.0000  0.0000  0.0000  0.0000  0.0000  0.0000  0.0000  0.0000  0.0000  0.4240  0.0000  0.0000  0.0000  0.0000  0.0000  0.0000
     3     4    29  0.0000  0.0000  0.0000  0.4874  0.0000  0.0000  0.0000  0.0000  0.0000  0.0000  0.0000  0.0000  0.0000  0.5110  0.0000  0.0000  0.0000  0.0000  0.0000  0.0000
     3     4    30  0.0000  0.0000  0.0000  0.4869  0.0000  0.0000  0.0000  0.0000  0.0000  0.0000  0.0000  0.0000  0.0000  0.5020  0.0000  0.0000  0.0000  0.0000  0.0000  0.0000
     3     4    31  0.0000  0.0000  0.0000  0.4622  0.0000  0.0000  0.0000  0.0000  0.0000  0.0000  0.0000  0.0000  0.0000  0.4630  0.0000  0.0000  0.0000  0.0000  0.0000  0.0000
     3     4    32  0.0000  0.0000  0.0000  0.4802  0.0000  0.0000  0.0000  0.0000  0.0000  0.0000  0.0000  0.0000  0.0000  0.4830  0.0000  0.0000  0.0000  0.0000  0.0000  0.0000
     3     4    33  0.0000  0.0000  0.0000  0.4786  0.0000  0.0000  0.0000  0.0000  0.0000  0.0000  0.0000  0.0000  0.0000  0.4890  0.0000  0.0000  0.0000  0.0000  0.0000  0.0000
     3     4    34  0.0000  0.0000  0.0000  0.4041  0.0000  0.0000  0.0000  0.0000  0.0000  0.0000  0.0000  0.0000  0.0000  0.3960  0.0000  0.0000  0.0000  0.0000  0.0000  0.0000
     3     4    35  0.0000  0.0000  0.0000  0.3785  0.0000  0.0000  0.0000  0.0000  0.0000  0.0000  0.0000  0.0000  0.0000  0.3750  0.0000  0.0000  0.0000  0.0000  0.0000  0.0000
     3     4    36  0.0000  0.0000  0.0000  0.2900  0.0000  0.0000  0.0000  0.0000  0.0000  0.0000  0.0000  0.0000  0.0000  0.2960  0.0000  0.0000  0.0000  0.0000  0.0000  0.0000
     3     4    37  0.0000  0.0000  0.0000  0.4323  0.0000  0.0000  0.0000  0.0000  0.0000  0.0000  0.0000  0.0000  0.0000  0.4200  0.0000  0.0000  0.0000  0.0000  0.0000  0.0000
     3     4    38  0.0000  0.0000  0.0000  0.4370  0.0000  0.0000  0.0000  0.0000  0.0000  0.0000  0.0000  0.0000  0.0000  0.4410  0.0000  0.0000  0.0000  0.0000  0.0000  0.0000
     3     4    39  0.0000  0.0000  0.0000  0.4080  0.0000  0.0000  0.0000  0.0000  0.0000  0.0000  0.0000  0.0000  0.0000  0.3910  0.0000  0.0000  0.0000  0.0000  0.0000  0.0000
     3     4    40  0.0000  0.0000  0.0000  0.3895  0.0000  0.0000  0.0000  0.0000  0.0000  0.0000  0.0000  0.0000  0.0000  0.3920  0.0000  0.0000  0.0000  0.0000  0.0000  0.0000
     3     5     0  0.5000  0.5000  0.5000  0.5000  0.5000  0.5000  0.5000  0.5000  0.5000  0.5000  0.4600  0.5800  0.4600  0.4800  0.4800  0.5200  0.5000  0.5000  0.5200  0.4800
     3     5     1  0.4959  0.4348  0.4979  0.4970  0.4937  0.4973  0.4999  0.4999  0.4080  0.4812  0.5260  0.4330  0.5090  0.5140  0.4740  0.5070  0.4790  0.5040  0.4090  0.5020
     3     5     2  0.4547  0.4449  0.4758  0.4577  0.4984  0.4914  0.4980  0.4998  0.3341  0.4948  0.4650  0.4540  0.4280  0.4670  0.4980  0.4890  0.4630  0.5260  0.3180  0.4760
     3     5     3  0.4240  0.2958  0.3951  0.4482  0.4819  0.4135  0.4966  0.4990  0.3236  0.4949  0.4080  0.2870  0.3760  0.4660  0.4860  0.4040  0.5030  0.4920  0.3120  0.4990
     3     5     4  0.3664  0.0932  0.3127  0.3891  0.4714  0.3009  0.4950  0.4962  0.2702  0.4970  0.3790  0.0940  0.3120  0.3710  0.4970  0.3110  0.4900  0.4770  0.2760  0.4910
     3     5     5  0.2647  0.0563  0.2674  0.4110  0.3725  0.1242  0.4373  0.4833  0.2180  0.4224  0.2580  0.0580  0.2700  0.4220  0.3870  0.1110  0.4400  0.5050  0.2190  0.4080
     3     5     6  0.2012  0.0676  0.2028  0.4432  0.2306  0.0995  0.2501  0.3987  0.2437  0.2756  0.2030  0.0680  0.1910  0.4330  0.2120  0.0890  0.2450  0.4060  0.2460  0.2700
     3     5     7  0.0000  0.0373  0.2529  0.3848  0.2626  0.0676  0.2350  0.4243  0.2135  0.2756  0.0000  0.0340  0.2470  0.3880  0.2690  0.0660  0.2440  0.4390  0.2150  0.2820
     3     5     8  0.0000  0.0411  0.1285  0.3248  0.2335  0.0000  0.0995  0.3358  0.1066  0.2647  0.0000  0.0400  0.1280  0.3400  0.2300  0.0000  0.1050  0.3570  0.1130  0.2620
     3     5     9  0.0000  0.0000  0.1547  0.3121  0.0703  0.0000  0.0648  0.2515  0.0000  0.1919  0.0000  0.0000  0.1590  0.3150  0.0730  0.0000  0.0630  0.2550  0.0000  0.1950
     3     5    10  0.0000  0.0000  0.0610  0.3103  0.0000  0.0000  0.1362  0.2626  0.0000  0.0941  0.0000  0.0000  0.0610  0.3060  0.0000  0.0000  0.1310  0.2630  0.0000  0.0930
     3     5    11  0.0000  0.0000  0.0257  0.3152  0.0000  0.0000  0.0914  0.2571  0.0000  0.0666  0.0000  0.0000  0.0260  0.3120  0.0000  0.0000  0.0940  0.2550  0.0000  0.0690
     3     5    12  0.0000  0.0000  0.0000  0.3318  0.0000  0.0000  0.0629  0.2585  0.0000  0.0000  0.0000  0.0000  0.0000  0.3360  0.0000  0.0000  0.0650  0.2670  0.0000  0.0000
     3     5    13  0.0000  0.0000  0.0000  0.3176  0.0000  0.0000  0.0286  0.1824  0.0000  0.0000  0.0000  0.0000  0.0000  0.3100  0.0000  0.0000  0.0290  0.1790  0.0000  0.0000
     3     5    14  0.0000  0.0000  0.0000  0.3750  0.0000  0.0000  0.0000  0.1605  0.0000  0.0000  0.0000  0.0000  0.0000  0.3780  0.0000  0.0000  0.0000  0.1600  0.0000  0.0000
     3     5    15  0.0000  0.0000  0.0000  0.2225  0.0000  0.0000  0.0000  0.0392  0.0000  0.0000  0.0000  0.0000  0.0000  0.2290  0.0000  0.0000  0.0000  0.0400  0.0000  0.0000
     3     5    16  0.0000  0.0000  0.0000  0.1638  0.0000  0.0000  0.0000  0.0315  0.0000  0.0000  0.0000  0.0000  0.0000  0.1680  0.0000  0.0000  0.0000  0.0320  0.0000  0.0000
     3     5    17  0.0000  0.0000  0.0000  0.1638  0.0000  0.0000  0.0000  0.0402  0.0000  0.0000  0.0000  0.0000  0.0000  0.1640  0.0000  0.0000  0.0000  0.0410  0.0000  0.0000
     3     5    18  0.0000  0.0000  0.0000  0.1895  0.0000  0.0000  0.0000  0.0344  0.0000  0.0000  0.0000  0.0000  0.0000  0.1880  0.0000  0.0000  0.0000  0.0350  0.0000  0.0000
     3     5    19  0.0000  0.0000  0.0000  0.1880  0.0000  0.0000  0.0000  0.0305  0.0000  0.0000  0.0000  0.0000  0.0000  0.1920  0.0000  0.0000  0.0000  0.0310  0.0000  0.0000
     3     5    20  0.0000  0.0000  0.0000  0.1872  0.0000  0.0000  0.0000  0.0000  0.0000  0.0000  0.0000  0.0000  0.0000  0.1910  0.0000  0.0000  0.0000  0.0000  0.0000  0.0000
     3     5    21  0.0000  0.0000  0.0000  0.2089  0.0000  0.0000  0.0000  0.0000  0.0000  0.0000  0.0000  0.0000  0.0000  0.2070  0.0000  0.0000  0.0000  0.0000  0.0000  0.0000
     3     5    22  0.0000  0.0000  0.0000  0.2365  0.0000  0.0000  0.0000  0.0000  0.0000  0.0000  0.0000  0.0000  0.0000  0.2460  0.0000  0.0000  0.0000  0.0000  0.0000  0.0000
     3     5    23  0.0000  0.0000  0.0000  0.2232  0.0000  0.0000  0.0000  0.0000  0.0000  0.0000  0.0000  0.0000  0.0000  0.2200  0.0000  0.0000  0.0000  0.0000  0.0000  0.0000
     3     5    24  0.0000  0.0000  0.0000  0.2952  0.0000  0.0000  0.0000  0.0000  0.0000  0.0000  0.0000  0.0000  0.0000  0.3020  0.0000  0.0000  0.0000  0.0000  0.0000  0.0000
     3     5    25  0.0000  0.0000  0.0000  0.3526  0.0000  0.0000  0.0000  0.0000  0.0000  0.0000  0.0000  0.0000  0.0000  0.3470  0.0000  0.0000  0.0000  0.0000  0.0000  0.0000
     3     5    26  0.0000  0.0000  0.0000  0.3965  0.0000  0.0000  0.0000  0.0000  0.0000  0.0000  0.0000  0.0000  0.0000  0.4190  0.0000  0.0000  0.0000  0.0000  0.0000  0.0000
     3     5    27  0.0000  0.0000  0.0000  0.3933  0.0000  0.0000  0.0000  0.0000  0.0000  0.0000  0.0000  0.0000  0.0000  0.3860  0.0000  0.0000  0.0000  0.0000  0.0000  0.0000
     3     5    28  0.0000  0.0000  0.0000  0.4733  0.0000  0.0000  0.0000  0.0000  0.0000  0.0000  0.0000  0.0000  0.0000  0.4610  0.0000  0.0000  0.0000  0.0000  0.0000  0.0000
     3     5    29  0.0000  0.0000  0.0000  0.4995  0.0000  0.0000  0.0000  0.0000  0.0000  0.0000  0.0000  0.0000  0.0000  0.4900  0.0000  0.0000  0.0000  0.0000  0.0000  0.0000
     3     5    30  0.0000  0.0000  0.0000  0.4996  0.0000  0.0000  0.0000  0.0000  0.0000  0.0000  0.0000  0.0000  0.0000  0.5210  0.0000  0.0000  0.0000  0.0000  0.0000  0.0000
     3     5    31  0.0000  0.0000  0.0000  0.4997  0.0000  0.0000  0.0000  0.0000  0.0000  0.0000  0.0000  0.0000  0.0000  0.5110  0.0000  0.0000  0.0000  0.0000  0.0000  0.0000
     3     5    32  0.0000  0.0000  0.0000  0.4995  0.0000  0.0000  0.0000  0.0000  0.0000  0.0000  0.0000  0.0000  0.0000  0.5040  0.0000  0.0000  0.0000  0.0000  0.0000  0.0000
     3     5    33  0.0000  0.0000  0.0000  0.4887  0.0000  0.0000  0.0000  0.0000  0.0000  0.0000  0.0000  0.0000  0.0000  0.5380  0.0000  0.0000  0.0000  0.0000  0.0000  0.0000
     3     5    34  0.0000  0.0000  0.0000  0.4973  0.0000  0.0000  0.0000  0.0000  0.0000  0.0000  0.0000  0.0000  0.0000  0.5070  0.0000  0.0000  0.0000  0.0000  0.0000  0.0000
     3     5    35  0.0000  0.0000  0.0000  0.4985  0.0000  0.0000  0.0000  0.0000  0.0000  0.0000  0.0000  0.0000  0.0000  0.4970  0.0000  0.0000  0.0000  0.0000  0.0000  0.0000
     3     5    36  0.0000  0.0000  0.0000  0.5000  0.0000  0.0000  0.0000  0.0000  0.0000  0.0000  0.0000  0.0000  0.0000  0.5030  0.0000  0.0000  0.0000  0.0000  0.0000  0.0000
     3     5    37  0.0000  0.0000  0.0000  0.4974  0.0000  0.0000  0.0000  0.0000  0.0000  0.0000  0.0000  0.0000  0.0000  0.4900  0.0000  0.0000  0.0000  0.0000  0.0000  0.0000
     3     5    38  0.0000  0.0000  0.0000  0.4682  0.0000  0.0000  0.0000  0.0000  0.0000  0.0000  0.0000  0.0000  0.0000  0.4620  0.0000  0.0000  0.0000  0.0000  0.0000  0.0000
     3     5    39  0.0000  0.0000  0.0000  0.4692  0.0000  0.0000  0.0000  0.0000  0.0000  0.0000  0.0000  0.0000  0.0000  0.5020  0.0000  0.0000  0.0000  0.0000  0.0000  0.0000
     3     5    40  0.0000  0.0000  0.0000  0.4869  0.0000  0.0000  0.0000  0.0000  0.0000  0.0000  0.0000  0.0000  0.0000  0.4900  0.0000  0.0000  0.0000  0.0000  0.0000  0.0000
     3     6     0  0.5000  0.5000  0.5000  0.5000  0.5000  0.5000  0.5000  0.5000  0.5000  0.5000  0.4600  0.5800  0.4600  0.4800  0.4800  0.5200  0.5000  0.5000  0.5200  0.4800
     3     6     1  0.4717  0.4883  0.4850  0.4875  0.4977  0.4983  0.4821  0.4916  0.3947  0.4919  0.4620  0.4870  0.4730  0.4760  0.4660  0.5270  0.5190  0.4980  0.4010  0.4830
     3     6     2  0.4259  0.4422  0.4005  0.4504  0.4992  0.4999  0.4984  0.4504  0.1887  0.4724  0.4190  0.4560  0.4180  0.4370  0.4670  0.4820  0.4740  0.4490  0.1950  0.4710
     3     6     3  0.4267  0.3289  0.2674  0.4695  0.4798  0.4992  0.4756  0.4232  0.2681  0.4278  0.4450  0.3130  0.2600  0.4790  0.4830  0.5030  0.4790  0.4360  0.2670  0.4360
     3     6     4  0.4478  0.2529  0.1613  0.4582  0.4574  0.4833  0.3353  0.4319  0.1480  0.2451  0.4530  0.2550  0.1570  0.4430  0.4520  0.4590  0.3420  0.4230  0.1490  0.2440
     3     6     5  0.4005  0.0657  0.0629  0.3750  0.3611  0.4675  0.2965  0.4155  0.0694  0.1379  0.4020  0.0640  0.0630  0.3680  0.3510  0.4550  0.3060  0.4090  0.0720  0.1370
     3     6     6  0.2578  0.0750  0.0237  0.2939  0.2564  0.3829  0.1597  0.4488  0.1110  0.0266  0.2640  0.0760  0.0240  0.2920  0.2540  0.3700  0.1590  0.4460  0.1020  0.0270
     3     6     7  0.0286  0.0344  0.0000  0.3188  0.1285  0.1489  0.1824  0.3914  0.0000  0.0000  0.0290  0.0330  0.0000  0.3300  0.1220  0.1420  0.1850  0.3880  0.0000  0.0000
     3     6     8  0.0000  0.0000  0.0000  0.2585  0.2127  0.0382  0.1137  0.3200  0.0000  0.0000  0.0000  0.0000  0.0000  0.2550  0.2140  0.0390  0.1190  0.3160  0.0000  0.0000
     3     6     9  0.0000  0.0000  0.0000  0.2005  0.1506  0.0000  0.0411  0.2408  0.0000  0.0000  0.0000  0.0000  0.0000  0.1960  0.1560  0.0000  0.0420  0.2500  0.0000  0.0000
     3     6    10  0.0000  0.0000  0.0000  0.3242  0.0000  0.0000  0.0000  0.2606  0.0000  0.0000  0.0000  0.0000  0.0000  0.3370  0.0000  0.0000  0.0000  0.2460  0.0000  0.0000
     3     6    11  0.0000  0.0000  0.0000  0.2012  0.0000  0.0000  0.0000  0.3504  0.0000  0.0000  0.0000  0.0000  0.0000  0.1990  0.0000  0.0000  0.0000  0.3510  0.0000  0.0000
     3     6    12  0.0000  0.0000  0.0000  0.1489  0.0000  0.0000  0.0000  0.2487  0.0000  0.0000  0.0000  0.0000  0.0000  0.1540  0.0000  0.0000  0.0000  0.2430  0.0000  0.0000
     3     6    13  0.0000  0.0000  0.0000  0.1172  0.0000  0.0000  0.0000  0.2599  0.0000  0.0000  0.0000  0.0000  0.0000  0.1190  0.0000  0.0000  0.0000  0.2590  0.0000  0.0000
     3     6    14  0.0000  0.0000  0.0000  0.1181  0.0000  0.0000  0.0000  0.2210  0.0000  0.0000  0.0000  0.0000  0.0000  0.1220  0.0000  0.0000  0.0000  0.2290  0.0000  0.0000
     3     6    15  0.0000  0.0000  0.0000  0.0373  0.0000  0.0000  0.0000  0.1784  0.0000  0.0000  0.0000  0.0000  0.0000  0.0380  0.0000  0.0000  0.0000  0.1900  0.0000  0.0000
     3     6    16  0.0000  0.0000  0.0000  0.0000  0.0000  0.0000  0.0000  0.2444  0.0000  0.0000  0.0000  0.0000  0.0000  0.0000  0.0000  0.0000  0.0000  0.2330  0.0000  0.0000
     3     6    17  0.0000  0.0000  0.0000  0.0000  0.0000  0.0000  0.0000  0.1744  0.0000  0.0000  0.0000  0.0000  0.0000  0.0000  0.0000  0.0000  0.0000  0.1810  0.0000  0.0000
     3     6    18  0.0000  0.0000  0.0000  0.0000  0.0000  0.0000  0.0000  0.2926  0.0000  0.0000  0.0000  0.0000  0.0000  0.0000  0.0000  0.0000  0.0000  0.2860  0.0000  0.0000
     3     6    19  0.0000  0.0000  0.0000  0.0000  0.0000  0.0000  0.0000  0.2619  0.0000  0.0000  0.0000  0.0000  0.0000  0.0000  0.0000  0.0000  0.0000  0.2600  0.0000  0.0000
     3     6    20  0.0000  0.0000  0.0000  0.0000  0.0000  0.0000  0.0000  0.2522  0.0000  0.0000  0.0000  0.0000  0.0000  0.0000  0.0000  0.0000  0.0000  0.2560  0.0000  0.0000
     3     6    21  0.0000  0.0000  0.0000  0.0000  0.0000  0.0000  0.0000  0.2472  0.0000  0.0000  0.0000  0.0000  0.0000  0.0000  0.0000  0.0000  0.0000  0.2630  0.0000  0.0000
     3     6    22  0.0000  0.0000  0.0000  0.0000  0.0000  0.0000  0.0000  0.2958  0.0000  0.0000  0.0000  0.0000  0.0000  0.0000  0.0000  0.0000  0.0000  0.2990  0.0000  0.0000
     3     6    23  0.0000  0.0000  0.0000  0.0000  0.0000  0.0000  0.0000  0.3580  0.0000  0.0000  0.0000  0.0000  0.0000  0.0000  0.0000  0.0000  0.0000  0.3510  0.0000  0.0000
     3     6    24  0.0000  0.0000  0.0000  0.0000  0.0000  0.0000  0.0000  0.3795  0.0000  0.0000  0.0000  0.0000  0.0000  0.0000  0.0000  0.0000  0.0000  0.3970  0.0000  0.0000
     3     6    25  0.0000  0.0000  0.0000  0.0000  0.0000  0.0000  0.0000  0.3674  0.0000  0.0000  0.0000  0.0000  0.0000  0.0000  0.0000  0.0000  0.0000  0.3750  0.0000  0.0000
     3     6    26  0.0000  0.0000  0.0000  0.0000  0.0000  0.0000  0.0000  0.3800  0.0000  0.0000  0.0000  0.0000  0.0000  0.0000  0.0000  0.0000  0.0000  0.3780  0.0000  0.0000
     3     6    27  0.0000  0.0000  0.0000  0.0000  0.0000  0.0000  0.0000  0.4449  0.0000  0.0000  0.0000  0.0000  0.0000  0.0000  0.0000  0.0000  0.0000  0.4460  0.0000  0.0000
     3     6    28  0.0000  0.0000  0.0000  0.0000  0.0000  0.0000  0.0000  0.3919  0.0000  0.0000  0.0000  0.0000  0.0000  0.0000  0.0000  0.0000  0.0000  0.3930  0.0000  0.0000
     3     6    29  0.0000  0.0000  0.0000  0.0000  0.0000  0.0000  0.0000  0.4452  0.0000  0.0000  0.0000  0.0000  0.0000  0.0000  0.0000  0.0000  0.0000  0.4430  0.0000  0.0000
     3     6    30  0.0000  0.0000  0.0000  0.0000  0.0000  0.0000  0.0000  0.4697  0.0000  0.0000  0.0000  0.0000  0.0000  0.0000  0.0000  0.0000  0.0000  0.4780  0.0000  0.0000
     3     6    31  0.0000  0.0000  0.0000  0.0000  0.0000  0.0000  0.0000  0.4972  0.0000  0.0000  0.0000  0.0000  0.0000  0.0000  0.0000  0.0000  0.0000  0.5170  0.0000  0.0000
     3     6    32  0.0000  0.0000  0.0000  0.0000  0.0000  0.0000  0.0000  0.4896  0.0000  0.0000  0.0000  0.0000  0.0000  0.0000  0.0000  0.0000  0.0000  0.5080  0.0000  0.0000
     3     6    33  0.0000  0.0000  0.0000  0.0000  0.0000  0.0000  0.0000  0.4665  0.0000  0.0000  0.0000  0.0000  0.0000  0.0000  0.0000  0.0000  0.0000  0.4850  0.0000  0.0000
     3     6    34  0.0000  0.0000  0.0000  0.0000  0.0000  0.0000  0.0000  0.4289  0.0000  0.0000  0.0000  0.0000  0.0000  0.0000  0.0000  0.0000  0.0000  0.4310  0.0000  0.0000
     3     6    35  0.0000  0.0000  0.0000  0.0000  0.0000  0.0000  0.0000  0.4101  0.0000  0.0000  0.0000  0.0000  0.0000  0.0000  0.0000  0.0000  0.0000  0.3960  0.0000  0.0000
     3     6    36  0.0000  0.0000  0.0000  0.0000  0.0000  0.0000  0.0000  0.2487  0.0000  0.0000  0.0000  0.0000  0.0000  0.0000  0.0000  0.0000  0.0000  0.2550  0.0000  0.0000
     3     6    37  0.0000  0.0000  0.0000  0.0000  0.0000  0.0000  0.0000  0.2606  0.0000  0.0000  0.0000  0.0000  0.0000  0.0000  0.0000  0.0000  0.0000  0.2500  0.0000  0.0000
     3     6    38  0.0000  0.0000  0.0000  0.0000  0.0000  0.0000  0.0000  0.1752  0.0000  0.0000  0.0000  0.0000  0.0000  0.0000  0.0000  0.0000  0.0000  0.1800  0.0000  0.0000
     3     6    39  0.0000  0.0000  0.0000  0.0000  0.0000  0.0000  0.0000  0.1031  0.0000  0.0000  0.0000  0.0000  0.0000  0.0000  0.0000  0.0000  0.0000  0.0990  0.0000  0.0000
     3     6    40  0.0000  0.0000  0.0000  0.0000  0.0000  0.0000  0.0000  0.0950  0.0000  0.0000  0.0000  0.0000  0.0000  0.0000  0.0000  0.0000  0.0000  0.0920  0.0000  0.0000
     3     7     0  0.5000  0.5000  0.5000  0.5000  0.5000  0.5000  0.5000  0.5000  0.5000  0.5000  0.4600  0.5800  0.4600  0.4800  0.4800  0.5200  0.5000  0.5000  0.5200  0.4800
     3     7     1  0.4941  0.4779  0.4819  0.4998  0.4991  0.4638  0.4712  0.4926  0.4700  0.4991  0.4790  0.4780  0.4800  0.5140  0.5100  0.4790  0.4880  0.4720  0.4550  0.5170
     3     7     2  0.4823  0.4798  0.4475  0.4836  0.4754  0.3066  0.4535  0.4932  0.4356  0.4775  0.4560  0.4710  0.4340  0.4810  0.5180  0.2940  0.4310  0.4810  0.3950  0.4680
     3     7     3  0.4259  0.4001  0.4228  0.4143  0.4914  0.2150  0.4738  0.4657  0.3520  0.4999  0.4270  0.4010  0.4190  0.4240  0.4630  0.2010  0.4750  0.4500  0.3500  0.4810
     3     7     4  0.3564  0.1646  0.3358  0.4541  0.4893  0.1848  0.3041  0.4810  0.1128  0.4986  0.3680  0.1590  0.3490  0.4430  0.4740  0.1880  0.2920  0.4770  0.1140  0.5060
     3     7     5  0.2742  0.0276  0.1880  0.4160  0.4259  0.2020  0.2028  0.4856  0.0334  0.4810  0.2760  0.0280  0.1880  0.4040  0.4350  0.2060  0.2050  0.4860  0.0340  0.4770
     3     7     6  0.1048  0.0000  0.1004  0.4562  0.4097  0.1345  0.0923  0.5000  0.0000  0.4769  0.1050  0.0000  0.1020  0.4420  0.4110  0.1310  0.0950  0.4970  0.0000  0.4810
     3     7     7  0.0676  0.0000  0.0610  0.4312  0.3047  0.0305  0.0638  0.4951  0.0000  0.3872  0.0640  0.0000  0.0610  0.4450  0.3030  0.0290  0.0660  0.4690  0.0000  0.3910
     3     7     8  0.0000  0.0000  0.0402  0.4622  0.2674  0.0334  0.0000  0.4976  0.0000  0.2585  0.0000  0.0000  0.0370  0.4590  0.2540  0.0340  0.0000  0.4840  0.0000  0.2610
     3     7     9  0.0000  0.0000  0.0354  0.4319  0.1630  0.0000  0.0000  0.4944  0.0000  0.1250  0.0000  0.0000  0.0360  0.4370  0.1670  0.0000  0.0000  0.4940  0.0000  0.1280
     3     7    10  0.0000  0.0000  0.0000  0.3381  0.0315  0.0000  0.0000  0.4980  0.0000  0.0334  0.0000  0.0000  0.0000  0.3430  0.0320  0.0000  0.0000  0.5220  0.0000  0.0320
     3     7    11  0.0000  0.0000  0.0000  0.1974  0.0325  0.0000  0.0000  0.4756  0.0000  0.0000  0.0000  0.0000  0.0000  0.1940  0.0330  0.0000  0.0000  0.4730  0.0000  0.0000
     3     7    12  0.0000  0.0000  0.0000  0.1137  0.0000  0.0000  0.0000  0.4532  0.0000  0.0000  0.0000  0.0000  0.0000  0.1190  0.0000  0.0000  0.0000  0.4580  0.0000  0.0000
     3     7    13  0.0000  0.0000  0.0000  0.0257  0.0000  0.0000  0.0000  0.4151  0.0000  0.0000  0.0000  0.0000  0.0000  0.0260  0.0000  0.0000  0.0000  0.4300  0.0000  0.0000
     3     7    14  0.0000  0.0000  0.0000  0.0000  0.0000  0.0000  0.0000  0.4327  0.0000  0.0000  0.0000  0.0000  0.0000  0.0000  0.0000  0.0000  0.0000  0.4270  0.0000  0.0000
     3     7    15  0.0000  0.0000  0.0000  0.0000  0.0000  0.0000  0.0000  0.4544  0.0000  0.0000  0.0000  0.0000  0.0000  0.0000  0.0000  0.0000  0.0000  0.4560  0.0000  0.0000
     3     7    16  0.0000  0.0000  0.0000  0.0000  0.0000  0.0000  0.0000  0.4670  0.0000  0.0000  0.0000  0.0000  0.0000  0.0000  0.0000  0.0000  0.0000  0.4510  0.0000  0.0000
     3     7    17  0.0000  0.0000  0.0000  0.0000  0.0000  0.0000  0.0000  0.4293  0.0000  0.0000  0.0000  0.0000  0.0000  0.0000  0.0000  0.0000  0.0000  0.4220  0.0000  0.0000
     3     7    18  0.0000  0.0000  0.0000  0.0000  0.0000  0.0000  0.0000  0.3443  0.0000  0.0000  0.0000  0.0000  0.0000  0.0000  0.0000  0.0000  0.0000  0.3520  0.0000  0.0000
     3     7    19  0.0000  0.0000  0.0000  0.0000  0.0000  0.0000  0.0000  0.3364  0.0000  0.0000  0.0000  0.0000  0.0000  0.0000  0.0000  0.0000  0.0000  0.3380  0.0000  0.0000
     3     7    20  0.0000  0.0000  0.0000  0.0000  0.0000  0.0000  0.0000  0.3341  0.0000  0.0000  0.0000  0.0000  0.0000  0.0000  0.0000  0.0000  0.0000  0.3400  0.0000  0.0000
     3     7    21  0.0000  0.0000  0.0000  0.0000  0.0000  0.0000  0.0000  0.3622  0.0000  0.0000  0.0000  0.0000  0.0000  0.0000  0.0000  0.0000  0.0000  0.3710  0.0000  0.0000
     3     7    22  0.0000  0.0000  0.0000  0.0000  0.0000  0.0000  0.0000  0.3224  0.0000  0.0000  0.0000  0.0000  0.0000  0.0000  0.0000  0.0000  0.0000  0.3100  0.0000  0.0000
     3     7    23  0.0000  0.0000  0.0000  0.0000  0.0000  0.0000  0.0000  0.3574  0.0000  0.0000  0.0000  0.0000  0.0000  0.0000  0.0000  0.0000  0.0000  0.3580  0.0000  0.0000
     3     7    24  0.0000  0.0000  0.0000  0.0000  0.0000  0.0000  0.0000  0.3498  0.0000  0.0000  0.0000  0.0000  0.0000  0.0000  0.0000  0.0000  0.0000  0.3640  0.0000  0.0000
     3     7    25  0.0000  0.0000  0.0000  0.0000  0.0000  0.0000  0.0000  0.3755  0.0000  0.0000  0.0000  0.0000  0.0000  0.0000  0.0000  0.0000  0.0000  0.3710  0.0000  0.0000
     3     7    26  0.0000  0.0000  0.0000  0.0000  0.0000  0.0000  0.0000  0.4611  0.0000  0.0000  0.0000  0.0000  0.0000  0.0000  0.0000  0.0000  0.0000  0.4590  0.0000  0.0000
     3     7    27  0.0000  0.0000  0.0000  0.0000  0.0000  0.0000  0.0000  0.4953  0.0000  0.0000  0.0000  0.0000  0.0000  0.0000  0.0000  0.0000  0.0000  0.4870  0.0000  0.0000
     3     7    28  0.0000  0.0000  0.0000  0.0000  0.0000  0.0000  0.0000  0.4968  0.0000  0.0000  0.0000  0.0000  0.0000  0.0000  0.0000  0.0000  0.0000  0.4720  0.0000  0.0000
     3     7    29  0.0000  0.0000  0.0000  0.0000  0.0000  0.0000  0.0000  0.4838  0.0000  0.0000  0.0000  0.0000  0.0000  0.0000  0.0000  0.0000  0.0000  0.4760  0.0000  0.0000
     3     7    30  0.0000  0.0000  0.0000  0.0000  0.0000  0.0000  0.0000  0.3460  0.0000  0.0000  0.0000  0.0000  0.0000  0.0000  0.0000  0.0000  0.0000  0.3330  0.0000  0.0000
     3     7    31  0.0000  0.0000  0.0000  0.0000  0.0000  0.0000  0.0000  0.2299  0.0000  0.0000  0.0000  0.0000  0.0000  0.0000  0.0000  0.0000  0.0000  0.2310  0.0000  0.0000
     3     7    32  0.0000  0.0000  0.0000  0.0000  0.0000  0.0000  0.0000  0.1093  0.0000  0.0000  0.0000  0.0000  0.0000  0.0000  0.0000  0.0000  0.0000  0.1060  0.0000  0.0000
     3     7    33  0.0000  0.0000  0.0000  0.0000  0.0000  0.0000  0.0000  0.0685  0.0000  0.0000  0.0000  0.0000  0.0000  0.0000  0.0000  0.0000  0.0000  0.0690  0.0000  0.0000
     3     7    34  0.0000  0.0000  0.0000  0.0000  0.0000  0.0000  0.0000  0.0648  0.0000  0.0000  0.0000  0.0000  0.0000  0.0000  0.0000  0.0000  0.0000  0.0670  0.0000  0.0000
     3     7    35  0.0000  0.0000  0.0000  0.0000  0.0000  0.0000  0.0000  0.0676  0.0000  0.0000  0.0000  0.0000  0.0000  0.0000  0.0000  0.0000  0.0000  0.0620  0.0000  0.0000
     3     7    36  0.0000  0.0000  0.0000  0.0000  0.0000  0.0000  0.0000  0.0000  0.0000  0.0000  0.0000  0.0000  0.0000  0.0000  0.0000  0.0000  0.0000  0.0000  0.0000  0.0000
     3     7    37  0.0000  0.0000  0.0000  0.0000  0.0000  0.0000  0.0000  0.0000  0.0000  0.0000  0.0000  0.0000  0.0000  0.0000  0.0000  0.0000  0.0000  0.0000  0.0000  0.0000
     3     7    38  0.0000  0.0000  0.0000  0.0000  0.0000  0.0000  0.0000  0.0000  0.0000  0.0000  0.0000  0.0000  0.0000  0.0000  0.0000  0.0000  0.0000  0.0000  0.0000  0.0000
     3     7    39  0.0000  0.0000  0.0000  0.0000  0.0000  0.0000  0.0000  0.0000  0.0000  0.0000  0.0000  0.0000  0.0000  0.0000  0.0000  0.0000  0.0000  0.0000  0.0000  0.0000
     3     7    40  0.0000  0.0000  0.0000  0.0000  0.0000  0.0000  0.0000  0.0000  0.0000  0.0000  0.0000  0.0000  0.0000  0.0000  0.0000  0.0000  0.0000  0.0000  0.0000  0.0000
     3     8     0  0.5000  0.5000  0.5000  0.5000  0.5000  0.5000  0.5000  0.5000  0.5000  0.5000  0.4600  0.5800  0.4600  0.4800  0.4800  0.5200  0.5000  0.5000  0.5200  0.4800
     3     8     1  0.4898  0.4622  0.4996  0.4670  0.4958  0.4988  0.4672  0.4862  0.3689  0.4949  0.4830  0.4570  0.4900  0.4590  0.4820  0.5060  0.4740  0.4680  0.3520  0.4750
     3     8     2  0.3867  0.4341  0.4943  0.4143  0.5000  0.4608  0.4491  0.4370  0.2926  0.4812  0.3760  0.4170  0.5050  0.4040  0.4810  0.4740  0.4670  0.4390  0.2980  0.4480
     3     8     3  0.2913  0.3212  0.4994  0.4577  0.4788  0.4164  0.3585  0.4906  0.1215  0.3910  0.3000  0.3360  0.4960  0.4550  0.4960  0.4110  0.3180  0.5110  0.1220  0.4030
     3     8     4  0.1181  0.1137  0.4654  0.3152  0.3465  0.2874  0.2210  0.4987  0.0000  0.1215  0.1160  0.1130  0.4570  0.3060  0.3420  0.2900  0.2170  0.5090  0.0000  0.1240
     3     8     5  0.0759  0.1728  0.3271  0.2668  0.3260  0.1887  0.1895  0.4908  0.0000  0.0676  0.0790  0.1730  0.3160  0.2730  0.3200  0.2050  0.1880  0.4960  0.0000  0.0680
     3     8     6  0.0000  0.0000  0.2907  0.2335  0.1430  0.1919  0.1198  0.4889  0.0000  0.0000  0.0000  0.0000  0.2930  0.2440  0.1490  0.1770  0.1200  0.4990  0.0000  0.0000
     3     8     7  0.0000  0.0000  0.2028  0.1942  0.1285  0.0629  0.1927  0.4200  0.0000  0.0000  0.0000  0.0000  0.2050  0.2000  0.1240  0.0650  0.1880  0.4220  0.0000  0.0000
     3     8     8  0.0000  0.0000  0.0373  0.0823  0.0573  0.0363  0.0354  0.3585  0.0000  0.0000  0.0000  0.0000  0.0380  0.0800  0.0590  0.0370  0.0360  0.3680  0.0000  0.0000
     3     8     9  0.0000  0.0000  0.0247  0.0315  0.0276  0.0000  0.0286  0.3627  0.0000  0.0000  0.0000  0.0000  0.0250  0.0320  0.0280  0.0000  0.0290  0.3620  0.0000  0.0000
     3     8    10  0.0000  0.0000  0.0000  0.0000  0.0000  0.0000  0.0713  0.2619  0.0000  0.0000  0.0000  0.0000  0.0000  0.0000  0.0000  0.0000  0.0700  0.2540  0.0000  0.0000
     3     8    11  0.0000  0.0000  0.0000  0.0000  0.0000  0.0000  0.1531  0.2104  0.0000  0.0000  0.0000  0.0000  0.0000  0.0000  0.0000  0.0000  0.1530  0.2170  0.0000  0.0000
     3     8    12  0.0000  0.0000  0.0000  0.0000  0.0000  0.0000  0.2120  0.1302  0.0000  0.0000  0.0000  0.0000  0.0000  0.0000  0.0000  0.0000  0.2010  0.1340  0.0000  0.0000
     3     8    13  0.0000  0.0000  0.0000  0.0000  0.0000  0.0000  0.0713  0.1328  0.0000  0.0000  0.0000  0.0000  0.0000  0.0000  0.0000  0.0000  0.0720  0.1330  0.0000  0.0000
     3     8    14  0.0000  0.0000  0.0000  0.0000  0.0000  0.0000  0.0382  0.1013  0.0000  0.0000  0.0000  0.0000  0.0000  0.0000  0.0000  0.0000  0.0390  0.1070  0.0000  0.0000
     3     8    15  0.0000  0.0000  0.0000  0.0000  0.0000  0.0000  0.0000  0.0887  0.0000  0.0000  0.0000  0.0000  0.0000  0.0000  0.0000  0.0000  0.0000  0.0910  0.0000  0.0000
     3     8    16  0.0000  0.0000  0.0000  0.0000  0.0000  0.0000  0.0000  0.0977  0.0000  0.0000  0.0000  0.0000  0.0000  0.0000  0.0000  0.0000  0.0000  0.0930  0.0000  0.0000
     3     8    17  0.0000  0.0000  0.0000  0.0000  0.0000  0.0000  0.0000  0.1066  0.0000  0.0000  0.0000  0.0000  0.0000  0.0000  0.0000  0.0000  0.0000  0.0950  0.0000  0.0000
     3     8    18  0.0000  0.0000  0.0000  0.0000  0.0000  0.0000  0.0000  0.0000  0.0000  0.0000  0.0000  0.0000  0.0000  0.0000  0.0000  0.0000  0.0000  0.0000  0.0000  0.0000
     3     8    19  0.0000  0.0000  0.0000  0.0000  0.0000  0.0000  0.0000  0.0000  0.0000  0.0000  0.0000  0.0000  0.0000  0.0000  0.0000  0.0000  0.0000  0.0000  0.0000  0.0000
     3     8    20  0.0000  0.0000  0.0000  0.0000  0.0000  0.0000  0.0000  0.0000  0.0000  0.0000  0.0000  0.0000  0.0000  0.0000  0.0000  0.0000  0.0000  0.0000  0.0000  0.0000
     3     8    21  0.0000  0.0000  0.0000  0.0000  0.0000  0.0000  0.0000  0.0000  0.0000  0.0000  0.0000  0.0000  0.0000  0.0000  0.0000  0.0000  0.0000  0.0000  0.0000  0.0000
     3     8    22  0.0000  0.0000  0.0000  0.0000  0.0000  0.0000  0.0000  0.0000  0.0000  0.0000  0.0000  0.0000  0.0000  0.0000  0.0000  0.0000  0.0000  0.0000  0.0000  0.0000
     3     8    23  0.0000  0.0000  0.0000  0.0000  0.0000  0.0000  0.0000  0.0000  0.0000  0.0000  0.0000  0.0000  0.0000  0.0000  0.0000  0.0000  0.0000  0.0000  0.0000  0.0000
     3     8    24  0.0000  0.0000  0.0000  0.0000  0.0000  0.0000  0.0000  0.0000  0.0000  0.0000  0.0000  0.0000  0.0000  0.0000  0.0000  0.0000  0.0000  0.0000  0.0000  0.0000
     3     8    25  0.0000  0.0000  0.0000  0.0000  0.0000  0.0000  0.0000  0.0000  0.0000  0.0000  0.0000  0.0000  0.0000  0.0000  0.0000  0.0000  0.0000  0.0000  0.0000  0.0000
     3     8    26  0.0000  0.0000  0.0000  0.0000  0.0000  0.0000  0.0000  0.0000  0.0000  0.0000  0.0000  0.0000  0.0000  0.0000  0.0000  0.0000  0.0000  0.0000  0.0000  0.0000
     3     8    27  0.0000  0.0000  0.0000  0.0000  0.0000  0.0000  0.0000  0.0000  0.0000  0.0000  0.0000  0.0000  0.0000  0.0000  0.0000  0.0000  0.0000  0.0000  0.0000  0.0000
     3     8    28  0.0000  0.0000  0.0000  0.0000  0.0000  0.0000  0.0000  0.0000  0.0000  0.0000  0.0000  0.0000  0.0000  0.0000  0.0000  0.0000  0.0000  0.0000  0.0000  0.0000
     3     8    29  0.0000  0.0000  0.0000  0.0000  0.0000  0.0000  0.0000  0.0000  0.0000  0.0000  0.0000  0.0000  0.0000  0.0000  0.0000  0.0000  0.0000  0.0000  0.0000  0.0000
     3     8    30  0.0000  0.0000  0.0000  0.0000  0.0000  0.0000  0.0000  0.0000  0.0000  0.0000  0.0000  0.0000  0.0000  0.0000  0.0000  0.0000  0.0000  0.0000  0.0000  0.0000
     3     8    31  0.0000  0.0000  0.0000  0.0000  0.0000  0.0000  0.0000  0.0000  0.0000  0.0000  0.0000  0.0000  0.0000  0.0000  0.0000  0.0000  0.0000  0.0000  0.0000  0.0000
     3     8    32  0.0000  0.0000  0.0000  0.0000  0.0000  0.0000  0.0000  0.0000  0.0000  0.0000  0.0000  0.0000  0.0000  0.0000  0.0000  0.0000  0.0000  0.0000  0.0000  0.0000
     3     8    33  0.0000  0.0000  0.0000  0.0000  0.0000  0.0000  0.0000  0.0000  0.0000  0.0000  0.0000  0.0000  0.0000  0.0000  0.0000  0.0000  0.0000  0.0000  0.0000  0.0000
     3     8    34  0.0000  0.0000  0.0000  0.0000  0.0000  0.0000  0.0000  0.0000  0.0000  0.0000  0.0000  0.0000  0.0000  0.0000  0.0000  0.0000  0.0000  0.0000  0.0000  0.0000
     3     8    35  0.0000  0.0000  0.0000  0.0000  0.0000  0.0000  0.0000  0.0000  0.0000  0.0000  0.0000  0.0000  0.0000  0.0000  0.0000  0.0000  0.0000  0.0000  0.0000  0.0000
     3     8    36  0.0000  0.0000  0.0000  0.0000  0.0000  0.0000  0.0000  0.0000  0.0000  0.0000  0.0000  0.0000  0.0000  0.0000  0.0000  0.0000  0.0000  0.0000  0.0000  0.0000
     3     8    37  0.0000  0.0000  0.0000  0.0000  0.0000  0.0000  0.0000  0.0000  0.0000  0.0000  0.0000  0.0000  0.0000  0.0000  0.0000  0.0000  0.0000  0.0000  0.0000  0.0000
     3     8    38  0.0000  0.0000  0.0000  0.0000  0.0000  0.0000  0.0000  0.0000  0.0000  0.0000  0.0000  0.0000  0.0000  0.0000  0.0000  0.0000  0.0000  0.0000  0.0000  0.0000
     3     8    39  0.0000  0.0000  0.0000  0.0000  0.0000  0.0000  0.0000  0.0000  0.0000  0.0000  0.0000  0.0000  0.0000  0.0000  0.0000  0.0000  0.0000  0.0000  0.0000  0.0000
     3     8    40  0.0000  0.0000  0.0000  0.0000  0.0000  0.0000  0.0000  0.0000  0.0000  0.0000  0.0000  0.0000  0.0000  0.0000  0.0000  0.0000  0.0000  0.0000  0.0000  0.0000
     3     9     0  0.5000  0.5000  0.5000  0.5000  0.5000  0.5000  0.5000  0.5000  0.5000  0.5000  0.4600  0.5800  0.4600  0.4800  0.4800  0.5200  0.5000  0.5000  0.5200  0.4800
     3     9     1  0.4494  0.4916  0.4918  0.4970  0.4997  0.4997  0.4966  0.4954  0.3819  0.4442  0.4320  0.4860  0.4920  0.5090  0.5070  0.4980  0.4950  0.5060  0.3760  0.4400
     3     9     2  0.3295  0.4616  0.4208  0.4818  0.3725  0.4875  0.4232  0.4997  0.2051  0.3242  0.3280  0.4710  0.4240  0.5110  0.3650  0.4660  0.4320  0.5080  0.2020  0.3110
     3     9     3  0.2157  0.4319  0.3569  0.4429  0.2952  0.4833  0.3987  0.4697  0.1004  0.2633  0.1980  0.4370  0.3610  0.4580  0.2900  0.4650  0.4160  0.4560  0.1000  0.2620
     3     9     4  0.1040  0.3895  0.3230  0.3224  0.1522  0.4432  0.3454  0.4327  0.0000  0.2120  0.1080  0.3760  0.3310  0.3160  0.1520  0.4410  0.3420  0.4230  0.0000  0.2250
     3     9     5  0.1250  0.1093  0.2529  0.2284  0.1031  0.3542  0.2756  0.3750  0.0000  0.1022  0.1180  0.1100  0.2530  0.2310  0.1030  0.3500  0.2740  0.3920  0.0000  0.0940
     3     9     6  0.0977  0.1004  0.2321  0.1547  0.0411  0.1547  0.3078  0.2809  0.0000  0.1004  0.0970  0.1020  0.2200  0.1590  0.0400  0.1530  0.2980  0.2820  0.0000  0.1040
     3     9     7  0.0676  0.0000  0.1547  0.0676  0.0237  0.2277  0.2815  0.1728  0.0000  0.0000  0.0700  0.0000  0.1590  0.0660  0.0220  0.2260  0.2830  0.1750  0.0000  0.0000
     3     9     8  0.0363  0.0000  0.1233  0.0000  0.0000  0.1040  0.2688  0.2127  0.0000  0.0000  0.0370  0.0000  0.1220  0.0000  0.0000  0.1060  0.2540  0.2240  0.0000  0.0000
     3     9     9  0.0000  0.0000  0.0850  0.0000  0.0000  0.0676  0.1605  0.0850  0.0000  0.0000  0.0000  0.0000  0.0850  0.0000  0.0000  0.0680  0.1560  0.0850  0.0000  0.0000
     3     9    10  0.0000  0.0000  0.0995  0.0000  0.0000  0.0000  0.1285  0.0354  0.0000  0.0000  0.0000  0.0000  0.0970  0.0000  0.0000  0.0000  0.1300  0.0360  0.0000  0.0000
     3     9    11  0.0000  0.0000  0.1004  0.0000  0.0000  0.0000  0.0591  0.0305  0.0000  0.0000  0.0000  0.0000  0.1040  0.0000  0.0000  0.0000  0.0610  0.0310  0.0000  0.0000
     3     9    12  0.0000  0.0000  0.0685  0.0000  0.0000  0.0000  0.0591  0.0000  0.0000  0.0000  0.0000  0.0000  0.0710  0.0000  0.0000  0.0000  0.0610  0.0000  0.0000  0.0000
     3     9    13  0.0000  0.0000  0.0000  0.0000  0.0000  0.0000  0.0000  0.0000  0.0000  0.0000  0.0000  0.0000  0.0000  0.0000  0.0000  0.0000  0.0000  0.0000  0.0000  0.0000
     3     9    14  0.0000  0.0000  0.0000  0.0000  0.0000  0.0000  0.0000  0.0000  0.0000  0.0000  0.0000  0.0000  0.0000  0.0000  0.0000  0.0000  0.0000  0.0000  0.0000  0.0000
     3     9    15  0.0000  0.0000  0.0000  0.0000  0.0000  0.0000  0.0000  0.0000  0.0000  0.0000  0.0000  0.0000  0.0000  0.0000  0.0000  0.0000  0.0000  0.0000  0.0000  0.0000
     3     9    16  0.0000  0.0000  0.0000  0.0000  0.0000  0.0000  0.0000  0.0000  0.0000  0.0000  0.0000  0.0000  0.0000  0.0000  0.0000  0.0000  0.0000  0.0000  0.0000  0.0000
     3     9    17  0.0000  0.0000  0.0000  0.0000  0.0000  0.0000  0.0000  0.0000  0.0000  0.0000  0.0000  0.0000  0.0000  0.0000  0.0000  0.0000  0.0000  0.0000  0.0000  0.0000
     3     9    18  0.0000  0.0000  0.0000  0.0000  0.0000  0.0000  0.0000  0.0000  0.0000  0.0000  0.0000  0.0000  0.0000  0.0000  0.0000  0.0000  0.0000  0.0000  0.0000  0.0000
     3     9    19  0.0000  0.0000  0.0000  0.0000  0.0000  0.0000  0.0000  0.0000  0.0000  0.0000  0.0000  0.0000  0.0000  0.0000  0.0000  0.0000  0.0000  0.0000  0.0000  0.0000
     3     9    20  0.0000  0.0000  0.0000  0.0000  0.0000  0.0000  0.0000  0.0000  0.0000  0.0000  0.0000  0.0000  0.0000  0.0000  0.0000  0.0000  0.0000  0.0000  0.0000  0.0000
     3     9    21  0.0000  0.0000  0.0000  0.0000  0.0000  0.0000  0.0000  0.0000  0.0000  0.0000  0.0000  0.0000  0.0000  0.0000  0.0000  0.0000  0.0000  0.0000  0.0000  0.0000
     3     9    22  0.0000  0.0000  0.0000  0.0000  0.0000  0.0000  0.0000  0.0000  0.0000  0.0000  0.0000  0.0000  0.0000  0.0000  0.0000  0.0000  0.0000  0.0000  0.0000  0.0000
     3     9    23  0.0000  0.0000  0.0000  0.0000  0.0000  0.0000  0.0000  0.0000  0.0000  0.0000  0.0000  0.0000  0.0000  0.0000  0.0000  0.0000  0.0000  0.0000  0.0000  0.0000
     3     9    24  0.0000  0.0000  0.0000  0.0000  0.0000  0.0000  0.0000  0.0000  0.0000  0.0000  0.0000  0.0000  0.0000  0.0000  0.0000  0.0000  0.0000  0.0000  0.0000  0.0000
     3     9    25  0.0000  0.0000  0.0000  0.0000  0.0000  0.0000  0.0000  0.0000  0.0000  0.0000  0.0000  0.0000  0.0000  0.0000  0.0000  0.0000  0.0000  0.0000  0.0000  0.0000
     3     9    26  0.0000  0.0000  0.0000  0.0000  0.0000  0.0000  0.0000  0.0000  0.0000  0.0000  0.0000  0.0000  0.0000  0.0000  0.0000  0.0000  0.0000  0.0000  0.0000  0.0000
     3     9    27  0.0000  0.0000  0.0000  0.0000  0.0000  0.0000  0.0000  0.0000  0.0000  0.0000  0.0000  0.0000  0.0000  0.0000  0.0000  0.0000  0.0000  0.0000  0.0000  0.0000
     3     9    28  0.0000  0.0000  0.0000  0.0000  0.0000  0.0000  0.0000  0.0000  0.0000  0.0000  0.0000  0.0000  0.0000  0.0000  0.0000  0.0000  0.0000  0.0000  0.0000  0.0000
     3     9    29  0.0000  0.0000  0.0000  0.0000  0.0000  0.0000  0.0000  0.0000  0.0000  0.0000  0.0000  0.0000  0.0000  0.0000  0.0000  0.0000  0.0000  0.0000  0.0000  0.0000
     3     9    30  0.0000  0.0000  0.0000  0.0000  0.0000  0.0000  0.0000  0.0000  0.0000  0.0000  0.0000  0.0000  0.0000  0.0000  0.0000  0.0000  0.0000  0.0000  0.0000  0.0000
     3     9    31  0.0000  0.0000  0.0000  0.0000  0.0000  0.0000  0.0000  0.0000  0.0000  0.0000  0.0000  0.0000  0.0000  0.0000  0.0000  0.0000  0.0000  0.0000  0.0000  0.0000
     3     9    32  0.0000  0.0000  0.0000  0.0000  0.0000  0.0000  0.0000  0.0000  0.0000  0.0000  0.0000  0.0000  0.0000  0.0000  0.0000  0.0000  0.0000  0.0000  0.0000  0.0000
     3     9    33  0.0000  0.0000  0.0000  0.0000  0.0000  0.0000  0.0000  0.0000  0.0000  0.0000  0.0000  0.0000  0.0000  0.0000  0.0000  0.0000  0.0000  0.0000  0.0000  0.0000
     3     9    34  0.0000  0.0000  0.0000  0.0000  0.0000  0.0000  0.0000  0.0000  0.0000  0.0000  0.0000  0.0000  0.0000  0.0000  0.0000  0.0000  0.0000  0.0000  0.0000  0.0000
     3     9    35  0.0000  0.0000  0.0000  0.0000  0.0000  0.0000  0.0000  0.0000  0.0000  0.0000  0.0000  0.0000  0.0000  0.0000  0.0000  0.0000  0.0000  0.0000  0.0000  0.0000
     3     9    36  0.0000  0.0000  0.0000  0.0000  0.0000  0.0000  0.0000  0.0000  0.0000  0.0000  0.0000  0.0000  0.0000  0.0000  0.0000  0.0000  0.0000  0.0000  0.0000  0.0000
     3     9    37  0.0000  0.0000  0.0000  0.0000  0.0000  0.0000  0.0000  0.0000  0.0000  0.0000  0.0000  0.0000  0.0000  0.0000  0.0000  0.0000  0.0000  0.0000  0.0000  0.0000
     3     9    38  0.0000  0.0000  0.0000  0.0000  0.0000  0.0000  0.0000  0.0000  0.0000  0.0000  0.0000  0.0000  0.0000  0.0000  0.0000  0.0000  0.0000  0.0000  0.0000  0.0000
     3     9    39  0.0000  0.0000  0.0000  0.0000  0.0000  0.0000  0.0000  0.0000  0.0000  0.0000  0.0000  0.0000  0.0000  0.0000  0.0000  0.0000  0.0000  0.0000  0.0000  0.0000
     3     9    40  0.0000  0.0000  0.0000  0.0000  0.0000  0.0000  0.0000  0.0000  0.0000  0.0000  0.0000  0.0000  0.0000  0.0000  0.0000  0.0000  0.0000  0.0000  0.0000  0.0000
     3    10     0  0.5000  0.5000  0.5000  0.5000  0.5000  0.5000  0.5000  0.5000  0.5000  0.5000  0.4600  0.5800  0.4600  0.4800  0.4800  0.5200  0.5000  0.5000  0.5200  0.4800
     3    10     1  0.4384  0.4981  0.4771  0.4516  0.4948  0.4980  0.4625  0.4893  0.4478  0.4970  0.4550  0.4960  0.4840  0.4670  0.5160  0.5030  0.4800  0.4980  0.4610  0.4980
     3    10     2  0.3312  0.4966  0.4516  0.3919  0.4942  0.4921  0.4818  0.4831  0.2815  0.4762  0.3350  0.5390  0.4410  0.3890  0.4760  0.4820  0.4970  0.4680  0.2830  0.4620
     3    10     3  0.2543  0.4913  0.3638  0.3843  0.4883  0.4893  0.3632  0.4998  0.1919  0.4425  0.2570  0.4920  0.3640  0.3950  0.4890  0.4840  0.3450  0.5080  0.1890  0.4410
     3    10     4  0.0629  0.4126  0.2842  0.2328  0.4304  0.4348  0.2089  0.4981  0.2028  0.4067  0.0630  0.4260  0.2870  0.2290  0.4390  0.4370  0.2170  0.4950  0.2050  0.4060
     3    10     5  0.0000  0.2907  0.0657  0.0694  0.3905  0.4196  0.2557  0.4997  0.0629  0.4316  0.0000  0.2910  0.0680  0.0700  0.3980  0.4130  0.2650  0.5140  0.0610  0.4140
     3    10     6  0.0000  0.1911  0.0000  0.0334  0.3381  0.3951  0.1597  0.4997  0.0000  0.3421  0.0000  0.1900  0.0000  0.0340  0.3450  0.3860  0.1710  0.4960  0.0000  0.3360
     3    10     7  0.0000  0.1522  0.0000  0.0000  0.1800  0.1547  0.1413  0.4898  0.0000  0.1711  0.0000  0.1460  0.0000  0.0000  0.1860  0.1610  0.1410  0.4790  0.0000  0.1770
     3    10     8  0.0000  0.0402  0.0000  0.0000  0.0000  0.0850  0.1066  0.3824  0.0000  0.0657  0.0000  0.0410  0.0000  0.0000  0.0000  0.0870  0.1050  0.3850  0.0000  0.0680
     3    10     9  0.0000  0.0000  0.0000  0.0000  0.0000  0.1013  0.0977  0.3306  0.0000  0.0000  0.0000  0.0000  0.0000  0.0000  0.0000  0.1030  0.0950  0.3160  0.0000  0.0000
     3    10    10  0.0000  0.0000  0.0000  0.0000  0.0000  0.0869  0.1328  0.3121  0.0000  0.0000  0.0000  0.0000  0.0000  0.0000  0.0000  0.0870  0.1410  0.3170  0.0000  0.0000
     3    10    11  0.0000  0.0000  0.0000  0.0000  0.0000  0.0535  0.0266  0.2952  0.0000  0.0000  0.0000  0.0000  0.0000  0.0000  0.0000  0.0510  0.0270  0.3040  0.0000  0.0000
     3    10    12  0.0000  0.0000  0.0000  0.0000  0.0000  0.0000  0.0000  0.2939  0.0000  0.0000  0.0000  0.0000  0.0000  0.0000  0.0000  0.0000  0.0000  0.2960  0.0000  0.0000
     3    10    13  0.0000  0.0000  0.0000  0.0000  0.0000  0.0000  0.0000  0.3109  0.0000  0.0000  0.0000  0.0000  0.0000  0.0000  0.0000  0.0000  0.0000  0.3110  0.0000  0.0000
     3    10    14  0.0000  0.0000  0.0000  0.0000  0.0000  0.0000  0.0000  0.2247  0.0000  0.0000  0.0000  0.0000  0.0000  0.0000  0.0000  0.0000  0.0000  0.2140  0.0000  0.0000
     3    10    15  0.0000  0.0000  0.0000  0.0000  0.0000  0.0000  0.0000  0.0638  0.0000  0.0000  0.0000  0.0000  0.0000  0.0000  0.0000  0.0000  0.0000  0.0640  0.0000  0.0000
     3    10    16  0.0000  0.0000  0.0000  0.0000  0.0000  0.0000  0.0000  0.0354  0.0000  0.0000  0.0000  0.0000  0.0000  0.0000  0.0000  0.0000  0.0000  0.0360  0.0000  0.0000
     3    10    17  0.0000  0.0000  0.0000  0.0000  0.0000  0.0000  0.0000  0.0286  0.0000  0.0000  0.0000  0.0000  0.0000  0.0000  0.0000  0.0000  0.0000  0.0290  0.0000  0.0000
     3    10    18  0.0000  0.0000  0.0000  0.0000  0.0000  0.0000  0.0000  0.0354  0.0000  0.0000  0.0000  0.0000  0.0000  0.0000  0.0000  0.0000  0.0000  0.0360  0.0000  0.0000
     3    10    19  0.0000  0.0000  0.0000  0.0000  0.0000  0.0000  0.0000  0.0000  0.0000  0.0000  0.0000  0.0000  0.0000  0.0000  0.0000  0.0000  0.0000  0.0000  0.0000  0.0000
     3    10    20  0.0000  0.0000  0.0000  0.0000  0.0000  0.0000  0.0000  0.0000  0.0000  0.0000  0.0000  0.0000  0.0000  0.0000  0.0000  0.0000  0.0000  0.0000  0.0000  0.0000
     3    10    21  0.0000  0.0000  0.0000  0.0000  0.0000  0.0000  0.0000  0.0000  0.0000  0.0000  0.0000  0.0000  0.0000  0.0000  0.0000  0.0000  0.0000  0.0000  0.0000  0.0000
     3    10    22  0.0000  0.0000  0.0000  0.0000  0.0000  0.0000  0.0000  0.0000  0.0000  0.0000  0.0000  0.0000  0.0000  0.0000  0.0000  0.0000  0.0000  0.0000  0.0000  0.0000
     3    10    23  0.0000  0.0000  0.0000  0.0000  0.0000  0.0000  0.0000  0.0000  0.0000  0.0000  0.0000  0.0000  0.0000  0.0000  0.0000  0.0000  0.0000  0.0000  0.0000  0.0000
     3    10    24  0.0000  0.0000  0.0000  0.0000  0.0000  0.0000  0.0000  0.0000  0.0000  0.0000  0.0000  0.0000  0.0000  0.0000  0.0000  0.0000  0.0000  0.0000  0.0000  0.0000
     3    10    25  0.0000  0.0000  0.0000  0.0000  0.0000  0.0000  0.0000  0.0000  0.0000  0.0000  0.0000  0.0000  0.0000  0.0000  0.0000  0.0000  0.0000  0.0000  0.0000  0.0000
     3    10    26  0.0000  0.0000  0.0000  0.0000  0.0000  0.0000  0.0000  0.0000  0.0000  0.0000  0.0000  0.0000  0.0000  0.0000  0.0000  0.0000  0.0000  0.0000  0.0000  0.0000
     3    10    27  0.0000  0.0000  0.0000  0.0000  0.0000  0.0000  0.0000  0.0000  0.0000  0.0000  0.0000  0.0000  0.0000  0.0000  0.0000  0.0000  0.0000  0.0000  0.0000  0.0000
     3    10    28  0.0000  0.0000  0.0000  0.0000  0.0000  0.0000  0.0000  0.0000  0.0000  0.0000  0.0000  0.0000  0.0000  0.0000  0.0000  0.0000  0.0000  0.0000  0.0000  0.0000
     3    10    29  0.0000  0.0000  0.0000  0.0000  0.0000  0.0000  0.0000  0.0000  0.0000  0.0000  0.0000  0.0000  0.0000  0.0000  0.0000  0.0000  0.0000  0.0000  0.0000  0.0000
     3    10    30  0.0000  0.0000  0.0000  0.0000  0.0000  0.0000  0.0000  0.0000  0.0000  0.0000  0.0000  0.0000  0.0000  0.0000  0.0000  0.0000  0.0000  0.0000  0.0000  0.0000
     3    10    31  0.0000  0.0000  0.0000  0.0000  0.0000  0.0000  0.0000  0.0000  0.0000  0.0000  0.0000  0.0000  0.0000  0.0000  0.0000  0.0000  0.0000  0.0000  0.0000  0.0000
     3    10    32  0.0000  0.0000  0.0000  0.0000  0.0000  0.0000  0.0000  0.0000  0.0000  0.0000  0.0000  0.0000  0.0000  0.0000  0.0000  0.0000  0.0000  0.0000  0.0000  0.0000
     3    10    33  0.0000  0.0000  0.0000  0.0000  0.0000  0.0000  0.0000  0.0000  0.0000  0.0000  0.0000  0.0000  0.0000  0.0000  0.0000  0.0000  0.0000  0.0000  0.0000  0.0000
     3    10    34  0.0000  0.0000  0.0000  0.0000  0.0000  0.0000  0.0000  0.0000  0.0000  0.0000  0.0000  0.0000  0.0000  0.0000  0.0000  0.0000  0.0000  0.0000  0.0000  0.0000
     3    10    35  0.0000  0.0000  0.0000  0.0000  0.0000  0.0000  0.0000  0.0000  0.0000  0.0000  0.0000  0.0000  0.0000  0.0000  0.0000  0.0000  0.0000  0.0000  0.0000  0.0000
     3    10    36  0.0000  0.0000  0.0000  0.0000  0.0000  0.0000  0.0000  0.0000  0.0000  0.0000  0.0000  0.0000  0.0000  0.0000  0.0000  0.0000  0.0000  0.0000  0.0000  0.0000
     3    10    37  0.0000  0.0000  0.0000  0.0000  0.0000  0.0000  0.0000  0.0000  0.0000  0.0000  0.0000  0.0000  0.0000  0.0000  0.0000  0.0000  0.0000  0.0000  0.0000  0.0000
     3    10    38  0.0000  0.0000  0.0000  0.0000  0.0000  0.0000  0.0000  0.0000  0.0000  0.0000  0.0000  0.0000  0.0000  0.0000  0.0000  0.0000  0.0000  0.0000  0.0000  0.0000
     3    10    39  0.0000  0.0000  0.0000  0.0000  0.0000  0.0000  0.0000  0.0000  0.0000  0.0000  0.0000  0.0000  0.0000  0.0000  0.0000  0.0000  0.0000  0.0000  0.0000  0.0000
     3    10    40  0.0000  0.0000  0.0000  0.0000  0.0000  0.0000  0.0000  0.0000  0.0000  0.0000  0.0000  0.0000  0.0000  0.0000  0.0000  0.0000  0.0000  0.0000  0.0000  0.0000
     4     1     0  0.5000  0.5000  0.5000  0.5000  0.5000  0.5000  0.5000  0.5000  0.5000  0.5000  0.4600  0.5800  0.4600  0.4800  0.4800  0.5200  0.5000  0.5000  0.5200  0.4800
     4     1     1  0.4818  0.5000  0.4884  0.4914  0.4912  0.4914  0.4948  0.4927  0.4996  0.4997  0.4890  0.4930  0.4920  0.5070  0.5050  0.4750  0.4920  0.4790  0.5360  0.5060
     4     1     2  0.4895  0.4975  0.4877  0.4983  0.4981  0.4836  0.4998  0.4574  0.4700  0.4966  0.4850  0.4910  0.4950  0.5010  0.5120  0.4870  0.5190  0.4520  0.4650  0.4900
     4     1     3  0.4908  0.5000  0.4919  0.4965  0.4979  0.4831  0.4922  0.4432  0.4923  0.4568  0.4860  0.4740  0.5190  0.4980  0.5110  0.4920  0.4790  0.4530  0.4680  0.4680
     4     1     4  0.4912  0.4520  0.4777  0.4756  0.4914  0.4999  0.4991  0.4482  0.4996  0.4312  0.4750  0.4520  0.4630  0.5030  0.4950  0.5130  0.4750  0.4580  0.4850  0.4230
     4     1     5  0.4941  0.3745  0.4874  0.4462  0.4970  0.4991  0.4975  0.4956  0.4867  0.3617  0.5050  0.3670  0.5110  0.4480  0.5080  0.5130  0.4950  0.5060  0.5090  0.3480
     4     1     6  0.4638  0.2262  0.4538  0.4297  0.4827  0.4577  0.4812  0.4667  0.4825  0.4312  0.4670  0.2160  0.4620  0.4050  0.4660  0.4370  0.4640  0.4640  0.4930  0.4550
     4     1     7  0.4677  0.1181  0.3720  0.4122  0.4707  0.4619  0.4910  0.4782  0.4800  0.3526  0.4800  0.1140  0.3620  0.4170  0.4720  0.4380  0.4820  0.4770  0.4920  0.3510
     4     1     8  0.4646  0.0995  0.3103  0.3580  0.4747  0.4961  0.4394  0.4565  0.4982  0.2557  0.4460  0.1010  0.3080  0.3490  0.4690  0.5100  0.4340  0.4630  0.4980  0.2610
     4     1     9  0.4523  0.0648  0.2815  0.3236  0.4762  0.4978  0.4582  0.4591  0.4942  0.2674  0.4610  0.0650  0.2870  0.3320  0.4840  0.4850  0.4550  0.4520  0.4920  0.2740
     4     1    10  0.4050  0.0295  0.2952  0.1832  0.4442  0.4751  0.3669  0.4465  0.4980  0.1792  0.4080  0.0260  0.2940  0.1960  0.4500  0.4870  0.3580  0.4250  0.5280  0.1790
     4     1    11  0.3381  0.0722  0.3301  0.1597  0.3858  0.4973  0.2762  0.3872  0.4919  0.1703  0.3470  0.0750  0.3370  0.1470  0.3760  0.5030  0.2970  0.3970  0.4850  0.1620
     4     1    12  0.3034  0.0977  0.2479  0.1319  0.3919  0.5000  0.3542  0.2894  0.4889  0.1497  0.2990  0.0990  0.2460  0.1280  0.3790  0.5070  0.3440  0.2990  0.4750  0.1470
     4     1    13  0.3381  0.0959  0.1630  0.0305  0.3016  0.4659  0.2314  0.3443  0.4348  0.2035  0.3630  0.0950  0.1610  0.0310  0.3000  0.4710  0.2310  0.3380  0.4310  0.2060
     4     1    14  0.1911  0.0582  0.1539  0.0295  0.2654  0.4366  0.2842  0.3347  0.3465  0.1768  0.1900  0.0580  0.1520  0.0300  0.2750  0.4260  0.2950  0.3230  0.3580  0.1720
     4     1    15  0.1539  0.0218  0.2277  0.0000  0.1539  0.3295  0.2135  0.4475  0.2394  0.2335  0.1580  0.0200  0.2360  0.0000  0.1540  0.3200  0.2090  0.4480  0.2360  0.2400
     4     1    16  0.1353  0.0402  0.2135  0.0000  0.1154  0.3585  0.1506  0.4391  0.1856  0.1679  0.1260  0.0410  0.2170  0.0000  0.1170  0.3460  0.1540  0.4510  0.1930  0.1650
     4     1    17  0.1880  0.0601  0.2188  0.0000  0.0657  0.3426  0.1816  0.4475  0.2802  0.0563  0.1840  0.0600  0.2200  0.0000  0.0680  0.3610  0.1840  0.4580  0.2650  0.0540
     4     1    18  0.1768  0.0648  0.1311  0.0000  0.0382  0.3097  0.1293  0.4297  0.0610  0.0295  0.1880  0.0630  0.1350  0.0000  0.0370  0.3130  0.1270  0.4370  0.0610  0.0300
     4     1    19  0.2472  0.0648  0.1233  0.0000  0.0869  0.2939  0.1720  0.4568  0.0620  0.0218  0.2530  0.0670  0.1260  0.0000  0.0870  0.2960  0.1820  0.4400  0.0640  0.0220
     4     1    20  0.1942  0.0759  0.0694  0.0000  0.0932  0.3531  0.1695  0.4319  0.1215  0.0000  0.2040  0.0750  0.0720  0.0000  0.0960  0.3460  0.1670  0.4510  0.1180  0.0000
     4     1    21  0.2306  0.1736  0.0459  0.0000  0.1128  0.3504  0.1856  0.2920  0.0823  0.0000  0.2260  0.1700  0.0470  0.0000  0.1100  0.3390  0.1930  0.3010  0.0840  0.0000
     4     1    22  0.3041  0.1654  0.0000  0.0000  0.2592  0.3164  0.1832  0.1311  0.1362  0.0000  0.3060  0.1540  0.0000  0.0000  0.2600  0.3200  0.1820  0.1370  0.1370  0.0000
     4     1    23  0.3034  0.2415  0.0000  0.0000  0.2708  0.3643  0.2564  0.0941  0.1075  0.0000  0.3190  0.2430  0.0000  0.0000  0.2570  0.3630  0.2560  0.0950  0.1020  0.0000
     4     1    24  0.4439  0.2647  0.0000  0.0000  0.2640  0.2861  0.3103  0.0601  0.0363  0.0000  0.4530  0.2540  0.0000  0.0000  0.2630  0.2900  0.3180  0.0600  0.0330  0.0000
     4     1    25  0.4929  0.3498  0.0000  0.0000  0.2127  0.2240  0.3003  0.1302  0.0610  0.0000  0.5110  0.3420  0.0000  0.0000  0.2160  0.2310  0.2960  0.1300  0.0610  0.0000
     4     1    26  0.4995  0.2815  0.0000  0.0000  0.3206  0.2958  0.2437  0.0914  0.0968  0.0000  0.5360  0.2650  0.0000  0.0000  0.3210  0.2890  0.2520  0.0920  0.1000  0.0000
     4     1    27  0.4997  0.3785  0.0000  0.0000  0.4436  0.3306  0.2654  0.1370  0.0986  0.0000  0.4830  0.3950  0.0000  0.0000  0.4520  0.3160  0.2750  0.1400  0.0960  0.0000
     4     1    28  0.4702  0.4654  0.0000  0.0000  0.4998  0.2926  0.1872  0.0923  0.2365  0.0000  0.4460  0.4750  0.0000  0.0000  0.4680  0.3060  0.1850  0.0890  0.2240  0.0000
     4     1    29  0.4948  0.4818  0.0000  0.0000  0.4880  0.3569  0.0497  0.0905  0.1997  0.0000  0.4880  0.5230  0.0000  0.0000  0.5050  0.3450  0.0510  0.0850  0.1990  0.0000
     4     1    30  0.4974  0.4387  0.0000  0.0000  0.3643  0.3034  0.0392  0.0430  0.0977  0.0000  0.4840  0.4400  0.0000  0.0000  0.3690  0.2970  0.0400  0.0440  0.0990  0.0000
     4     1    31  0.4887  0.4719  0.0000  0.0000  0.2408  0.2809  0.0703  0.0722  0.0986  0.0000  0.4800  0.4830  0.0000  0.0000  0.2380  0.2840  0.0690  0.0730  0.1000  0.0000
     4     1    32  0.4872  0.4436  0.0000  0.0000  0.1547  0.2647  0.0620  0.0305  0.1489  0.0000  0.4980  0.4300  0.0000  0.0000  0.1550  0.2660  0.0640  0.0310  0.1520  0.0000
     4     1    33  0.4898  0.4050  0.0000  0.0000  0.0914  0.2444  0.0685  0.0325  0.1259  0.0000  0.4730  0.4120  0.0000  0.0000  0.0900  0.2230  0.0650  0.0330  0.1270  0.0000
     4     1    34  0.4967  0.4657  0.0000  0.0000  0.0257  0.2437  0.0666  0.1084  0.1031  0.0000  0.5170  0.4480  0.0000  0.0000  0.0260  0.2480  0.0630  0.1030  0.1050  0.0000
     4     1    35  0.4875  0.4559  0.0000  0.0000  0.0344  0.4118  0.0421  0.0266  0.1864  0.0000  0.4840  0.4710  0.0000  0.0000  0.0350  0.4180  0.0410  0.0270  0.1840  0.0000
     4     1    36  0.4831  0.4334  0.0000  0.0000  0.0000  0.3658  0.0000  0.0000  0.1472  0.0000  0.5000  0.4190  0.0000  0.0000  0.0000  0.3600  0.0000  0.0000  0.1500  0.0000
     4     1    37  0.4973  0.4608  0.0000  0.0000  0.0000  0.4394  0.0000  0.0000  0.1489  0.0000  0.5270  0.4700  0.0000  0.0000  0.0000  0.4520  0.0000  0.0000  0.1520  0.0000
     4     1    38  0.4919  0.4282  0.0000  0.0000  0.0000  0.4765  0.0000  0.0000  0.1736  0.0000  0.5070  0.4170  0.0000  0.0000  0.0000  0.4650  0.0000  0.0000  0.1820  0.0000
     4     1    39  0.4605  0.3564  0.0000  0.0000  0.0000  0.4341  0.0000  0.0000  0.2043  0.0000  0.4690  0.3420  0.0000  0.0000  0.0000  0.4350  0.0000  0.0000  0.2090  0.0000
     4     1    40  0.4992  0.3809  0.0000  0.0000  0.0000  0.4224  0.0000  0.0000  0.2536  0.0000  0.4950  0.3800  0.0000  0.0000  0.0000  0.4360  0.0000  0.0000  0.2680  0.0000
     4     2     0  0.5000  0.5000  0.5000  0.5000  0.5000  0.5000  0.5000  0.5000  0.5000  0.5000  0.4600  0.5800  0.4600  0.4800  0.4800  0.5200  0.5000  0.5000  0.5200  0.4800
     4     2     1  0.4975  0.4818  0.4948  0.4990  0.4994  0.5000  0.5000  0.4906  0.4889  0.4971  0.4870  0.4830  0.5240  0.5220  0.4940  0.5080  0.4990  0.4550  0.4510  0.5140
     4     2     2  0.4980  0.4646  0.4786  0.4898  0.4767  0.4917  0.4729  0.4649  0.4981  0.4796  0.4940  0.4580  0.4630  0.4770  0.4920  0.4910  0.4710  0.4870  0.4840  0.4740
     4     2     3  0.4989  0.4997  0.4429  0.4973  0.4614  0.4970  0.4875  0.4974  0.4804  0.4220  0.5240  0.4990  0.4480  0.4850  0.4620  0.5060  0.4920  0.4940  0.4860  0.4270
     4     2     4  0.4884  0.4999  0.4308  0.4896  0.4680  0.4814  0.5000  0.5000  0.4422  0.3814  0.4640  0.4820  0.4360  0.4860  0.4870  0.4910  0.4890  0.4690  0.4380  0.3830
     4     2     5  0.4510  0.4825  0.3460  0.4377  0.4654  0.4866  0.4845  0.4973  0.3016  0.3306  0.4590  0.5070  0.3430  0.4450  0.4650  0.4820  0.5200  0.4660  0.3020  0.3320
     4     2     6  0.4690  0.4877  0.3236  0.4373  0.4790  0.4469  0.4927  0.4996  0.3542  0.2328  0.4750  0.4670  0.3460  0.4480  0.4710  0.4620  0.4990  0.5290  0.3660  0.2270
     4     2     7  0.4110  0.4682  0.3295  0.3715  0.4270  0.4172  0.4976  0.4918  0.2444  0.2401  0.4200  0.4840  0.3220  0.3730  0.4420  0.3950  0.4870  0.5120  0.2470  0.2310
     4     2     8  0.4625  0.4232  0.2822  0.3848  0.4356  0.2769  0.4989  0.4944  0.1472  0.1832  0.4560  0.4220  0.2820  0.3760  0.4410  0.2720  0.4780  0.4980  0.1480  0.1840
     4     2     9  0.4101  0.4014  0.1413  0.3176  0.3775  0.2708  0.4981  0.4878  0.1638  0.1687  0.4260  0.3960  0.1430  0.3160  0.3750  0.2710  0.4930  0.5000  0.1660  0.1620
     4     2    10  0.3200  0.2913  0.0914  0.3090  0.4028  0.1345  0.4989  0.4952  0.1564  0.0601  0.3200  0.3020  0.0940  0.3040  0.4190  0.1370  0.5080  0.4920  0.1550  0.0560
     4     2    11  0.2043  0.3601  0.0315  0.3248  0.4429  0.1102  0.4993  0.4520  0.0977  0.0000  0.2090  0.3350  0.0300  0.3340  0.4340  0.1090  0.4990  0.4780  0.1030  0.0000
     4     2    12  0.0814  0.4616  0.0430  0.3053  0.3905  0.1285  0.4677  0.3454  0.1189  0.0000  0.0830  0.4530  0.0440  0.3120  0.3840  0.1300  0.4740  0.3440  0.1210  0.0000
     4     2    13  0.1311  0.4955  0.0295  0.2571  0.4172  0.0995  0.4823  0.2661  0.1800  0.0000  0.1350  0.4810  0.0280  0.2530  0.4230  0.1030  0.4840  0.2820  0.1820  0.0000
     4     2    14  0.0344  0.4987  0.0000  0.3139  0.3569  0.0750  0.4827  0.2430  0.1455  0.0000  0.0350  0.5130  0.0000  0.3000  0.3690  0.0680  0.4580  0.2310  0.1460  0.0000
     4     2    15  0.0000  0.4983  0.0000  0.1720  0.3003  0.0373  0.4504  0.2005  0.1031  0.0000  0.0000  0.4980  0.0000  0.1720  0.2900  0.0360  0.4470  0.2060  0.1030  0.0000
     4     2    16  0.0000  0.4672  0.0000  0.0363  0.3312  0.0295  0.4184  0.2900  0.1154  0.0000  0.0000  0.4500  0.0000  0.0370  0.3050  0.0300  0.4120  0.2960  0.1170  0.0000
     4     2    17  0.0000  0.4600  0.0000  0.0373  0.4180  0.0402  0.3353  0.3170  0.0305  0.0000  0.0000  0.4830  0.0000  0.0380  0.4170  0.0390  0.3320  0.3190  0.0290  0.0000
     4     2    18  0.0000  0.4529  0.0000  0.0373  0.3558  0.0000  0.2926  0.1935  0.1250  0.0000  0.0000  0.4210  0.0000  0.0360  0.3570  0.0000  0.2980  0.1990  0.1180  0.0000
     4     2    19  0.0000  0.3611  0.0000  0.0334  0.3983  0.0000  0.2708  0.1974  0.1497  0.0000  0.0000  0.3590  0.0000  0.0300  0.4010  0.0000  0.2750  0.1920  0.1530  0.0000
     4     2    20  0.0000  0.2494  0.0000  0.0000  0.4019  0.0000  0.2939  0.1472  0.0676  0.0000  0.0000  0.2360  0.0000  0.0000  0.4030  0.0000  0.2900  0.1420  0.0640  0.0000
     4     2    21  0.0000  0.4352  0.0000  0.0000  0.1919  0.0000  0.1622  0.1911  0.0610  0.0000  0.0000  0.4260  0.0000  0.0000  0.1990  0.0000  0.1560  0.1940  0.0630  0.0000
     4     2    22  0.0000  0.4827  0.0000  0.0000  0.0887  0.0000  0.2051  0.1997  0.0266  0.0000  0.0000  0.4700  0.0000  0.0000  0.0890  0.0000  0.2100  0.1870  0.0250  0.0000
     4     2    23  0.0000  0.4895  0.0000  0.0000  0.0601  0.0000  0.2394  0.2564  0.0950  0.0000  0.0000  0.4570  0.0000  0.0000  0.0580  0.0000  0.2400  0.2680  0.0960  0.0000
     4     2    24  0.0000  0.4786  0.0000  0.0000  0.0373  0.0000  0.3720  0.2306  0.0610  0.0000  0.0000  0.4710  0.0000  0.0000  0.0380  0.0000  0.3640  0.2360  0.0590  0.0000
     4     2    25  0.0000  0.4992  0.0000  0.0000  0.0000  0.0000  0.3066  0.2240  0.0363  0.0000  0.0000  0.5290  0.0000  0.0000  0.0000  0.0000  0.3180  0.2350  0.0370  0.0000
     4     2    26  0.0000  0.4996  0.0000  0.0000  0.0000  0.0000  0.3152  0.2868  0.0000  0.0000  0.0000  0.4800  0.0000  0.0000  0.0000  0.0000  0.3080  0.2710  0.0000  0.0000
     4     2    27  0.0000  0.4995  0.0000  0.0000  0.0000  0.0000  0.3370  0.3212  0.0000  0.0000  0.0000  0.5020  0.0000  0.0000  0.0000  0.0000  0.3350  0.3180  0.0000  0.0000
     4     2    28  0.0000  0.4999  0.0000  0.0000  0.0000  0.0000  0.2668  0.2868  0.0000  0.0000  0.0000  0.4950  0.0000  0.0000  0.0000  0.0000  0.2670  0.2790  0.0000  0.0000
     4     2    29  0.0000  0.4810  0.0000  0.0000  0.0000  0.0000  0.1919  0.2776  0.0000  0.0000  0.0000  0.4870  0.0000  0.0000  0.0000  0.0000  0.1870  0.2850  0.0000  0.0000
     4     2    30  0.0000  0.4118  0.0000  0.0000  0.0000  0.0000  0.1864  0.3705  0.0000  0.0000  0.0000  0.4160  0.0000  0.0000  0.0000  0.0000  0.1840  0.3830  0.0000  0.0000
     4     2    31  0.0000  0.4831  0.0000  0.0000  0.0000  0.0000  0.1198  0.3919  0.0000  0.0000  0.0000  0.4920  0.0000  0.0000  0.0000  0.0000  0.1200  0.4130  0.0000  0.0000
     4     2    32  0.0000  0.4905  0.0000  0.0000  0.0000  0.0000  0.1040  0.3700  0.0000  0.0000  0.0000  0.5100  0.0000  0.0000  0.0000  0.0000  0.1060  0.3700  0.0000  0.0000
     4     2    33  0.0000  0.4890  0.0000  0.0000  0.0000  0.0000  0.1259  0.3942  0.0000  0.0000  0.0000  0.5020  0.0000  0.0000  0.0000  0.0000  0.1230  0.3840  0.0000  0.0000
     4     2    34  0.0000  0.4139  0.0000  0.0000  0.0000  0.0000  0.1181  0.3090  0.0000  0.0000  0.0000  0.3990  0.0000  0.0000  0.0000  0.0000  0.1220  0.3000  0.0000  0.0000
     4     2    35  0.0000  0.4377  0.0000  0.0000  0.0000  0.0000  0.0941  0.2861  0.0000  0.0000  0.0000  0.4750  0.0000  0.0000  0.0000  0.0000  0.0990  0.2880  0.0000  0.0000
     4     2    36  0.0000  0.4842  0.0000  0.0000  0.0000  0.0000  0.0666  0.3016  0.0000  0.0000  0.0000  0.4800  0.0000  0.0000  0.0000  0.0000  0.0650  0.3160  0.0000  0.0000
     4     2    37  0.0000  0.4765  0.0000  0.0000  0.0000  0.0000  0.0286  0.4498  0.0000  0.0000  0.0000  0.4970  0.0000  0.0000  0.0000  0.0000  0.0290  0.4450  0.0000  0.0000
     4     2    38  0.0000  0.4842  0.0000  0.0000  0.0000  0.0000  0.0000  0.4278  0.0000  0.0000  0.0000  0.4760  0.0000  0.0000  0.0000  0.0000  0.0000  0.4460  0.0000  0.0000
     4     2    39  0.0000  0.4657  0.0000  0.0000  0.0000  0.0000  0.0000  0.4274  0.0000  0.0000  0.0000  0.4520  0.0000  0.0000  0.0000  0.0000  0.0000  0.4070  0.0000  0.0000
     4     2    40  0.0000  0.4510  0.0000  0.0000  0.0000  0.0000  0.0000  0.4523  0.0000  0.0000  0.0000  0.4530  0.0000  0.0000  0.0000  0.0000  0.0000  0.4250  0.0000  0.0000
     4     3     0  0.5000  0.5000  0.5000  0.5000  0.5000  0.5000  0.5000  0.5000  0.5000  0.5000  0.4600  0.5800  0.4600  0.4800  0.4800  0.5200  0.5000  0.5000  0.5200  0.4800
     4     3     1  0.4967  0.4847  0.4966  0.4867  0.4999  0.4955  0.4991  0.4945  0.4994  0.4999  0.5090  0.4710  0.4710  0.4730  0.5150  0.4950  0.5280  0.4970  0.5180  0.4990
     4     3     2  0.4870  0.4859  0.4705  0.4224  0.4992  0.4717  0.4996  0.4976  0.4991  0.4688  0.4790  0.5020  0.4630  0.4260  0.4990  0.4800  0.4900  0.4920  0.4960  0.4780
     4     3     3  0.4574  0.4995  0.3755  0.3765  0.4980  0.4657  0.4991  0.4965  0.4756  0.3755  0.4600  0.4890  0.3770  0.3770  0.4910  0.4580  0.4770  0.5060  0.4650  0.3950
     4     3     4  0.4131  0.4874  0.3476  0.4228  0.4786  0.4243  0.4657  0.4994  0.4702  0.2971  0.4390  0.5050  0.3460  0.4130  0.4650  0.4310  0.4580  0.4760  0.4700  0.2830
     4     3     5  0.3498  0.4852  0.4088  0.4247  0.4984  0.3482  0.4488  0.4818  0.4338  0.3553  0.3300  0.5160  0.4150  0.4380  0.5200  0.3350  0.4560  0.4530  0.4460  0.3740
     4     3     6  0.2661  0.4714  0.3206  0.4330  0.4792  0.2894  0.4032  0.4649  0.3750  0.3059  0.2620  0.4430  0.3130  0.4600  0.4540  0.2850  0.3920  0.4730  0.3800  0.2970
     4     3     7  0.2306  0.4714  0.3730  0.4951  0.4893  0.4005  0.3330  0.4387  0.3224  0.1711  0.2340  0.4850  0.3660  0.4930  0.4940  0.4020  0.3200  0.4300  0.3300  0.1670
     4     3     8  0.2479  0.4767  0.3750  0.4997  0.4949  0.3785  0.3643  0.4889  0.3277  0.0694  0.2500  0.4540  0.4000  0.5250  0.4770  0.3590  0.3710  0.4850  0.3150  0.0660
     4     3     9  0.1974  0.4790  0.4308  0.4913  0.4940  0.3585  0.3072  0.4834  0.3426  0.1800  0.1880  0.4670  0.4080  0.4960  0.5320  0.3520  0.3050  0.5120  0.3450  0.1760
     4     3    10  0.2328  0.4877  0.4080  0.4571  0.4442  0.4359  0.3152  0.4975  0.2762  0.1539  0.2350  0.4810  0.4090  0.4730  0.4520  0.4460  0.3080  0.4990  0.2810  0.1640
     4     3    11  0.2066  0.4909  0.4101  0.4523  0.4263  0.4384  0.2874  0.4921  0.2202  0.0941  0.2080  0.4850  0.3820  0.4510  0.4340  0.4390  0.2900  0.4940  0.2160  0.0950
     4     3    12  0.1911  0.4782  0.4155  0.4394  0.3432  0.4520  0.2661  0.4614  0.1695  0.0000  0.1800  0.4710  0.3950  0.4420  0.3240  0.4300  0.2820  0.4580  0.1770  0.0000
     4     3    13  0.2782  0.4084  0.4377  0.3653  0.2888  0.4736  0.2613  0.4228  0.1004  0.0000  0.2740  0.4100  0.4370  0.3570  0.2820  0.4900  0.2490  0.4390  0.1000  0.0000
     4     3    14  0.2633  0.2430  0.3547  0.3760  0.3330  0.4391  0.2372  0.4462  0.0703  0.0000  0.2520  0.2450  0.3630  0.3700  0.3300  0.4430  0.2470  0.4520  0.0650  0.0000
     4     3    15  0.1539  0.2501  0.3426  0.2990  0.1800  0.4452  0.1489  0.4401  0.0000  0.0000  0.1480  0.2470  0.3370  0.2940  0.1800  0.4270  0.1480  0.4180  0.0000  0.0000
     4     3    16  0.0722  0.1102  0.2571  0.2458  0.1268  0.4387  0.0914  0.4627  0.0000  0.0000  0.0730  0.1010  0.2350  0.2550  0.1300  0.4680  0.0900  0.4470  0.0000  0.0000
     4     3    17  0.0295  0.0000  0.2842  0.1031  0.1370  0.4014  0.0000  0.4014  0.0000  0.0000  0.0300  0.0000  0.2950  0.0910  0.1440  0.4060  0.0000  0.4020  0.0000  0.0000
     4     3    18  0.0000  0.0000  0.2225  0.1720  0.1040  0.3585  0.0000  0.4001  0.0000  0.0000  0.0000  0.0000  0.2090  0.1780  0.1000  0.3620  0.0000  0.4270  0.0000  0.0000
     4     3    19  0.0000  0.0000  0.2749  0.0648  0.0421  0.2815  0.0000  0.3996  0.0000  0.0000  0.0000  0.0000  0.2810  0.0650  0.0430  0.2830  0.0000  0.3860  0.0000  0.0000
     4     3    20  0.0000  0.0000  0.2012  0.0731  0.0354  0.4135  0.0000  0.4014  0.0000  0.0000  0.0000  0.0000  0.1990  0.0720  0.0360  0.4120  0.0000  0.3880  0.0000  0.0000
     4     3    21  0.0000  0.0000  0.2172  0.0620  0.0000  0.3248  0.0000  0.4172  0.0000  0.0000  0.0000  0.0000  0.2180  0.0620  0.0000  0.3200  0.0000  0.4190  0.0000  0.0000
     4     3    22  0.0000  0.0000  0.1792  0.0950  0.0000  0.3404  0.0000  0.4334  0.0000  0.0000  0.0000  0.0000  0.1810  0.0960  0.0000  0.3090  0.0000  0.4330  0.0000  0.0000
     4     3    23  0.0000  0.0000  0.1189  0.2606  0.0000  0.3230  0.0000  0.4641  0.0000  0.0000  0.0000  0.0000  0.1190  0.2540  0.0000  0.3190  0.0000  0.4360  0.0000  0.0000
     4     3    24  0.0000  0.0000  0.0685  0.1768  0.0000  0.3330  0.0000  0.4866  0.0000  0.0000  0.0000  0.0000  0.0690  0.1780  0.0000  0.3560  0.0000  0.4800  0.0000  0.0000
     4     3    25  0.0000  0.0000  0.1013  0.2188  0.0000  0.2681  0.0000  0.4997  0.0000  0.0000  0.0000  0.0000  0.1030  0.2100  0.0000  0.2610  0.0000  0.5060  0.0000  0.0000
     4     3    26  0.0000  0.0000  0.0573  0.2756  0.0000  0.1784  0.0000  0.4973  0.0000  0.0000  0.0000  0.0000  0.0590  0.2600  0.0000  0.1840  0.0000  0.4860  0.0000  0.0000
     4     3    27  0.0000  0.0000  0.0000  0.3553  0.0000  0.1004  0.0000  0.4905  0.0000  0.0000  0.0000  0.0000  0.0000  0.3620  0.0000  0.1040  0.0000  0.4760  0.0000  0.0000
     4     3    28  0.0000  0.0000  0.0000  0.2465  0.0000  0.1172  0.0000  0.4959  0.0000  0.0000  0.0000  0.0000  0.0000  0.2420  0.0000  0.1190  0.0000  0.4940  0.0000  0.0000
     4     3    29  0.0000  0.0000  0.0000  0.3487  0.0000  0.1572  0.0000  0.4999  0.0000  0.0000  0.0000  0.0000  0.0000  0.3440  0.0000  0.1600  0.0000  0.4960  0.0000  0.0000
     4     3    30  0.0000  0.0000  0.0000  0.3611  0.0000  0.1646  0.0000  0.4965  0.0000  0.0000  0.0000  0.0000  0.0000  0.3510  0.0000  0.1710  0.0000  0.4720  0.0000  0.0000
     4     3    31  0.0000  0.0000  0.0000  0.3992  0.0000  0.0878  0.0000  0.4771  0.0000  0.0000  0.0000  0.0000  0.0000  0.3990  0.0000  0.0920  0.0000  0.4760  0.0000  0.0000
     4     3    32  0.0000  0.0000  0.0000  0.4622  0.0000  0.0905  0.0000  0.4255  0.0000  0.0000  0.0000  0.0000  0.0000  0.4770  0.0000  0.0930  0.0000  0.4500  0.0000  0.0000
     4     3    33  0.0000  0.0000  0.0000  0.4996  0.0000  0.0266  0.0000  0.3218  0.0000  0.0000  0.0000  0.0000  0.0000  0.5150  0.0000  0.0270  0.0000  0.3150  0.0000  0.0000
     4     3    34  0.0000  0.0000  0.0000  0.4972  0.0000  0.0344  0.0000  0.1522  0.0000  0.0000  0.0000  0.0000  0.0000  0.5170  0.0000  0.0350  0.0000  0.1580  0.0000  0.0000
     4     3    35  0.0000  0.0000  0.0000  0.4775  0.0000  0.0786  0.0000  0.0959  0.0000  0.0000  0.0000  0.0000  0.0000  0.4720  0.0000  0.0800  0.0000  0.0990  0.0000  0.0000
     4     3    36  0.0000  0.0000  0.0000  0.4984  0.0000  0.0923  0.0000  0.1911  0.0000  0.0000  0.0000  0.0000  0.0000  0.5090  0.0000  0.0910  0.0000  0.1940  0.0000  0.0000
     4     3    37  0.0000  0.0000  0.0000  0.4887  0.0000  0.0932  0.0000  0.1093  0.0000  0.0000  0.0000  0.0000  0.0000  0.4940  0.0000  0.0980  0.0000  0.1120  0.0000  0.0000
     4     3    38  0.0000  0.0000  0.0000  0.5000  0.0000  0.0591  0.0000  0.1404  0.0000  0.0000  0.0000  0.0000  0.0000  0.5120  0.0000  0.0590  0.0000  0.1400  0.0000  0.0000
     4     3    39  0.0000  0.0000  0.0000  0.4999  0.0000  0.0591  0.0000  0.0266  0.0000  0.0000  0.0000  0.0000  0.0000  0.4930  0.0000  0.0610  0.0000  0.0270  0.0000  0.0000
     4     3    40  0.0000  0.0000  0.0000  0.4980  0.0000  0.0421  0.0000  0.0000  0.0000  0.0000  0.0000  0.0000  0.0000  0.4890  0.0000  0.0430  0.0000  0.0000  0.0000  0.0000
     4     4     0  0.5000  0.5000  0.5000  0.5000  0.5000  0.5000  0.5000  0.5000  0.5000  0.5000  0.4600  0.5800  0.4600  0.4800  0.4800  0.5200  0.5000  0.5000  0.5200  0.4800
     4     4     1  0.4999  0.4930  0.4969  0.4675  0.4973  0.4985  0.4985  0.4926  0.4962  0.4990  0.4880  0.4860  0.5130  0.4730  0.4870  0.5210  0.4990  0.5060  0.5070  0.4940
     4     4     2  0.4893  0.4316  0.4942  0.4852  0.4995  0.4802  0.4330  0.4155  0.4937  0.4932  0.4880  0.4200  0.4960  0.4840  0.5020  0.4870  0.4220  0.4210  0.4580  0.4930
     4     4     3  0.4710  0.4184  0.4934  0.4949  0.4998  0.4966  0.4685  0.4419  0.4738  0.4999  0.4390  0.4320  0.4890  0.4850  0.5050  0.4870  0.4450  0.4510  0.4750  0.5150
     4     4     4  0.4274  0.4308  0.4994  0.4987  0.4938  0.3992  0.4852  0.4705  0.4316  0.4927  0.4170  0.4320  0.4910  0.5110  0.4870  0.4070  0.4820  0.4650  0.4500  0.4650
     4     4     5  0.3206  0.4200  0.5000  0.4370  0.4675  0.2926  0.4742  0.4667  0.3648  0.4690  0.3190  0.4180  0.5060  0.4350  0.4850  0.2920  0.4710  0.4520  0.3580  0.4630
     4     4     6  0.1848  0.3580  0.4991  0.2422  0.4556  0.1572  0.3895  0.4784  0.3674  0.4819  0.1760  0.3470  0.4950  0.2560  0.4700  0.1580  0.4080  0.5120  0.3470  0.4780
     4     4     7  0.1605  0.3415  0.4933  0.2165  0.4821  0.1189  0.4270  0.4852  0.4184  0.4935  0.1580  0.3330  0.4780  0.2210  0.4930  0.1170  0.4240  0.4960  0.4040  0.5020
     4     4     8  0.1048  0.2900  0.4212  0.1285  0.4886  0.0000  0.3843  0.4989  0.3375  0.4880  0.1110  0.2820  0.4190  0.1300  0.4970  0.0000  0.3810  0.4880  0.3480  0.4750
     4     4     9  0.0325  0.3146  0.3664  0.1911  0.4616  0.0000  0.4224  0.4978  0.1792  0.4864  0.0310  0.3130  0.3670  0.1980  0.4510  0.0000  0.4420  0.4930  0.1810  0.5150
     4     4    10  0.0731  0.3341  0.2386  0.2487  0.4641  0.0000  0.4652  0.4682  0.1285  0.4574  0.0760  0.3320  0.2350  0.2430  0.4820  0.0000  0.4860  0.4600  0.1220  0.4480
     4     4    11  0.0402  0.2522  0.2386  0.1413  0.3558  0.0000  0.4602  0.4682  0.0805  0.4147  0.0410  0.2560  0.2310  0.1370  0.3630  0.0000  0.4260  0.4920  0.0840  0.4250
     4     4    12  0.0601  0.2647  0.1903  0.0525  0.3558  0.0000  0.4216  0.4729  0.1430  0.2626  0.0620  0.2580  0.1850  0.0520  0.3550  0.0000  0.4320  0.4910  0.1430  0.2690
     4     4    13  0.0968  0.0722  0.1832  0.0478  0.2809  0.0000  0.2465  0.4719  0.1547  0.2550  0.0960  0.0750  0.1820  0.0470  0.2940  0.0000  0.2500  0.4670  0.1550  0.2580
     4     4    14  0.0497  0.0000  0.0768  0.0740  0.0648  0.0000  0.0905  0.4932  0.0932  0.2142  0.0510  0.0000  0.0760  0.0730  0.0650  0.0000  0.0870  0.5050  0.0920  0.2200
     4     4    15  0.0000  0.0000  0.0850  0.0295  0.1013  0.0000  0.1816  0.4994  0.0601  0.1966  0.0000  0.0000  0.0870  0.0300  0.1010  0.0000  0.1840  0.4980  0.0600  0.1870
     4     4    16  0.0000  0.0000  0.1119  0.0000  0.0295  0.0000  0.0941  0.4999  0.0905  0.0506  0.0000  0.0000  0.1090  0.0000  0.0300  0.0000  0.0930  0.4900  0.0930  0.0520
     4     4    17  0.0000  0.0000  0.0257  0.0000  0.0000  0.0000  0.0459  0.4935  0.0554  0.0363  0.0000  0.0000  0.0260  0.0000  0.0000  0.0000  0.0470  0.4780  0.0570  0.0370
     4     4    18  0.0000  0.0000  0.0000  0.0000  0.0000  0.0000  0.0657  0.4800  0.0266  0.0344  0.0000  0.0000  0.0000  0.0000  0.0000  0.0000  0.0620  0.4920  0.0270  0.0350
     4     4    19  0.0000  0.0000  0.0000  0.0000  0.0000  0.0000  0.0237  0.4485  0.0000  0.0373  0.0000  0.0000  0.0000  0.0000  0.0000  0.0000  0.0240  0.4350  0.0000  0.0380
     4     4    20  0.0000  0.0000  0.0000  0.0000  0.0000  0.0000  0.0000  0.4921  0.0000  0.0382  0.0000  0.0000  0.0000  0.0000  0.0000  0.0000  0.0000  0.4780  0.0000  0.0370
     4     4    21  0.0000  0.0000  0.0000  0.0000  0.0000  0.0000  0.0000  0.4762  0.0000  0.0941  0.0000  0.0000  0.0000  0.0000  0.0000  0.0000  0.0000  0.4800  0.0000  0.0930
     4     4    22  0.0000  0.0000  0.0000  0.0000  0.0000  0.0000  0.0000  0.4881  0.0000  0.0676  0.0000  0.0000  0.0000  0.0000  0.0000  0.0000  0.0000  0.5020  0.0000  0.0680
     4     4    23  0.0000  0.0000  0.0000  0.0000  0.0000  0.0000  0.0000  0.4983  0.0000  0.1927  0.0000  0.0000  0.0000  0.0000  0.0000  0.0000  0.0000  0.5110  0.0000  0.1880
     4     4    24  0.0000  0.0000  0.0000  0.0000  0.0000  0.0000  0.0000  0.4995  0.0000  0.2874  0.0000  0.0000  0.0000  0.0000  0.0000  0.0000  0.0000  0.5100  0.0000  0.2880
     4     4    25  0.0000  0.0000  0.0000  0.0000  0.0000  0.0000  0.0000  0.4906  0.0000  0.2306  0.0000  0.0000  0.0000  0.0000  0.0000  0.0000  0.0000  0.4950  0.0000  0.2320
     4     4    26  0.0000  0.0000  0.0000  0.0000  0.0000  0.0000  0.0000  0.4833  0.0000  0.1268  0.0000  0.0000  0.0000  0.0000  0.0000  0.0000  0.0000  0.4930  0.0000  0.1340
     4     4    27  0.0000  0.0000  0.0000  0.0000  0.0000  0.0000  0.0000  0.4446  0.0000  0.1950  0.0000  0.0000  0.0000  0.0000  0.0000  0.0000  0.0000  0.4430  0.0000  0.1910
     4     4    28  0.0000  0.0000  0.0000  0.0000  0.0000  0.0000  0.0000  0.3843  0.0000  0.2702  0.0000  0.0000  0.0000  0.0000  0.0000  0.0000  0.0000  0.3910  0.0000  0.2680
     4     4    29  0.0000  0.0000  0.0000  0.0000  0.0000  0.0000  0.0000  0.2314  0.0000  0.2202  0.0000  0.0000  0.0000  0.0000  0.0000  0.0000  0.0000  0.2290  0.0000  0.2300
     4     4    30  0.0000  0.0000  0.0000  0.0000  0.0000  0.0000  0.0000  0.2059  0.0000  0.1989  0.0000  0.0000  0.0000  0.0000  0.0000  0.0000  0.0000  0.2190  0.0000  0.2080
     4     4    31  0.0000  0.0000  0.0000  0.0000  0.0000  0.0000  0.0000  0.2550  0.0000  0.3700  0.0000  0.0000  0.0000  0.0000  0.0000  0.0000  0.0000  0.2600  0.0000  0.3680
     4     4    32  0.0000  0.0000  0.0000  0.0000  0.0000  0.0000  0.0000  0.1776  0.0000  0.3611  0.0000  0.0000  0.0000  0.0000  0.0000  0.0000  0.0000  0.1690  0.0000  0.3530
     4     4    33  0.0000  0.0000  0.0000  0.0000  0.0000  0.0000  0.0000  0.2165  0.0000  0.4627  0.0000  0.0000  0.0000  0.0000  0.0000  0.0000  0.0000  0.2250  0.0000  0.4550
     4     4    34  0.0000  0.0000  0.0000  0.0000  0.0000  0.0000  0.0000  0.1413  0.0000  0.4804  0.0000  0.0000  0.0000  0.0000  0.0000  0.0000  0.0000  0.1350  0.0000  0.4600
     4     4    35  0.0000  0.0000  0.0000  0.0000  0.0000  0.0000  0.0000  0.1172  0.0000  0.4983  0.0000  0.0000  0.0000  0.0000  0.0000  0.0000  0.0000  0.1170  0.0000  0.4910
     4     4    36  0.0000  0.0000  0.0000  0.0000  0.0000  0.0000  0.0000  0.1630  0.0000  0.4949  0.0000  0.0000  0.0000  0.0000  0.0000  0.0000  0.0000  0.1670  0.0000  0.5210
     4     4    37  0.0000  0.0000  0.0000  0.0000  0.0000  0.0000  0.0000  0.1784  0.0000  0.4712  0.0000  0.0000  0.0000  0.0000  0.0000  0.0000  0.0000  0.1760  0.0000  0.4620
     4     4    38  0.0000  0.0000  0.0000  0.0000  0.0000  0.0000  0.0000  0.1181  0.0000  0.4667  0.0000  0.0000  0.0000  0.0000  0.0000  0.0000  0.0000  0.1240  0.0000  0.4840
     4     4    39  0.0000  0.0000  0.0000  0.0000  0.0000  0.0000  0.0000  0.1370  0.0000  0.4532  0.0000  0.0000  0.0000  0.0000  0.0000  0.0000  0.0000  0.1340  0.0000  0.4320
     4     4    40  0.0000  0.0000  0.0000  0.0000  0.0000  0.0000  0.0000  0.0266  0.0000  0.4633  0.0000  0.0000  0.0000  0.0000  0.0000  0.0000  0.0000  0.0270  0.0000  0.4530
     4     5     0  0.5000  0.5000  0.5000  0.5000  0.5000  0.5000  0.5000  0.5000  0.5000  0.5000  0.4600  0.5800  0.4600  0.4800  0.4800  0.5200  0.5000  0.5000  0.5200  0.4800
     4     5     1  0.4475  0.4978  0.4967  0.4996  0.4977  0.4985  0.4878  0.4984  0.4982  0.4909  0.4260  0.5090  0.4830  0.5060  0.4760  0.4820  0.4660  0.5010  0.4860  0.4690
     4     5     2  0.4415  0.4733  0.4962  0.4971  0.4991  0.4690  0.4977  0.4989  0.4751  0.4884  0.4340  0.4810  0.4950  0.4920  0.4750  0.4390  0.4840  0.5010  0.4710  0.4980
     4     5     3  0.3078  0.4067  0.4944  0.4971  0.4991  0.4926  0.4952  0.4937  0.3601  0.4667  0.3080  0.4300  0.5160  0.5220  0.5120  0.5120  0.4840  0.4820  0.3690  0.4680
     4     5     4  0.2314  0.3443  0.4892  0.4970  0.5000  0.4998  0.4905  0.4926  0.3669  0.4823  0.2370  0.3360  0.4830  0.5130  0.5010  0.5040  0.5120  0.4860  0.3580  0.4940
     4     5     5  0.2365  0.4080  0.4958  0.4965  0.4151  0.4819  0.4995  0.4983  0.4176  0.3341  0.2520  0.4150  0.5240  0.4820  0.4120  0.4720  0.5190  0.4760  0.4280  0.3280
     4     5     6  0.2522  0.4236  0.4812  0.4959  0.4672  0.4921  0.4749  0.4962  0.3867  0.4172  0.2540  0.4090  0.4920  0.4790  0.4760  0.4920  0.4620  0.4710  0.3820  0.4050
     4     5     7  0.2059  0.3790  0.4619  0.4659  0.4597  0.4922  0.4967  0.4986  0.4243  0.3862  0.2050  0.3660  0.4620  0.4650  0.4580  0.5190  0.5130  0.5260  0.4310  0.4070
     4     5     8  0.1752  0.3487  0.4196  0.4415  0.4494  0.4707  0.4872  0.4976  0.4562  0.4184  0.1780  0.3480  0.4270  0.4480  0.4660  0.4600  0.4980  0.5160  0.4640  0.4080
     4     5     9  0.1848  0.3638  0.3910  0.3924  0.4825  0.4670  0.4936  0.4823  0.4559  0.4032  0.1860  0.3720  0.3690  0.4220  0.4850  0.4590  0.4810  0.5220  0.4490  0.3980
     4     5    10  0.1848  0.3460  0.4391  0.3735  0.4997  0.4498  0.4973  0.4662  0.4594  0.4387  0.1900  0.3390  0.4410  0.3690  0.5280  0.4470  0.5050  0.4760  0.4450  0.4320
     4     5    11  0.1539  0.3047  0.3421  0.4028  0.4896  0.4224  0.4910  0.4553  0.4738  0.4155  0.1500  0.2950  0.3720  0.4190  0.5020  0.4320  0.4960  0.4590  0.4670  0.4030
     4     5    12  0.0629  0.2742  0.3053  0.4633  0.4995  0.4672  0.4814  0.4425  0.4990  0.3715  0.0610  0.2740  0.3040  0.4650  0.5040  0.4720  0.5030  0.4290  0.4990  0.3630
     4     5    13  0.0305  0.2247  0.2082  0.4932  0.4983  0.4957  0.4771  0.4516  0.4988  0.3595  0.0310  0.2020  0.2020  0.5350  0.5070  0.5010  0.4680  0.4590  0.5030  0.3780
     4     5    14  0.0000  0.2262  0.0563  0.4884  0.4857  0.4997  0.3951  0.4726  0.4978  0.3295  0.0000  0.2380  0.0560  0.5160  0.4410  0.4940  0.4020  0.4900  0.4970  0.3260
     4     5    15  0.0000  0.1336  0.0582  0.4912  0.4921  0.4633  0.2952  0.4970  0.4988  0.2564  0.0000  0.1400  0.0600  0.4830  0.4940  0.4710  0.3060  0.4880  0.5120  0.2560
     4     5    16  0.0000  0.0286  0.0914  0.4960  0.4475  0.4719  0.1887  0.4579  0.4831  0.1919  0.0000  0.0270  0.0860  0.5050  0.4480  0.4770  0.1850  0.4300  0.4820  0.1970
     4     5    17  0.0000  0.0000  0.0237  0.4738  0.4041  0.4131  0.0896  0.4946  0.4731  0.0713  0.0000  0.0000  0.0240  0.4870  0.3960  0.4550  0.0900  0.5040  0.4440  0.0700
     4     5    18  0.0000  0.0000  0.0000  0.3740  0.4415  0.4422  0.1137  0.4926  0.4532  0.0334  0.0000  0.0000  0.0000  0.3540  0.4460  0.4440  0.1110  0.4920  0.4680  0.0340
     4     5    19  0.0000  0.0000  0.0000  0.3265  0.3987  0.4520  0.1137  0.4857  0.3242  0.0000  0.0000  0.0000  0.0000  0.3190  0.4100  0.4260  0.1110  0.4630  0.3130  0.0000
     4     5    20  0.0000  0.0000  0.0000  0.2522  0.3951  0.4498  0.0544  0.4747  0.2809  0.0000  0.0000  0.0000  0.0000  0.2500  0.3940  0.4510  0.0560  0.4990  0.2780  0.0000
     4     5    21  0.0000  0.0000  0.0000  0.3694  0.3974  0.4080  0.0000  0.4924  0.3482  0.0000  0.0000  0.0000  0.0000  0.3670  0.3770  0.3970  0.0000  0.5070  0.3410  0.0000
     4     5    22  0.0000  0.0000  0.0000  0.4058  0.4050  0.4243  0.0000  0.4745  0.2978  0.0000  0.0000  0.0000  0.0000  0.4060  0.4040  0.4650  0.0000  0.4620  0.3040  0.0000
     4     5    23  0.0000  0.0000  0.0000  0.4356  0.3335  0.3725  0.0000  0.4105  0.3053  0.0000  0.0000  0.0000  0.0000  0.4130  0.3430  0.3770  0.0000  0.4110  0.3140  0.0000
     4     5    24  0.0000  0.0000  0.0000  0.4877  0.2668  0.3658  0.0000  0.3569  0.3170  0.0000  0.0000  0.0000  0.0000  0.5030  0.2710  0.3680  0.0000  0.3530  0.3190  0.0000
     4     5    25  0.0000  0.0000  0.0000  0.4994  0.1215  0.3956  0.0000  0.1832  0.2619  0.0000  0.0000  0.0000  0.0000  0.4920  0.1260  0.3990  0.0000  0.1720  0.2680  0.0000
     4     5    26  0.0000  0.0000  0.0000  0.4756  0.1031  0.4786  0.0000  0.0914  0.3881  0.0000  0.0000  0.0000  0.0000  0.4650  0.1070  0.5070  0.0000  0.0880  0.3950  0.0000
     4     5    27  0.0000  0.0000  0.0000  0.4798  0.0932  0.4995  0.0000  0.0000  0.4050  0.0000  0.0000  0.0000  0.0000  0.4930  0.0940  0.5020  0.0000  0.0000  0.3960  0.0000
     4     5    28  0.0000  0.0000  0.0000  0.4922  0.1728  0.4782  0.0000  0.0000  0.4076  0.0000  0.0000  0.0000  0.0000  0.5050  0.1730  0.4490  0.0000  0.0000  0.4220  0.0000
     4     5    29  0.0000  0.0000  0.0000  0.4934  0.1784  0.4964  0.0000  0.0000  0.3449  0.0000  0.0000  0.0000  0.0000  0.4870  0.1740  0.5070  0.0000  0.0000  0.3530  0.0000
     4     5    30  0.0000  0.0000  0.0000  0.4692  0.0286  0.5000  0.0000  0.0000  0.4520  0.0000  0.0000  0.0000  0.0000  0.4920  0.0290  0.4980  0.0000  0.0000  0.4500  0.0000
     4     5    31  0.0000  0.0000  0.0000  0.4800  0.0276  0.4974  0.0000  0.0000  0.4829  0.0000  0.0000  0.0000  0.0000  0.4960  0.0280  0.4860  0.0000  0.0000  0.4810  0.0000
     4     5    32  0.0000  0.0000  0.0000  0.3848  0.0315  0.4945  0.0000  0.0000  0.4944  0.0000  0.0000  0.0000  0.0000  0.3880  0.0320  0.4830  0.0000  0.0000  0.4940  0.0000
     4     5    33  0.0000  0.0000  0.0000  0.2835  0.0000  0.5000  0.0000  0.0000  0.4973  0.0000  0.0000  0.0000  0.0000  0.2760  0.0000  0.4780  0.0000  0.0000  0.4820  0.0000
     4     5    34  0.0000  0.0000  0.0000  0.3426  0.0000  0.4597  0.0000  0.0000  0.4999  0.0000  0.0000  0.0000  0.0000  0.3490  0.0000  0.4740  0.0000  0.0000  0.4970  0.0000
     4     5    35  0.0000  0.0000  0.0000  0.2640  0.0000  0.3987  0.0000  0.0000  0.4771  0.0000  0.0000  0.0000  0.0000  0.2470  0.0000  0.3980  0.0000  0.0000  0.4640  0.0000
     4     5    36  0.0000  0.0000  0.0000  0.2051  0.0000  0.4529  0.0000  0.0000  0.3638  0.0000  0.0000  0.0000  0.0000  0.2100  0.0000  0.4610  0.0000  0.0000  0.3560  0.0000
     4     5    37  0.0000  0.0000  0.0000  0.1242  0.0000  0.4334  0.0000  0.0000  0.4005  0.0000  0.0000  0.0000  0.0000  0.1210  0.0000  0.4210  0.0000  0.0000  0.4120  0.0000
     4     5    38  0.0000  0.0000  0.0000  0.0648  0.0000  0.4316  0.0000  0.0000  0.4494  0.0000  0.0000  0.0000  0.0000  0.0630  0.0000  0.4280  0.0000  0.0000  0.4680  0.0000
     4     5    39  0.0000  0.0000  0.0000  0.0354  0.0000  0.3121  0.0000  0.0000  0.4622  0.0000  0.0000  0.0000  0.0000  0.0360  0.0000  0.3110  0.0000  0.0000  0.4450  0.0000
     4     5    40  0.0000  0.0000  0.0000  0.0000  0.0000  0.2299  0.0000  0.0000  0.4267  0.0000  0.0000  0.0000  0.0000  0.0000  0.0000  0.2430  0.0000  0.0000  0.4430  0.0000
     4     6     0  0.5000  0.5000  0.5000  0.5000  0.5000  0.5000  0.5000  0.5000  0.5000  0.5000  0.4600  0.5800  0.4600  0.4800  0.4800  0.5200  0.5000  0.5000  0.5200  0.4800
     4     6     1  0.4953  0.4625  0.4943  0.4969  0.4986  0.4955  0.4905  0.4959  0.4880  0.4998  0.4750  0.4620  0.4970  0.5130  0.5250  0.4530  0.4900  0.4720  0.4970  0.5060
     4     6     2  0.5000  0.4773  0.4814  0.4996  0.4769  0.4819  0.4685  0.4887  0.4983  0.4983  0.5020  0.4910  0.4790  0.5200  0.4830  0.4660  0.4810  0.5040  0.4620  0.4920
     4     6     3  0.4988  0.4541  0.4659  0.4987  0.4816  0.4816  0.4659  0.4997  0.4705  0.4889  0.4750  0.4450  0.4770  0.5370  0.4800  0.5020  0.4890  0.5040  0.4850  0.5010
     4     6     4  0.4994  0.4247  0.4422  0.4987  0.4990  0.4965  0.4633  0.4935  0.4359  0.4998  0.4920  0.4400  0.4420  0.4970  0.4810  0.4760  0.4770  0.4800  0.4400  0.4860
     4     6     5  0.4981  0.2900  0.4754  0.4866  0.4980  0.4976  0.4892  0.4984  0.3969  0.4988  0.4790  0.2880  0.4760  0.4900  0.5060  0.5260  0.4730  0.5030  0.3880  0.5200
     4     6     6  0.4914  0.2104  0.4510  0.5000  0.4880  0.4967  0.4547  0.4986  0.4255  0.4976  0.5190  0.2110  0.4550  0.5110  0.4910  0.4950  0.4710  0.5000  0.4300  0.4960
     4     6     7  0.4366  0.3188  0.3819  0.5000  0.4954  0.4854  0.4934  0.4436  0.4412  0.4670  0.4400  0.3360  0.3800  0.5150  0.5160  0.4590  0.4870  0.4420  0.4250  0.4530
     4     6     8  0.4510  0.1784  0.3877  0.4978  0.5000  0.4942  0.4773  0.4155  0.4387  0.4507  0.4410  0.1740  0.4020  0.5010  0.5040  0.4960  0.4650  0.4230  0.4380  0.4700
     4     6     9  0.3643  0.1671  0.3684  0.4979  0.4999  0.4961  0.4935  0.4050  0.3330  0.4602  0.3530  0.1620  0.3830  0.4990  0.4960  0.4980  0.4920  0.3920  0.3500  0.4600
     4     6    10  0.2585  0.1720  0.3375  0.4644  0.4991  0.4667  0.4906  0.4462  0.2422  0.4998  0.2470  0.1760  0.3340  0.4750  0.5050  0.4580  0.4790  0.4520  0.2600  0.4860
     4     6    11  0.2386  0.1319  0.2769  0.4850  0.5000  0.4849  0.4823  0.4063  0.2292  0.5000  0.2350  0.1280  0.2860  0.4690  0.4790  0.4760  0.4660  0.4010  0.2280  0.4810
     4     6    12  0.1311  0.1066  0.1597  0.4956  0.4993  0.4308  0.4304  0.3951  0.2104  0.4926  0.1350  0.1050  0.1650  0.4740  0.5340  0.4100  0.4370  0.3800  0.2210  0.4920
     4     6    13  0.0000  0.0694  0.1040  0.4930  0.4938  0.4263  0.3476  0.4212  0.1345  0.4796  0.0000  0.0660  0.1060  0.4900  0.5010  0.4420  0.3480  0.4130  0.1370  0.4960
     4     6    14  0.0000  0.0373  0.1189  0.4050  0.4983  0.3969  0.2536  0.4622  0.0000  0.4469  0.0000  0.0360  0.1150  0.4280  0.5060  0.3860  0.2580  0.4850  0.0000  0.4460
     4     6    15  0.0000  0.0354  0.2074  0.3740  0.4983  0.4243  0.1903  0.4436  0.0000  0.4255  0.0000  0.0360  0.2170  0.3700  0.5130  0.4150  0.1890  0.4280  0.0000  0.4280
     4     6    16  0.0000  0.0000  0.1792  0.2735  0.4957  0.3375  0.0334  0.3819  0.0000  0.4050  0.0000  0.0000  0.1770  0.2770  0.5070  0.3340  0.0320  0.3820  0.0000  0.3840
     4     6    17  0.0000  0.0000  0.1720  0.2789  0.4996  0.2494  0.0295  0.4255  0.0000  0.3710  0.0000  0.0000  0.1700  0.2750  0.5290  0.2560  0.0300  0.4180  0.0000  0.3800
     4     6    18  0.0000  0.0000  0.2120  0.1547  0.4978  0.1110  0.0373  0.3947  0.0000  0.4899  0.0000  0.0000  0.2270  0.1570  0.4710  0.1120  0.0380  0.4150  0.0000  0.4860
     4     6    19  0.0000  0.0000  0.2240  0.0786  0.4867  0.0759  0.0315  0.4436  0.0000  0.4697  0.0000  0.0000  0.2250  0.0760  0.4790  0.0750  0.0320  0.4540  0.0000  0.4660
     4     6    20  0.0000  0.0000  0.2127  0.0315  0.4977  0.0354  0.0000  0.4762  0.0000  0.4845  0.0000  0.0000  0.2220  0.0320  0.4880  0.0360  0.0000  0.4860  0.0000  0.4940
     4     6    21  0.0000  0.0000  0.2247  0.0325  0.4903  0.1816  0.0000  0.4877  0.0000  0.4994  0.0000  0.0000  0.2300  0.0310  0.5110  0.1860  0.0000  0.4770  0.0000  0.4860
     4     6    22  0.0000  0.0000  0.3476  0.0276  0.4973  0.3694  0.0000  0.4981  0.0000  0.4946  0.0000  0.0000  0.3380  0.0260  0.4900  0.3830  0.0000  0.4810  0.0000  0.5140
     4     6    23  0.0000  0.0000  0.3341  0.0000  0.4862  0.4408  0.0000  0.4993  0.0000  0.4714  0.0000  0.0000  0.3400  0.0000  0.4820  0.4320  0.0000  0.5210  0.0000  0.4550
     4     6    24  0.0000  0.0000  0.3750  0.0000  0.4756  0.4910  0.0000  0.4240  0.0000  0.4905  0.0000  0.0000  0.3900  0.0000  0.5050  0.5060  0.0000  0.4180  0.0000  0.5220
     4     6    25  0.0000  0.0000  0.3942  0.0000  0.5000  0.5000  0.0000  0.3375  0.0000  0.4933  0.0000  0.0000  0.4000  0.0000  0.4810  0.4880  0.0000  0.3440  0.0000  0.5000
     4     6    26  0.0000  0.0000  0.4188  0.0000  0.4926  0.4943  0.0000  0.3248  0.0000  0.4736  0.0000  0.0000  0.4350  0.0000  0.4600  0.4710  0.0000  0.3180  0.0000  0.4400
     4     6    27  0.0000  0.0000  0.4501  0.0000  0.4786  0.4101  0.0000  0.3658  0.0000  0.4934  0.0000  0.0000  0.4340  0.0000  0.4390  0.4260  0.0000  0.3580  0.0000  0.4970
     4     6    28  0.0000  0.0000  0.4293  0.0000  0.3710  0.4220  0.0000  0.3725  0.0000  0.4442  0.0000  0.0000  0.4080  0.0000  0.3800  0.4210  0.0000  0.3630  0.0000  0.4280
     4     6    29  0.0000  0.0000  0.4992  0.0000  0.3260  0.4293  0.0000  0.3590  0.0000  0.4131  0.0000  0.0000  0.4960  0.0000  0.3280  0.4320  0.0000  0.3530  0.0000  0.4450
     4     6    30  0.0000  0.0000  0.4938  0.0000  0.2822  0.3800  0.0000  0.3176  0.0000  0.4188  0.0000  0.0000  0.5090  0.0000  0.2660  0.3820  0.0000  0.3380  0.0000  0.4230
     4     6    31  0.0000  0.0000  0.4961  0.0000  0.2722  0.2874  0.0000  0.3358  0.0000  0.4446  0.0000  0.0000  0.4800  0.0000  0.2750  0.2840  0.0000  0.3350  0.0000  0.4390
     4     6    32  0.0000  0.0000  0.4883  0.0000  0.2640  0.3381  0.0000  0.3877  0.0000  0.3755  0.0000  0.0000  0.5010  0.0000  0.2670  0.3270  0.0000  0.3720  0.0000  0.3690
     4     6    33  0.0000  0.0000  0.4695  0.0000  0.2647  0.3230  0.0000  0.3415  0.0000  0.2314  0.0000  0.0000  0.4630  0.0000  0.2540  0.3230  0.0000  0.3530  0.0000  0.2310
     4     6    34  0.0000  0.0000  0.4659  0.0000  0.2172  0.4247  0.0000  0.3121  0.0000  0.2674  0.0000  0.0000  0.4490  0.0000  0.2200  0.4300  0.0000  0.3030  0.0000  0.2660
     4     6    35  0.0000  0.0000  0.3795  0.0000  0.1328  0.4366  0.0000  0.2585  0.0000  0.2217  0.0000  0.0000  0.3950  0.0000  0.1410  0.4180  0.0000  0.2570  0.0000  0.2320
     4     6    36  0.0000  0.0000  0.3277  0.0000  0.0860  0.4449  0.0000  0.2722  0.0000  0.1396  0.0000  0.0000  0.3190  0.0000  0.0860  0.4580  0.0000  0.2770  0.0000  0.1430
     4     6    37  0.0000  0.0000  0.3493  0.0000  0.0000  0.4204  0.0000  0.1903  0.0000  0.1539  0.0000  0.0000  0.3450  0.0000  0.0000  0.4210  0.0000  0.1870  0.0000  0.1500
     4     6    38  0.0000  0.0000  0.2749  0.0000  0.0000  0.3622  0.0000  0.2150  0.0000  0.2180  0.0000  0.0000  0.2690  0.0000  0.0000  0.3550  0.0000  0.2090  0.0000  0.2190
     4     6    39  0.0000  0.0000  0.2508  0.0000  0.0000  0.2702  0.0000  0.2749  0.0000  0.2089  0.0000  0.0000  0.2520  0.0000  0.0000  0.2680  0.0000  0.2810  0.0000  0.2110
     4     6    40  0.0000  0.0000  0.1728  0.0000  0.0000  0.3493  0.0000  0.3200  0.0000  0.1163  0.0000  0.0000  0.1810  0.0000  0.0000  0.3490  0.0000  0.3240  0.0000  0.1220
     4     7     0  0.5000  0.5000  0.5000  0.5000  0.5000  0.5000  0.5000  0.5000  0.5000  0.5000  0.4600  0.5800  0.4600  0.4800  0.4800  0.5200  0.5000  0.5000  0.5200  0.4800
     4     7     1  0.4970  0.4630  0.4989  0.4821  0.4504  0.4999  0.4956  0.4380  0.4941  0.4838  0.4800  0.4600  0.4910  0.4650  0.4490  0.4840  0.5040  0.4260  0.4910  0.4940
     4     7     2  0.4670  0.4485  0.4997  0.3843  0.4867  0.4973  0.4998  0.4274  0.4758  0.4622  0.4710  0.4430  0.4990  0.3990  0.4830  0.4440  0.5150  0.4170  0.4620  0.4630
     4     7     3  0.4738  0.4520  0.4717  0.3881  0.4958  0.4951  0.4991  0.4387  0.4831  0.4608  0.4870  0.4420  0.4820  0.3910  0.5140  0.4830  0.4930  0.4220  0.4900  0.4600
     4     7     4  0.4611  0.4758  0.4274  0.3426  0.4877  0.5000  0.4867  0.4384  0.4472  0.4597  0.4730  0.4500  0.4350  0.3370  0.4770  0.5070  0.4850  0.4710  0.4350  0.4780
     4     7     5  0.4881  0.4110  0.4076  0.2262  0.4969  0.4927  0.4993  0.4906  0.4419  0.4436  0.4940  0.4060  0.3880  0.2280  0.5450  0.4830  0.5160  0.5210  0.4350  0.4340
     4     7     6  0.4749  0.4501  0.3324  0.2120  0.4866  0.4869  0.5000  0.4988  0.4597  0.3838  0.4540  0.4500  0.3210  0.2130  0.5080  0.4800  0.5220  0.5160  0.4700  0.3820
     4     7     7  0.4982  0.4118  0.2900  0.2202  0.4976  0.4802  0.4954  0.5000  0.4282  0.2789  0.5320  0.4080  0.2800  0.2280  0.4780  0.4630  0.4960  0.4920  0.4230  0.2790
     4     7     8  0.4961  0.3872  0.3200  0.2437  0.4999  0.4892  0.4842  0.4913  0.3653  0.3398  0.4500  0.3850  0.3180  0.2420  0.4890  0.4910  0.4860  0.5200  0.3530  0.3500
     4     7     9  0.4995  0.3765  0.2127  0.1808  0.4922  0.4798  0.4139  0.4532  0.4110  0.3393  0.4860  0.3790  0.2080  0.1710  0.4930  0.4830  0.4150  0.4560  0.4060  0.3370
     4     7    10  0.4966  0.2756  0.1447  0.1370  0.4415  0.4745  0.4997  0.4535  0.4010  0.2314  0.5120  0.2720  0.1470  0.1320  0.4340  0.4920  0.4980  0.4750  0.3910  0.2370
     4     7    11  0.4935  0.2247  0.1720  0.0325  0.3487  0.3770  0.4895  0.4760  0.3115  0.1800  0.5020  0.2160  0.1700  0.0310  0.3540  0.3720  0.4730  0.5010  0.3060  0.1840
     4     7    12  0.4933  0.1506  0.1497  0.0325  0.4228  0.3643  0.4559  0.4101  0.2749  0.1974  0.4860  0.1540  0.1450  0.0330  0.4170  0.3550  0.4570  0.4140  0.2630  0.1900
     4     7    13  0.4935  0.1547  0.0823  0.0000  0.2958  0.4568  0.3848  0.4228  0.2350  0.0777  0.4580  0.1550  0.0840  0.0000  0.2850  0.4700  0.3680  0.4190  0.2220  0.0790
     4     7    14  0.4547  0.0591  0.1119  0.0000  0.2240  0.4779  0.2990  0.3705  0.2708  0.0000  0.4550  0.0610  0.1150  0.0000  0.2170  0.4700  0.3060  0.3730  0.2670  0.0000
     4     7    15  0.4649  0.0000  0.1744  0.0000  0.1370  0.4852  0.2430  0.3790  0.2894  0.0000  0.4850  0.0000  0.1770  0.0000  0.1420  0.4900  0.2490  0.3800  0.2970  0.0000
     4     7    16  0.4947  0.0000  0.2165  0.0000  0.0000  0.4821  0.1413  0.2640  0.2789  0.0000  0.5030  0.0000  0.2250  0.0000  0.0000  0.4910  0.1490  0.2690  0.2670  0.0000
     4     7    17  0.4019  0.0000  0.1497  0.0000  0.0000  0.4986  0.1207  0.3254  0.3585  0.0000  0.4230  0.0000  0.1390  0.0000  0.0000  0.5240  0.1210  0.3430  0.3500  0.0000
     4     7    18  0.3933  0.0000  0.0932  0.0000  0.0000  0.4726  0.0713  0.3531  0.4200  0.0000  0.4220  0.0000  0.0960  0.0000  0.0000  0.4860  0.0700  0.3700  0.4520  0.0000
     4     7    19  0.4319  0.0000  0.0276  0.0000  0.0000  0.3720  0.1057  0.3139  0.4080  0.0000  0.4510  0.0000  0.0280  0.0000  0.0000  0.3740  0.1040  0.2960  0.4310  0.0000
     4     7    20  0.3755  0.0000  0.0000  0.0000  0.0000  0.3956  0.0000  0.2633  0.3910  0.0000  0.3630  0.0000  0.0000  0.0000  0.0000  0.3750  0.0000  0.2640  0.3890  0.0000
     4     7    21  0.4032  0.0000  0.0000  0.0000  0.0000  0.3653  0.0000  0.2172  0.3606  0.0000  0.3780  0.0000  0.0000  0.0000  0.0000  0.3770  0.0000  0.2100  0.3640  0.0000
     4     7    22  0.4688  0.0000  0.0000  0.0000  0.0000  0.3438  0.0000  0.2299  0.2536  0.0000  0.4720  0.0000  0.0000  0.0000  0.0000  0.3470  0.0000  0.2270  0.2460  0.0000
     4     7    23  0.4247  0.0000  0.0000  0.0000  0.0000  0.3735  0.0000  0.2557  0.2494  0.0000  0.4280  0.0000  0.0000  0.0000  0.0000  0.3630  0.0000  0.2450  0.2460  0.0000
     4     7    24  0.4957  0.0000  0.0000  0.0000  0.0000  0.4927  0.0000  0.3375  0.2722  0.0000  0.4870  0.0000  0.0000  0.0000  0.0000  0.5010  0.0000  0.3380  0.2890  0.0000
     4     7    25  0.5000  0.0000  0.0000  0.0000  0.0000  0.4330  0.0000  0.1776  0.2195  0.0000  0.4940  0.0000  0.0000  0.0000  0.0000  0.4140  0.0000  0.1790  0.2190  0.0000
     4     7    26  0.4842  0.0000  0.0000  0.0000  0.0000  0.3969  0.0000  0.1887  0.1447  0.0000  0.4760  0.0000  0.0000  0.0000  0.0000  0.4000  0.0000  0.1850  0.1370  0.0000
     4     7    27  0.4914  0.0000  0.0000  0.0000  0.0000  0.3465  0.0000  0.1539  0.0832  0.0000  0.4910  0.0000  0.0000  0.0000  0.0000  0.3360  0.0000  0.1560  0.0850  0.0000
     4     7    28  0.4067  0.0000  0.0000  0.0000  0.0000  0.3606  0.0000  0.0805  0.0932  0.0000  0.4040  0.0000  0.0000  0.0000  0.0000  0.3840  0.0000  0.0800  0.0980  0.0000
     4     7    29  0.2971  0.0000  0.0000  0.0000  0.0000  0.3438  0.0000  0.1276  0.1630  0.0000  0.3050  0.0000  0.0000  0.0000  0.0000  0.3350  0.0000  0.1210  0.1670  0.0000
     4     7    30  0.2742  0.0000  0.0000  0.0000  0.0000  0.2606  0.0000  0.1110  0.1638  0.0000  0.2940  0.0000  0.0000  0.0000  0.0000  0.2480  0.0000  0.1080  0.1680  0.0000
     4     7    31  0.3674  0.0000  0.0000  0.0000  0.0000  0.3218  0.0000  0.0703  0.1430  0.0000  0.3650  0.0000  0.0000  0.0000  0.0000  0.3150  0.0000  0.0670  0.1370  0.0000
     4     7    32  0.3834  0.0000  0.0000  0.0000  0.0000  0.2089  0.0000  0.0638  0.1093  0.0000  0.3870  0.0000  0.0000  0.0000  0.0000  0.1990  0.0000  0.0620  0.1100  0.0000
     4     7    33  0.4255  0.0000  0.0000  0.0000  0.0000  0.1605  0.0000  0.0000  0.0968  0.0000  0.4300  0.0000  0.0000  0.0000  0.0000  0.1580  0.0000  0.0000  0.0980  0.0000
     4     7    34  0.3900  0.0000  0.0000  0.0000  0.0000  0.1663  0.0000  0.0000  0.0805  0.0000  0.3550  0.0000  0.0000  0.0000  0.0000  0.1690  0.0000  0.0000  0.0800  0.0000
     4     7    35  0.3230  0.0000  0.0000  0.0000  0.0000  0.0995  0.0000  0.0000  0.1328  0.0000  0.3190  0.0000  0.0000  0.0000  0.0000  0.1030  0.0000  0.0000  0.1290  0.0000
     4     7    36  0.4131  0.0000  0.0000  0.0000  0.0000  0.1013  0.0000  0.0000  0.0582  0.0000  0.4250  0.0000  0.0000  0.0000  0.0000  0.0990  0.0000  0.0000  0.0560  0.0000
     4     7    37  0.3364  0.0000  0.0000  0.0000  0.0000  0.1233  0.0000  0.0000  0.0694  0.0000  0.3100  0.0000  0.0000  0.0000  0.0000  0.1200  0.0000  0.0000  0.0660  0.0000
     4     7    38  0.2142  0.0000  0.0000  0.0000  0.0000  0.0629  0.0000  0.0000  0.0805  0.0000  0.2160  0.0000  0.0000  0.0000  0.0000  0.0650  0.0000  0.0000  0.0800  0.0000
     4     7    39  0.3404  0.0000  0.0000  0.0000  0.0000  0.1328  0.0000  0.0000  0.0841  0.0000  0.3350  0.0000  0.0000  0.0000  0.0000  0.1330  0.0000  0.0000  0.0820  0.0000
     4     7    40  0.4255  0.0000  0.0000  0.0000  0.0000  0.1981  0.0000  0.0000  0.1472  0.0000  0.4080  0.0000  0.0000  0.0000  0.0000  0.1990  0.0000  0.0000  0.1440  0.0000
     4     8     0  0.5000  0.5000  0.5000  0.5000  0.5000  0.5000  0.5000  0.5000  0.5000  0.5000  0.4600  0.5800  0.4600  0.4800  0.4800  0.5200  0.5000  0.5000  0.5200  0.4800
     4     8     1  0.4912  0.4994  0.5000  0.4999  0.4977  0.4831  0.4999  0.4963  0.4999  0.5000  0.4950  0.5180  0.4990  0.5070  0.5040  0.4800  0.5060  0.5080  0.4870  0.5150
     4     8     2  0.4981  0.4997  0.4999  0.5000  0.5000  0.4912  0.4852  0.4949  0.4494  0.4929  0.4940  0.5370  0.5030  0.4860  0.4790  0.5010  0.5000  0.5030  0.4320  0.4810
     4     8     3  0.4982  0.4960  0.4831  0.4949  0.4993  0.4838  0.4998  0.4980  0.3853  0.4547  0.4960  0.5050  0.4960  0.4770  0.4840  0.4880  0.5020  0.5030  0.3610  0.4710
     4     8     4  0.4760  0.4243  0.4861  0.4890  0.4958  0.4775  0.4943  0.4967  0.3230  0.4200  0.4870  0.4090  0.4990  0.4880  0.5000  0.4860  0.5070  0.4870  0.3250  0.4340
     4     8     5  0.4976  0.2829  0.4767  0.4875  0.4989  0.4806  0.4903  0.4999  0.2674  0.3542  0.4770  0.2850  0.4780  0.4520  0.5070  0.4830  0.5010  0.5140  0.2720  0.3580
     4     8     6  0.4961  0.2802  0.4652  0.4577  0.4997  0.4902  0.4520  0.4867  0.1589  0.1622  0.4780  0.2790  0.4600  0.4550  0.5100  0.4820  0.4380  0.4830  0.1580  0.1580
     4     8     7  0.4953  0.2422  0.4923  0.4263  0.4630  0.4969  0.4504  0.4861  0.2005  0.1250  0.5030  0.2460  0.5000  0.4340  0.4720  0.5050  0.4250  0.4950  0.1940  0.1240
     4     8     8  0.4293  0.2135  0.4391  0.3819  0.4702  0.4786  0.4553  0.4516  0.2365  0.1455  0.4360  0.2150  0.4410  0.3780  0.4700  0.4710  0.4810  0.4490  0.2320  0.1460
     4     8     9  0.3710  0.2640  0.4243  0.3689  0.4874  0.4866  0.4045  0.4559  0.1654  0.0796  0.3740  0.2770  0.4290  0.3700  0.5170  0.4860  0.4210  0.4450  0.1720  0.0730
     4     8    10  0.3370  0.3066  0.4114  0.3537  0.4749  0.4608  0.3947  0.4829  0.1736  0.0334  0.3330  0.2880  0.4010  0.3510  0.4580  0.4540  0.3850  0.4870  0.1800  0.0320
     4     8    11  0.2059  0.2437  0.2437  0.3465  0.2756  0.3765  0.4019  0.4975  0.1489  0.0666  0.2050  0.2460  0.2260  0.3580  0.2600  0.3810  0.3930  0.5170  0.1440  0.0670
     4     8    12  0.0914  0.2809  0.0544  0.3443  0.3164  0.3347  0.2894  0.4338  0.1066  0.0000  0.0860  0.2860  0.0560  0.3240  0.3000  0.3390  0.2930  0.4740  0.1070  0.0000
     4     8    13  0.0544  0.2543  0.0968  0.2299  0.3809  0.3755  0.3158  0.4812  0.0354  0.0000  0.0540  0.2650  0.1020  0.2310  0.3700  0.4030  0.2910  0.4580  0.0340  0.0000
     4     8    14  0.0914  0.3750  0.0941  0.2225  0.3200  0.4544  0.4208  0.5000  0.0591  0.0000  0.0900  0.3780  0.0970  0.2310  0.3120  0.4500  0.4080  0.4870  0.0610  0.0000
     4     8    15  0.0657  0.4019  0.0869  0.1816  0.2681  0.4562  0.3730  0.4993  0.0000  0.0000  0.0620  0.4050  0.0890  0.1840  0.2490  0.4440  0.3880  0.4940  0.0000  0.0000
     4     8    16  0.0363  0.2815  0.0713  0.1840  0.1880  0.4821  0.3684  0.5000  0.0000  0.0000  0.0370  0.2670  0.0700  0.1810  0.1860  0.4870  0.3570  0.4940  0.0000  0.0000
     4     8    17  0.0000  0.2292  0.0295  0.2401  0.1514  0.4751  0.3421  0.4745  0.0000  0.0000  0.0000  0.2300  0.0300  0.2430  0.1510  0.5090  0.3420  0.4740  0.0000  0.0000
     4     8    18  0.0000  0.1848  0.0373  0.1966  0.1311  0.4282  0.2277  0.3937  0.0000  0.0000  0.0000  0.1920  0.0360  0.1970  0.1290  0.4390  0.2300  0.4070  0.0000  0.0000
     4     8    19  0.0000  0.1004  0.0000  0.1974  0.0805  0.4334  0.3097  0.3824  0.0000  0.0000  0.0000  0.0980  0.0000  0.2060  0.0820  0.4390  0.3070  0.3790  0.0000  0.0000
     4     8    20  0.0000  0.0638  0.0000  0.0814  0.2142  0.4638  0.2195  0.3097  0.0000  0.0000  0.0000  0.0620  0.0000  0.0850  0.2220  0.4550  0.2170  0.3110  0.0000  0.0000
     4     8    21  0.0000  0.0000  0.0000  0.1379  0.3271  0.4667  0.2606  0.2640  0.0000  0.0000  0.0000  0.0000  0.0000  0.1370  0.3260  0.4640  0.2680  0.2650  0.0000  0.0000
     4     8    22  0.0000  0.0000  0.0000  0.1776  0.3347  0.4680  0.3432  0.2900  0.0000  0.0000  0.0000  0.0000  0.0000  0.1790  0.3310  0.4690  0.3400  0.2940  0.0000  0.0000
     4     8    23  0.0000  0.0000  0.0000  0.1268  0.3942  0.3509  0.4794  0.2735  0.0000  0.0000  0.0000  0.0000  0.0000  0.1240  0.4160  0.3520  0.4890  0.2750  0.0000  0.0000
     4     8    24  0.0000  0.0000  0.0000  0.2035  0.4045  0.3097  0.4887  0.3028  0.0000  0.0000  0.0000  0.0000  0.0000  0.2120  0.4150  0.2970  0.5060  0.3200  0.0000  0.0000
     4     8    25  0.0000  0.0000  0.0000  0.1808  0.4216  0.2661  0.4935  0.3730  0.0000  0.0000  0.0000  0.0000  0.0000  0.1830  0.4320  0.2660  0.4840  0.3720  0.0000  0.0000
     4     8    26  0.0000  0.0000  0.0000  0.2564  0.4771  0.2958  0.4710  0.3553  0.0000  0.0000  0.0000  0.0000  0.0000  0.2520  0.4980  0.2930  0.4890  0.3660  0.0000  0.0000
     4     8    27  0.0000  0.0000  0.0000  0.3053  0.4958  0.1250  0.4808  0.4196  0.0000  0.0000  0.0000  0.0000  0.0000  0.3020  0.4740  0.1220  0.4920  0.4330  0.0000  0.0000
     4     8    28  0.0000  0.0000  0.0000  0.2202  0.4535  0.0941  0.4852  0.3590  0.0000  0.0000  0.0000  0.0000  0.0000  0.2220  0.4230  0.0930  0.5080  0.3750  0.0000  0.0000
     4     8    29  0.0000  0.0000  0.0000  0.0941  0.3133  0.0759  0.5000  0.3206  0.0000  0.0000  0.0000  0.0000  0.0000  0.0970  0.3090  0.0750  0.4930  0.3270  0.0000  0.0000
     4     8    30  0.0000  0.0000  0.0000  0.1207  0.1671  0.0713  0.4916  0.3829  0.0000  0.0000  0.0000  0.0000  0.0000  0.1190  0.1600  0.0680  0.5040  0.3820  0.0000  0.0000
     4     8    31  0.0000  0.0000  0.0000  0.1259  0.0629  0.0305  0.4890  0.4529  0.0000  0.0000  0.0000  0.0000  0.0000  0.1310  0.0610  0.0310  0.4760  0.4530  0.0000  0.0000
     4     8    32  0.0000  0.0000  0.0000  0.2408  0.0563  0.0295  0.4981  0.4188  0.0000  0.0000  0.0000  0.0000  0.0000  0.2380  0.0520  0.0300  0.5210  0.4430  0.0000  0.0000
     4     8    33  0.0000  0.0000  0.0000  0.2749  0.0325  0.0000  0.4971  0.3910  0.0000  0.0000  0.0000  0.0000  0.0000  0.2570  0.0330  0.0000  0.4660  0.4110  0.0000  0.0000
     4     8    34  0.0000  0.0000  0.0000  0.2415  0.0000  0.0000  0.4394  0.4019  0.0000  0.0000  0.0000  0.0000  0.0000  0.2430  0.0000  0.0000  0.4480  0.3970  0.0000  0.0000
     4     8    35  0.0000  0.0000  0.0000  0.2822  0.0000  0.0000  0.4749  0.4425  0.0000  0.0000  0.0000  0.0000  0.0000  0.2760  0.0000  0.0000  0.4880  0.4330  0.0000  0.0000
     4     8    36  0.0000  0.0000  0.0000  0.3084  0.0000  0.0000  0.4544  0.4172  0.0000  0.0000  0.0000  0.0000  0.0000  0.2890  0.0000  0.0000  0.4480  0.4330  0.0000  0.0000
     4     8    37  0.0000  0.0000  0.0000  0.2861  0.0000  0.0000  0.4636  0.4667  0.0000  0.0000  0.0000  0.0000  0.0000  0.2800  0.0000  0.0000  0.4580  0.4480  0.0000  0.0000
     4     8    38  0.0000  0.0000  0.0000  0.3271  0.0000  0.0000  0.4912  0.4859  0.0000  0.0000  0.0000  0.0000  0.0000  0.3240  0.0000  0.0000  0.5090  0.4820  0.0000  0.0000
     4     8    39  0.0000  0.0000  0.0000  0.2815  0.0000  0.0000  0.4719  0.4733  0.0000  0.0000  0.0000  0.0000  0.0000  0.2770  0.0000  0.0000  0.4590  0.4810  0.0000  0.0000
     4     8    40  0.0000  0.0000  0.0000  0.3312  0.0000  0.0000  0.4520  0.4983  0.0000  0.0000  0.0000  0.0000  0.0000  0.3290  0.0000  0.0000  0.4380  0.5020  0.0000  0.0000
     4     9     0  0.5000  0.5000  0.5000  0.5000  0.5000  0.5000  0.5000  0.5000  0.5000  0.5000  0.4600  0.5800  0.4600  0.4800  0.4800  0.5200  0.5000  0.5000  0.5200  0.4800
     4     9     1  0.4991  0.4944  0.4996  0.4825  0.4579  0.5000  0.4997  0.4802  0.4980  0.4937  0.4960  0.4920  0.4800  0.4830  0.4580  0.4960  0.4950  0.4810  0.5060  0.5000
     4     9     2  0.4980  0.4513  0.4926  0.4963  0.4200  0.4905  0.4997  0.4726  0.4937  0.4577  0.5260  0.4720  0.4960  0.4900  0.4440  0.4960  0.5080  0.4900  0.5080  0.4570
     4     9     3  0.4864  0.4143  0.4862  0.4722  0.3471  0.4976  0.4903  0.4949  0.4638  0.3919  0.4890  0.4180  0.5040  0.4680  0.3350  0.4990  0.4770  0.4970  0.4710  0.4070
     4     9     4  0.4565  0.4122  0.4997  0.3364  0.3358  0.4954  0.4494  0.4992  0.2933  0.3028  0.4430  0.4350  0.5090  0.3480  0.3410  0.5020  0.4440  0.4970  0.2990  0.2920
     4     9     5  0.3347  0.4114  0.4944  0.3158  0.3301  0.4779  0.4929  0.4989  0.2277  0.2430  0.3390  0.4270  0.4960  0.3090  0.3310  0.4740  0.4910  0.4480  0.2280  0.2530
     4     9     6  0.3066  0.2172  0.4877  0.3387  0.2120  0.4641  0.4014  0.4825  0.2180  0.0305  0.3120  0.2180  0.4950  0.3180  0.2150  0.4800  0.4080  0.4850  0.2070  0.0290
     4     9     7  0.2564  0.1198  0.4641  0.2861  0.2306  0.4996  0.3248  0.4702  0.2357  0.0286  0.2600  0.1180  0.4820  0.2980  0.2380  0.5030  0.3040  0.4740  0.2330  0.0270
     4     9     8  0.1903  0.0950  0.4429  0.2842  0.2522  0.4943  0.2372  0.4446  0.1004  0.0000  0.1890  0.0980  0.4440  0.2890  0.2540  0.5370  0.2330  0.4330  0.1020  0.0000
     4     9     9  0.1728  0.1752  0.4829  0.2592  0.2536  0.4937  0.1207  0.4825  0.0286  0.0000  0.1710  0.1880  0.4890  0.2560  0.2460  0.4960  0.1250  0.4890  0.0270  0.0000
     4     9    10  0.2647  0.0325  0.4122  0.1189  0.1268  0.4992  0.0000  0.4784  0.0000  0.0000  0.2560  0.0330  0.4090  0.1190  0.1220  0.4790  0.0000  0.4560  0.0000  0.0000
     4     9    11  0.1792  0.0257  0.4151  0.0544  0.0814  0.4995  0.0000  0.4827  0.0000  0.0000  0.1690  0.0260  0.4260  0.0540  0.0830  0.5000  0.0000  0.4920  0.0000  0.0000
     4     9    12  0.0703  0.0363  0.4614  0.0000  0.0000  0.4913  0.0000  0.4415  0.0000  0.0000  0.0730  0.0370  0.4540  0.0000  0.0000  0.4780  0.0000  0.4400  0.0000  0.0000
     4     9    13  0.0382  0.0000  0.4992  0.0000  0.0000  0.4980  0.0000  0.3710  0.0000  0.0000  0.0390  0.0000  0.4830  0.0000  0.0000  0.4930  0.0000  0.3780  0.0000  0.0000
     4     9    14  0.0000  0.0000  0.4849  0.0000  0.0000  0.4999  0.0000  0.3834  0.0000  0.0000  0.0000  0.0000  0.4920  0.0000  0.0000  0.4800  0.0000  0.3850  0.0000  0.0000
     4     9    15  0.0000  0.0000  0.4875  0.0000  0.0000  0.4999  0.0000  0.3547  0.0000  0.0000  0.0000  0.0000  0.4720  0.0000  0.0000  0.5260  0.0000  0.3570  0.0000  0.0000
     4     9    16  0.0000  0.0000  0.4847  0.0000  0.0000  0.4758  0.0000  0.3324  0.0000  0.0000  0.0000  0.0000  0.4770  0.0000  0.0000  0.4880  0.0000  0.3250  0.0000  0.0000
     4     9    17  0.0000  0.0000  0.3910  0.0000  0.0000  0.4289  0.0000  0.4263  0.0000  0.0000  0.0000  0.0000  0.3890  0.0000  0.0000  0.4030  0.0000  0.4400  0.0000  0.0000
     4     9    18  0.0000  0.0000  0.2379  0.0000  0.0000  0.3992  0.0000  0.4319  0.0000  0.0000  0.0000  0.0000  0.2320  0.0000  0.0000  0.4330  0.0000  0.4250  0.0000  0.0000
     4     9    19  0.0000  0.0000  0.2829  0.0000  0.0000  0.4036  0.0000  0.4936  0.0000  0.0000  0.0000  0.0000  0.2910  0.0000  0.0000  0.3990  0.0000  0.4990  0.0000  0.0000
     4     9    20  0.0000  0.0000  0.1760  0.0000  0.0000  0.3858  0.0000  0.4823  0.0000  0.0000  0.0000  0.0000  0.1750  0.0000  0.0000  0.4020  0.0000  0.4580  0.0000  0.0000
     4     9    21  0.0000  0.0000  0.2350  0.0000  0.0000  0.3047  0.0000  0.4982  0.0000  0.0000  0.0000  0.0000  0.2320  0.0000  0.0000  0.2950  0.0000  0.4920  0.0000  0.0000
     4     9    22  0.0000  0.0000  0.2269  0.0000  0.0000  0.3960  0.0000  0.4985  0.0000  0.0000  0.0000  0.0000  0.2290  0.0000  0.0000  0.3860  0.0000  0.4810  0.0000  0.0000
     4     9    23  0.0000  0.0000  0.2035  0.0000  0.0000  0.4622  0.0000  0.4944  0.0000  0.0000  0.0000  0.0000  0.1980  0.0000  0.0000  0.4590  0.0000  0.4700  0.0000  0.0000
     4     9    24  0.0000  0.0000  0.2978  0.0000  0.0000  0.4957  0.0000  0.5000  0.0000  0.0000  0.0000  0.0000  0.3000  0.0000  0.0000  0.4870  0.0000  0.5190  0.0000  0.0000
     4     9    25  0.0000  0.0000  0.3617  0.0000  0.0000  0.4975  0.0000  0.4922  0.0000  0.0000  0.0000  0.0000  0.3520  0.0000  0.0000  0.5510  0.0000  0.4990  0.0000  0.0000
     4     9    26  0.0000  0.0000  0.2688  0.0000  0.0000  0.4914  0.0000  0.4864  0.0000  0.0000  0.0000  0.0000  0.2720  0.0000  0.0000  0.4970  0.0000  0.5030  0.0000  0.0000
     4     9    27  0.0000  0.0000  0.3133  0.0000  0.0000  0.4908  0.0000  0.5000  0.0000  0.0000  0.0000  0.0000  0.3110  0.0000  0.0000  0.4840  0.0000  0.5070  0.0000  0.0000
     4     9    28  0.0000  0.0000  0.3097  0.0000  0.0000  0.4961  0.0000  0.4936  0.0000  0.0000  0.0000  0.0000  0.3150  0.0000  0.0000  0.4960  0.0000  0.5050  0.0000  0.0000
     4     9    29  0.0000  0.0000  0.2401  0.0000  0.0000  0.4987  0.0000  0.5000  0.0000  0.0000  0.0000  0.0000  0.2450  0.0000  0.0000  0.4970  0.0000  0.4740  0.0000  0.0000
     4     9    30  0.0000  0.0000  0.2104  0.0000  0.0000  0.4993  0.0000  0.4854  0.0000  0.0000  0.0000  0.0000  0.2190  0.0000  0.0000  0.4960  0.0000  0.4890  0.0000  0.0000
     4     9    31  0.0000  0.0000  0.1776  0.0000  0.0000  0.4594  0.0000  0.4485  0.0000  0.0000  0.0000  0.0000  0.1830  0.0000  0.0000  0.4650  0.0000  0.4550  0.0000  0.0000
     4     9    32  0.0000  0.0000  0.2262  0.0000  0.0000  0.4707  0.0000  0.4236  0.0000  0.0000  0.0000  0.0000  0.2240  0.0000  0.0000  0.4700  0.0000  0.4310  0.0000  0.0000
     4     9    33  0.0000  0.0000  0.3924  0.0000  0.0000  0.4836  0.0000  0.4010  0.0000  0.0000  0.0000  0.0000  0.3880  0.0000  0.0000  0.4830  0.0000  0.3950  0.0000  0.0000
     4     9    34  0.0000  0.0000  0.4786  0.0000  0.0000  0.4901  0.0000  0.4366  0.0000  0.0000  0.0000  0.0000  0.4790  0.0000  0.0000  0.4990  0.0000  0.4480  0.0000  0.0000
     4     9    35  0.0000  0.0000  0.4345  0.0000  0.0000  0.4491  0.0000  0.4345  0.0000  0.0000  0.0000  0.0000  0.4160  0.0000  0.0000  0.4330  0.0000  0.4300  0.0000  0.0000
     4     9    36  0.0000  0.0000  0.4808  0.0000  0.0000  0.3426  0.0000  0.3564  0.0000  0.0000  0.0000  0.0000  0.4980  0.0000  0.0000  0.3310  0.0000  0.3560  0.0000  0.0000
     4     9    37  0.0000  0.0000  0.4997  0.0000  0.0000  0.3277  0.0000  0.2365  0.0000  0.0000  0.0000  0.0000  0.5290  0.0000  0.0000  0.3250  0.0000  0.2320  0.0000  0.0000
     4     9    38  0.0000  0.0000  0.4923  0.0000  0.0000  0.3853  0.0000  0.2965  0.0000  0.0000  0.0000  0.0000  0.4940  0.0000  0.0000  0.3690  0.0000  0.3040  0.0000  0.0000
     4     9    39  0.0000  0.0000  0.4999  0.0000  0.0000  0.3133  0.0000  0.3515  0.0000  0.0000  0.0000  0.0000  0.5260  0.0000  0.0000  0.3170  0.0000  0.3330  0.0000  0.0000
     4     9    40  0.0000  0.0000  0.4345  0.0000  0.0000  0.1556  0.0000  0.2232  0.0000  0.0000  0.0000  0.0000  0.4200  0.0000  0.0000  0.1460  0.0000  0.2200  0.0000  0.0000
     4    10     0  0.5000  0.5000  0.5000  0.5000  0.5000  0.5000  0.5000  0.5000  0.5000  0.5000  0.4600  0.5800  0.4600  0.4800  0.4800  0.5200  0.5000  0.5000  0.5200  0.4800
     4    10     1  0.4970  0.4779  0.4995  0.4756  0.5000  0.4994  0.4788  0.4999  0.4989  0.4912  0.5100  0.4820  0.4920  0.4790  0.5230  0.5160  0.4760  0.4940  0.4870  0.4810
     4    10     2  0.4192  0.4754  0.4992  0.4922  0.4933  0.4488  0.4630  0.4845  0.4999  0.4987  0.4360  0.4840  0.5250  0.4810  0.4860  0.4640  0.4680  0.4980  0.5040  0.4970
     4    10     3  0.2842  0.3853  0.4652  0.4978  0.4996  0.4270  0.4909  0.4956  0.4866  0.4998  0.2750  0.3970  0.4900  0.4900  0.5160  0.4160  0.4890  0.5140  0.4860  0.4980
     4    10     4  0.1848  0.3867  0.4259  0.4988  0.4751  0.4432  0.4887  0.4881  0.4852  0.4944  0.1820  0.3840  0.4230  0.4810  0.4730  0.4670  0.5000  0.4620  0.4860  0.4940
     4    10     5  0.1379  0.3780  0.3862  0.4965  0.4282  0.4067  0.4773  0.4883  0.4263  0.4949  0.1310  0.3780  0.3990  0.5040  0.4210  0.4180  0.5050  0.4630  0.4440  0.5030
     4    10     6  0.0914  0.2479  0.3426  0.4942  0.4574  0.3574  0.4501  0.4619  0.3937  0.4705  0.0940  0.2440  0.3490  0.5100  0.4540  0.3580  0.4360  0.4540  0.4030  0.4970
     4    10     7  0.0373  0.3053  0.2564  0.4998  0.4906  0.4196  0.4949  0.4243  0.3022  0.4680  0.0380  0.3180  0.2540  0.5030  0.4770  0.4270  0.4950  0.4110  0.2990  0.4690
     4    10     8  0.0000  0.1760  0.2592  0.4944  0.4937  0.3905  0.4806  0.4232  0.3937  0.3905  0.0000  0.1770  0.2620  0.4920  0.5260  0.4060  0.4910  0.4200  0.3850  0.4020
     4    10     9  0.0000  0.1880  0.0620  0.4988  0.4880  0.3775  0.4422  0.4532  0.3306  0.2515  0.0000  0.1880  0.0620  0.5120  0.5190  0.3750  0.4480  0.4460  0.3420  0.2530
     4    10    10  0.0000  0.1311  0.0315  0.4688  0.4688  0.4565  0.4398  0.4710  0.3617  0.1336  0.0000  0.1290  0.0320  0.4740  0.4740  0.4490  0.4490  0.4610  0.3520  0.1380
     4    10    11  0.0000  0.1233  0.0620  0.4097  0.4232  0.3188  0.3848  0.4986  0.2232  0.1189  0.0000  0.1240  0.0640  0.3990  0.4200  0.3340  0.3700  0.4970  0.2300  0.1170
     4    10    12  0.0000  0.0941  0.0344  0.4224  0.3750  0.2479  0.2626  0.4994  0.2585  0.1792  0.0000  0.0930  0.0350  0.4320  0.3700  0.2440  0.2590  0.4950  0.2590  0.1730
     4    10    13  0.0000  0.0995  0.0000  0.3601  0.2702  0.3515  0.0544  0.4937  0.3254  0.2613  0.0000  0.0990  0.0000  0.3770  0.2720  0.3770  0.0540  0.4940  0.3410  0.2790
     4    10    14  0.0000  0.0334  0.0000  0.2802  0.1720  0.4192  0.0544  0.4989  0.4168  0.1646  0.0000  0.0320  0.0000  0.2750  0.1780  0.4340  0.0500  0.4990  0.4240  0.1690
     4    10    15  0.0000  0.0000  0.0000  0.1630  0.0786  0.3942  0.0247  0.4986  0.3648  0.1022  0.0000  0.0000  0.0000  0.1650  0.0780  0.3940  0.0250  0.5080  0.3640  0.1000
     4    10    16  0.0000  0.0000  0.0000  0.2343  0.0610  0.4010  0.0000  0.4974  0.3580  0.0685  0.0000  0.0000  0.0000  0.2390  0.0630  0.4250  0.0000  0.5080  0.3590  0.0670
     4    10    17  0.0000  0.0000  0.0000  0.2112  0.0247  0.4071  0.0000  0.4998  0.3674  0.0694  0.0000  0.0000  0.0000  0.2160  0.0250  0.4290  0.0000  0.4920  0.3750  0.0700
     4    10    18  0.0000  0.0000  0.0000  0.1736  0.0573  0.4151  0.0000  0.5000  0.2749  0.0000  0.0000  0.0000  0.0000  0.1740  0.0570  0.4180  0.0000  0.5060  0.2850  0.0000
     4    10    19  0.0000  0.0000  0.0000  0.1572  0.0000  0.4101  0.0000  0.4861  0.2365  0.0000  0.0000  0.0000  0.0000  0.1500  0.0000  0.4080  0.0000  0.4550  0.2320  0.0000
     4    10    20  0.0000  0.0000  0.0000  0.1966  0.0000  0.4270  0.0000  0.4893  0.1864  0.0000  0.0000  0.0000  0.0000  0.2010  0.0000  0.4380  0.0000  0.5280  0.1840  0.0000
     4    10    21  0.0000  0.0000  0.0000  0.2633  0.0000  0.4377  0.0000  0.4996  0.2472  0.0000  0.0000  0.0000  0.0000  0.2700  0.0000  0.4350  0.0000  0.5180  0.2450  0.0000
     4    10    22  0.0000  0.0000  0.0000  0.3515  0.0000  0.4740  0.0000  0.4979  0.2564  0.0000  0.0000  0.0000  0.0000  0.3590  0.0000  0.4720  0.0000  0.5210  0.2680  0.0000
     4    10    23  0.0000  0.0000  0.0000  0.4247  0.0000  0.4902  0.0000  0.4999  0.1259  0.0000  0.0000  0.0000  0.0000  0.4220  0.0000  0.4860  0.0000  0.5400  0.1310  0.0000
     4    10    24  0.0000  0.0000  0.0000  0.4649  0.0000  0.4942  0.0000  0.5000  0.1919  0.0000  0.0000  0.0000  0.0000  0.4870  0.0000  0.4740  0.0000  0.4630  0.1870  0.0000
     4    10    25  0.0000  0.0000  0.0000  0.4614  0.0000  0.5000  0.0000  0.4541  0.1703  0.0000  0.0000  0.0000  0.0000  0.4760  0.0000  0.4630  0.0000  0.4770  0.1680  0.0000
     4    10    26  0.0000  0.0000  0.0000  0.4740  0.0000  0.4893  0.0000  0.4649  0.2066  0.0000  0.0000  0.0000  0.0000  0.4660  0.0000  0.4520  0.0000  0.4630  0.2080  0.0000
     4    10    27  0.0000  0.0000  0.0000  0.4726  0.0000  0.4999  0.0000  0.4568  0.2913  0.0000  0.0000  0.0000  0.0000  0.4820  0.0000  0.4990  0.0000  0.4580  0.3040  0.0000
     4    10    28  0.0000  0.0000  0.0000  0.4984  0.0000  0.4825  0.0000  0.4297  0.3992  0.0000  0.0000  0.0000  0.0000  0.5020  0.0000  0.4830  0.0000  0.4170  0.3930  0.0000
     4    10    29  0.0000  0.0000  0.0000  0.4707  0.0000  0.4692  0.0000  0.4084  0.4688  0.0000  0.0000  0.0000  0.0000  0.4700  0.0000  0.4720  0.0000  0.4060  0.5080  0.0000
     4    10    30  0.0000  0.0000  0.0000  0.4972  0.0000  0.3090  0.0000  0.3109  0.4991  0.0000  0.0000  0.0000  0.0000  0.4910  0.0000  0.3120  0.0000  0.3250  0.4670  0.0000
     4    10    31  0.0000  0.0000  0.0000  0.4978  0.0000  0.2379  0.0000  0.1605  0.4547  0.0000  0.0000  0.0000  0.0000  0.4860  0.0000  0.2440  0.0000  0.1620  0.4790  0.0000
     4    10    32  0.0000  0.0000  0.0000  0.4944  0.0000  0.1013  0.0000  0.0713  0.4577  0.0000  0.0000  0.0000  0.0000  0.5000  0.0000  0.1050  0.0000  0.0740  0.4350  0.0000
     4    10    33  0.0000  0.0000  0.0000  0.4955  0.0000  0.0373  0.0000  0.0887  0.3745  0.0000  0.0000  0.0000  0.0000  0.4870  0.0000  0.0380  0.0000  0.0810  0.3530  0.0000
     4    10    34  0.0000  0.0000  0.0000  0.4999  0.0000  0.0666  0.0000  0.0000  0.4359  0.0000  0.0000  0.0000  0.0000  0.5050  0.0000  0.0690  0.0000  0.0000  0.4580  0.0000
     4    10    35  0.0000  0.0000  0.0000  0.4978  0.0000  0.0620  0.0000  0.0000  0.4352  0.0000  0.0000  0.0000  0.0000  0.4870  0.0000  0.0600  0.0000  0.0000  0.4500  0.0000
     4    10    36  0.0000  0.0000  0.0000  0.4962  0.0000  0.1250  0.0000  0.0000  0.3358  0.0000  0.0000  0.0000  0.0000  0.4790  0.0000  0.1240  0.0000  0.0000  0.3290  0.0000
     4    10    37  0.0000  0.0000  0.0000  0.4994  0.0000  0.0305  0.0000  0.0000  0.2172  0.0000  0.0000  0.0000  0.0000  0.4900  0.0000  0.0310  0.0000  0.0000  0.2220  0.0000
     4    10    38  0.0000  0.0000  0.0000  0.4969  0.0000  0.0000  0.0000  0.0000  0.1848  0.0000  0.0000  0.0000  0.0000  0.4890  0.0000  0.0000  0.0000  0.0000  0.1880  0.0000
     4    10    39  0.0000  0.0000  0.0000  0.4659  0.0000  0.0000  0.0000  0.0000  0.1613  0.0000  0.0000  0.0000  0.0000  0.4750  0.0000  0.0000  0.0000  0.0000  0.1590  0.0000
     4    10    40  0.0000  0.0000  0.0000  0.4529  0.0000  0.0000  0.0000  0.0000  0.2458  0.0000  0.0000  0.0000  0.0000  0.4530  0.0000  0.0000  0.0000  0.0000  0.2490  0.0000
