# Supplementary material for: Blib is a multi-module simulation platform for genetics studies and intelligent breeding
Source: Commun Biol. 2022 Nov 3;5:1167. doi: 10.1038/s42003-022-04151-9 (PMC9630530; doi:10.1038/s42003-022-04151-9)
Supplement: Supplementary file 4 — Supplementary Software 1 [file 42003_2022_4151_MOESM4_ESM.zip › Supplementary software/PRS with output files/Case study III/PRS_M0Allele2ADE/outPRS.fre]

Method   Run Cycle    loc1    loc1    loc2    loc2    loc3    loc3    loc4    loc4    loc5    loc5    loc6    loc6    loc7    loc7    loc8    loc8    loc9    loc9   loc10   loc10
     1     1     0  0.5000  0.5000  0.5000  0.5000  0.5000  0.5000  0.5000  0.5000  0.5000  0.5000  0.5000  0.5000  0.5000  0.5000  0.5000  0.5000  0.5000  0.5000  0.5000  0.5000
     1     1     1  0.4165  0.5835  0.4260  0.5740  0.4830  0.5170  0.4800  0.5200  0.5225  0.4775  0.4555  0.5445  0.4345  0.5655  0.4265  0.5735  0.5160  0.4840  0.5150  0.4850
     1     1     2  0.4055  0.5945  0.3260  0.6740  0.4520  0.5480  0.5275  0.4725  0.4325  0.5675  0.4270  0.5730  0.3475  0.6525  0.4565  0.5435  0.5420  0.4580  0.3815  0.6185
     1     1     3  0.1980  0.8020  0.1705  0.8295  0.5885  0.4115  0.5345  0.4655  0.3625  0.6375  0.4535  0.5465  0.3175  0.6825  0.4760  0.5240  0.7135  0.2865  0.3680  0.6320
     1     1     4  0.0500  0.9500  0.0805  0.9195  0.7140  0.2860  0.5225  0.4775  0.3490  0.6510  0.3525  0.6475  0.1970  0.8030  0.5340  0.4660  0.7880  0.2120  0.2745  0.7255
     1     1     5  0.0270  0.9730  0.0490  0.9510  0.8110  0.1890  0.6340  0.3660  0.4400  0.5600  0.3635  0.6365  0.1050  0.8950  0.5680  0.4320  0.8660  0.1340  0.3495  0.6505
     1     1     6  0.0225  0.9775  0.0235  0.9765  0.9220  0.0780  0.6545  0.3455  0.4110  0.5890  0.3640  0.6360  0.0570  0.9430  0.4400  0.5600  0.9730  0.0270  0.4410  0.5590
     1     1     7  0.0160  0.9840  0.0000  1.0000  0.9630  0.0370  0.6720  0.3280  0.4340  0.5660  0.3730  0.6270  0.0390  0.9610  0.4330  0.5670  0.9300  0.0700  0.4055  0.5945
     1     1     8  0.0000  1.0000  0.0000  1.0000  0.9595  0.0405  0.7045  0.2955  0.5175  0.4825  0.4150  0.5850  0.0000  1.0000  0.4785  0.5215  0.9325  0.0675  0.2530  0.7470
     1     1     9  0.0000  1.0000  0.0000  1.0000  0.9790  0.0210  0.7270  0.2730  0.5320  0.4680  0.3615  0.6385  0.0000  1.0000  0.4690  0.5310  0.9455  0.0545  0.2910  0.7090
     1     1    10  0.0000  1.0000  0.0000  1.0000  0.9835  0.0165  0.7275  0.2725  0.5735  0.4265  0.3000  0.7000  0.0000  1.0000  0.5515  0.4485  0.9370  0.0630  0.3110  0.6890
     1     1    11  0.0000  1.0000  0.0000  1.0000  1.0000  0.0000  0.6780  0.3220  0.5280  0.4720  0.3325  0.6675  0.0000  1.0000  0.4440  0.5560  0.8695  0.1305  0.3095  0.6905
     1     1    12  0.0000  1.0000  0.0000  1.0000  1.0000  0.0000  0.7770  0.2230  0.4330  0.5670  0.3805  0.6195  0.0000  1.0000  0.4130  0.5870  0.8640  0.1360  0.2870  0.7130
     1     1    13  0.0000  1.0000  0.0000  1.0000  1.0000  0.0000  0.9140  0.0860  0.2995  0.7005  0.4620  0.5380  0.0000  1.0000  0.5570  0.4430  0.8690  0.1310  0.3360  0.6640
     1     1    14  0.0000  1.0000  0.0000  1.0000  1.0000  0.0000  0.9230  0.0770  0.2125  0.7875  0.3495  0.6505  0.0000  1.0000  0.6055  0.3945  0.9025  0.0975  0.5760  0.4240
     1     1    15  0.0000  1.0000  0.0000  1.0000  1.0000  0.0000  0.9510  0.0490  0.1855  0.8145  0.3120  0.6880  0.0000  1.0000  0.7080  0.2920  0.9710  0.0290  0.7690  0.2310
     1     1    16  0.0000  1.0000  0.0000  1.0000  1.0000  0.0000  0.9635  0.0365  0.1100  0.8900  0.3845  0.6155  0.0000  1.0000  0.7335  0.2665  0.9630  0.0370  0.8880  0.1120
     1     1    17  0.0000  1.0000  0.0000  1.0000  1.0000  0.0000  1.0000  0.0000  0.0490  0.9510  0.4915  0.5085  0.0000  1.0000  0.7225  0.2775  1.0000  0.0000  0.9630  0.0370
     1     1    18  0.0000  1.0000  0.0000  1.0000  1.0000  0.0000  1.0000  0.0000  0.0190  0.9810  0.4335  0.5665  0.0000  1.0000  0.8100  0.1900  1.0000  0.0000  1.0000  0.0000
     1     1    19  0.0000  1.0000  0.0000  1.0000  1.0000  0.0000  1.0000  0.0000  0.0115  0.9885  0.2990  0.7010  0.0000  1.0000  0.8310  0.1690  1.0000  0.0000  1.0000  0.0000
     1     1    20  0.0000  1.0000  0.0000  1.0000  1.0000  0.0000  1.0000  0.0000  0.0000  1.0000  0.3415  0.6585  0.0000  1.0000  0.8910  0.1090  1.0000  0.0000  1.0000  0.0000
     1     1    21  0.0000  1.0000  0.0000  1.0000  1.0000  0.0000  1.0000  0.0000  0.0000  1.0000  0.3735  0.6265  0.0000  1.0000  0.8805  0.1195  1.0000  0.0000  1.0000  0.0000
     1     1    22  0.0000  1.0000  0.0000  1.0000  1.0000  0.0000  1.0000  0.0000  0.0000  1.0000  0.5230  0.4770  0.0000  1.0000  0.9520  0.0480  1.0000  0.0000  1.0000  0.0000
     1     1    23  0.0000  1.0000  0.0000  1.0000  1.0000  0.0000  1.0000  0.0000  0.0000  1.0000  0.5920  0.4080  0.0000  1.0000  0.9490  0.0510  1.0000  0.0000  1.0000  0.0000
     1     1    24  0.0000  1.0000  0.0000  1.0000  1.0000  0.0000  1.0000  0.0000  0.0000  1.0000  0.7375  0.2625  0.0000  1.0000  0.9850  0.0150  1.0000  0.0000  1.0000  0.0000
     1     1    25  0.0000  1.0000  0.0000  1.0000  1.0000  0.0000  1.0000  0.0000  0.0000  1.0000  0.8890  0.1110  0.0000  1.0000  0.9770  0.0230  1.0000  0.0000  1.0000  0.0000
     1     1    26  0.0000  1.0000  0.0000  1.0000  1.0000  0.0000  1.0000  0.0000  0.0000  1.0000  0.9450  0.0550  0.0000  1.0000  1.0000  0.0000  1.0000  0.0000  1.0000  0.0000
     1     1    27  0.0000  1.0000  0.0000  1.0000  1.0000  0.0000  1.0000  0.0000  0.0000  1.0000  1.0000  0.0000  0.0000  1.0000  1.0000  0.0000  1.0000  0.0000  1.0000  0.0000
     1     1    28  0.0000  1.0000  0.0000  1.0000  1.0000  0.0000  1.0000  0.0000  0.0000  1.0000  1.0000  0.0000  0.0000  1.0000  1.0000  0.0000  1.0000  0.0000  1.0000  0.0000
     1     1    29  0.0000  1.0000  0.0000  1.0000  1.0000  0.0000  1.0000  0.0000  0.0000  1.0000  1.0000  0.0000  0.0000  1.0000  1.0000  0.0000  1.0000  0.0000  1.0000  0.0000
     1     1    30  0.0000  1.0000  0.0000  1.0000  1.0000  0.0000  1.0000  0.0000  0.0000  1.0000  1.0000  0.0000  0.0000  1.0000  1.0000  0.0000  1.0000  0.0000  1.0000  0.0000
     1     1    31  0.0000  1.0000  0.0000  1.0000  1.0000  0.0000  1.0000  0.0000  0.0000  1.0000  1.0000  0.0000  0.0000  1.0000  1.0000  0.0000  1.0000  0.0000  1.0000  0.0000
     1     1    32  0.0000  1.0000  0.0000  1.0000  1.0000  0.0000  1.0000  0.0000  0.0000  1.0000  1.0000  0.0000  0.0000  1.0000  1.0000  0.0000  1.0000  0.0000  1.0000  0.0000
     1     1    33  0.0000  1.0000  0.0000  1.0000  1.0000  0.0000  1.0000  0.0000  0.0000  1.0000  1.0000  0.0000  0.0000  1.0000  1.0000  0.0000  1.0000  0.0000  1.0000  0.0000
     1     1    34  0.0000  1.0000  0.0000  1.0000  1.0000  0.0000  1.0000  0.0000  0.0000  1.0000  1.0000  0.0000  0.0000  1.0000  1.0000  0.0000  1.0000  0.0000  1.0000  0.0000
     1     1    35  0.0000  1.0000  0.0000  1.0000  1.0000  0.0000  1.0000  0.0000  0.0000  1.0000  1.0000  0.0000  0.0000  1.0000  1.0000  0.0000  1.0000  0.0000  1.0000  0.0000
     1     1    36  0.0000  1.0000  0.0000  1.0000  1.0000  0.0000  1.0000  0.0000  0.0000  1.0000  1.0000  0.0000  0.0000  1.0000  1.0000  0.0000  1.0000  0.0000  1.0000  0.0000
     1     1    37  0.0000  1.0000  0.0000  1.0000  1.0000  0.0000  1.0000  0.0000  0.0000  1.0000  1.0000  0.0000  0.0000  1.0000  1.0000  0.0000  1.0000  0.0000  1.0000  0.0000
     1     1    38  0.0000  1.0000  0.0000  1.0000  1.0000  0.0000  1.0000  0.0000  0.0000  1.0000  1.0000  0.0000  0.0000  1.0000  1.0000  0.0000  1.0000  0.0000  1.0000  0.0000
     1     1    39  0.0000  1.0000  0.0000  1.0000  1.0000  0.0000  1.0000  0.0000  0.0000  1.0000  1.0000  0.0000  0.0000  1.0000  1.0000  0.0000  1.0000  0.0000  1.0000  0.0000
     1     1    40  0.0000  1.0000  0.0000  1.0000  1.0000  0.0000  1.0000  0.0000  0.0000  1.0000  1.0000  0.0000  0.0000  1.0000  1.0000  0.0000  1.0000  0.0000  1.0000  0.0000
     1     2     0  0.5000  0.5000  0.5000  0.5000  0.5000  0.5000  0.5000  0.5000  0.5000  0.5000  0.5000  0.5000  0.5000  0.5000  0.5000  0.5000  0.5000  0.5000  0.5000  0.5000
     1     2     1  0.4830  0.5170  0.4030  0.5970  0.5485  0.4515  0.4735  0.5265  0.4520  0.5480  0.5470  0.4530  0.5090  0.4910  0.4720  0.5280  0.4510  0.5490  0.4850  0.5150
     1     2     2  0.4510  0.5490  0.3910  0.6090  0.5415  0.4585  0.5620  0.4380  0.5020  0.4980  0.5925  0.4075  0.5345  0.4655  0.5585  0.4415  0.4510  0.5490  0.5810  0.4190
     1     2     3  0.4565  0.5435  0.3415  0.6585  0.6165  0.3835  0.5865  0.4135  0.4280  0.5720  0.7130  0.2870  0.5585  0.4415  0.5910  0.4090  0.5410  0.4590  0.7290  0.2710
     1     2     4  0.5995  0.4005  0.3120  0.6880  0.7380  0.2620  0.8265  0.1735  0.2665  0.7335  0.6925  0.3075  0.6975  0.3025  0.6620  0.3380  0.5820  0.4180  0.9130  0.0870
     1     2     5  0.4875  0.5125  0.2895  0.7105  0.8280  0.1720  0.9080  0.0920  0.3115  0.6885  0.6155  0.3845  0.6640  0.3360  0.6690  0.3310  0.7225  0.2775  0.9485  0.0515
     1     2     6  0.6020  0.3980  0.1460  0.8540  0.9005  0.0995  0.8775  0.1225  0.2285  0.7715  0.6365  0.3635  0.7355  0.2645  0.7495  0.2505  0.7525  0.2475  0.9515  0.0485
     1     2     7  0.6470  0.3530  0.1340  0.8660  0.9075  0.0925  0.9395  0.0605  0.1600  0.8400  0.6790  0.3210  0.6885  0.3115  0.7090  0.2910  0.7310  0.2690  0.9865  0.0135
     1     2     8  0.8430  0.1570  0.1235  0.8765  0.9200  0.0800  1.0000  0.0000  0.1515  0.8485  0.8050  0.1950  0.5350  0.4650  0.6825  0.3175  0.7165  0.2835  1.0000  0.0000
     1     2     9  0.9340  0.0660  0.1035  0.8965  0.9430  0.0570  1.0000  0.0000  0.1335  0.8665  0.9465  0.0535  0.3695  0.6305  0.6810  0.3190  0.7595  0.2405  1.0000  0.0000
     1     2    10  0.9685  0.0315  0.0710  0.9290  0.9835  0.0165  1.0000  0.0000  0.1235  0.8765  0.9855  0.0145  0.2030  0.7970  0.8100  0.1900  0.7720  0.2280  1.0000  0.0000
     1     2    11  1.0000  0.0000  0.0145  0.9855  1.0000  0.0000  1.0000  0.0000  0.0655  0.9345  0.9850  0.0150  0.0640  0.9360  0.8920  0.1080  0.7615  0.2385  1.0000  0.0000
     1     2    12  1.0000  0.0000  0.0000  1.0000  1.0000  0.0000  1.0000  0.0000  0.0840  0.9160  1.0000  0.0000  0.0385  0.9615  0.9475  0.0525  0.8135  0.1865  1.0000  0.0000
     1     2    13  1.0000  0.0000  0.0000  1.0000  1.0000  0.0000  1.0000  0.0000  0.0590  0.9410  1.0000  0.0000  0.0000  1.0000  0.9740  0.0260  0.9160  0.0840  1.0000  0.0000
     1     2    14  1.0000  0.0000  0.0000  1.0000  1.0000  0.0000  1.0000  0.0000  0.0185  0.9815  1.0000  0.0000  0.0000  1.0000  0.9705  0.0295  0.9515  0.0485  1.0000  0.0000
     1     2    15  1.0000  0.0000  0.0000  1.0000  1.0000  0.0000  1.0000  0.0000  0.0140  0.9860  1.0000  0.0000  0.0000  1.0000  1.0000  0.0000  0.9495  0.0505  1.0000  0.0000
     1     2    16  1.0000  0.0000  0.0000  1.0000  1.0000  0.0000  1.0000  0.0000  0.0170  0.9830  1.0000  0.0000  0.0000  1.0000  1.0000  0.0000  0.9840  0.0160  1.0000  0.0000
     1     2    17  1.0000  0.0000  0.0000  1.0000  1.0000  0.0000  1.0000  0.0000  0.0000  1.0000  1.0000  0.0000  0.0000  1.0000  1.0000  0.0000  1.0000  0.0000  1.0000  0.0000
     1     2    18  1.0000  0.0000  0.0000  1.0000  1.0000  0.0000  1.0000  0.0000  0.0000  1.0000  1.0000  0.0000  0.0000  1.0000  1.0000  0.0000  1.0000  0.0000  1.0000  0.0000
     1     2    19  1.0000  0.0000  0.0000  1.0000  1.0000  0.0000  1.0000  0.0000  0.0000  1.0000  1.0000  0.0000  0.0000  1.0000  1.0000  0.0000  1.0000  0.0000  1.0000  0.0000
     1     2    20  1.0000  0.0000  0.0000  1.0000  1.0000  0.0000  1.0000  0.0000  0.0000  1.0000  1.0000  0.0000  0.0000  1.0000  1.0000  0.0000  1.0000  0.0000  1.0000  0.0000
     1     2    21  1.0000  0.0000  0.0000  1.0000  1.0000  0.0000  1.0000  0.0000  0.0000  1.0000  1.0000  0.0000  0.0000  1.0000  1.0000  0.0000  1.0000  0.0000  1.0000  0.0000
     1     2    22  1.0000  0.0000  0.0000  1.0000  1.0000  0.0000  1.0000  0.0000  0.0000  1.0000  1.0000  0.0000  0.0000  1.0000  1.0000  0.0000  1.0000  0.0000  1.0000  0.0000
     1     2    23  1.0000  0.0000  0.0000  1.0000  1.0000  0.0000  1.0000  0.0000  0.0000  1.0000  1.0000  0.0000  0.0000  1.0000  1.0000  0.0000  1.0000  0.0000  1.0000  0.0000
     1     2    24  1.0000  0.0000  0.0000  1.0000  1.0000  0.0000  1.0000  0.0000  0.0000  1.0000  1.0000  0.0000  0.0000  1.0000  1.0000  0.0000  1.0000  0.0000  1.0000  0.0000
     1     2    25  1.0000  0.0000  0.0000  1.0000  1.0000  0.0000  1.0000  0.0000  0.0000  1.0000  1.0000  0.0000  0.0000  1.0000  1.0000  0.0000  1.0000  0.0000  1.0000  0.0000
     1     2    26  1.0000  0.0000  0.0000  1.0000  1.0000  0.0000  1.0000  0.0000  0.0000  1.0000  1.0000  0.0000  0.0000  1.0000  1.0000  0.0000  1.0000  0.0000  1.0000  0.0000
     1     2    27  1.0000  0.0000  0.0000  1.0000  1.0000  0.0000  1.0000  0.0000  0.0000  1.0000  1.0000  0.0000  0.0000  1.0000  1.0000  0.0000  1.0000  0.0000  1.0000  0.0000
     1     2    28  1.0000  0.0000  0.0000  1.0000  1.0000  0.0000  1.0000  0.0000  0.0000  1.0000  1.0000  0.0000  0.0000  1.0000  1.0000  0.0000  1.0000  0.0000  1.0000  0.0000
     1     2    29  1.0000  0.0000  0.0000  1.0000  1.0000  0.0000  1.0000  0.0000  0.0000  1.0000  1.0000  0.0000  0.0000  1.0000  1.0000  0.0000  1.0000  0.0000  1.0000  0.0000
     1     2    30  1.0000  0.0000  0.0000  1.0000  1.0000  0.0000  1.0000  0.0000  0.0000  1.0000  1.0000  0.0000  0.0000  1.0000  1.0000  0.0000  1.0000  0.0000  1.0000  0.0000
     1     2    31  1.0000  0.0000  0.0000  1.0000  1.0000  0.0000  1.0000  0.0000  0.0000  1.0000  1.0000  0.0000  0.0000  1.0000  1.0000  0.0000  1.0000  0.0000  1.0000  0.0000
     1     2    32  1.0000  0.0000  0.0000  1.0000  1.0000  0.0000  1.0000  0.0000  0.0000  1.0000  1.0000  0.0000  0.0000  1.0000  1.0000  0.0000  1.0000  0.0000  1.0000  0.0000
     1     2    33  1.0000  0.0000  0.0000  1.0000  1.0000  0.0000  1.0000  0.0000  0.0000  1.0000  1.0000  0.0000  0.0000  1.0000  1.0000  0.0000  1.0000  0.0000  1.0000  0.0000
     1     2    34  1.0000  0.0000  0.0000  1.0000  1.0000  0.0000  1.0000  0.0000  0.0000  1.0000  1.0000  0.0000  0.0000  1.0000  1.0000  0.0000  1.0000  0.0000  1.0000  0.0000
     1     2    35  1.0000  0.0000  0.0000  1.0000  1.0000  0.0000  1.0000  0.0000  0.0000  1.0000  1.0000  0.0000  0.0000  1.0000  1.0000  0.0000  1.0000  0.0000  1.0000  0.0000
     1     2    36  1.0000  0.0000  0.0000  1.0000  1.0000  0.0000  1.0000  0.0000  0.0000  1.0000  1.0000  0.0000  0.0000  1.0000  1.0000  0.0000  1.0000  0.0000  1.0000  0.0000
     1     2    37  1.0000  0.0000  0.0000  1.0000  1.0000  0.0000  1.0000  0.0000  0.0000  1.0000  1.0000  0.0000  0.0000  1.0000  1.0000  0.0000  1.0000  0.0000  1.0000  0.0000
     1     2    38  1.0000  0.0000  0.0000  1.0000  1.0000  0.0000  1.0000  0.0000  0.0000  1.0000  1.0000  0.0000  0.0000  1.0000  1.0000  0.0000  1.0000  0.0000  1.0000  0.0000
     1     2    39  1.0000  0.0000  0.0000  1.0000  1.0000  0.0000  1.0000  0.0000  0.0000  1.0000  1.0000  0.0000  0.0000  1.0000  1.0000  0.0000  1.0000  0.0000  1.0000  0.0000
     1     2    40  1.0000  0.0000  0.0000  1.0000  1.0000  0.0000  1.0000  0.0000  0.0000  1.0000  1.0000  0.0000  0.0000  1.0000  1.0000  0.0000  1.0000  0.0000  1.0000  0.0000
     1     3     0  0.5000  0.5000  0.5000  0.5000  0.5000  0.5000  0.5000  0.5000  0.5000  0.5000  0.5000  0.5000  0.5000  0.5000  0.5000  0.5000  0.5000  0.5000  0.5000  0.5000
     1     3     1  0.4385  0.5615  0.4515  0.5485  0.5235  0.4765  0.4675  0.5325  0.4215  0.5785  0.5230  0.4770  0.5700  0.4300  0.4515  0.5485  0.5250  0.4750  0.6045  0.3955
     1     3     2  0.5140  0.4860  0.4970  0.5030  0.5060  0.4940  0.5415  0.4585  0.2585  0.7415  0.5175  0.4825  0.3885  0.6115  0.5150  0.4850  0.6075  0.3925  0.6885  0.3115
     1     3     3  0.5925  0.4075  0.3540  0.6460  0.3995  0.6005  0.5670  0.4330  0.1650  0.8350  0.7785  0.2215  0.3840  0.6160  0.5320  0.4680  0.7605  0.2395  0.8570  0.1430
     1     3     4  0.7915  0.2085  0.3090  0.6910  0.2505  0.7495  0.6090  0.3910  0.0975  0.9025  0.8890  0.1110  0.4030  0.5970  0.5705  0.4295  0.7565  0.2435  0.9715  0.0285
     1     3     5  0.8500  0.1500  0.2370  0.7630  0.2045  0.7955  0.6945  0.3055  0.0360  0.9640  0.9690  0.0310  0.3810  0.6190  0.4930  0.5070  0.7925  0.2075  1.0000  0.0000
     1     3     6  0.8880  0.1120  0.1280  0.8720  0.1750  0.8250  0.6690  0.3310  0.0195  0.9805  0.9860  0.0140  0.2455  0.7545  0.4640  0.5360  0.8490  0.1510  1.0000  0.0000
     1     3     7  0.9830  0.0170  0.0620  0.9380  0.1730  0.8270  0.6875  0.3125  0.0000  1.0000  1.0000  0.0000  0.1725  0.8275  0.4985  0.5015  0.8090  0.1910  1.0000  0.0000
     1     3     8  1.0000  0.0000  0.0330  0.9670  0.1240  0.8760  0.8065  0.1935  0.0000  1.0000  1.0000  0.0000  0.0790  0.9210  0.5500  0.4500  0.8905  0.1095  1.0000  0.0000
     1     3     9  1.0000  0.0000  0.0185  0.9815  0.1740  0.8260  0.8230  0.1770  0.0000  1.0000  1.0000  0.0000  0.0285  0.9715  0.5950  0.4050  0.8655  0.1345  1.0000  0.0000
     1     3    10  1.0000  0.0000  0.0000  1.0000  0.1465  0.8535  0.9065  0.0935  0.0000  1.0000  1.0000  0.0000  0.0000  1.0000  0.5310  0.4690  0.9625  0.0375  1.0000  0.0000
     1     3    11  1.0000  0.0000  0.0000  1.0000  0.0965  0.9035  0.9260  0.0740  0.0000  1.0000  1.0000  0.0000  0.0000  1.0000  0.5420  0.4580  0.9500  0.0500  1.0000  0.0000
     1     3    12  1.0000  0.0000  0.0000  1.0000  0.1395  0.8605  0.9220  0.0780  0.0000  1.0000  1.0000  0.0000  0.0000  1.0000  0.4610  0.5390  0.9560  0.0440  1.0000  0.0000
     1     3    13  1.0000  0.0000  0.0000  1.0000  0.1165  0.8835  0.9655  0.0345  0.0000  1.0000  1.0000  0.0000  0.0000  1.0000  0.4280  0.5720  0.9285  0.0715  1.0000  0.0000
     1     3    14  1.0000  0.0000  0.0000  1.0000  0.0865  0.9135  0.9735  0.0265  0.0000  1.0000  1.0000  0.0000  0.0000  1.0000  0.4160  0.5840  0.9825  0.0175  1.0000  0.0000
     1     3    15  1.0000  0.0000  0.0000  1.0000  0.0895  0.9105  0.9870  0.0130  0.0000  1.0000  1.0000  0.0000  0.0000  1.0000  0.3540  0.6460  1.0000  0.0000  1.0000  0.0000
     1     3    16  1.0000  0.0000  0.0000  1.0000  0.0330  0.9670  1.0000  0.0000  0.0000  1.0000  1.0000  0.0000  0.0000  1.0000  0.4350  0.5650  1.0000  0.0000  1.0000  0.0000
     1     3    17  1.0000  0.0000  0.0000  1.0000  0.0200  0.9800  1.0000  0.0000  0.0000  1.0000  1.0000  0.0000  0.0000  1.0000  0.4365  0.5635  1.0000  0.0000  1.0000  0.0000
     1     3    18  1.0000  0.0000  0.0000  1.0000  0.0000  1.0000  1.0000  0.0000  0.0000  1.0000  1.0000  0.0000  0.0000  1.0000  0.4505  0.5495  1.0000  0.0000  1.0000  0.0000
     1     3    19  1.0000  0.0000  0.0000  1.0000  0.0000  1.0000  1.0000  0.0000  0.0000  1.0000  1.0000  0.0000  0.0000  1.0000  0.5020  0.4980  1.0000  0.0000  1.0000  0.0000
     1     3    20  1.0000  0.0000  0.0000  1.0000  0.0000  1.0000  1.0000  0.0000  0.0000  1.0000  1.0000  0.0000  0.0000  1.0000  0.5365  0.4635  1.0000  0.0000  1.0000  0.0000
     1     3    21  1.0000  0.0000  0.0000  1.0000  0.0000  1.0000  1.0000  0.0000  0.0000  1.0000  1.0000  0.0000  0.0000  1.0000  0.6480  0.3520  1.0000  0.0000  1.0000  0.0000
     1     3    22  1.0000  0.0000  0.0000  1.0000  0.0000  1.0000  1.0000  0.0000  0.0000  1.0000  1.0000  0.0000  0.0000  1.0000  0.6885  0.3115  1.0000  0.0000  1.0000  0.0000
     1     3    23  1.0000  0.0000  0.0000  1.0000  0.0000  1.0000  1.0000  0.0000  0.0000  1.0000  1.0000  0.0000  0.0000  1.0000  0.6935  0.3065  1.0000  0.0000  1.0000  0.0000
     1     3    24  1.0000  0.0000  0.0000  1.0000  0.0000  1.0000  1.0000  0.0000  0.0000  1.0000  1.0000  0.0000  0.0000  1.0000  0.7790  0.2210  1.0000  0.0000  1.0000  0.0000
     1     3    25  1.0000  0.0000  0.0000  1.0000  0.0000  1.0000  1.0000  0.0000  0.0000  1.0000  1.0000  0.0000  0.0000  1.0000  0.9095  0.0905  1.0000  0.0000  1.0000  0.0000
     1     3    26  1.0000  0.0000  0.0000  1.0000  0.0000  1.0000  1.0000  0.0000  0.0000  1.0000  1.0000  0.0000  0.0000  1.0000  0.9830  0.0170  1.0000  0.0000  1.0000  0.0000
     1     3    27  1.0000  0.0000  0.0000  1.0000  0.0000  1.0000  1.0000  0.0000  0.0000  1.0000  1.0000  0.0000  0.0000  1.0000  0.9845  0.0155  1.0000  0.0000  1.0000  0.0000
     1     3    28  1.0000  0.0000  0.0000  1.0000  0.0000  1.0000  1.0000  0.0000  0.0000  1.0000  1.0000  0.0000  0.0000  1.0000  1.0000  0.0000  1.0000  0.0000  1.0000  0.0000
     1     3    29  1.0000  0.0000  0.0000  1.0000  0.0000  1.0000  1.0000  0.0000  0.0000  1.0000  1.0000  0.0000  0.0000  1.0000  1.0000  0.0000  1.0000  0.0000  1.0000  0.0000
     1     3    30  1.0000  0.0000  0.0000  1.0000  0.0000  1.0000  1.0000  0.0000  0.0000  1.0000  1.0000  0.0000  0.0000  1.0000  1.0000  0.0000  1.0000  0.0000  1.0000  0.0000
     1     3    31  1.0000  0.0000  0.0000  1.0000  0.0000  1.0000  1.0000  0.0000  0.0000  1.0000  1.0000  0.0000  0.0000  1.0000  1.0000  0.0000  1.0000  0.0000  1.0000  0.0000
     1     3    32  1.0000  0.0000  0.0000  1.0000  0.0000  1.0000  1.0000  0.0000  0.0000  1.0000  1.0000  0.0000  0.0000  1.0000  1.0000  0.0000  1.0000  0.0000  1.0000  0.0000
     1     3    33  1.0000  0.0000  0.0000  1.0000  0.0000  1.0000  1.0000  0.0000  0.0000  1.0000  1.0000  0.0000  0.0000  1.0000  1.0000  0.0000  1.0000  0.0000  1.0000  0.0000
     1     3    34  1.0000  0.0000  0.0000  1.0000  0.0000  1.0000  1.0000  0.0000  0.0000  1.0000  1.0000  0.0000  0.0000  1.0000  1.0000  0.0000  1.0000  0.0000  1.0000  0.0000
     1     3    35  1.0000  0.0000  0.0000  1.0000  0.0000  1.0000  1.0000  0.0000  0.0000  1.0000  1.0000  0.0000  0.0000  1.0000  1.0000  0.0000  1.0000  0.0000  1.0000  0.0000
     1     3    36  1.0000  0.0000  0.0000  1.0000  0.0000  1.0000  1.0000  0.0000  0.0000  1.0000  1.0000  0.0000  0.0000  1.0000  1.0000  0.0000  1.0000  0.0000  1.0000  0.0000
     1     3    37  1.0000  0.0000  0.0000  1.0000  0.0000  1.0000  1.0000  0.0000  0.0000  1.0000  1.0000  0.0000  0.0000  1.0000  1.0000  0.0000  1.0000  0.0000  1.0000  0.0000
     1     3    38  1.0000  0.0000  0.0000  1.0000  0.0000  1.0000  1.0000  0.0000  0.0000  1.0000  1.0000  0.0000  0.0000  1.0000  1.0000  0.0000  1.0000  0.0000  1.0000  0.0000
     1     3    39  1.0000  0.0000  0.0000  1.0000  0.0000  1.0000  1.0000  0.0000  0.0000  1.0000  1.0000  0.0000  0.0000  1.0000  1.0000  0.0000  1.0000  0.0000  1.0000  0.0000
     1     3    40  1.0000  0.0000  0.0000  1.0000  0.0000  1.0000  1.0000  0.0000  0.0000  1.0000  1.0000  0.0000  0.0000  1.0000  1.0000  0.0000  1.0000  0.0000  1.0000  0.0000
     1     4     0  0.5000  0.5000  0.5000  0.5000  0.5000  0.5000  0.5000  0.5000  0.5000  0.5000  0.5000  0.5000  0.5000  0.5000  0.5000  0.5000  0.5000  0.5000  0.5000  0.5000
     1     4     1  0.5165  0.4835  0.3930  0.6070  0.4650  0.5350  0.5125  0.4875  0.3180  0.6820  0.5560  0.4440  0.4820  0.5180  0.4730  0.5270  0.5470  0.4530  0.5215  0.4785
     1     4     2  0.4500  0.5500  0.2195  0.7805  0.5500  0.4500  0.5420  0.4580  0.3480  0.6520  0.4470  0.5530  0.3955  0.6045  0.3640  0.6360  0.5675  0.4325  0.4400  0.5600
     1     4     3  0.5325  0.4675  0.2025  0.7975  0.5845  0.4155  0.5245  0.4755  0.3030  0.6970  0.4780  0.5220  0.3345  0.6655  0.3450  0.6550  0.6445  0.3555  0.5535  0.4465
     1     4     4  0.6700  0.3300  0.1315  0.8685  0.6910  0.3090  0.5340  0.4660  0.1420  0.8580  0.6975  0.3025  0.2235  0.7765  0.4040  0.5960  0.7390  0.2610  0.7330  0.2670
     1     4     5  0.9560  0.0440  0.0525  0.9475  0.8865  0.1135  0.2820  0.7180  0.0940  0.9060  0.9360  0.0640  0.1040  0.8960  0.5235  0.4765  0.8720  0.1280  0.8880  0.1120
     1     4     6  1.0000  0.0000  0.0330  0.9670  0.9130  0.0870  0.1515  0.8485  0.0000  1.0000  1.0000  0.0000  0.0830  0.9170  0.4695  0.5305  0.8490  0.1510  1.0000  0.0000
     1     4     7  1.0000  0.0000  0.0180  0.9820  0.9370  0.0630  0.0150  0.9850  0.0000  1.0000  1.0000  0.0000  0.0305  0.9695  0.3725  0.6275  0.9310  0.0690  1.0000  0.0000
     1     4     8  1.0000  0.0000  0.0000  1.0000  1.0000  0.0000  0.0000  1.0000  0.0000  1.0000  1.0000  0.0000  0.0000  1.0000  0.4010  0.5990  1.0000  0.0000  1.0000  0.0000
     1     4     9  1.0000  0.0000  0.0000  1.0000  1.0000  0.0000  0.0000  1.0000  0.0000  1.0000  1.0000  0.0000  0.0000  1.0000  0.4275  0.5725  1.0000  0.0000  1.0000  0.0000
     1     4    10  1.0000  0.0000  0.0000  1.0000  1.0000  0.0000  0.0000  1.0000  0.0000  1.0000  1.0000  0.0000  0.0000  1.0000  0.5015  0.4985  1.0000  0.0000  1.0000  0.0000
     1     4    11  1.0000  0.0000  0.0000  1.0000  1.0000  0.0000  0.0000  1.0000  0.0000  1.0000  1.0000  0.0000  0.0000  1.0000  0.5095  0.4905  1.0000  0.0000  1.0000  0.0000
     1     4    12  1.0000  0.0000  0.0000  1.0000  1.0000  0.0000  0.0000  1.0000  0.0000  1.0000  1.0000  0.0000  0.0000  1.0000  0.5740  0.4260  1.0000  0.0000  1.0000  0.0000
     1     4    13  1.0000  0.0000  0.0000  1.0000  1.0000  0.0000  0.0000  1.0000  0.0000  1.0000  1.0000  0.0000  0.0000  1.0000  0.6085  0.3915  1.0000  0.0000  1.0000  0.0000
     1     4    14  1.0000  0.0000  0.0000  1.0000  1.0000  0.0000  0.0000  1.0000  0.0000  1.0000  1.0000  0.0000  0.0000  1.0000  0.5845  0.4155  1.0000  0.0000  1.0000  0.0000
     1     4    15  1.0000  0.0000  0.0000  1.0000  1.0000  0.0000  0.0000  1.0000  0.0000  1.0000  1.0000  0.0000  0.0000  1.0000  0.6790  0.3210  1.0000  0.0000  1.0000  0.0000
     1     4    16  1.0000  0.0000  0.0000  1.0000  1.0000  0.0000  0.0000  1.0000  0.0000  1.0000  1.0000  0.0000  0.0000  1.0000  0.6985  0.3015  1.0000  0.0000  1.0000  0.0000
     1     4    17  1.0000  0.0000  0.0000  1.0000  1.0000  0.0000  0.0000  1.0000  0.0000  1.0000  1.0000  0.0000  0.0000  1.0000  0.7320  0.2680  1.0000  0.0000  1.0000  0.0000
     1     4    18  1.0000  0.0000  0.0000  1.0000  1.0000  0.0000  0.0000  1.0000  0.0000  1.0000  1.0000  0.0000  0.0000  1.0000  0.8440  0.1560  1.0000  0.0000  1.0000  0.0000
     1     4    19  1.0000  0.0000  0.0000  1.0000  1.0000  0.0000  0.0000  1.0000  0.0000  1.0000  1.0000  0.0000  0.0000  1.0000  0.8795  0.1205  1.0000  0.0000  1.0000  0.0000
     1     4    20  1.0000  0.0000  0.0000  1.0000  1.0000  0.0000  0.0000  1.0000  0.0000  1.0000  1.0000  0.0000  0.0000  1.0000  0.8080  0.1920  1.0000  0.0000  1.0000  0.0000
     1     4    21  1.0000  0.0000  0.0000  1.0000  1.0000  0.0000  0.0000  1.0000  0.0000  1.0000  1.0000  0.0000  0.0000  1.0000  0.7690  0.2310  1.0000  0.0000  1.0000  0.0000
     1     4    22  1.0000  0.0000  0.0000  1.0000  1.0000  0.0000  0.0000  1.0000  0.0000  1.0000  1.0000  0.0000  0.0000  1.0000  0.7460  0.2540  1.0000  0.0000  1.0000  0.0000
     1     4    23  1.0000  0.0000  0.0000  1.0000  1.0000  0.0000  0.0000  1.0000  0.0000  1.0000  1.0000  0.0000  0.0000  1.0000  0.7135  0.2865  1.0000  0.0000  1.0000  0.0000
     1     4    24  1.0000  0.0000  0.0000  1.0000  1.0000  0.0000  0.0000  1.0000  0.0000  1.0000  1.0000  0.0000  0.0000  1.0000  0.7345  0.2655  1.0000  0.0000  1.0000  0.0000
     1     4    25  1.0000  0.0000  0.0000  1.0000  1.0000  0.0000  0.0000  1.0000  0.0000  1.0000  1.0000  0.0000  0.0000  1.0000  0.6040  0.3960  1.0000  0.0000  1.0000  0.0000
     1     4    26  1.0000  0.0000  0.0000  1.0000  1.0000  0.0000  0.0000  1.0000  0.0000  1.0000  1.0000  0.0000  0.0000  1.0000  0.5010  0.4990  1.0000  0.0000  1.0000  0.0000
     1     4    27  1.0000  0.0000  0.0000  1.0000  1.0000  0.0000  0.0000  1.0000  0.0000  1.0000  1.0000  0.0000  0.0000  1.0000  0.2815  0.7185  1.0000  0.0000  1.0000  0.0000
     1     4    28  1.0000  0.0000  0.0000  1.0000  1.0000  0.0000  0.0000  1.0000  0.0000  1.0000  1.0000  0.0000  0.0000  1.0000  0.1960  0.8040  1.0000  0.0000  1.0000  0.0000
     1     4    29  1.0000  0.0000  0.0000  1.0000  1.0000  0.0000  0.0000  1.0000  0.0000  1.0000  1.0000  0.0000  0.0000  1.0000  0.0665  0.9335  1.0000  0.0000  1.0000  0.0000
     1     4    30  1.0000  0.0000  0.0000  1.0000  1.0000  0.0000  0.0000  1.0000  0.0000  1.0000  1.0000  0.0000  0.0000  1.0000  0.0835  0.9165  1.0000  0.0000  1.0000  0.0000
     1     4    31  1.0000  0.0000  0.0000  1.0000  1.0000  0.0000  0.0000  1.0000  0.0000  1.0000  1.0000  0.0000  0.0000  1.0000  0.0485  0.9515  1.0000  0.0000  1.0000  0.0000
     1     4    32  1.0000  0.0000  0.0000  1.0000  1.0000  0.0000  0.0000  1.0000  0.0000  1.0000  1.0000  0.0000  0.0000  1.0000  0.0335  0.9665  1.0000  0.0000  1.0000  0.0000
     1     4    33  1.0000  0.0000  0.0000  1.0000  1.0000  0.0000  0.0000  1.0000  0.0000  1.0000  1.0000  0.0000  0.0000  1.0000  0.0170  0.9830  1.0000  0.0000  1.0000  0.0000
     1     4    34  1.0000  0.0000  0.0000  1.0000  1.0000  0.0000  0.0000  1.0000  0.0000  1.0000  1.0000  0.0000  0.0000  1.0000  0.0000  1.0000  1.0000  0.0000  1.0000  0.0000
     1     4    35  1.0000  0.0000  0.0000  1.0000  1.0000  0.0000  0.0000  1.0000  0.0000  1.0000  1.0000  0.0000  0.0000  1.0000  0.0000  1.0000  1.0000  0.0000  1.0000  0.0000
     1     4    36  1.0000  0.0000  0.0000  1.0000  1.0000  0.0000  0.0000  1.0000  0.0000  1.0000  1.0000  0.0000  0.0000  1.0000  0.0000  1.0000  1.0000  0.0000  1.0000  0.0000
     1     4    37  1.0000  0.0000  0.0000  1.0000  1.0000  0.0000  0.0000  1.0000  0.0000  1.0000  1.0000  0.0000  0.0000  1.0000  0.0000  1.0000  1.0000  0.0000  1.0000  0.0000
     1     4    38  1.0000  0.0000  0.0000  1.0000  1.0000  0.0000  0.0000  1.0000  0.0000  1.0000  1.0000  0.0000  0.0000  1.0000  0.0000  1.0000  1.0000  0.0000  1.0000  0.0000
     1     4    39  1.0000  0.0000  0.0000  1.0000  1.0000  0.0000  0.0000  1.0000  0.0000  1.0000  1.0000  0.0000  0.0000  1.0000  0.0000  1.0000  1.0000  0.0000  1.0000  0.0000
     1     4    40  1.0000  0.0000  0.0000  1.0000  1.0000  0.0000  0.0000  1.0000  0.0000  1.0000  1.0000  0.0000  0.0000  1.0000  0.0000  1.0000  1.0000  0.0000  1.0000  0.0000
     1     5     0  0.5000  0.5000  0.5000  0.5000  0.5000  0.5000  0.5000  0.5000  0.5000  0.5000  0.5000  0.5000  0.5000  0.5000  0.5000  0.5000  0.5000  0.5000  0.5000  0.5000
     1     5     1  0.4570  0.5430  0.3165  0.6835  0.4170  0.5830  0.6875  0.3125  0.5350  0.4650  0.5095  0.4905  0.4455  0.5545  0.5280  0.4720  0.4260  0.5740  0.4375  0.5625
     1     5     2  0.4590  0.5410  0.2490  0.7510  0.3365  0.6635  0.7275  0.2725  0.4730  0.5270  0.6785  0.3215  0.3030  0.6970  0.5015  0.4985  0.5965  0.4035  0.4745  0.5255
     1     5     3  0.4775  0.5225  0.1370  0.8630  0.2695  0.7305  0.7575  0.2425  0.4430  0.5570  0.7610  0.2390  0.2070  0.7930  0.6155  0.3845  0.7505  0.2495  0.4445  0.5555
     1     5     4  0.7515  0.2485  0.0870  0.9130  0.2080  0.7920  0.7845  0.2155  0.4845  0.5155  0.8870  0.1130  0.0935  0.9065  0.5510  0.4490  0.8640  0.1360  0.4815  0.5185
     1     5     5  0.8650  0.1350  0.0525  0.9475  0.1810  0.8190  0.7910  0.2090  0.4590  0.5410  0.9665  0.0335  0.0700  0.9300  0.4700  0.5300  0.8880  0.1120  0.6910  0.3090
     1     5     6  0.9845  0.0155  0.0000  1.0000  0.0790  0.9210  0.8615  0.1385  0.4485  0.5515  0.9840  0.0160  0.0000  1.0000  0.4960  0.5040  0.9100  0.0900  0.7810  0.2190
     1     5     7  1.0000  0.0000  0.0000  1.0000  0.0950  0.9050  0.9635  0.0365  0.3240  0.6760  1.0000  0.0000  0.0000  1.0000  0.4445  0.5555  0.9665  0.0335  0.8380  0.1620
     1     5     8  1.0000  0.0000  0.0000  1.0000  0.0750  0.9250  1.0000  0.0000  0.2355  0.7645  1.0000  0.0000  0.0000  1.0000  0.2820  0.7180  0.9500  0.0500  0.9240  0.0760
     1     5     9  1.0000  0.0000  0.0000  1.0000  0.0515  0.9485  1.0000  0.0000  0.1000  0.9000  1.0000  0.0000  0.0000  1.0000  0.3880  0.6120  0.9730  0.0270  1.0000  0.0000
     1     5    10  1.0000  0.0000  0.0000  1.0000  0.0490  0.9510  1.0000  0.0000  0.0130  0.9870  1.0000  0.0000  0.0000  1.0000  0.5175  0.4825  0.9850  0.0150  1.0000  0.0000
     1     5    11  1.0000  0.0000  0.0000  1.0000  0.0975  0.9025  1.0000  0.0000  0.0000  1.0000  1.0000  0.0000  0.0000  1.0000  0.5075  0.4925  0.9720  0.0280  1.0000  0.0000
     1     5    12  1.0000  0.0000  0.0000  1.0000  0.0945  0.9055  1.0000  0.0000  0.0000  1.0000  1.0000  0.0000  0.0000  1.0000  0.4025  0.5975  0.9105  0.0895  1.0000  0.0000
     1     5    13  1.0000  0.0000  0.0000  1.0000  0.1370  0.8630  1.0000  0.0000  0.0000  1.0000  1.0000  0.0000  0.0000  1.0000  0.4005  0.5995  0.8835  0.1165  1.0000  0.0000
     1     5    14  1.0000  0.0000  0.0000  1.0000  0.0880  0.9120  1.0000  0.0000  0.0000  1.0000  1.0000  0.0000  0.0000  1.0000  0.4430  0.5570  0.8780  0.1220  1.0000  0.0000
     1     5    15  1.0000  0.0000  0.0000  1.0000  0.0495  0.9505  1.0000  0.0000  0.0000  1.0000  1.0000  0.0000  0.0000  1.0000  0.4480  0.5520  0.8780  0.1220  1.0000  0.0000
     1     5    16  1.0000  0.0000  0.0000  1.0000  0.0385  0.9615  1.0000  0.0000  0.0000  1.0000  1.0000  0.0000  0.0000  1.0000  0.4710  0.5290  0.9155  0.0845  1.0000  0.0000
     1     5    17  1.0000  0.0000  0.0000  1.0000  0.0340  0.9660  1.0000  0.0000  0.0000  1.0000  1.0000  0.0000  0.0000  1.0000  0.4555  0.5445  0.9405  0.0595  1.0000  0.0000
     1     5    18  1.0000  0.0000  0.0000  1.0000  0.0300  0.9700  1.0000  0.0000  0.0000  1.0000  1.0000  0.0000  0.0000  1.0000  0.4650  0.5350  0.9575  0.0425  1.0000  0.0000
     1     5    19  1.0000  0.0000  0.0000  1.0000  0.0195  0.9805  1.0000  0.0000  0.0000  1.0000  1.0000  0.0000  0.0000  1.0000  0.4995  0.5005  0.9235  0.0765  1.0000  0.0000
     1     5    20  1.0000  0.0000  0.0000  1.0000  0.0350  0.9650  1.0000  0.0000  0.0000  1.0000  1.0000  0.0000  0.0000  1.0000  0.4390  0.5610  0.9155  0.0845  1.0000  0.0000
     1     5    21  1.0000  0.0000  0.0000  1.0000  0.0145  0.9855  1.0000  0.0000  0.0000  1.0000  1.0000  0.0000  0.0000  1.0000  0.3690  0.6310  0.9305  0.0695  1.0000  0.0000
     1     5    22  1.0000  0.0000  0.0000  1.0000  0.0195  0.9805  1.0000  0.0000  0.0000  1.0000  1.0000  0.0000  0.0000  1.0000  0.3265  0.6735  0.9650  0.0350  1.0000  0.0000
     1     5    23  1.0000  0.0000  0.0000  1.0000  0.0000  1.0000  1.0000  0.0000  0.0000  1.0000  1.0000  0.0000  0.0000  1.0000  0.1295  0.8705  1.0000  0.0000  1.0000  0.0000
     1     5    24  1.0000  0.0000  0.0000  1.0000  0.0000  1.0000  1.0000  0.0000  0.0000  1.0000  1.0000  0.0000  0.0000  1.0000  0.0530  0.9470  1.0000  0.0000  1.0000  0.0000
     1     5    25  1.0000  0.0000  0.0000  1.0000  0.0000  1.0000  1.0000  0.0000  0.0000  1.0000  1.0000  0.0000  0.0000  1.0000  0.0160  0.9840  1.0000  0.0000  1.0000  0.0000
     1     5    26  1.0000  0.0000  0.0000  1.0000  0.0000  1.0000  1.0000  0.0000  0.0000  1.0000  1.0000  0.0000  0.0000  1.0000  0.0000  1.0000  1.0000  0.0000  1.0000  0.0000
     1     5    27  1.0000  0.0000  0.0000  1.0000  0.0000  1.0000  1.0000  0.0000  0.0000  1.0000  1.0000  0.0000  0.0000  1.0000  0.0000  1.0000  1.0000  0.0000  1.0000  0.0000
     1     5    28  1.0000  0.0000  0.0000  1.0000  0.0000  1.0000  1.0000  0.0000  0.0000  1.0000  1.0000  0.0000  0.0000  1.0000  0.0000  1.0000  1.0000  0.0000  1.0000  0.0000
     1     5    29  1.0000  0.0000  0.0000  1.0000  0.0000  1.0000  1.0000  0.0000  0.0000  1.0000  1.0000  0.0000  0.0000  1.0000  0.0000  1.0000  1.0000  0.0000  1.0000  0.0000
     1     5    30  1.0000  0.0000  0.0000  1.0000  0.0000  1.0000  1.0000  0.0000  0.0000  1.0000  1.0000  0.0000  0.0000  1.0000  0.0000  1.0000  1.0000  0.0000  1.0000  0.0000
     1     5    31  1.0000  0.0000  0.0000  1.0000  0.0000  1.0000  1.0000  0.0000  0.0000  1.0000  1.0000  0.0000  0.0000  1.0000  0.0000  1.0000  1.0000  0.0000  1.0000  0.0000
     1     5    32  1.0000  0.0000  0.0000  1.0000  0.0000  1.0000  1.0000  0.0000  0.0000  1.0000  1.0000  0.0000  0.0000  1.0000  0.0000  1.0000  1.0000  0.0000  1.0000  0.0000
     1     5    33  1.0000  0.0000  0.0000  1.0000  0.0000  1.0000  1.0000  0.0000  0.0000  1.0000  1.0000  0.0000  0.0000  1.0000  0.0000  1.0000  1.0000  0.0000  1.0000  0.0000
     1     5    34  1.0000  0.0000  0.0000  1.0000  0.0000  1.0000  1.0000  0.0000  0.0000  1.0000  1.0000  0.0000  0.0000  1.0000  0.0000  1.0000  1.0000  0.0000  1.0000  0.0000
     1     5    35  1.0000  0.0000  0.0000  1.0000  0.0000  1.0000  1.0000  0.0000  0.0000  1.0000  1.0000  0.0000  0.0000  1.0000  0.0000  1.0000  1.0000  0.0000  1.0000  0.0000
     1     5    36  1.0000  0.0000  0.0000  1.0000  0.0000  1.0000  1.0000  0.0000  0.0000  1.0000  1.0000  0.0000  0.0000  1.0000  0.0000  1.0000  1.0000  0.0000  1.0000  0.0000
     1     5    37  1.0000  0.0000  0.0000  1.0000  0.0000  1.0000  1.0000  0.0000  0.0000  1.0000  1.0000  0.0000  0.0000  1.0000  0.0000  1.0000  1.0000  0.0000  1.0000  0.0000
     1     5    38  1.0000  0.0000  0.0000  1.0000  0.0000  1.0000  1.0000  0.0000  0.0000  1.0000  1.0000  0.0000  0.0000  1.0000  0.0000  1.0000  1.0000  0.0000  1.0000  0.0000
     1     5    39  1.0000  0.0000  0.0000  1.0000  0.0000  1.0000  1.0000  0.0000  0.0000  1.0000  1.0000  0.0000  0.0000  1.0000  0.0000  1.0000  1.0000  0.0000  1.0000  0.0000
     1     5    40  1.0000  0.0000  0.0000  1.0000  0.0000  1.0000  1.0000  0.0000  0.0000  1.0000  1.0000  0.0000  0.0000  1.0000  0.0000  1.0000  1.0000  0.0000  1.0000  0.0000
     1     6     0  0.5000  0.5000  0.5000  0.5000  0.5000  0.5000  0.5000  0.5000  0.5000  0.5000  0.5000  0.5000  0.5000  0.5000  0.5000  0.5000  0.5000  0.5000  0.5000  0.5000
     1     6     1  0.4220  0.5780  0.4335  0.5665  0.4935  0.5065  0.5010  0.4990  0.4970  0.5030  0.4030  0.5970  0.4225  0.5775  0.5200  0.4800  0.4135  0.5865  0.4830  0.5170
     1     6     2  0.5280  0.4720  0.3490  0.6510  0.5635  0.4365  0.4610  0.5390  0.3995  0.6005  0.4430  0.5570  0.4050  0.5950  0.4295  0.5705  0.4925  0.5075  0.4990  0.5010
     1     6     3  0.4100  0.5900  0.2935  0.7065  0.6370  0.3630  0.4260  0.5740  0.3125  0.6875  0.4835  0.5165  0.3705  0.6295  0.3125  0.6875  0.6295  0.3705  0.4480  0.5520
     1     6     4  0.4145  0.5855  0.2470  0.7530  0.7485  0.2515  0.5110  0.4890  0.3415  0.6585  0.5150  0.4850  0.4110  0.5890  0.2650  0.7350  0.6900  0.3100  0.4070  0.5930
     1     6     5  0.3890  0.6110  0.1785  0.8215  0.7290  0.2710  0.5410  0.4590  0.3540  0.6460  0.5785  0.4215  0.3010  0.6990  0.2945  0.7055  0.7800  0.2200  0.5090  0.4910
     1     6     6  0.4880  0.5120  0.0565  0.9435  0.7530  0.2470  0.6385  0.3615  0.3885  0.6115  0.5990  0.4010  0.1685  0.8315  0.2095  0.7905  0.8390  0.1610  0.6130  0.3870
     1     6     7  0.5975  0.4025  0.0680  0.9320  0.7405  0.2595  0.7445  0.2555  0.3490  0.6510  0.8010  0.1990  0.0855  0.9145  0.1615  0.8385  0.8440  0.1560  0.6605  0.3395
     1     6     8  0.6795  0.3205  0.0610  0.9390  0.6920  0.3080  0.8575  0.1425  0.4175  0.5825  0.8635  0.1365  0.0810  0.9190  0.1740  0.8260  0.8165  0.1835  0.5995  0.4005
     1     6     9  0.8875  0.1125  0.0385  0.9615  0.5545  0.4455  0.9860  0.0140  0.2000  0.8000  0.9805  0.0195  0.0690  0.9310  0.1765  0.8235  0.8910  0.1090  0.7920  0.2080
     1     6    10  1.0000  0.0000  0.0000  1.0000  0.5680  0.4320  0.9645  0.0355  0.0900  0.9100  1.0000  0.0000  0.0175  0.9825  0.1535  0.8465  0.9160  0.0840  0.8600  0.1400
     1     6    11  1.0000  0.0000  0.0000  1.0000  0.5835  0.4165  0.9600  0.0400  0.0795  0.9205  1.0000  0.0000  0.0000  1.0000  0.0840  0.9160  0.9810  0.0190  0.8795  0.1205
     1     6    12  1.0000  0.0000  0.0000  1.0000  0.5390  0.4610  1.0000  0.0000  0.0470  0.9530  1.0000  0.0000  0.0000  1.0000  0.1380  0.8620  1.0000  0.0000  0.9690  0.0310
     1     6    13  1.0000  0.0000  0.0000  1.0000  0.5930  0.4070  1.0000  0.0000  0.0160  0.9840  1.0000  0.0000  0.0000  1.0000  0.1345  0.8655  1.0000  0.0000  0.9845  0.0155
     1     6    14  1.0000  0.0000  0.0000  1.0000  0.5550  0.4450  1.0000  0.0000  0.0185  0.9815  1.0000  0.0000  0.0000  1.0000  0.1550  0.8450  1.0000  0.0000  1.0000  0.0000
     1     6    15  1.0000  0.0000  0.0000  1.0000  0.7440  0.2560  1.0000  0.0000  0.0215  0.9785  1.0000  0.0000  0.0000  1.0000  0.1110  0.8890  1.0000  0.0000  1.0000  0.0000
     1     6    16  1.0000  0.0000  0.0000  1.0000  0.7250  0.2750  1.0000  0.0000  0.0000  1.0000  1.0000  0.0000  0.0000  1.0000  0.1230  0.8770  1.0000  0.0000  1.0000  0.0000
     1     6    17  1.0000  0.0000  0.0000  1.0000  0.7605  0.2395  1.0000  0.0000  0.0000  1.0000  1.0000  0.0000  0.0000  1.0000  0.1385  0.8615  1.0000  0.0000  1.0000  0.0000
     1     6    18  1.0000  0.0000  0.0000  1.0000  0.8740  0.1260  1.0000  0.0000  0.0000  1.0000  1.0000  0.0000  0.0000  1.0000  0.1635  0.8365  1.0000  0.0000  1.0000  0.0000
     1     6    19  1.0000  0.0000  0.0000  1.0000  0.8650  0.1350  1.0000  0.0000  0.0000  1.0000  1.0000  0.0000  0.0000  1.0000  0.2495  0.7505  1.0000  0.0000  1.0000  0.0000
     1     6    20  1.0000  0.0000  0.0000  1.0000  0.9325  0.0675  1.0000  0.0000  0.0000  1.0000  1.0000  0.0000  0.0000  1.0000  0.3875  0.6125  1.0000  0.0000  1.0000  0.0000
     1     6    21  1.0000  0.0000  0.0000  1.0000  0.9865  0.0135  1.0000  0.0000  0.0000  1.0000  1.0000  0.0000  0.0000  1.0000  0.3200  0.6800  1.0000  0.0000  1.0000  0.0000
     1     6    22  1.0000  0.0000  0.0000  1.0000  1.0000  0.0000  1.0000  0.0000  0.0000  1.0000  1.0000  0.0000  0.0000  1.0000  0.2210  0.7790  1.0000  0.0000  1.0000  0.0000
     1     6    23  1.0000  0.0000  0.0000  1.0000  1.0000  0.0000  1.0000  0.0000  0.0000  1.0000  1.0000  0.0000  0.0000  1.0000  0.1555  0.8445  1.0000  0.0000  1.0000  0.0000
     1     6    24  1.0000  0.0000  0.0000  1.0000  1.0000  0.0000  1.0000  0.0000  0.0000  1.0000  1.0000  0.0000  0.0000  1.0000  0.0310  0.9690  1.0000  0.0000  1.0000  0.0000
     1     6    25  1.0000  0.0000  0.0000  1.0000  1.0000  0.0000  1.0000  0.0000  0.0000  1.0000  1.0000  0.0000  0.0000  1.0000  0.0305  0.9695  1.0000  0.0000  1.0000  0.0000
     1     6    26  1.0000  0.0000  0.0000  1.0000  1.0000  0.0000  1.0000  0.0000  0.0000  1.0000  1.0000  0.0000  0.0000  1.0000  0.0125  0.9875  1.0000  0.0000  1.0000  0.0000
     1     6    27  1.0000  0.0000  0.0000  1.0000  1.0000  0.0000  1.0000  0.0000  0.0000  1.0000  1.0000  0.0000  0.0000  1.0000  0.0205  0.9795  1.0000  0.0000  1.0000  0.0000
     1     6    28  1.0000  0.0000  0.0000  1.0000  1.0000  0.0000  1.0000  0.0000  0.0000  1.0000  1.0000  0.0000  0.0000  1.0000  0.0145  0.9855  1.0000  0.0000  1.0000  0.0000
     1     6    29  1.0000  0.0000  0.0000  1.0000  1.0000  0.0000  1.0000  0.0000  0.0000  1.0000  1.0000  0.0000  0.0000  1.0000  0.0000  1.0000  1.0000  0.0000  1.0000  0.0000
     1     6    30  1.0000  0.0000  0.0000  1.0000  1.0000  0.0000  1.0000  0.0000  0.0000  1.0000  1.0000  0.0000  0.0000  1.0000  0.0000  1.0000  1.0000  0.0000  1.0000  0.0000
     1     6    31  1.0000  0.0000  0.0000  1.0000  1.0000  0.0000  1.0000  0.0000  0.0000  1.0000  1.0000  0.0000  0.0000  1.0000  0.0000  1.0000  1.0000  0.0000  1.0000  0.0000
     1     6    32  1.0000  0.0000  0.0000  1.0000  1.0000  0.0000  1.0000  0.0000  0.0000  1.0000  1.0000  0.0000  0.0000  1.0000  0.0000  1.0000  1.0000  0.0000  1.0000  0.0000
     1     6    33  1.0000  0.0000  0.0000  1.0000  1.0000  0.0000  1.0000  0.0000  0.0000  1.0000  1.0000  0.0000  0.0000  1.0000  0.0000  1.0000  1.0000  0.0000  1.0000  0.0000
     1     6    34  1.0000  0.0000  0.0000  1.0000  1.0000  0.0000  1.0000  0.0000  0.0000  1.0000  1.0000  0.0000  0.0000  1.0000  0.0000  1.0000  1.0000  0.0000  1.0000  0.0000
     1     6    35  1.0000  0.0000  0.0000  1.0000  1.0000  0.0000  1.0000  0.0000  0.0000  1.0000  1.0000  0.0000  0.0000  1.0000  0.0000  1.0000  1.0000  0.0000  1.0000  0.0000
     1     6    36  1.0000  0.0000  0.0000  1.0000  1.0000  0.0000  1.0000  0.0000  0.0000  1.0000  1.0000  0.0000  0.0000  1.0000  0.0000  1.0000  1.0000  0.0000  1.0000  0.0000
     1     6    37  1.0000  0.0000  0.0000  1.0000  1.0000  0.0000  1.0000  0.0000  0.0000  1.0000  1.0000  0.0000  0.0000  1.0000  0.0000  1.0000  1.0000  0.0000  1.0000  0.0000
     1     6    38  1.0000  0.0000  0.0000  1.0000  1.0000  0.0000  1.0000  0.0000  0.0000  1.0000  1.0000  0.0000  0.0000  1.0000  0.0000  1.0000  1.0000  0.0000  1.0000  0.0000
     1     6    39  1.0000  0.0000  0.0000  1.0000  1.0000  0.0000  1.0000  0.0000  0.0000  1.0000  1.0000  0.0000  0.0000  1.0000  0.0000  1.0000  1.0000  0.0000  1.0000  0.0000
     1     6    40  1.0000  0.0000  0.0000  1.0000  1.0000  0.0000  1.0000  0.0000  0.0000  1.0000  1.0000  0.0000  0.0000  1.0000  0.0000  1.0000  1.0000  0.0000  1.0000  0.0000
     1     7     0  0.5000  0.5000  0.5000  0.5000  0.5000  0.5000  0.5000  0.5000  0.5000  0.5000  0.5000  0.5000  0.5000  0.5000  0.5000  0.5000  0.5000  0.5000  0.5000  0.5000
     1     7     1  0.4495  0.5505  0.5285  0.4715  0.5800  0.4200  0.5010  0.4990  0.5020  0.4980  0.4685  0.5315  0.5515  0.4485  0.4595  0.5405  0.5875  0.4125  0.4530  0.5470
     1     7     2  0.3635  0.6365  0.3895  0.6105  0.7535  0.2465  0.5705  0.4295  0.5245  0.4755  0.4825  0.5175  0.4760  0.5240  0.5440  0.4560  0.6595  0.3405  0.3555  0.6445
     1     7     3  0.3400  0.6600  0.2880  0.7120  0.8915  0.1085  0.6150  0.3850  0.5350  0.4650  0.5275  0.4725  0.4470  0.5530  0.6480  0.3520  0.7380  0.2620  0.3230  0.6770
     1     7     4  0.2195  0.7805  0.2280  0.7720  0.8910  0.1090  0.5250  0.4750  0.6040  0.3960  0.5025  0.4975  0.4330  0.5670  0.6625  0.3375  0.8025  0.1975  0.3180  0.6820
     1     7     5  0.1275  0.8725  0.1830  0.8170  0.9385  0.0615  0.3790  0.6210  0.6280  0.3720  0.5085  0.4915  0.4120  0.5880  0.6765  0.3235  0.9140  0.0860  0.2905  0.7095
     1     7     6  0.1460  0.8540  0.1020  0.8980  0.9805  0.0195  0.2495  0.7505  0.7015  0.2985  0.4730  0.5270  0.2910  0.7090  0.7440  0.2560  0.9520  0.0480  0.2490  0.7510
     1     7     7  0.1015  0.8985  0.1840  0.8160  1.0000  0.0000  0.1525  0.8475  0.7000  0.3000  0.4185  0.5815  0.3360  0.6640  0.8085  0.1915  0.9810  0.0190  0.1045  0.8955
     1     7     8  0.0790  0.9210  0.1700  0.8300  1.0000  0.0000  0.1045  0.8955  0.6955  0.3045  0.3750  0.6250  0.2480  0.7520  0.7775  0.2225  1.0000  0.0000  0.0185  0.9815
     1     7     9  0.0000  1.0000  0.1335  0.8665  1.0000  0.0000  0.0375  0.9625  0.5990  0.4010  0.4190  0.5810  0.2135  0.7865  0.8155  0.1845  1.0000  0.0000  0.0000  1.0000
     1     7    10  0.0000  1.0000  0.1395  0.8605  1.0000  0.0000  0.0320  0.9680  0.7020  0.2980  0.3950  0.6050  0.1295  0.8705  0.8140  0.1860  1.0000  0.0000  0.0000  1.0000
     1     7    11  0.0000  1.0000  0.0350  0.9650  1.0000  0.0000  0.0165  0.9835  0.7680  0.2320  0.2735  0.7265  0.0355  0.9645  0.7640  0.2360  1.0000  0.0000  0.0000  1.0000
     1     7    12  0.0000  1.0000  0.0000  1.0000  1.0000  0.0000  0.0000  1.0000  0.7710  0.2290  0.2600  0.7400  0.0000  1.0000  0.8500  0.1500  1.0000  0.0000  0.0000  1.0000
     1     7    13  0.0000  1.0000  0.0000  1.0000  1.0000  0.0000  0.0000  1.0000  0.6955  0.3045  0.3220  0.6780  0.0000  1.0000  0.8740  0.1260  1.0000  0.0000  0.0000  1.0000
     1     7    14  0.0000  1.0000  0.0000  1.0000  1.0000  0.0000  0.0000  1.0000  0.7455  0.2545  0.3200  0.6800  0.0000  1.0000  0.8880  0.1120  1.0000  0.0000  0.0000  1.0000
     1     7    15  0.0000  1.0000  0.0000  1.0000  1.0000  0.0000  0.0000  1.0000  0.6920  0.3080  0.3755  0.6245  0.0000  1.0000  0.8550  0.1450  1.0000  0.0000  0.0000  1.0000
     1     7    16  0.0000  1.0000  0.0000  1.0000  1.0000  0.0000  0.0000  1.0000  0.6940  0.3060  0.5075  0.4925  0.0000  1.0000  0.8035  0.1965  1.0000  0.0000  0.0000  1.0000
     1     7    17  0.0000  1.0000  0.0000  1.0000  1.0000  0.0000  0.0000  1.0000  0.7250  0.2750  0.5430  0.4570  0.0000  1.0000  0.7955  0.2045  1.0000  0.0000  0.0000  1.0000
     1     7    18  0.0000  1.0000  0.0000  1.0000  1.0000  0.0000  0.0000  1.0000  0.6715  0.3285  0.5020  0.4980  0.0000  1.0000  0.7045  0.2955  1.0000  0.0000  0.0000  1.0000
     1     7    19  0.0000  1.0000  0.0000  1.0000  1.0000  0.0000  0.0000  1.0000  0.6285  0.3715  0.3705  0.6295  0.0000  1.0000  0.6970  0.3030  1.0000  0.0000  0.0000  1.0000
     1     7    20  0.0000  1.0000  0.0000  1.0000  1.0000  0.0000  0.0000  1.0000  0.5690  0.4310  0.3360  0.6640  0.0000  1.0000  0.5795  0.4205  1.0000  0.0000  0.0000  1.0000
     1     7    21  0.0000  1.0000  0.0000  1.0000  1.0000  0.0000  0.0000  1.0000  0.5355  0.4645  0.4220  0.5780  0.0000  1.0000  0.5315  0.4685  1.0000  0.0000  0.0000  1.0000
     1     7    22  0.0000  1.0000  0.0000  1.0000  1.0000  0.0000  0.0000  1.0000  0.5150  0.4850  0.4010  0.5990  0.0000  1.0000  0.3870  0.6130  1.0000  0.0000  0.0000  1.0000
     1     7    23  0.0000  1.0000  0.0000  1.0000  1.0000  0.0000  0.0000  1.0000  0.5080  0.4920  0.6085  0.3915  0.0000  1.0000  0.3860  0.6140  1.0000  0.0000  0.0000  1.0000
     1     7    24  0.0000  1.0000  0.0000  1.0000  1.0000  0.0000  0.0000  1.0000  0.4065  0.5935  0.7005  0.2995  0.0000  1.0000  0.2860  0.7140  1.0000  0.0000  0.0000  1.0000
     1     7    25  0.0000  1.0000  0.0000  1.0000  1.0000  0.0000  0.0000  1.0000  0.2845  0.7155  0.8555  0.1445  0.0000  1.0000  0.1985  0.8015  1.0000  0.0000  0.0000  1.0000
     1     7    26  0.0000  1.0000  0.0000  1.0000  1.0000  0.0000  0.0000  1.0000  0.2290  0.7710  0.9130  0.0870  0.0000  1.0000  0.1245  0.8755  1.0000  0.0000  0.0000  1.0000
     1     7    27  0.0000  1.0000  0.0000  1.0000  1.0000  0.0000  0.0000  1.0000  0.1050  0.8950  0.9840  0.0160  0.0000  1.0000  0.0000  1.0000  1.0000  0.0000  0.0000  1.0000
     1     7    28  0.0000  1.0000  0.0000  1.0000  1.0000  0.0000  0.0000  1.0000  0.0320  0.9680  1.0000  0.0000  0.0000  1.0000  0.0000  1.0000  1.0000  0.0000  0.0000  1.0000
     1     7    29  0.0000  1.0000  0.0000  1.0000  1.0000  0.0000  0.0000  1.0000  0.0200  0.9800  1.0000  0.0000  0.0000  1.0000  0.0000  1.0000  1.0000  0.0000  0.0000  1.0000
     1     7    30  0.0000  1.0000  0.0000  1.0000  1.0000  0.0000  0.0000  1.0000  0.0000  1.0000  1.0000  0.0000  0.0000  1.0000  0.0000  1.0000  1.0000  0.0000  0.0000  1.0000
     1     7    31  0.0000  1.0000  0.0000  1.0000  1.0000  0.0000  0.0000  1.0000  0.0000  1.0000  1.0000  0.0000  0.0000  1.0000  0.0000  1.0000  1.0000  0.0000  0.0000  1.0000
     1     7    32  0.0000  1.0000  0.0000  1.0000  1.0000  0.0000  0.0000  1.0000  0.0000  1.0000  1.0000  0.0000  0.0000  1.0000  0.0000  1.0000  1.0000  0.0000  0.0000  1.0000
     1     7    33  0.0000  1.0000  0.0000  1.0000  1.0000  0.0000  0.0000  1.0000  0.0000  1.0000  1.0000  0.0000  0.0000  1.0000  0.0000  1.0000  1.0000  0.0000  0.0000  1.0000
     1     7    34  0.0000  1.0000  0.0000  1.0000  1.0000  0.0000  0.0000  1.0000  0.0000  1.0000  1.0000  0.0000  0.0000  1.0000  0.0000  1.0000  1.0000  0.0000  0.0000  1.0000
     1     7    35  0.0000  1.0000  0.0000  1.0000  1.0000  0.0000  0.0000  1.0000  0.0000  1.0000  1.0000  0.0000  0.0000  1.0000  0.0000  1.0000  1.0000  0.0000  0.0000  1.0000
     1     7    36  0.0000  1.0000  0.0000  1.0000  1.0000  0.0000  0.0000  1.0000  0.0000  1.0000  1.0000  0.0000  0.0000  1.0000  0.0000  1.0000  1.0000  0.0000  0.0000  1.0000
     1     7    37  0.0000  1.0000  0.0000  1.0000  1.0000  0.0000  0.0000  1.0000  0.0000  1.0000  1.0000  0.0000  0.0000  1.0000  0.0000  1.0000  1.0000  0.0000  0.0000  1.0000
     1     7    38  0.0000  1.0000  0.0000  1.0000  1.0000  0.0000  0.0000  1.0000  0.0000  1.0000  1.0000  0.0000  0.0000  1.0000  0.0000  1.0000  1.0000  0.0000  0.0000  1.0000
     1     7    39  0.0000  1.0000  0.0000  1.0000  1.0000  0.0000  0.0000  1.0000  0.0000  1.0000  1.0000  0.0000  0.0000  1.0000  0.0000  1.0000  1.0000  0.0000  0.0000  1.0000
     1     7    40  0.0000  1.0000  0.0000  1.0000  1.0000  0.0000  0.0000  1.0000  0.0000  1.0000  1.0000  0.0000  0.0000  1.0000  0.0000  1.0000  1.0000  0.0000  0.0000  1.0000
     1     8     0  0.5000  0.5000  0.5000  0.5000  0.5000  0.5000  0.5000  0.5000  0.5000  0.5000  0.5000  0.5000  0.5000  0.5000  0.5000  0.5000  0.5000  0.5000  0.5000  0.5000
     1     8     1  0.5235  0.4765  0.3560  0.6440  0.4720  0.5280  0.6490  0.3510  0.5570  0.4430  0.5845  0.4155  0.4950  0.5050  0.3870  0.6130  0.5340  0.4660  0.6260  0.3740
     1     8     2  0.5620  0.4380  0.2375  0.7625  0.5360  0.4640  0.7515  0.2485  0.4730  0.5270  0.5465  0.4535  0.4090  0.5910  0.3305  0.6695  0.5040  0.4960  0.4730  0.5270
     1     8     3  0.5505  0.4495  0.1545  0.8455  0.7035  0.2965  0.8675  0.1325  0.4205  0.5795  0.6445  0.3555  0.3180  0.6820  0.3790  0.6210  0.6275  0.3725  0.5390  0.4610
     1     8     4  0.7910  0.2090  0.0815  0.9185  0.8430  0.1570  0.9040  0.0960  0.3590  0.6410  0.8065  0.1935  0.2580  0.7420  0.3745  0.6255  0.7470  0.2530  0.5005  0.4995
     1     8     5  0.9055  0.0945  0.0840  0.9160  0.9035  0.0965  0.9230  0.0770  0.3710  0.6290  0.9080  0.0920  0.1145  0.8855  0.5985  0.4015  0.8340  0.1660  0.3585  0.6415
     1     8     6  0.9660  0.0340  0.0430  0.9570  0.9485  0.0515  0.9820  0.0180  0.2785  0.7215  0.9710  0.0290  0.0260  0.9740  0.6540  0.3460  0.8475  0.1525  0.3740  0.6260
     1     8     7  1.0000  0.0000  0.0000  1.0000  0.9895  0.0105  1.0000  0.0000  0.2255  0.7745  1.0000  0.0000  0.0000  1.0000  0.6600  0.3400  0.9025  0.0975  0.2770  0.7230
     1     8     8  1.0000  0.0000  0.0000  1.0000  1.0000  0.0000  1.0000  0.0000  0.3000  0.7000  1.0000  0.0000  0.0000  1.0000  0.7655  0.2345  0.9150  0.0850  0.2895  0.7105
     1     8     9  1.0000  0.0000  0.0000  1.0000  1.0000  0.0000  1.0000  0.0000  0.2960  0.7040  1.0000  0.0000  0.0000  1.0000  0.7405  0.2595  0.8935  0.1065  0.3525  0.6475
     1     8    10  1.0000  0.0000  0.0000  1.0000  1.0000  0.0000  1.0000  0.0000  0.4525  0.5475  1.0000  0.0000  0.0000  1.0000  0.7035  0.2965  0.9125  0.0875  0.3205  0.6795
     1     8    11  1.0000  0.0000  0.0000  1.0000  1.0000  0.0000  1.0000  0.0000  0.5175  0.4825  1.0000  0.0000  0.0000  1.0000  0.7615  0.2385  0.8885  0.1115  0.2485  0.7515
     1     8    12  1.0000  0.0000  0.0000  1.0000  1.0000  0.0000  1.0000  0.0000  0.5550  0.4450  1.0000  0.0000  0.0000  1.0000  0.7625  0.2375  0.9460  0.0540  0.1935  0.8065
     1     8    13  1.0000  0.0000  0.0000  1.0000  1.0000  0.0000  1.0000  0.0000  0.5740  0.4260  1.0000  0.0000  0.0000  1.0000  0.8525  0.1475  0.9550  0.0450  0.1325  0.8675
     1     8    14  1.0000  0.0000  0.0000  1.0000  1.0000  0.0000  1.0000  0.0000  0.5540  0.4460  1.0000  0.0000  0.0000  1.0000  0.8690  0.1310  0.9680  0.0320  0.0855  0.9145
     1     8    15  1.0000  0.0000  0.0000  1.0000  1.0000  0.0000  1.0000  0.0000  0.5745  0.4255  1.0000  0.0000  0.0000  1.0000  0.8785  0.1215  0.9850  0.0150  0.0760  0.9240
     1     8    16  1.0000  0.0000  0.0000  1.0000  1.0000  0.0000  1.0000  0.0000  0.5980  0.4020  1.0000  0.0000  0.0000  1.0000  0.9230  0.0770  0.9640  0.0360  0.0335  0.9665
     1     8    17  1.0000  0.0000  0.0000  1.0000  1.0000  0.0000  1.0000  0.0000  0.6470  0.3530  1.0000  0.0000  0.0000  1.0000  0.9055  0.0945  1.0000  0.0000  0.0320  0.9680
     1     8    18  1.0000  0.0000  0.0000  1.0000  1.0000  0.0000  1.0000  0.0000  0.6575  0.3425  1.0000  0.0000  0.0000  1.0000  0.8915  0.1085  1.0000  0.0000  0.0150  0.9850
     1     8    19  1.0000  0.0000  0.0000  1.0000  1.0000  0.0000  1.0000  0.0000  0.5125  0.4875  1.0000  0.0000  0.0000  1.0000  0.9190  0.0810  1.0000  0.0000  0.0000  1.0000
     1     8    20  1.0000  0.0000  0.0000  1.0000  1.0000  0.0000  1.0000  0.0000  0.5620  0.4380  1.0000  0.0000  0.0000  1.0000  0.9170  0.0830  1.0000  0.0000  0.0000  1.0000
     1     8    21  1.0000  0.0000  0.0000  1.0000  1.0000  0.0000  1.0000  0.0000  0.4870  0.5130  1.0000  0.0000  0.0000  1.0000  0.9265  0.0735  1.0000  0.0000  0.0000  1.0000
     1     8    22  1.0000  0.0000  0.0000  1.0000  1.0000  0.0000  1.0000  0.0000  0.4545  0.5455  1.0000  0.0000  0.0000  1.0000  0.8755  0.1245  1.0000  0.0000  0.0000  1.0000
     1     8    23  1.0000  0.0000  0.0000  1.0000  1.0000  0.0000  1.0000  0.0000  0.3330  0.6670  1.0000  0.0000  0.0000  1.0000  0.8420  0.1580  1.0000  0.0000  0.0000  1.0000
     1     8    24  1.0000  0.0000  0.0000  1.0000  1.0000  0.0000  1.0000  0.0000  0.1920  0.8080  1.0000  0.0000  0.0000  1.0000  0.8490  0.1510  1.0000  0.0000  0.0000  1.0000
     1     8    25  1.0000  0.0000  0.0000  1.0000  1.0000  0.0000  1.0000  0.0000  0.1335  0.8665  1.0000  0.0000  0.0000  1.0000  0.8090  0.1910  1.0000  0.0000  0.0000  1.0000
     1     8    26  1.0000  0.0000  0.0000  1.0000  1.0000  0.0000  1.0000  0.0000  0.1430  0.8570  1.0000  0.0000  0.0000  1.0000  0.8125  0.1875  1.0000  0.0000  0.0000  1.0000
     1     8    27  1.0000  0.0000  0.0000  1.0000  1.0000  0.0000  1.0000  0.0000  0.0395  0.9605  1.0000  0.0000  0.0000  1.0000  0.8360  0.1640  1.0000  0.0000  0.0000  1.0000
     1     8    28  1.0000  0.0000  0.0000  1.0000  1.0000  0.0000  1.0000  0.0000  0.0190  0.9810  1.0000  0.0000  0.0000  1.0000  0.8415  0.1585  1.0000  0.0000  0.0000  1.0000
     1     8    29  1.0000  0.0000  0.0000  1.0000  1.0000  0.0000  1.0000  0.0000  0.0000  1.0000  1.0000  0.0000  0.0000  1.0000  0.8495  0.1505  1.0000  0.0000  0.0000  1.0000
     1     8    30  1.0000  0.0000  0.0000  1.0000  1.0000  0.0000  1.0000  0.0000  0.0000  1.0000  1.0000  0.0000  0.0000  1.0000  0.9375  0.0625  1.0000  0.0000  0.0000  1.0000
     1     8    31  1.0000  0.0000  0.0000  1.0000  1.0000  0.0000  1.0000  0.0000  0.0000  1.0000  1.0000  0.0000  0.0000  1.0000  0.9545  0.0455  1.0000  0.0000  0.0000  1.0000
     1     8    32  1.0000  0.0000  0.0000  1.0000  1.0000  0.0000  1.0000  0.0000  0.0000  1.0000  1.0000  0.0000  0.0000  1.0000  0.9485  0.0515  1.0000  0.0000  0.0000  1.0000
     1     8    33  1.0000  0.0000  0.0000  1.0000  1.0000  0.0000  1.0000  0.0000  0.0000  1.0000  1.0000  0.0000  0.0000  1.0000  0.9570  0.0430  1.0000  0.0000  0.0000  1.0000
     1     8    34  1.0000  0.0000  0.0000  1.0000  1.0000  0.0000  1.0000  0.0000  0.0000  1.0000  1.0000  0.0000  0.0000  1.0000  0.9675  0.0325  1.0000  0.0000  0.0000  1.0000
     1     8    35  1.0000  0.0000  0.0000  1.0000  1.0000  0.0000  1.0000  0.0000  0.0000  1.0000  1.0000  0.0000  0.0000  1.0000  0.8935  0.1065  1.0000  0.0000  0.0000  1.0000
     1     8    36  1.0000  0.0000  0.0000  1.0000  1.0000  0.0000  1.0000  0.0000  0.0000  1.0000  1.0000  0.0000  0.0000  1.0000  0.7750  0.2250  1.0000  0.0000  0.0000  1.0000
     1     8    37  1.0000  0.0000  0.0000  1.0000  1.0000  0.0000  1.0000  0.0000  0.0000  1.0000  1.0000  0.0000  0.0000  1.0000  0.8540  0.1460  1.0000  0.0000  0.0000  1.0000
     1     8    38  1.0000  0.0000  0.0000  1.0000  1.0000  0.0000  1.0000  0.0000  0.0000  1.0000  1.0000  0.0000  0.0000  1.0000  0.8060  0.1940  1.0000  0.0000  0.0000  1.0000
     1     8    39  1.0000  0.0000  0.0000  1.0000  1.0000  0.0000  1.0000  0.0000  0.0000  1.0000  1.0000  0.0000  0.0000  1.0000  0.7280  0.2720  1.0000  0.0000  0.0000  1.0000
     1     8    40  1.0000  0.0000  0.0000  1.0000  1.0000  0.0000  1.0000  0.0000  0.0000  1.0000  1.0000  0.0000  0.0000  1.0000  0.6290  0.3710  1.0000  0.0000  0.0000  1.0000
     1     9     0  0.5000  0.5000  0.5000  0.5000  0.5000  0.5000  0.5000  0.5000  0.5000  0.5000  0.5000  0.5000  0.5000  0.5000  0.5000  0.5000  0.5000  0.5000  0.5000  0.5000
     1     9     1  0.5115  0.4885  0.4920  0.5080  0.5250  0.4750  0.4375  0.5625  0.5890  0.4110  0.5930  0.4070  0.5080  0.4920  0.5230  0.4770  0.6490  0.3510  0.5675  0.4325
     1     9     2  0.5125  0.4875  0.5640  0.4360  0.4835  0.5165  0.5595  0.4405  0.6830  0.3170  0.6035  0.3965  0.5010  0.4990  0.4990  0.5010  0.7265  0.2735  0.5415  0.4585
     1     9     3  0.5735  0.4265  0.5405  0.4595  0.5290  0.4710  0.5250  0.4750  0.6565  0.3435  0.7680  0.2320  0.5195  0.4805  0.4930  0.5070  0.7575  0.2425  0.4615  0.5385
     1     9     4  0.7660  0.2340  0.4200  0.5800  0.6565  0.3435  0.4470  0.5530  0.6580  0.3420  0.8680  0.1320  0.5450  0.4550  0.5550  0.4450  0.8320  0.1680  0.4810  0.5190
     1     9     5  0.9820  0.0180  0.1875  0.8125  0.8545  0.1455  0.2185  0.7815  0.5115  0.4885  0.9795  0.0205  0.4320  0.5680  0.5625  0.4375  0.9465  0.0535  0.6965  0.3035
     1     9     6  1.0000  0.0000  0.1380  0.8620  0.9190  0.0810  0.1450  0.8550  0.4600  0.5400  1.0000  0.0000  0.3155  0.6845  0.6640  0.3360  1.0000  0.0000  0.8500  0.1500
     1     9     7  1.0000  0.0000  0.0530  0.9470  0.9875  0.0125  0.0210  0.9790  0.3550  0.6450  1.0000  0.0000  0.1655  0.8345  0.7625  0.2375  1.0000  0.0000  0.9565  0.0435
     1     9     8  1.0000  0.0000  0.0315  0.9685  1.0000  0.0000  0.0000  1.0000  0.2985  0.7015  1.0000  0.0000  0.1160  0.8840  0.7280  0.2720  1.0000  0.0000  1.0000  0.0000
     1     9     9  1.0000  0.0000  0.0530  0.9470  1.0000  0.0000  0.0000  1.0000  0.2045  0.7955  1.0000  0.0000  0.0910  0.9090  0.6580  0.3420  1.0000  0.0000  1.0000  0.0000
     1     9    10  1.0000  0.0000  0.0325  0.9675  1.0000  0.0000  0.0000  1.0000  0.1750  0.8250  1.0000  0.0000  0.0285  0.9715  0.7225  0.2775  1.0000  0.0000  1.0000  0.0000
     1     9    11  1.0000  0.0000  0.0145  0.9855  1.0000  0.0000  0.0000  1.0000  0.0610  0.9390  1.0000  0.0000  0.0150  0.9850  0.7525  0.2475  1.0000  0.0000  1.0000  0.0000
     1     9    12  1.0000  0.0000  0.0000  1.0000  1.0000  0.0000  0.0000  1.0000  0.0145  0.9855  1.0000  0.0000  0.0000  1.0000  0.8095  0.1905  1.0000  0.0000  1.0000  0.0000
     1     9    13  1.0000  0.0000  0.0000  1.0000  1.0000  0.0000  0.0000  1.0000  0.0000  1.0000  1.0000  0.0000  0.0000  1.0000  0.7290  0.2710  1.0000  0.0000  1.0000  0.0000
     1     9    14  1.0000  0.0000  0.0000  1.0000  1.0000  0.0000  0.0000  1.0000  0.0000  1.0000  1.0000  0.0000  0.0000  1.0000  0.8200  0.1800  1.0000  0.0000  1.0000  0.0000
     1     9    15  1.0000  0.0000  0.0000  1.0000  1.0000  0.0000  0.0000  1.0000  0.0000  1.0000  1.0000  0.0000  0.0000  1.0000  0.8845  0.1155  1.0000  0.0000  1.0000  0.0000
     1     9    16  1.0000  0.0000  0.0000  1.0000  1.0000  0.0000  0.0000  1.0000  0.0000  1.0000  1.0000  0.0000  0.0000  1.0000  0.8480  0.1520  1.0000  0.0000  1.0000  0.0000
     1     9    17  1.0000  0.0000  0.0000  1.0000  1.0000  0.0000  0.0000  1.0000  0.0000  1.0000  1.0000  0.0000  0.0000  1.0000  0.8650  0.1350  1.0000  0.0000  1.0000  0.0000
     1     9    18  1.0000  0.0000  0.0000  1.0000  1.0000  0.0000  0.0000  1.0000  0.0000  1.0000  1.0000  0.0000  0.0000  1.0000  0.8915  0.1085  1.0000  0.0000  1.0000  0.0000
     1     9    19  1.0000  0.0000  0.0000  1.0000  1.0000  0.0000  0.0000  1.0000  0.0000  1.0000  1.0000  0.0000  0.0000  1.0000  0.8060  0.1940  1.0000  0.0000  1.0000  0.0000
     1     9    20  1.0000  0.0000  0.0000  1.0000  1.0000  0.0000  0.0000  1.0000  0.0000  1.0000  1.0000  0.0000  0.0000  1.0000  0.8640  0.1360  1.0000  0.0000  1.0000  0.0000
     1     9    21  1.0000  0.0000  0.0000  1.0000  1.0000  0.0000  0.0000  1.0000  0.0000  1.0000  1.0000  0.0000  0.0000  1.0000  0.9015  0.0985  1.0000  0.0000  1.0000  0.0000
     1     9    22  1.0000  0.0000  0.0000  1.0000  1.0000  0.0000  0.0000  1.0000  0.0000  1.0000  1.0000  0.0000  0.0000  1.0000  0.7810  0.2190  1.0000  0.0000  1.0000  0.0000
     1     9    23  1.0000  0.0000  0.0000  1.0000  1.0000  0.0000  0.0000  1.0000  0.0000  1.0000  1.0000  0.0000  0.0000  1.0000  0.7740  0.2260  1.0000  0.0000  1.0000  0.0000
     1     9    24  1.0000  0.0000  0.0000  1.0000  1.0000  0.0000  0.0000  1.0000  0.0000  1.0000  1.0000  0.0000  0.0000  1.0000  0.7150  0.2850  1.0000  0.0000  1.0000  0.0000
     1     9    25  1.0000  0.0000  0.0000  1.0000  1.0000  0.0000  0.0000  1.0000  0.0000  1.0000  1.0000  0.0000  0.0000  1.0000  0.6935  0.3065  1.0000  0.0000  1.0000  0.0000
     1     9    26  1.0000  0.0000  0.0000  1.0000  1.0000  0.0000  0.0000  1.0000  0.0000  1.0000  1.0000  0.0000  0.0000  1.0000  0.8220  0.1780  1.0000  0.0000  1.0000  0.0000
     1     9    27  1.0000  0.0000  0.0000  1.0000  1.0000  0.0000  0.0000  1.0000  0.0000  1.0000  1.0000  0.0000  0.0000  1.0000  0.7820  0.2180  1.0000  0.0000  1.0000  0.0000
     1     9    28  1.0000  0.0000  0.0000  1.0000  1.0000  0.0000  0.0000  1.0000  0.0000  1.0000  1.0000  0.0000  0.0000  1.0000  0.6825  0.3175  1.0000  0.0000  1.0000  0.0000
     1     9    29  1.0000  0.0000  0.0000  1.0000  1.0000  0.0000  0.0000  1.0000  0.0000  1.0000  1.0000  0.0000  0.0000  1.0000  0.6900  0.3100  1.0000  0.0000  1.0000  0.0000
     1     9    30  1.0000  0.0000  0.0000  1.0000  1.0000  0.0000  0.0000  1.0000  0.0000  1.0000  1.0000  0.0000  0.0000  1.0000  0.6645  0.3355  1.0000  0.0000  1.0000  0.0000
     1     9    31  1.0000  0.0000  0.0000  1.0000  1.0000  0.0000  0.0000  1.0000  0.0000  1.0000  1.0000  0.0000  0.0000  1.0000  0.5135  0.4865  1.0000  0.0000  1.0000  0.0000
     1     9    32  1.0000  0.0000  0.0000  1.0000  1.0000  0.0000  0.0000  1.0000  0.0000  1.0000  1.0000  0.0000  0.0000  1.0000  0.3925  0.6075  1.0000  0.0000  1.0000  0.0000
     1     9    33  1.0000  0.0000  0.0000  1.0000  1.0000  0.0000  0.0000  1.0000  0.0000  1.0000  1.0000  0.0000  0.0000  1.0000  0.2945  0.7055  1.0000  0.0000  1.0000  0.0000
     1     9    34  1.0000  0.0000  0.0000  1.0000  1.0000  0.0000  0.0000  1.0000  0.0000  1.0000  1.0000  0.0000  0.0000  1.0000  0.2435  0.7565  1.0000  0.0000  1.0000  0.0000
     1     9    35  1.0000  0.0000  0.0000  1.0000  1.0000  0.0000  0.0000  1.0000  0.0000  1.0000  1.0000  0.0000  0.0000  1.0000  0.1615  0.8385  1.0000  0.0000  1.0000  0.0000
     1     9    36  1.0000  0.0000  0.0000  1.0000  1.0000  0.0000  0.0000  1.0000  0.0000  1.0000  1.0000  0.0000  0.0000  1.0000  0.1250  0.8750  1.0000  0.0000  1.0000  0.0000
     1     9    37  1.0000  0.0000  0.0000  1.0000  1.0000  0.0000  0.0000  1.0000  0.0000  1.0000  1.0000  0.0000  0.0000  1.0000  0.1385  0.8615  1.0000  0.0000  1.0000  0.0000
     1     9    38  1.0000  0.0000  0.0000  1.0000  1.0000  0.0000  0.0000  1.0000  0.0000  1.0000  1.0000  0.0000  0.0000  1.0000  0.1585  0.8415  1.0000  0.0000  1.0000  0.0000
     1     9    39  1.0000  0.0000  0.0000  1.0000  1.0000  0.0000  0.0000  1.0000  0.0000  1.0000  1.0000  0.0000  0.0000  1.0000  0.1030  0.8970  1.0000  0.0000  1.0000  0.0000
     1     9    40  1.0000  0.0000  0.0000  1.0000  1.0000  0.0000  0.0000  1.0000  0.0000  1.0000  1.0000  0.0000  0.0000  1.0000  0.0290  0.9710  1.0000  0.0000  1.0000  0.0000
     1    10     0  0.5000  0.5000  0.5000  0.5000  0.5000  0.5000  0.5000  0.5000  0.5000  0.5000  0.5000  0.5000  0.5000  0.5000  0.5000  0.5000  0.5000  0.5000  0.5000  0.5000
     1    10     1  0.4300  0.5700  0.4415  0.5585  0.5640  0.4360  0.6280  0.3720  0.5035  0.4965  0.6250  0.3750  0.5060  0.4940  0.4700  0.5300  0.5180  0.4820  0.4820  0.5180
     1    10     2  0.2840  0.7160  0.4270  0.5730  0.6470  0.3530  0.6900  0.3100  0.4690  0.5310  0.5920  0.4080  0.4680  0.5320  0.4760  0.5240  0.6275  0.3725  0.5490  0.4510
     1    10     3  0.2930  0.7070  0.4355  0.5645  0.7060  0.2940  0.7555  0.2445  0.4470  0.5530  0.6755  0.3245  0.4310  0.5690  0.4160  0.5840  0.7110  0.2890  0.5695  0.4305
     1    10     4  0.2260  0.7740  0.3780  0.6220  0.8150  0.1850  0.7905  0.2095  0.4305  0.5695  0.6625  0.3375  0.4905  0.5095  0.5375  0.4625  0.7675  0.2325  0.6675  0.3325
     1    10     5  0.2020  0.7980  0.3245  0.6755  0.8920  0.1080  0.9150  0.0850  0.3335  0.6665  0.6080  0.3920  0.5145  0.4855  0.5600  0.4400  0.8290  0.1710  0.6700  0.3300
     1    10     6  0.1175  0.8825  0.2200  0.7800  0.9085  0.0915  0.9645  0.0355  0.1855  0.8145  0.5225  0.4775  0.4875  0.5125  0.5730  0.4270  0.7485  0.2515  0.7545  0.2455
     1    10     7  0.0160  0.9840  0.1820  0.8180  0.8480  0.1520  1.0000  0.0000  0.0855  0.9145  0.4725  0.5275  0.4165  0.5835  0.6840  0.3160  0.7235  0.2765  0.8915  0.1085
     1    10     8  0.0000  1.0000  0.0915  0.9085  0.9460  0.0540  1.0000  0.0000  0.0180  0.9820  0.4645  0.5355  0.3105  0.6895  0.6725  0.3275  0.7345  0.2655  0.9645  0.0355
     1    10     9  0.0000  1.0000  0.0625  0.9375  1.0000  0.0000  1.0000  0.0000  0.0185  0.9815  0.4390  0.5610  0.1985  0.8015  0.7145  0.2855  0.8220  0.1780  0.9860  0.0140
     1    10    10  0.0000  1.0000  0.0000  1.0000  1.0000  0.0000  1.0000  0.0000  0.0000  1.0000  0.4420  0.5580  0.0495  0.9505  0.7745  0.2255  0.6985  0.3015  1.0000  0.0000
     1    10    11  0.0000  1.0000  0.0000  1.0000  1.0000  0.0000  1.0000  0.0000  0.0000  1.0000  0.4460  0.5540  0.0580  0.9420  0.8180  0.1820  0.7930  0.2070  1.0000  0.0000
     1    10    12  0.0000  1.0000  0.0000  1.0000  1.0000  0.0000  1.0000  0.0000  0.0000  1.0000  0.3940  0.6060  0.0370  0.9630  0.8090  0.1910  0.7905  0.2095  1.0000  0.0000
     1    10    13  0.0000  1.0000  0.0000  1.0000  1.0000  0.0000  1.0000  0.0000  0.0000  1.0000  0.2850  0.7150  0.0370  0.9630  0.8365  0.1635  0.8620  0.1380  1.0000  0.0000
     1    10    14  0.0000  1.0000  0.0000  1.0000  1.0000  0.0000  1.0000  0.0000  0.0000  1.0000  0.3245  0.6755  0.0390  0.9610  0.8430  0.1570  0.8210  0.1790  1.0000  0.0000
     1    10    15  0.0000  1.0000  0.0000  1.0000  1.0000  0.0000  1.0000  0.0000  0.0000  1.0000  0.3125  0.6875  0.0000  1.0000  0.8660  0.1340  0.9240  0.0760  1.0000  0.0000
     1    10    16  0.0000  1.0000  0.0000  1.0000  1.0000  0.0000  1.0000  0.0000  0.0000  1.0000  0.3720  0.6280  0.0000  1.0000  0.8730  0.1270  0.9210  0.0790  1.0000  0.0000
     1    10    17  0.0000  1.0000  0.0000  1.0000  1.0000  0.0000  1.0000  0.0000  0.0000  1.0000  0.3015  0.6985  0.0000  1.0000  0.8865  0.1135  0.9115  0.0885  1.0000  0.0000
     1    10    18  0.0000  1.0000  0.0000  1.0000  1.0000  0.0000  1.0000  0.0000  0.0000  1.0000  0.3030  0.6970  0.0000  1.0000  0.9625  0.0375  0.9245  0.0755  1.0000  0.0000
     1    10    19  0.0000  1.0000  0.0000  1.0000  1.0000  0.0000  1.0000  0.0000  0.0000  1.0000  0.2625  0.7375  0.0000  1.0000  0.9800  0.0200  0.8640  0.1360  1.0000  0.0000
     1    10    20  0.0000  1.0000  0.0000  1.0000  1.0000  0.0000  1.0000  0.0000  0.0000  1.0000  0.2675  0.7325  0.0000  1.0000  0.9795  0.0205  0.8165  0.1835  1.0000  0.0000
     1    10    21  0.0000  1.0000  0.0000  1.0000  1.0000  0.0000  1.0000  0.0000  0.0000  1.0000  0.2425  0.7575  0.0000  1.0000  1.0000  0.0000  0.7565  0.2435  1.0000  0.0000
     1    10    22  0.0000  1.0000  0.0000  1.0000  1.0000  0.0000  1.0000  0.0000  0.0000  1.0000  0.3135  0.6865  0.0000  1.0000  1.0000  0.0000  0.6270  0.3730  1.0000  0.0000
     1    10    23  0.0000  1.0000  0.0000  1.0000  1.0000  0.0000  1.0000  0.0000  0.0000  1.0000  0.5975  0.4025  0.0000  1.0000  1.0000  0.0000  0.3455  0.6545  1.0000  0.0000
     1    10    24  0.0000  1.0000  0.0000  1.0000  1.0000  0.0000  1.0000  0.0000  0.0000  1.0000  0.6755  0.3245  0.0000  1.0000  1.0000  0.0000  0.1235  0.8765  1.0000  0.0000
     1    10    25  0.0000  1.0000  0.0000  1.0000  1.0000  0.0000  1.0000  0.0000  0.0000  1.0000  0.7775  0.2225  0.0000  1.0000  1.0000  0.0000  0.0000  1.0000  1.0000  0.0000
     1    10    26  0.0000  1.0000  0.0000  1.0000  1.0000  0.0000  1.0000  0.0000  0.0000  1.0000  0.8380  0.1620  0.0000  1.0000  1.0000  0.0000  0.0000  1.0000  1.0000  0.0000
     1    10    27  0.0000  1.0000  0.0000  1.0000  1.0000  0.0000  1.0000  0.0000  0.0000  1.0000  0.9010  0.0990  0.0000  1.0000  1.0000  0.0000  0.0000  1.0000  1.0000  0.0000
     1    10    28  0.0000  1.0000  0.0000  1.0000  1.0000  0.0000  1.0000  0.0000  0.0000  1.0000  0.9805  0.0195  0.0000  1.0000  1.0000  0.0000  0.0000  1.0000  1.0000  0.0000
     1    10    29  0.0000  1.0000  0.0000  1.0000  1.0000  0.0000  1.0000  0.0000  0.0000  1.0000  1.0000  0.0000  0.0000  1.0000  1.0000  0.0000  0.0000  1.0000  1.0000  0.0000
     1    10    30  0.0000  1.0000  0.0000  1.0000  1.0000  0.0000  1.0000  0.0000  0.0000  1.0000  1.0000  0.0000  0.0000  1.0000  1.0000  0.0000  0.0000  1.0000  1.0000  0.0000
     1    10    31  0.0000  1.0000  0.0000  1.0000  1.0000  0.0000  1.0000  0.0000  0.0000  1.0000  1.0000  0.0000  0.0000  1.0000  1.0000  0.0000  0.0000  1.0000  1.0000  0.0000
     1    10    32  0.0000  1.0000  0.0000  1.0000  1.0000  0.0000  1.0000  0.0000  0.0000  1.0000  1.0000  0.0000  0.0000  1.0000  1.0000  0.0000  0.0000  1.0000  1.0000  0.0000
     1    10    33  0.0000  1.0000  0.0000  1.0000  1.0000  0.0000  1.0000  0.0000  0.0000  1.0000  1.0000  0.0000  0.0000  1.0000  1.0000  0.0000  0.0000  1.0000  1.0000  0.0000
     1    10    34  0.0000  1.0000  0.0000  1.0000  1.0000  0.0000  1.0000  0.0000  0.0000  1.0000  1.0000  0.0000  0.0000  1.0000  1.0000  0.0000  0.0000  1.0000  1.0000  0.0000
     1    10    35  0.0000  1.0000  0.0000  1.0000  1.0000  0.0000  1.0000  0.0000  0.0000  1.0000  1.0000  0.0000  0.0000  1.0000  1.0000  0.0000  0.0000  1.0000  1.0000  0.0000
     1    10    36  0.0000  1.0000  0.0000  1.0000  1.0000  0.0000  1.0000  0.0000  0.0000  1.0000  1.0000  0.0000  0.0000  1.0000  1.0000  0.0000  0.0000  1.0000  1.0000  0.0000
     1    10    37  0.0000  1.0000  0.0000  1.0000  1.0000  0.0000  1.0000  0.0000  0.0000  1.0000  1.0000  0.0000  0.0000  1.0000  1.0000  0.0000  0.0000  1.0000  1.0000  0.0000
     1    10    38  0.0000  1.0000  0.0000  1.0000  1.0000  0.0000  1.0000  0.0000  0.0000  1.0000  1.0000  0.0000  0.0000  1.0000  1.0000  0.0000  0.0000  1.0000  1.0000  0.0000
     1    10    39  0.0000  1.0000  0.0000  1.0000  1.0000  0.0000  1.0000  0.0000  0.0000  1.0000  1.0000  0.0000  0.0000  1.0000  1.0000  0.0000  0.0000  1.0000  1.0000  0.0000
     1    10    40  0.0000  1.0000  0.0000  1.0000  1.0000  0.0000  1.0000  0.0000  0.0000  1.0000  1.0000  0.0000  0.0000  1.0000  1.0000  0.0000  0.0000  1.0000  1.0000  0.0000
     2     1     0  0.5000  0.5000  0.5000  0.5000  0.5000  0.5000  0.5000  0.5000  0.5000  0.5000  0.5000  0.5000  0.5000  0.5000  0.5000  0.5000  0.5000  0.5000  0.5000  0.5000
     2     1     1  0.6150  0.3850  0.4585  0.5415  0.5250  0.4750  0.4800  0.5200  0.3900  0.6100  0.4630  0.5370  0.5095  0.4905  0.5615  0.4385  0.6845  0.3155  0.6080  0.3920
     2     1     2  0.6930  0.3070  0.2575  0.7425  0.4505  0.5495  0.4970  0.5030  0.3530  0.6470  0.5545  0.4455  0.3590  0.6410  0.4955  0.5045  0.7505  0.2495  0.6740  0.3260
     2     1     3  0.7435  0.2565  0.2660  0.7340  0.4785  0.5215  0.5565  0.4435  0.2685  0.7315  0.7250  0.2750  0.2535  0.7465  0.4595  0.5405  0.8225  0.1775  0.7070  0.2930
     2     1     4  0.8230  0.1770  0.2585  0.7415  0.4590  0.5410  0.4620  0.5380  0.1715  0.8285  0.8495  0.1505  0.2145  0.7855  0.4255  0.5745  0.9180  0.0820  0.8015  0.1985
     2     1     5  0.8775  0.1225  0.2760  0.7240  0.6125  0.3875  0.5115  0.4885  0.0640  0.9360  0.9160  0.0840  0.2275  0.7725  0.4605  0.5395  0.9665  0.0335  0.7905  0.2095
     2     1     6  0.9540  0.0460  0.1520  0.8480  0.5930  0.4070  0.6365  0.3635  0.0575  0.9425  0.9875  0.0125  0.1510  0.8490  0.5320  0.4680  0.9845  0.0155  0.9075  0.0925
     2     1     7  0.9775  0.0225  0.0000  1.0000  0.5900  0.4100  0.5815  0.4185  0.0155  0.9845  1.0000  0.0000  0.1475  0.8525  0.5795  0.4205  1.0000  0.0000  0.9845  0.0155
     2     1     8  1.0000  0.0000  0.0000  1.0000  0.7620  0.2380  0.5385  0.4615  0.0000  1.0000  1.0000  0.0000  0.0705  0.9295  0.5575  0.4425  1.0000  0.0000  0.9870  0.0130
     2     1     9  1.0000  0.0000  0.0000  1.0000  0.8305  0.1695  0.3110  0.6890  0.0000  1.0000  1.0000  0.0000  0.0335  0.9665  0.4835  0.5165  1.0000  0.0000  0.9855  0.0145
     2     1    10  1.0000  0.0000  0.0000  1.0000  0.8460  0.1540  0.2925  0.7075  0.0000  1.0000  1.0000  0.0000  0.0000  1.0000  0.4960  0.5040  1.0000  0.0000  0.9640  0.0360
     2     1    11  1.0000  0.0000  0.0000  1.0000  0.8900  0.1100  0.2150  0.7850  0.0000  1.0000  1.0000  0.0000  0.0000  1.0000  0.4285  0.5715  1.0000  0.0000  0.9825  0.0175
     2     1    12  1.0000  0.0000  0.0000  1.0000  0.9515  0.0485  0.0710  0.9290  0.0000  1.0000  1.0000  0.0000  0.0000  1.0000  0.4785  0.5215  1.0000  0.0000  1.0000  0.0000
     2     1    13  1.0000  0.0000  0.0000  1.0000  0.9355  0.0645  0.0150  0.9850  0.0000  1.0000  1.0000  0.0000  0.0000  1.0000  0.5730  0.4270  1.0000  0.0000  1.0000  0.0000
     2     1    14  1.0000  0.0000  0.0000  1.0000  0.9560  0.0440  0.0000  1.0000  0.0000  1.0000  1.0000  0.0000  0.0000  1.0000  0.5770  0.4230  1.0000  0.0000  1.0000  0.0000
     2     1    15  1.0000  0.0000  0.0000  1.0000  0.9650  0.0350  0.0000  1.0000  0.0000  1.0000  1.0000  0.0000  0.0000  1.0000  0.6520  0.3480  1.0000  0.0000  1.0000  0.0000
     2     1    16  1.0000  0.0000  0.0000  1.0000  1.0000  0.0000  0.0000  1.0000  0.0000  1.0000  1.0000  0.0000  0.0000  1.0000  0.6690  0.3310  1.0000  0.0000  1.0000  0.0000
     2     1    17  1.0000  0.0000  0.0000  1.0000  1.0000  0.0000  0.0000  1.0000  0.0000  1.0000  1.0000  0.0000  0.0000  1.0000  0.8680  0.1320  1.0000  0.0000  1.0000  0.0000
     2     1    18  1.0000  0.0000  0.0000  1.0000  1.0000  0.0000  0.0000  1.0000  0.0000  1.0000  1.0000  0.0000  0.0000  1.0000  0.8485  0.1515  1.0000  0.0000  1.0000  0.0000
     2     1    19  1.0000  0.0000  0.0000  1.0000  1.0000  0.0000  0.0000  1.0000  0.0000  1.0000  1.0000  0.0000  0.0000  1.0000  0.8835  0.1165  1.0000  0.0000  1.0000  0.0000
     2     1    20  1.0000  0.0000  0.0000  1.0000  1.0000  0.0000  0.0000  1.0000  0.0000  1.0000  1.0000  0.0000  0.0000  1.0000  0.8410  0.1590  1.0000  0.0000  1.0000  0.0000
     2     1    21  1.0000  0.0000  0.0000  1.0000  1.0000  0.0000  0.0000  1.0000  0.0000  1.0000  1.0000  0.0000  0.0000  1.0000  0.8405  0.1595  1.0000  0.0000  1.0000  0.0000
     2     1    22  1.0000  0.0000  0.0000  1.0000  1.0000  0.0000  0.0000  1.0000  0.0000  1.0000  1.0000  0.0000  0.0000  1.0000  0.8330  0.1670  1.0000  0.0000  1.0000  0.0000
     2     1    23  1.0000  0.0000  0.0000  1.0000  1.0000  0.0000  0.0000  1.0000  0.0000  1.0000  1.0000  0.0000  0.0000  1.0000  0.7555  0.2445  1.0000  0.0000  1.0000  0.0000
     2     1    24  1.0000  0.0000  0.0000  1.0000  1.0000  0.0000  0.0000  1.0000  0.0000  1.0000  1.0000  0.0000  0.0000  1.0000  0.7915  0.2085  1.0000  0.0000  1.0000  0.0000
     2     1    25  1.0000  0.0000  0.0000  1.0000  1.0000  0.0000  0.0000  1.0000  0.0000  1.0000  1.0000  0.0000  0.0000  1.0000  0.7305  0.2695  1.0000  0.0000  1.0000  0.0000
     2     1    26  1.0000  0.0000  0.0000  1.0000  1.0000  0.0000  0.0000  1.0000  0.0000  1.0000  1.0000  0.0000  0.0000  1.0000  0.6000  0.4000  1.0000  0.0000  1.0000  0.0000
     2     1    27  1.0000  0.0000  0.0000  1.0000  1.0000  0.0000  0.0000  1.0000  0.0000  1.0000  1.0000  0.0000  0.0000  1.0000  0.4605  0.5395  1.0000  0.0000  1.0000  0.0000
     2     1    28  1.0000  0.0000  0.0000  1.0000  1.0000  0.0000  0.0000  1.0000  0.0000  1.0000  1.0000  0.0000  0.0000  1.0000  0.3775  0.6225  1.0000  0.0000  1.0000  0.0000
     2     1    29  1.0000  0.0000  0.0000  1.0000  1.0000  0.0000  0.0000  1.0000  0.0000  1.0000  1.0000  0.0000  0.0000  1.0000  0.2995  0.7005  1.0000  0.0000  1.0000  0.0000
     2     1    30  1.0000  0.0000  0.0000  1.0000  1.0000  0.0000  0.0000  1.0000  0.0000  1.0000  1.0000  0.0000  0.0000  1.0000  0.1635  0.8365  1.0000  0.0000  1.0000  0.0000
     2     1    31  1.0000  0.0000  0.0000  1.0000  1.0000  0.0000  0.0000  1.0000  0.0000  1.0000  1.0000  0.0000  0.0000  1.0000  0.1160  0.8840  1.0000  0.0000  1.0000  0.0000
     2     1    32  1.0000  0.0000  0.0000  1.0000  1.0000  0.0000  0.0000  1.0000  0.0000  1.0000  1.0000  0.0000  0.0000  1.0000  0.0870  0.9130  1.0000  0.0000  1.0000  0.0000
     2     1    33  1.0000  0.0000  0.0000  1.0000  1.0000  0.0000  0.0000  1.0000  0.0000  1.0000  1.0000  0.0000  0.0000  1.0000  0.0625  0.9375  1.0000  0.0000  1.0000  0.0000
     2     1    34  1.0000  0.0000  0.0000  1.0000  1.0000  0.0000  0.0000  1.0000  0.0000  1.0000  1.0000  0.0000  0.0000  1.0000  0.0620  0.9380  1.0000  0.0000  1.0000  0.0000
     2     1    35  1.0000  0.0000  0.0000  1.0000  1.0000  0.0000  0.0000  1.0000  0.0000  1.0000  1.0000  0.0000  0.0000  1.0000  0.0185  0.9815  1.0000  0.0000  1.0000  0.0000
     2     1    36  1.0000  0.0000  0.0000  1.0000  1.0000  0.0000  0.0000  1.0000  0.0000  1.0000  1.0000  0.0000  0.0000  1.0000  0.0000  1.0000  1.0000  0.0000  1.0000  0.0000
     2     1    37  1.0000  0.0000  0.0000  1.0000  1.0000  0.0000  0.0000  1.0000  0.0000  1.0000  1.0000  0.0000  0.0000  1.0000  0.0000  1.0000  1.0000  0.0000  1.0000  0.0000
     2     1    38  1.0000  0.0000  0.0000  1.0000  1.0000  0.0000  0.0000  1.0000  0.0000  1.0000  1.0000  0.0000  0.0000  1.0000  0.0000  1.0000  1.0000  0.0000  1.0000  0.0000
     2     1    39  1.0000  0.0000  0.0000  1.0000  1.0000  0.0000  0.0000  1.0000  0.0000  1.0000  1.0000  0.0000  0.0000  1.0000  0.0000  1.0000  1.0000  0.0000  1.0000  0.0000
     2     1    40  1.0000  0.0000  0.0000  1.0000  1.0000  0.0000  0.0000  1.0000  0.0000  1.0000  1.0000  0.0000  0.0000  1.0000  0.0000  1.0000  1.0000  0.0000  1.0000  0.0000
     2     2     0  0.5000  0.5000  0.5000  0.5000  0.5000  0.5000  0.5000  0.5000  0.5000  0.5000  0.5000  0.5000  0.5000  0.5000  0.5000  0.5000  0.5000  0.5000  0.5000  0.5000
     2     2     1  0.5655  0.4345  0.5110  0.4890  0.4535  0.5465  0.4605  0.5395  0.5025  0.4975  0.4570  0.5430  0.5220  0.4780  0.4965  0.5035  0.6950  0.3050  0.5565  0.4435
     2     2     2  0.5840  0.4160  0.3280  0.6720  0.4250  0.5750  0.4860  0.5140  0.4610  0.5390  0.4775  0.5225  0.5145  0.4855  0.5280  0.4720  0.7650  0.2350  0.5525  0.4475
     2     2     3  0.7115  0.2885  0.2315  0.7685  0.5735  0.4265  0.5030  0.4970  0.3675  0.6325  0.5670  0.4330  0.4330  0.5670  0.6580  0.3420  0.8455  0.1545  0.6805  0.3195
     2     2     4  0.7675  0.2325  0.1430  0.8570  0.7430  0.2570  0.5460  0.4540  0.2360  0.7640  0.7805  0.2195  0.2770  0.7230  0.7800  0.2200  0.7870  0.2130  0.7775  0.2225
     2     2     5  0.8570  0.1430  0.1115  0.8885  0.8515  0.1485  0.3555  0.6445  0.2070  0.7930  0.9120  0.0880  0.1265  0.8735  0.8430  0.1570  0.8175  0.1825  0.8185  0.1815
     2     2     6  0.9130  0.0870  0.0520  0.9480  0.9365  0.0635  0.2395  0.7605  0.1360  0.8640  0.9565  0.0435  0.0320  0.9680  0.8815  0.1185  0.8735  0.1265  0.9520  0.0480
     2     2     7  0.9865  0.0135  0.0155  0.9845  0.9855  0.0145  0.1380  0.8620  0.1290  0.8710  0.9665  0.0335  0.0615  0.9385  0.9545  0.0455  0.9855  0.0145  0.9750  0.0250
     2     2     8  1.0000  0.0000  0.0000  1.0000  0.9870  0.0130  0.1010  0.8990  0.1255  0.8745  0.9875  0.0125  0.0450  0.9550  0.9840  0.0160  1.0000  0.0000  1.0000  0.0000
     2     2     9  1.0000  0.0000  0.0000  1.0000  1.0000  0.0000  0.0680  0.9320  0.1240  0.8760  0.9810  0.0190  0.0140  0.9860  1.0000  0.0000  1.0000  0.0000  1.0000  0.0000
     2     2    10  1.0000  0.0000  0.0000  1.0000  1.0000  0.0000  0.0000  1.0000  0.0775  0.9225  1.0000  0.0000  0.0000  1.0000  1.0000  0.0000  1.0000  0.0000  1.0000  0.0000
     2     2    11  1.0000  0.0000  0.0000  1.0000  1.0000  0.0000  0.0000  1.0000  0.0170  0.9830  1.0000  0.0000  0.0000  1.0000  1.0000  0.0000  1.0000  0.0000  1.0000  0.0000
     2     2    12  1.0000  0.0000  0.0000  1.0000  1.0000  0.0000  0.0000  1.0000  0.0145  0.9855  1.0000  0.0000  0.0000  1.0000  1.0000  0.0000  1.0000  0.0000  1.0000  0.0000
     2     2    13  1.0000  0.0000  0.0000  1.0000  1.0000  0.0000  0.0000  1.0000  0.0000  1.0000  1.0000  0.0000  0.0000  1.0000  1.0000  0.0000  1.0000  0.0000  1.0000  0.0000
     2     2    14  1.0000  0.0000  0.0000  1.0000  1.0000  0.0000  0.0000  1.0000  0.0000  1.0000  1.0000  0.0000  0.0000  1.0000  1.0000  0.0000  1.0000  0.0000  1.0000  0.0000
     2     2    15  1.0000  0.0000  0.0000  1.0000  1.0000  0.0000  0.0000  1.0000  0.0000  1.0000  1.0000  0.0000  0.0000  1.0000  1.0000  0.0000  1.0000  0.0000  1.0000  0.0000
     2     2    16  1.0000  0.0000  0.0000  1.0000  1.0000  0.0000  0.0000  1.0000  0.0000  1.0000  1.0000  0.0000  0.0000  1.0000  1.0000  0.0000  1.0000  0.0000  1.0000  0.0000
     2     2    17  1.0000  0.0000  0.0000  1.0000  1.0000  0.0000  0.0000  1.0000  0.0000  1.0000  1.0000  0.0000  0.0000  1.0000  1.0000  0.0000  1.0000  0.0000  1.0000  0.0000
     2     2    18  1.0000  0.0000  0.0000  1.0000  1.0000  0.0000  0.0000  1.0000  0.0000  1.0000  1.0000  0.0000  0.0000  1.0000  1.0000  0.0000  1.0000  0.0000  1.0000  0.0000
     2     2    19  1.0000  0.0000  0.0000  1.0000  1.0000  0.0000  0.0000  1.0000  0.0000  1.0000  1.0000  0.0000  0.0000  1.0000  1.0000  0.0000  1.0000  0.0000  1.0000  0.0000
     2     2    20  1.0000  0.0000  0.0000  1.0000  1.0000  0.0000  0.0000  1.0000  0.0000  1.0000  1.0000  0.0000  0.0000  1.0000  1.0000  0.0000  1.0000  0.0000  1.0000  0.0000
     2     2    21  1.0000  0.0000  0.0000  1.0000  1.0000  0.0000  0.0000  1.0000  0.0000  1.0000  1.0000  0.0000  0.0000  1.0000  1.0000  0.0000  1.0000  0.0000  1.0000  0.0000
     2     2    22  1.0000  0.0000  0.0000  1.0000  1.0000  0.0000  0.0000  1.0000  0.0000  1.0000  1.0000  0.0000  0.0000  1.0000  1.0000  0.0000  1.0000  0.0000  1.0000  0.0000
     2     2    23  1.0000  0.0000  0.0000  1.0000  1.0000  0.0000  0.0000  1.0000  0.0000  1.0000  1.0000  0.0000  0.0000  1.0000  1.0000  0.0000  1.0000  0.0000  1.0000  0.0000
     2     2    24  1.0000  0.0000  0.0000  1.0000  1.0000  0.0000  0.0000  1.0000  0.0000  1.0000  1.0000  0.0000  0.0000  1.0000  1.0000  0.0000  1.0000  0.0000  1.0000  0.0000
     2     2    25  1.0000  0.0000  0.0000  1.0000  1.0000  0.0000  0.0000  1.0000  0.0000  1.0000  1.0000  0.0000  0.0000  1.0000  1.0000  0.0000  1.0000  0.0000  1.0000  0.0000
     2     2    26  1.0000  0.0000  0.0000  1.0000  1.0000  0.0000  0.0000  1.0000  0.0000  1.0000  1.0000  0.0000  0.0000  1.0000  1.0000  0.0000  1.0000  0.0000  1.0000  0.0000
     2     2    27  1.0000  0.0000  0.0000  1.0000  1.0000  0.0000  0.0000  1.0000  0.0000  1.0000  1.0000  0.0000  0.0000  1.0000  1.0000  0.0000  1.0000  0.0000  1.0000  0.0000
     2     2    28  1.0000  0.0000  0.0000  1.0000  1.0000  0.0000  0.0000  1.0000  0.0000  1.0000  1.0000  0.0000  0.0000  1.0000  1.0000  0.0000  1.0000  0.0000  1.0000  0.0000
     2     2    29  1.0000  0.0000  0.0000  1.0000  1.0000  0.0000  0.0000  1.0000  0.0000  1.0000  1.0000  0.0000  0.0000  1.0000  1.0000  0.0000  1.0000  0.0000  1.0000  0.0000
     2     2    30  1.0000  0.0000  0.0000  1.0000  1.0000  0.0000  0.0000  1.0000  0.0000  1.0000  1.0000  0.0000  0.0000  1.0000  1.0000  0.0000  1.0000  0.0000  1.0000  0.0000
     2     2    31  1.0000  0.0000  0.0000  1.0000  1.0000  0.0000  0.0000  1.0000  0.0000  1.0000  1.0000  0.0000  0.0000  1.0000  1.0000  0.0000  1.0000  0.0000  1.0000  0.0000
     2     2    32  1.0000  0.0000  0.0000  1.0000  1.0000  0.0000  0.0000  1.0000  0.0000  1.0000  1.0000  0.0000  0.0000  1.0000  1.0000  0.0000  1.0000  0.0000  1.0000  0.0000
     2     2    33  1.0000  0.0000  0.0000  1.0000  1.0000  0.0000  0.0000  1.0000  0.0000  1.0000  1.0000  0.0000  0.0000  1.0000  1.0000  0.0000  1.0000  0.0000  1.0000  0.0000
     2     2    34  1.0000  0.0000  0.0000  1.0000  1.0000  0.0000  0.0000  1.0000  0.0000  1.0000  1.0000  0.0000  0.0000  1.0000  1.0000  0.0000  1.0000  0.0000  1.0000  0.0000
     2     2    35  1.0000  0.0000  0.0000  1.0000  1.0000  0.0000  0.0000  1.0000  0.0000  1.0000  1.0000  0.0000  0.0000  1.0000  1.0000  0.0000  1.0000  0.0000  1.0000  0.0000
     2     2    36  1.0000  0.0000  0.0000  1.0000  1.0000  0.0000  0.0000  1.0000  0.0000  1.0000  1.0000  0.0000  0.0000  1.0000  1.0000  0.0000  1.0000  0.0000  1.0000  0.0000
     2     2    37  1.0000  0.0000  0.0000  1.0000  1.0000  0.0000  0.0000  1.0000  0.0000  1.0000  1.0000  0.0000  0.0000  1.0000  1.0000  0.0000  1.0000  0.0000  1.0000  0.0000
     2     2    38  1.0000  0.0000  0.0000  1.0000  1.0000  0.0000  0.0000  1.0000  0.0000  1.0000  1.0000  0.0000  0.0000  1.0000  1.0000  0.0000  1.0000  0.0000  1.0000  0.0000
     2     2    39  1.0000  0.0000  0.0000  1.0000  1.0000  0.0000  0.0000  1.0000  0.0000  1.0000  1.0000  0.0000  0.0000  1.0000  1.0000  0.0000  1.0000  0.0000  1.0000  0.0000
     2     2    40  1.0000  0.0000  0.0000  1.0000  1.0000  0.0000  0.0000  1.0000  0.0000  1.0000  1.0000  0.0000  0.0000  1.0000  1.0000  0.0000  1.0000  0.0000  1.0000  0.0000
     2     3     0  0.5000  0.5000  0.5000  0.5000  0.5000  0.5000  0.5000  0.5000  0.5000  0.5000  0.5000  0.5000  0.5000  0.5000  0.5000  0.5000  0.5000  0.5000  0.5000  0.5000
     2     3     1  0.5475  0.4525  0.3635  0.6365  0.6240  0.3760  0.5470  0.4530  0.6165  0.3835  0.5455  0.4545  0.4180  0.5820  0.5580  0.4420  0.5855  0.4145  0.5165  0.4835
     2     3     2  0.6260  0.3740  0.3425  0.6575  0.6670  0.3330  0.4890  0.5110  0.5770  0.4230  0.6585  0.3415  0.3415  0.6585  0.5540  0.4460  0.7240  0.2760  0.5835  0.4165
     2     3     3  0.7095  0.2905  0.2280  0.7720  0.6905  0.3095  0.5775  0.4225  0.3650  0.6350  0.6610  0.3390  0.3470  0.6530  0.6185  0.3815  0.8420  0.1580  0.6670  0.3330
     2     3     4  0.7900  0.2100  0.1380  0.8620  0.7315  0.2685  0.5240  0.4760  0.1425  0.8575  0.8140  0.1860  0.1940  0.8060  0.5760  0.4240  0.9280  0.0720  0.8645  0.1355
     2     3     5  0.8615  0.1385  0.0120  0.9880  0.8340  0.1660  0.3885  0.6115  0.1240  0.8760  0.8745  0.1255  0.1375  0.8625  0.5865  0.4135  0.9655  0.0345  0.8760  0.1240
     2     3     6  0.9855  0.0145  0.0000  1.0000  0.8530  0.1470  0.3520  0.6480  0.0705  0.9295  0.9435  0.0565  0.1095  0.8905  0.6015  0.3985  0.9150  0.0850  0.9825  0.0175
     2     3     7  1.0000  0.0000  0.0000  1.0000  0.8990  0.1010  0.3195  0.6805  0.0440  0.9560  0.9675  0.0325  0.0650  0.9350  0.7400  0.2600  0.9840  0.0160  1.0000  0.0000
     2     3     8  1.0000  0.0000  0.0000  1.0000  0.9435  0.0565  0.2905  0.7095  0.0000  1.0000  0.9710  0.0290  0.0130  0.9870  0.8315  0.1685  1.0000  0.0000  1.0000  0.0000
     2     3     9  1.0000  0.0000  0.0000  1.0000  0.9410  0.0590  0.2170  0.7830  0.0000  1.0000  0.9650  0.0350  0.0000  1.0000  0.8355  0.1645  1.0000  0.0000  1.0000  0.0000
     2     3    10  1.0000  0.0000  0.0000  1.0000  1.0000  0.0000  0.2470  0.7530  0.0000  1.0000  1.0000  0.0000  0.0000  1.0000  0.9380  0.0620  1.0000  0.0000  1.0000  0.0000
     2     3    11  1.0000  0.0000  0.0000  1.0000  1.0000  0.0000  0.1445  0.8555  0.0000  1.0000  1.0000  0.0000  0.0000  1.0000  0.9305  0.0695  1.0000  0.0000  1.0000  0.0000
     2     3    12  1.0000  0.0000  0.0000  1.0000  1.0000  0.0000  0.1010  0.8990  0.0000  1.0000  1.0000  0.0000  0.0000  1.0000  0.9665  0.0335  1.0000  0.0000  1.0000  0.0000
     2     3    13  1.0000  0.0000  0.0000  1.0000  1.0000  0.0000  0.1200  0.8800  0.0000  1.0000  1.0000  0.0000  0.0000  1.0000  0.9625  0.0375  1.0000  0.0000  1.0000  0.0000
     2     3    14  1.0000  0.0000  0.0000  1.0000  1.0000  0.0000  0.1495  0.8505  0.0000  1.0000  1.0000  0.0000  0.0000  1.0000  0.9825  0.0175  1.0000  0.0000  1.0000  0.0000
     2     3    15  1.0000  0.0000  0.0000  1.0000  1.0000  0.0000  0.0950  0.9050  0.0000  1.0000  1.0000  0.0000  0.0000  1.0000  0.9835  0.0165  1.0000  0.0000  1.0000  0.0000
     2     3    16  1.0000  0.0000  0.0000  1.0000  1.0000  0.0000  0.0780  0.9220  0.0000  1.0000  1.0000  0.0000  0.0000  1.0000  0.9830  0.0170  1.0000  0.0000  1.0000  0.0000
     2     3    17  1.0000  0.0000  0.0000  1.0000  1.0000  0.0000  0.0690  0.9310  0.0000  1.0000  1.0000  0.0000  0.0000  1.0000  1.0000  0.0000  1.0000  0.0000  1.0000  0.0000
     2     3    18  1.0000  0.0000  0.0000  1.0000  1.0000  0.0000  0.0515  0.9485  0.0000  1.0000  1.0000  0.0000  0.0000  1.0000  1.0000  0.0000  1.0000  0.0000  1.0000  0.0000
     2     3    19  1.0000  0.0000  0.0000  1.0000  1.0000  0.0000  0.0000  1.0000  0.0000  1.0000  1.0000  0.0000  0.0000  1.0000  1.0000  0.0000  1.0000  0.0000  1.0000  0.0000
     2     3    20  1.0000  0.0000  0.0000  1.0000  1.0000  0.0000  0.0000  1.0000  0.0000  1.0000  1.0000  0.0000  0.0000  1.0000  1.0000  0.0000  1.0000  0.0000  1.0000  0.0000
     2     3    21  1.0000  0.0000  0.0000  1.0000  1.0000  0.0000  0.0000  1.0000  0.0000  1.0000  1.0000  0.0000  0.0000  1.0000  1.0000  0.0000  1.0000  0.0000  1.0000  0.0000
     2     3    22  1.0000  0.0000  0.0000  1.0000  1.0000  0.0000  0.0000  1.0000  0.0000  1.0000  1.0000  0.0000  0.0000  1.0000  1.0000  0.0000  1.0000  0.0000  1.0000  0.0000
     2     3    23  1.0000  0.0000  0.0000  1.0000  1.0000  0.0000  0.0000  1.0000  0.0000  1.0000  1.0000  0.0000  0.0000  1.0000  1.0000  0.0000  1.0000  0.0000  1.0000  0.0000
     2     3    24  1.0000  0.0000  0.0000  1.0000  1.0000  0.0000  0.0000  1.0000  0.0000  1.0000  1.0000  0.0000  0.0000  1.0000  1.0000  0.0000  1.0000  0.0000  1.0000  0.0000
     2     3    25  1.0000  0.0000  0.0000  1.0000  1.0000  0.0000  0.0000  1.0000  0.0000  1.0000  1.0000  0.0000  0.0000  1.0000  1.0000  0.0000  1.0000  0.0000  1.0000  0.0000
     2     3    26  1.0000  0.0000  0.0000  1.0000  1.0000  0.0000  0.0000  1.0000  0.0000  1.0000  1.0000  0.0000  0.0000  1.0000  1.0000  0.0000  1.0000  0.0000  1.0000  0.0000
     2     3    27  1.0000  0.0000  0.0000  1.0000  1.0000  0.0000  0.0000  1.0000  0.0000  1.0000  1.0000  0.0000  0.0000  1.0000  1.0000  0.0000  1.0000  0.0000  1.0000  0.0000
     2     3    28  1.0000  0.0000  0.0000  1.0000  1.0000  0.0000  0.0000  1.0000  0.0000  1.0000  1.0000  0.0000  0.0000  1.0000  1.0000  0.0000  1.0000  0.0000  1.0000  0.0000
     2     3    29  1.0000  0.0000  0.0000  1.0000  1.0000  0.0000  0.0000  1.0000  0.0000  1.0000  1.0000  0.0000  0.0000  1.0000  1.0000  0.0000  1.0000  0.0000  1.0000  0.0000
     2     3    30  1.0000  0.0000  0.0000  1.0000  1.0000  0.0000  0.0000  1.0000  0.0000  1.0000  1.0000  0.0000  0.0000  1.0000  1.0000  0.0000  1.0000  0.0000  1.0000  0.0000
     2     3    31  1.0000  0.0000  0.0000  1.0000  1.0000  0.0000  0.0000  1.0000  0.0000  1.0000  1.0000  0.0000  0.0000  1.0000  1.0000  0.0000  1.0000  0.0000  1.0000  0.0000
     2     3    32  1.0000  0.0000  0.0000  1.0000  1.0000  0.0000  0.0000  1.0000  0.0000  1.0000  1.0000  0.0000  0.0000  1.0000  1.0000  0.0000  1.0000  0.0000  1.0000  0.0000
     2     3    33  1.0000  0.0000  0.0000  1.0000  1.0000  0.0000  0.0000  1.0000  0.0000  1.0000  1.0000  0.0000  0.0000  1.0000  1.0000  0.0000  1.0000  0.0000  1.0000  0.0000
     2     3    34  1.0000  0.0000  0.0000  1.0000  1.0000  0.0000  0.0000  1.0000  0.0000  1.0000  1.0000  0.0000  0.0000  1.0000  1.0000  0.0000  1.0000  0.0000  1.0000  0.0000
     2     3    35  1.0000  0.0000  0.0000  1.0000  1.0000  0.0000  0.0000  1.0000  0.0000  1.0000  1.0000  0.0000  0.0000  1.0000  1.0000  0.0000  1.0000  0.0000  1.0000  0.0000
     2     3    36  1.0000  0.0000  0.0000  1.0000  1.0000  0.0000  0.0000  1.0000  0.0000  1.0000  1.0000  0.0000  0.0000  1.0000  1.0000  0.0000  1.0000  0.0000  1.0000  0.0000
     2     3    37  1.0000  0.0000  0.0000  1.0000  1.0000  0.0000  0.0000  1.0000  0.0000  1.0000  1.0000  0.0000  0.0000  1.0000  1.0000  0.0000  1.0000  0.0000  1.0000  0.0000
     2     3    38  1.0000  0.0000  0.0000  1.0000  1.0000  0.0000  0.0000  1.0000  0.0000  1.0000  1.0000  0.0000  0.0000  1.0000  1.0000  0.0000  1.0000  0.0000  1.0000  0.0000
     2     3    39  1.0000  0.0000  0.0000  1.0000  1.0000  0.0000  0.0000  1.0000  0.0000  1.0000  1.0000  0.0000  0.0000  1.0000  1.0000  0.0000  1.0000  0.0000  1.0000  0.0000
     2     3    40  1.0000  0.0000  0.0000  1.0000  1.0000  0.0000  0.0000  1.0000  0.0000  1.0000  1.0000  0.0000  0.0000  1.0000  1.0000  0.0000  1.0000  0.0000  1.0000  0.0000
     2     4     0  0.5000  0.5000  0.5000  0.5000  0.5000  0.5000  0.5000  0.5000  0.5000  0.5000  0.5000  0.5000  0.5000  0.5000  0.5000  0.5000  0.5000  0.5000  0.5000  0.5000
     2     4     1  0.6005  0.3995  0.4335  0.5665  0.6420  0.3580  0.4585  0.5415  0.5440  0.4560  0.4755  0.5245  0.4795  0.5205  0.6580  0.3420  0.7275  0.2725  0.4680  0.5320
     2     4     2  0.5595  0.4405  0.3800  0.6200  0.8005  0.1995  0.3415  0.6585  0.6270  0.3730  0.5395  0.4605  0.4280  0.5720  0.7310  0.2690  0.8855  0.1145  0.6080  0.3920
     2     4     3  0.5360  0.4640  0.2655  0.7345  0.8395  0.1605  0.3020  0.6980  0.4940  0.5060  0.4910  0.5090  0.4760  0.5240  0.7700  0.2300  0.8835  0.1165  0.5805  0.4195
     2     4     4  0.5605  0.4395  0.1395  0.8605  0.8735  0.1265  0.2575  0.7425  0.4855  0.5145  0.6340  0.3660  0.3715  0.6285  0.8055  0.1945  0.9010  0.0990  0.5615  0.4385
     2     4     5  0.5660  0.4340  0.0460  0.9540  0.9650  0.0350  0.2160  0.7840  0.5060  0.4940  0.6640  0.3360  0.3600  0.6400  0.8380  0.1620  0.9530  0.0470  0.5840  0.4160
     2     4     6  0.7345  0.2655  0.0275  0.9725  0.9845  0.0155  0.1630  0.8370  0.5585  0.4415  0.8120  0.1880  0.2655  0.7345  0.9590  0.0410  1.0000  0.0000  0.6815  0.3185
     2     4     7  0.9030  0.0970  0.0295  0.9705  1.0000  0.0000  0.1780  0.8220  0.4980  0.5020  0.9375  0.0625  0.1425  0.8575  0.9475  0.0525  1.0000  0.0000  0.5640  0.4360
     2     4     8  0.9745  0.0255  0.0295  0.9705  1.0000  0.0000  0.0790  0.9210  0.5045  0.4955  0.9840  0.0160  0.1000  0.9000  0.9370  0.0630  1.0000  0.0000  0.4725  0.5275
     2     4     9  1.0000  0.0000  0.0125  0.9875  1.0000  0.0000  0.0795  0.9205  0.4995  0.5005  1.0000  0.0000  0.0160  0.9840  0.9655  0.0345  1.0000  0.0000  0.5840  0.4160
     2     4    10  1.0000  0.0000  0.0000  1.0000  1.0000  0.0000  0.0470  0.9530  0.4625  0.5375  1.0000  0.0000  0.0000  1.0000  1.0000  0.0000  1.0000  0.0000  0.6110  0.3890
     2     4    11  1.0000  0.0000  0.0000  1.0000  1.0000  0.0000  0.0000  1.0000  0.3910  0.6090  1.0000  0.0000  0.0000  1.0000  1.0000  0.0000  1.0000  0.0000  0.6690  0.3310
     2     4    12  1.0000  0.0000  0.0000  1.0000  1.0000  0.0000  0.0000  1.0000  0.3125  0.6875  1.0000  0.0000  0.0000  1.0000  1.0000  0.0000  1.0000  0.0000  0.6955  0.3045
     2     4    13  1.0000  0.0000  0.0000  1.0000  1.0000  0.0000  0.0000  1.0000  0.1985  0.8015  1.0000  0.0000  0.0000  1.0000  1.0000  0.0000  1.0000  0.0000  0.8915  0.1085
     2     4    14  1.0000  0.0000  0.0000  1.0000  1.0000  0.0000  0.0000  1.0000  0.1000  0.9000  1.0000  0.0000  0.0000  1.0000  1.0000  0.0000  1.0000  0.0000  0.9205  0.0795
     2     4    15  1.0000  0.0000  0.0000  1.0000  1.0000  0.0000  0.0000  1.0000  0.0440  0.9560  1.0000  0.0000  0.0000  1.0000  1.0000  0.0000  1.0000  0.0000  0.8840  0.1160
     2     4    16  1.0000  0.0000  0.0000  1.0000  1.0000  0.0000  0.0000  1.0000  0.0150  0.9850  1.0000  0.0000  0.0000  1.0000  1.0000  0.0000  1.0000  0.0000  0.8880  0.1120
     2     4    17  1.0000  0.0000  0.0000  1.0000  1.0000  0.0000  0.0000  1.0000  0.0000  1.0000  1.0000  0.0000  0.0000  1.0000  1.0000  0.0000  1.0000  0.0000  0.9870  0.0130
     2     4    18  1.0000  0.0000  0.0000  1.0000  1.0000  0.0000  0.0000  1.0000  0.0000  1.0000  1.0000  0.0000  0.0000  1.0000  1.0000  0.0000  1.0000  0.0000  0.9815  0.0185
     2     4    19  1.0000  0.0000  0.0000  1.0000  1.0000  0.0000  0.0000  1.0000  0.0000  1.0000  1.0000  0.0000  0.0000  1.0000  1.0000  0.0000  1.0000  0.0000  0.9840  0.0160
     2     4    20  1.0000  0.0000  0.0000  1.0000  1.0000  0.0000  0.0000  1.0000  0.0000  1.0000  1.0000  0.0000  0.0000  1.0000  1.0000  0.0000  1.0000  0.0000  1.0000  0.0000
     2     4    21  1.0000  0.0000  0.0000  1.0000  1.0000  0.0000  0.0000  1.0000  0.0000  1.0000  1.0000  0.0000  0.0000  1.0000  1.0000  0.0000  1.0000  0.0000  1.0000  0.0000
     2     4    22  1.0000  0.0000  0.0000  1.0000  1.0000  0.0000  0.0000  1.0000  0.0000  1.0000  1.0000  0.0000  0.0000  1.0000  1.0000  0.0000  1.0000  0.0000  1.0000  0.0000
     2     4    23  1.0000  0.0000  0.0000  1.0000  1.0000  0.0000  0.0000  1.0000  0.0000  1.0000  1.0000  0.0000  0.0000  1.0000  1.0000  0.0000  1.0000  0.0000  1.0000  0.0000
     2     4    24  1.0000  0.0000  0.0000  1.0000  1.0000  0.0000  0.0000  1.0000  0.0000  1.0000  1.0000  0.0000  0.0000  1.0000  1.0000  0.0000  1.0000  0.0000  1.0000  0.0000
     2     4    25  1.0000  0.0000  0.0000  1.0000  1.0000  0.0000  0.0000  1.0000  0.0000  1.0000  1.0000  0.0000  0.0000  1.0000  1.0000  0.0000  1.0000  0.0000  1.0000  0.0000
     2     4    26  1.0000  0.0000  0.0000  1.0000  1.0000  0.0000  0.0000  1.0000  0.0000  1.0000  1.0000  0.0000  0.0000  1.0000  1.0000  0.0000  1.0000  0.0000  1.0000  0.0000
     2     4    27  1.0000  0.0000  0.0000  1.0000  1.0000  0.0000  0.0000  1.0000  0.0000  1.0000  1.0000  0.0000  0.0000  1.0000  1.0000  0.0000  1.0000  0.0000  1.0000  0.0000
     2     4    28  1.0000  0.0000  0.0000  1.0000  1.0000  0.0000  0.0000  1.0000  0.0000  1.0000  1.0000  0.0000  0.0000  1.0000  1.0000  0.0000  1.0000  0.0000  1.0000  0.0000
     2     4    29  1.0000  0.0000  0.0000  1.0000  1.0000  0.0000  0.0000  1.0000  0.0000  1.0000  1.0000  0.0000  0.0000  1.0000  1.0000  0.0000  1.0000  0.0000  1.0000  0.0000
     2     4    30  1.0000  0.0000  0.0000  1.0000  1.0000  0.0000  0.0000  1.0000  0.0000  1.0000  1.0000  0.0000  0.0000  1.0000  1.0000  0.0000  1.0000  0.0000  1.0000  0.0000
     2     4    31  1.0000  0.0000  0.0000  1.0000  1.0000  0.0000  0.0000  1.0000  0.0000  1.0000  1.0000  0.0000  0.0000  1.0000  1.0000  0.0000  1.0000  0.0000  1.0000  0.0000
     2     4    32  1.0000  0.0000  0.0000  1.0000  1.0000  0.0000  0.0000  1.0000  0.0000  1.0000  1.0000  0.0000  0.0000  1.0000  1.0000  0.0000  1.0000  0.0000  1.0000  0.0000
     2     4    33  1.0000  0.0000  0.0000  1.0000  1.0000  0.0000  0.0000  1.0000  0.0000  1.0000  1.0000  0.0000  0.0000  1.0000  1.0000  0.0000  1.0000  0.0000  1.0000  0.0000
     2     4    34  1.0000  0.0000  0.0000  1.0000  1.0000  0.0000  0.0000  1.0000  0.0000  1.0000  1.0000  0.0000  0.0000  1.0000  1.0000  0.0000  1.0000  0.0000  1.0000  0.0000
     2     4    35  1.0000  0.0000  0.0000  1.0000  1.0000  0.0000  0.0000  1.0000  0.0000  1.0000  1.0000  0.0000  0.0000  1.0000  1.0000  0.0000  1.0000  0.0000  1.0000  0.0000
     2     4    36  1.0000  0.0000  0.0000  1.0000  1.0000  0.0000  0.0000  1.0000  0.0000  1.0000  1.0000  0.0000  0.0000  1.0000  1.0000  0.0000  1.0000  0.0000  1.0000  0.0000
     2     4    37  1.0000  0.0000  0.0000  1.0000  1.0000  0.0000  0.0000  1.0000  0.0000  1.0000  1.0000  0.0000  0.0000  1.0000  1.0000  0.0000  1.0000  0.0000  1.0000  0.0000
     2     4    38  1.0000  0.0000  0.0000  1.0000  1.0000  0.0000  0.0000  1.0000  0.0000  1.0000  1.0000  0.0000  0.0000  1.0000  1.0000  0.0000  1.0000  0.0000  1.0000  0.0000
     2     4    39  1.0000  0.0000  0.0000  1.0000  1.0000  0.0000  0.0000  1.0000  0.0000  1.0000  1.0000  0.0000  0.0000  1.0000  1.0000  0.0000  1.0000  0.0000  1.0000  0.0000
     2     4    40  1.0000  0.0000  0.0000  1.0000  1.0000  0.0000  0.0000  1.0000  0.0000  1.0000  1.0000  0.0000  0.0000  1.0000  1.0000  0.0000  1.0000  0.0000  1.0000  0.0000
     2     5     0  0.5000  0.5000  0.5000  0.5000  0.5000  0.5000  0.5000  0.5000  0.5000  0.5000  0.5000  0.5000  0.5000  0.5000  0.5000  0.5000  0.5000  0.5000  0.5000  0.5000
     2     5     1  0.5545  0.4455  0.4090  0.5910  0.5805  0.4195  0.4110  0.5890  0.5140  0.4860  0.6810  0.3190  0.3675  0.6325  0.5250  0.4750  0.6555  0.3445  0.4395  0.5605
     2     5     2  0.7550  0.2450  0.2740  0.7260  0.4760  0.5240  0.4940  0.5060  0.4865  0.5135  0.7780  0.2220  0.4380  0.5620  0.4295  0.5705  0.7705  0.2295  0.5260  0.4740
     2     5     3  0.9000  0.1000  0.2015  0.7985  0.5535  0.4465  0.4805  0.5195  0.3565  0.6435  0.8940  0.1060  0.5265  0.4735  0.4185  0.5815  0.8890  0.1110  0.6005  0.3995
     2     5     4  0.9115  0.0885  0.0480  0.9520  0.4225  0.5775  0.3770  0.6230  0.3205  0.6795  0.9800  0.0200  0.4130  0.5870  0.5675  0.4325  0.9055  0.0945  0.6680  0.3320
     2     5     5  0.9695  0.0305  0.0180  0.9820  0.5190  0.4810  0.3050  0.6950  0.2250  0.7750  0.9845  0.0155  0.3600  0.6400  0.6360  0.3640  0.8905  0.1095  0.7340  0.2660
     2     5     6  1.0000  0.0000  0.0245  0.9755  0.5000  0.5000  0.1020  0.8980  0.2135  0.7865  1.0000  0.0000  0.2800  0.7200  0.6095  0.3905  0.9855  0.0145  0.8515  0.1485
     2     5     7  1.0000  0.0000  0.0000  1.0000  0.6855  0.3145  0.0525  0.9475  0.1090  0.8910  1.0000  0.0000  0.1925  0.8075  0.5725  0.4275  1.0000  0.0000  0.9380  0.0620
     2     5     8  1.0000  0.0000  0.0000  1.0000  0.7270  0.2730  0.0155  0.9845  0.0135  0.9865  1.0000  0.0000  0.1200  0.8800  0.6110  0.3890  1.0000  0.0000  1.0000  0.0000
     2     5     9  1.0000  0.0000  0.0000  1.0000  0.7200  0.2800  0.0000  1.0000  0.0185  0.9815  1.0000  0.0000  0.0980  0.9020  0.6880  0.3120  1.0000  0.0000  1.0000  0.0000
     2     5    10  1.0000  0.0000  0.0000  1.0000  0.7820  0.2180  0.0000  1.0000  0.0000  1.0000  1.0000  0.0000  0.0000  1.0000  0.6110  0.3890  1.0000  0.0000  1.0000  0.0000
     2     5    11  1.0000  0.0000  0.0000  1.0000  0.8640  0.1360  0.0000  1.0000  0.0000  1.0000  1.0000  0.0000  0.0000  1.0000  0.7675  0.2325  1.0000  0.0000  1.0000  0.0000
     2     5    12  1.0000  0.0000  0.0000  1.0000  0.8600  0.1400  0.0000  1.0000  0.0000  1.0000  1.0000  0.0000  0.0000  1.0000  0.8105  0.1895  1.0000  0.0000  1.0000  0.0000
     2     5    13  1.0000  0.0000  0.0000  1.0000  0.9825  0.0175  0.0000  1.0000  0.0000  1.0000  1.0000  0.0000  0.0000  1.0000  0.8990  0.1010  1.0000  0.0000  1.0000  0.0000
     2     5    14  1.0000  0.0000  0.0000  1.0000  1.0000  0.0000  0.0000  1.0000  0.0000  1.0000  1.0000  0.0000  0.0000  1.0000  0.9475  0.0525  1.0000  0.0000  1.0000  0.0000
     2     5    15  1.0000  0.0000  0.0000  1.0000  1.0000  0.0000  0.0000  1.0000  0.0000  1.0000  1.0000  0.0000  0.0000  1.0000  0.8955  0.1045  1.0000  0.0000  1.0000  0.0000
     2     5    16  1.0000  0.0000  0.0000  1.0000  1.0000  0.0000  0.0000  1.0000  0.0000  1.0000  1.0000  0.0000  0.0000  1.0000  0.9370  0.0630  1.0000  0.0000  1.0000  0.0000
     2     5    17  1.0000  0.0000  0.0000  1.0000  1.0000  0.0000  0.0000  1.0000  0.0000  1.0000  1.0000  0.0000  0.0000  1.0000  0.9360  0.0640  1.0000  0.0000  1.0000  0.0000
     2     5    18  1.0000  0.0000  0.0000  1.0000  1.0000  0.0000  0.0000  1.0000  0.0000  1.0000  1.0000  0.0000  0.0000  1.0000  0.9195  0.0805  1.0000  0.0000  1.0000  0.0000
     2     5    19  1.0000  0.0000  0.0000  1.0000  1.0000  0.0000  0.0000  1.0000  0.0000  1.0000  1.0000  0.0000  0.0000  1.0000  0.8410  0.1590  1.0000  0.0000  1.0000  0.0000
     2     5    20  1.0000  0.0000  0.0000  1.0000  1.0000  0.0000  0.0000  1.0000  0.0000  1.0000  1.0000  0.0000  0.0000  1.0000  0.8615  0.1385  1.0000  0.0000  1.0000  0.0000
     2     5    21  1.0000  0.0000  0.0000  1.0000  1.0000  0.0000  0.0000  1.0000  0.0000  1.0000  1.0000  0.0000  0.0000  1.0000  0.9045  0.0955  1.0000  0.0000  1.0000  0.0000
     2     5    22  1.0000  0.0000  0.0000  1.0000  1.0000  0.0000  0.0000  1.0000  0.0000  1.0000  1.0000  0.0000  0.0000  1.0000  0.8985  0.1015  1.0000  0.0000  1.0000  0.0000
     2     5    23  1.0000  0.0000  0.0000  1.0000  1.0000  0.0000  0.0000  1.0000  0.0000  1.0000  1.0000  0.0000  0.0000  1.0000  0.8685  0.1315  1.0000  0.0000  1.0000  0.0000
     2     5    24  1.0000  0.0000  0.0000  1.0000  1.0000  0.0000  0.0000  1.0000  0.0000  1.0000  1.0000  0.0000  0.0000  1.0000  0.7910  0.2090  1.0000  0.0000  1.0000  0.0000
     2     5    25  1.0000  0.0000  0.0000  1.0000  1.0000  0.0000  0.0000  1.0000  0.0000  1.0000  1.0000  0.0000  0.0000  1.0000  0.8340  0.1660  1.0000  0.0000  1.0000  0.0000
     2     5    26  1.0000  0.0000  0.0000  1.0000  1.0000  0.0000  0.0000  1.0000  0.0000  1.0000  1.0000  0.0000  0.0000  1.0000  0.8695  0.1305  1.0000  0.0000  1.0000  0.0000
     2     5    27  1.0000  0.0000  0.0000  1.0000  1.0000  0.0000  0.0000  1.0000  0.0000  1.0000  1.0000  0.0000  0.0000  1.0000  0.8325  0.1675  1.0000  0.0000  1.0000  0.0000
     2     5    28  1.0000  0.0000  0.0000  1.0000  1.0000  0.0000  0.0000  1.0000  0.0000  1.0000  1.0000  0.0000  0.0000  1.0000  0.8185  0.1815  1.0000  0.0000  1.0000  0.0000
     2     5    29  1.0000  0.0000  0.0000  1.0000  1.0000  0.0000  0.0000  1.0000  0.0000  1.0000  1.0000  0.0000  0.0000  1.0000  0.7220  0.2780  1.0000  0.0000  1.0000  0.0000
     2     5    30  1.0000  0.0000  0.0000  1.0000  1.0000  0.0000  0.0000  1.0000  0.0000  1.0000  1.0000  0.0000  0.0000  1.0000  0.5970  0.4030  1.0000  0.0000  1.0000  0.0000
     2     5    31  1.0000  0.0000  0.0000  1.0000  1.0000  0.0000  0.0000  1.0000  0.0000  1.0000  1.0000  0.0000  0.0000  1.0000  0.3220  0.6780  1.0000  0.0000  1.0000  0.0000
     2     5    32  1.0000  0.0000  0.0000  1.0000  1.0000  0.0000  0.0000  1.0000  0.0000  1.0000  1.0000  0.0000  0.0000  1.0000  0.2755  0.7245  1.0000  0.0000  1.0000  0.0000
     2     5    33  1.0000  0.0000  0.0000  1.0000  1.0000  0.0000  0.0000  1.0000  0.0000  1.0000  1.0000  0.0000  0.0000  1.0000  0.1720  0.8280  1.0000  0.0000  1.0000  0.0000
     2     5    34  1.0000  0.0000  0.0000  1.0000  1.0000  0.0000  0.0000  1.0000  0.0000  1.0000  1.0000  0.0000  0.0000  1.0000  0.1915  0.8085  1.0000  0.0000  1.0000  0.0000
     2     5    35  1.0000  0.0000  0.0000  1.0000  1.0000  0.0000  0.0000  1.0000  0.0000  1.0000  1.0000  0.0000  0.0000  1.0000  0.1320  0.8680  1.0000  0.0000  1.0000  0.0000
     2     5    36  1.0000  0.0000  0.0000  1.0000  1.0000  0.0000  0.0000  1.0000  0.0000  1.0000  1.0000  0.0000  0.0000  1.0000  0.0560  0.9440  1.0000  0.0000  1.0000  0.0000
     2     5    37  1.0000  0.0000  0.0000  1.0000  1.0000  0.0000  0.0000  1.0000  0.0000  1.0000  1.0000  0.0000  0.0000  1.0000  0.0340  0.9660  1.0000  0.0000  1.0000  0.0000
     2     5    38  1.0000  0.0000  0.0000  1.0000  1.0000  0.0000  0.0000  1.0000  0.0000  1.0000  1.0000  0.0000  0.0000  1.0000  0.0200  0.9800  1.0000  0.0000  1.0000  0.0000
     2     5    39  1.0000  0.0000  0.0000  1.0000  1.0000  0.0000  0.0000  1.0000  0.0000  1.0000  1.0000  0.0000  0.0000  1.0000  0.0000  1.0000  1.0000  0.0000  1.0000  0.0000
     2     5    40  1.0000  0.0000  0.0000  1.0000  1.0000  0.0000  0.0000  1.0000  0.0000  1.0000  1.0000  0.0000  0.0000  1.0000  0.0000  1.0000  1.0000  0.0000  1.0000  0.0000
     2     6     0  0.5000  0.5000  0.5000  0.5000  0.5000  0.5000  0.5000  0.5000  0.5000  0.5000  0.5000  0.5000  0.5000  0.5000  0.5000  0.5000  0.5000  0.5000  0.5000  0.5000
     2     6     1  0.4570  0.5430  0.4375  0.5625  0.5005  0.4995  0.3575  0.6425  0.4530  0.5470  0.5410  0.4590  0.4635  0.5365  0.5320  0.4680  0.6260  0.3740  0.5450  0.4550
     2     6     2  0.5075  0.4925  0.3180  0.6820  0.5325  0.4675  0.3830  0.6170  0.3535  0.6465  0.6550  0.3450  0.5055  0.4945  0.4960  0.5040  0.7255  0.2745  0.6455  0.3545
     2     6     3  0.6710  0.3290  0.1090  0.8910  0.5910  0.4090  0.2625  0.7375  0.3040  0.6960  0.7255  0.2745  0.3230  0.6770  0.5915  0.4085  0.8475  0.1525  0.7780  0.2220
     2     6     4  0.8895  0.1105  0.1375  0.8625  0.6680  0.3320  0.2315  0.7685  0.1860  0.8140  0.8205  0.1795  0.1930  0.8070  0.7275  0.2725  0.9345  0.0655  0.9065  0.0935
     2     6     5  1.0000  0.0000  0.1000  0.9000  0.7615  0.2385  0.1675  0.8325  0.1440  0.8560  0.9520  0.0480  0.0775  0.9225  0.6885  0.3115  0.9570  0.0430  0.9485  0.0515
     2     6     6  1.0000  0.0000  0.0520  0.9480  0.8495  0.1505  0.1245  0.8755  0.0590  0.9410  0.9820  0.0180  0.0000  1.0000  0.5705  0.4295  1.0000  0.0000  0.9625  0.0375
     2     6     7  1.0000  0.0000  0.0415  0.9585  0.9050  0.0950  0.0560  0.9440  0.0350  0.9650  0.9825  0.0175  0.0000  1.0000  0.6305  0.3695  1.0000  0.0000  1.0000  0.0000
     2     6     8  1.0000  0.0000  0.0000  1.0000  0.9510  0.0490  0.0150  0.9850  0.0480  0.9520  1.0000  0.0000  0.0000  1.0000  0.7705  0.2295  1.0000  0.0000  1.0000  0.0000
     2     6     9  1.0000  0.0000  0.0000  1.0000  0.9840  0.0160  0.0000  1.0000  0.0090  0.9910  1.0000  0.0000  0.0000  1.0000  0.8525  0.1475  1.0000  0.0000  1.0000  0.0000
     2     6    10  1.0000  0.0000  0.0000  1.0000  0.9785  0.0215  0.0000  1.0000  0.0190  0.9810  1.0000  0.0000  0.0000  1.0000  0.8990  0.1010  1.0000  0.0000  1.0000  0.0000
     2     6    11  1.0000  0.0000  0.0000  1.0000  1.0000  0.0000  0.0000  1.0000  0.0265  0.9735  1.0000  0.0000  0.0000  1.0000  0.9445  0.0555  1.0000  0.0000  1.0000  0.0000
     2     6    12  1.0000  0.0000  0.0000  1.0000  1.0000  0.0000  0.0000  1.0000  0.0200  0.9800  1.0000  0.0000  0.0000  1.0000  0.9550  0.0450  1.0000  0.0000  1.0000  0.0000
     2     6    13  1.0000  0.0000  0.0000  1.0000  1.0000  0.0000  0.0000  1.0000  0.0225  0.9775  1.0000  0.0000  0.0000  1.0000  0.9645  0.0355  1.0000  0.0000  1.0000  0.0000
     2     6    14  1.0000  0.0000  0.0000  1.0000  1.0000  0.0000  0.0000  1.0000  0.0140  0.9860  1.0000  0.0000  0.0000  1.0000  0.9480  0.0520  1.0000  0.0000  1.0000  0.0000
     2     6    15  1.0000  0.0000  0.0000  1.0000  1.0000  0.0000  0.0000  1.0000  0.0640  0.9360  1.0000  0.0000  0.0000  1.0000  0.9805  0.0195  1.0000  0.0000  1.0000  0.0000
     2     6    16  1.0000  0.0000  0.0000  1.0000  1.0000  0.0000  0.0000  1.0000  0.0360  0.9640  1.0000  0.0000  0.0000  1.0000  1.0000  0.0000  1.0000  0.0000  1.0000  0.0000
     2     6    17  1.0000  0.0000  0.0000  1.0000  1.0000  0.0000  0.0000  1.0000  0.0000  1.0000  1.0000  0.0000  0.0000  1.0000  1.0000  0.0000  1.0000  0.0000  1.0000  0.0000
     2     6    18  1.0000  0.0000  0.0000  1.0000  1.0000  0.0000  0.0000  1.0000  0.0000  1.0000  1.0000  0.0000  0.0000  1.0000  1.0000  0.0000  1.0000  0.0000  1.0000  0.0000
     2     6    19  1.0000  0.0000  0.0000  1.0000  1.0000  0.0000  0.0000  1.0000  0.0000  1.0000  1.0000  0.0000  0.0000  1.0000  1.0000  0.0000  1.0000  0.0000  1.0000  0.0000
     2     6    20  1.0000  0.0000  0.0000  1.0000  1.0000  0.0000  0.0000  1.0000  0.0000  1.0000  1.0000  0.0000  0.0000  1.0000  1.0000  0.0000  1.0000  0.0000  1.0000  0.0000
     2     6    21  1.0000  0.0000  0.0000  1.0000  1.0000  0.0000  0.0000  1.0000  0.0000  1.0000  1.0000  0.0000  0.0000  1.0000  1.0000  0.0000  1.0000  0.0000  1.0000  0.0000
     2     6    22  1.0000  0.0000  0.0000  1.0000  1.0000  0.0000  0.0000  1.0000  0.0000  1.0000  1.0000  0.0000  0.0000  1.0000  1.0000  0.0000  1.0000  0.0000  1.0000  0.0000
     2     6    23  1.0000  0.0000  0.0000  1.0000  1.0000  0.0000  0.0000  1.0000  0.0000  1.0000  1.0000  0.0000  0.0000  1.0000  1.0000  0.0000  1.0000  0.0000  1.0000  0.0000
     2     6    24  1.0000  0.0000  0.0000  1.0000  1.0000  0.0000  0.0000  1.0000  0.0000  1.0000  1.0000  0.0000  0.0000  1.0000  1.0000  0.0000  1.0000  0.0000  1.0000  0.0000
     2     6    25  1.0000  0.0000  0.0000  1.0000  1.0000  0.0000  0.0000  1.0000  0.0000  1.0000  1.0000  0.0000  0.0000  1.0000  1.0000  0.0000  1.0000  0.0000  1.0000  0.0000
     2     6    26  1.0000  0.0000  0.0000  1.0000  1.0000  0.0000  0.0000  1.0000  0.0000  1.0000  1.0000  0.0000  0.0000  1.0000  1.0000  0.0000  1.0000  0.0000  1.0000  0.0000
     2     6    27  1.0000  0.0000  0.0000  1.0000  1.0000  0.0000  0.0000  1.0000  0.0000  1.0000  1.0000  0.0000  0.0000  1.0000  1.0000  0.0000  1.0000  0.0000  1.0000  0.0000
     2     6    28  1.0000  0.0000  0.0000  1.0000  1.0000  0.0000  0.0000  1.0000  0.0000  1.0000  1.0000  0.0000  0.0000  1.0000  1.0000  0.0000  1.0000  0.0000  1.0000  0.0000
     2     6    29  1.0000  0.0000  0.0000  1.0000  1.0000  0.0000  0.0000  1.0000  0.0000  1.0000  1.0000  0.0000  0.0000  1.0000  1.0000  0.0000  1.0000  0.0000  1.0000  0.0000
     2     6    30  1.0000  0.0000  0.0000  1.0000  1.0000  0.0000  0.0000  1.0000  0.0000  1.0000  1.0000  0.0000  0.0000  1.0000  1.0000  0.0000  1.0000  0.0000  1.0000  0.0000
     2     6    31  1.0000  0.0000  0.0000  1.0000  1.0000  0.0000  0.0000  1.0000  0.0000  1.0000  1.0000  0.0000  0.0000  1.0000  1.0000  0.0000  1.0000  0.0000  1.0000  0.0000
     2     6    32  1.0000  0.0000  0.0000  1.0000  1.0000  0.0000  0.0000  1.0000  0.0000  1.0000  1.0000  0.0000  0.0000  1.0000  1.0000  0.0000  1.0000  0.0000  1.0000  0.0000
     2     6    33  1.0000  0.0000  0.0000  1.0000  1.0000  0.0000  0.0000  1.0000  0.0000  1.0000  1.0000  0.0000  0.0000  1.0000  1.0000  0.0000  1.0000  0.0000  1.0000  0.0000
     2     6    34  1.0000  0.0000  0.0000  1.0000  1.0000  0.0000  0.0000  1.0000  0.0000  1.0000  1.0000  0.0000  0.0000  1.0000  1.0000  0.0000  1.0000  0.0000  1.0000  0.0000
     2     6    35  1.0000  0.0000  0.0000  1.0000  1.0000  0.0000  0.0000  1.0000  0.0000  1.0000  1.0000  0.0000  0.0000  1.0000  1.0000  0.0000  1.0000  0.0000  1.0000  0.0000
     2     6    36  1.0000  0.0000  0.0000  1.0000  1.0000  0.0000  0.0000  1.0000  0.0000  1.0000  1.0000  0.0000  0.0000  1.0000  1.0000  0.0000  1.0000  0.0000  1.0000  0.0000
     2     6    37  1.0000  0.0000  0.0000  1.0000  1.0000  0.0000  0.0000  1.0000  0.0000  1.0000  1.0000  0.0000  0.0000  1.0000  1.0000  0.0000  1.0000  0.0000  1.0000  0.0000
     2     6    38  1.0000  0.0000  0.0000  1.0000  1.0000  0.0000  0.0000  1.0000  0.0000  1.0000  1.0000  0.0000  0.0000  1.0000  1.0000  0.0000  1.0000  0.0000  1.0000  0.0000
     2     6    39  1.0000  0.0000  0.0000  1.0000  1.0000  0.0000  0.0000  1.0000  0.0000  1.0000  1.0000  0.0000  0.0000  1.0000  1.0000  0.0000  1.0000  0.0000  1.0000  0.0000
     2     6    40  1.0000  0.0000  0.0000  1.0000  1.0000  0.0000  0.0000  1.0000  0.0000  1.0000  1.0000  0.0000  0.0000  1.0000  1.0000  0.0000  1.0000  0.0000  1.0000  0.0000
     2     7     0  0.5000  0.5000  0.5000  0.5000  0.5000  0.5000  0.5000  0.5000  0.5000  0.5000  0.5000  0.5000  0.5000  0.5000  0.5000  0.5000  0.5000  0.5000  0.5000  0.5000
     2     7     1  0.6035  0.3965  0.4115  0.5885  0.5935  0.4065  0.4530  0.5470  0.4435  0.5565  0.5840  0.4160  0.6100  0.3900  0.5720  0.4280  0.5915  0.4085  0.4485  0.5515
     2     7     2  0.5855  0.4145  0.3110  0.6890  0.6685  0.3315  0.3480  0.6520  0.4180  0.5820  0.6740  0.3260  0.5420  0.4580  0.6810  0.3190  0.6700  0.3300  0.4745  0.5255
     2     7     3  0.6705  0.3295  0.2430  0.7570  0.7055  0.2945  0.3145  0.6855  0.4915  0.5085  0.7165  0.2835  0.4505  0.5495  0.7690  0.2310  0.8075  0.1925  0.5045  0.4955
     2     7     4  0.7455  0.2545  0.1285  0.8715  0.7270  0.2730  0.2760  0.7240  0.5060  0.4940  0.8045  0.1955  0.3055  0.6945  0.8005  0.1995  0.8755  0.1245  0.4875  0.5125
     2     7     5  0.8475  0.1525  0.0665  0.9335  0.6745  0.3255  0.2155  0.7845  0.5220  0.4780  0.8700  0.1300  0.1440  0.8560  0.7950  0.2050  0.9125  0.0875  0.4520  0.5480
     2     7     6  0.9685  0.0315  0.0450  0.9550  0.7370  0.2630  0.1755  0.8245  0.5505  0.4495  0.8860  0.1140  0.1010  0.8990  0.7660  0.2340  0.9245  0.0755  0.5545  0.4455
     2     7     7  1.0000  0.0000  0.0200  0.9800  0.7555  0.2445  0.2020  0.7980  0.4600  0.5400  0.9690  0.0310  0.0770  0.9230  0.8175  0.1825  0.9620  0.0380  0.5850  0.4150
     2     7     8  1.0000  0.0000  0.0155  0.9845  0.8535  0.1465  0.2215  0.7785  0.5315  0.4685  0.9835  0.0165  0.0680  0.9320  0.8265  0.1735  0.9350  0.0650  0.4570  0.5430
     2     7     9  1.0000  0.0000  0.0000  1.0000  0.9075  0.0925  0.2160  0.7840  0.4640  0.5360  1.0000  0.0000  0.0150  0.9850  0.8010  0.1990  0.8995  0.1005  0.4170  0.5830
     2     7    10  1.0000  0.0000  0.0000  1.0000  0.9415  0.0585  0.2070  0.7930  0.4600  0.5400  1.0000  0.0000  0.0285  0.9715  0.8300  0.1700  0.9335  0.0665  0.4380  0.5620
     2     7    11  1.0000  0.0000  0.0000  1.0000  1.0000  0.0000  0.0625  0.9375  0.2805  0.7195  1.0000  0.0000  0.0395  0.9605  0.8395  0.1605  0.9850  0.0150  0.4950  0.5050
     2     7    12  1.0000  0.0000  0.0000  1.0000  1.0000  0.0000  0.0170  0.9830  0.2660  0.7340  1.0000  0.0000  0.0000  1.0000  0.8750  0.1250  0.9650  0.0350  0.6140  0.3860
     2     7    13  1.0000  0.0000  0.0000  1.0000  1.0000  0.0000  0.0160  0.9840  0.2375  0.7625  1.0000  0.0000  0.0000  1.0000  0.8825  0.1175  0.9835  0.0165  0.6470  0.3530
     2     7    14  1.0000  0.0000  0.0000  1.0000  1.0000  0.0000  0.0180  0.9820  0.1655  0.8345  1.0000  0.0000  0.0000  1.0000  0.9090  0.0910  0.9650  0.0350  0.7225  0.2775
     2     7    15  1.0000  0.0000  0.0000  1.0000  1.0000  0.0000  0.0000  1.0000  0.0655  0.9345  1.0000  0.0000  0.0000  1.0000  0.8430  0.1570  0.9645  0.0355  0.9020  0.0980
     2     7    16  1.0000  0.0000  0.0000  1.0000  1.0000  0.0000  0.0000  1.0000  0.0650  0.9350  1.0000  0.0000  0.0000  1.0000  0.7985  0.2015  0.9795  0.0205  0.9550  0.0450
     2     7    17  1.0000  0.0000  0.0000  1.0000  1.0000  0.0000  0.0000  1.0000  0.0495  0.9505  1.0000  0.0000  0.0000  1.0000  0.8550  0.1450  0.9825  0.0175  1.0000  0.0000
     2     7    18  1.0000  0.0000  0.0000  1.0000  1.0000  0.0000  0.0000  1.0000  0.0000  1.0000  1.0000  0.0000  0.0000  1.0000  0.8620  0.1380  1.0000  0.0000  1.0000  0.0000
     2     7    19  1.0000  0.0000  0.0000  1.0000  1.0000  0.0000  0.0000  1.0000  0.0000  1.0000  1.0000  0.0000  0.0000  1.0000  0.9425  0.0575  1.0000  0.0000  1.0000  0.0000
     2     7    20  1.0000  0.0000  0.0000  1.0000  1.0000  0.0000  0.0000  1.0000  0.0000  1.0000  1.0000  0.0000  0.0000  1.0000  0.9665  0.0335  1.0000  0.0000  1.0000  0.0000
     2     7    21  1.0000  0.0000  0.0000  1.0000  1.0000  0.0000  0.0000  1.0000  0.0000  1.0000  1.0000  0.0000  0.0000  1.0000  0.9645  0.0355  1.0000  0.0000  1.0000  0.0000
     2     7    22  1.0000  0.0000  0.0000  1.0000  1.0000  0.0000  0.0000  1.0000  0.0000  1.0000  1.0000  0.0000  0.0000  1.0000  1.0000  0.0000  1.0000  0.0000  1.0000  0.0000
     2     7    23  1.0000  0.0000  0.0000  1.0000  1.0000  0.0000  0.0000  1.0000  0.0000  1.0000  1.0000  0.0000  0.0000  1.0000  1.0000  0.0000  1.0000  0.0000  1.0000  0.0000
     2     7    24  1.0000  0.0000  0.0000  1.0000  1.0000  0.0000  0.0000  1.0000  0.0000  1.0000  1.0000  0.0000  0.0000  1.0000  1.0000  0.0000  1.0000  0.0000  1.0000  0.0000
     2     7    25  1.0000  0.0000  0.0000  1.0000  1.0000  0.0000  0.0000  1.0000  0.0000  1.0000  1.0000  0.0000  0.0000  1.0000  1.0000  0.0000  1.0000  0.0000  1.0000  0.0000
     2     7    26  1.0000  0.0000  0.0000  1.0000  1.0000  0.0000  0.0000  1.0000  0.0000  1.0000  1.0000  0.0000  0.0000  1.0000  1.0000  0.0000  1.0000  0.0000  1.0000  0.0000
     2     7    27  1.0000  0.0000  0.0000  1.0000  1.0000  0.0000  0.0000  1.0000  0.0000  1.0000  1.0000  0.0000  0.0000  1.0000  1.0000  0.0000  1.0000  0.0000  1.0000  0.0000
     2     7    28  1.0000  0.0000  0.0000  1.0000  1.0000  0.0000  0.0000  1.0000  0.0000  1.0000  1.0000  0.0000  0.0000  1.0000  1.0000  0.0000  1.0000  0.0000  1.0000  0.0000
     2     7    29  1.0000  0.0000  0.0000  1.0000  1.0000  0.0000  0.0000  1.0000  0.0000  1.0000  1.0000  0.0000  0.0000  1.0000  1.0000  0.0000  1.0000  0.0000  1.0000  0.0000
     2     7    30  1.0000  0.0000  0.0000  1.0000  1.0000  0.0000  0.0000  1.0000  0.0000  1.0000  1.0000  0.0000  0.0000  1.0000  1.0000  0.0000  1.0000  0.0000  1.0000  0.0000
     2     7    31  1.0000  0.0000  0.0000  1.0000  1.0000  0.0000  0.0000  1.0000  0.0000  1.0000  1.0000  0.0000  0.0000  1.0000  1.0000  0.0000  1.0000  0.0000  1.0000  0.0000
     2     7    32  1.0000  0.0000  0.0000  1.0000  1.0000  0.0000  0.0000  1.0000  0.0000  1.0000  1.0000  0.0000  0.0000  1.0000  1.0000  0.0000  1.0000  0.0000  1.0000  0.0000
     2     7    33  1.0000  0.0000  0.0000  1.0000  1.0000  0.0000  0.0000  1.0000  0.0000  1.0000  1.0000  0.0000  0.0000  1.0000  1.0000  0.0000  1.0000  0.0000  1.0000  0.0000
     2     7    34  1.0000  0.0000  0.0000  1.0000  1.0000  0.0000  0.0000  1.0000  0.0000  1.0000  1.0000  0.0000  0.0000  1.0000  1.0000  0.0000  1.0000  0.0000  1.0000  0.0000
     2     7    35  1.0000  0.0000  0.0000  1.0000  1.0000  0.0000  0.0000  1.0000  0.0000  1.0000  1.0000  0.0000  0.0000  1.0000  1.0000  0.0000  1.0000  0.0000  1.0000  0.0000
     2     7    36  1.0000  0.0000  0.0000  1.0000  1.0000  0.0000  0.0000  1.0000  0.0000  1.0000  1.0000  0.0000  0.0000  1.0000  1.0000  0.0000  1.0000  0.0000  1.0000  0.0000
     2     7    37  1.0000  0.0000  0.0000  1.0000  1.0000  0.0000  0.0000  1.0000  0.0000  1.0000  1.0000  0.0000  0.0000  1.0000  1.0000  0.0000  1.0000  0.0000  1.0000  0.0000
     2     7    38  1.0000  0.0000  0.0000  1.0000  1.0000  0.0000  0.0000  1.0000  0.0000  1.0000  1.0000  0.0000  0.0000  1.0000  1.0000  0.0000  1.0000  0.0000  1.0000  0.0000
     2     7    39  1.0000  0.0000  0.0000  1.0000  1.0000  0.0000  0.0000  1.0000  0.0000  1.0000  1.0000  0.0000  0.0000  1.0000  1.0000  0.0000  1.0000  0.0000  1.0000  0.0000
     2     7    40  1.0000  0.0000  0.0000  1.0000  1.0000  0.0000  0.0000  1.0000  0.0000  1.0000  1.0000  0.0000  0.0000  1.0000  1.0000  0.0000  1.0000  0.0000  1.0000  0.0000
     2     8     0  0.5000  0.5000  0.5000  0.5000  0.5000  0.5000  0.5000  0.5000  0.5000  0.5000  0.5000  0.5000  0.5000  0.5000  0.5000  0.5000  0.5000  0.5000  0.5000  0.5000
     2     8     1  0.5560  0.4440  0.3685  0.6315  0.5855  0.4145  0.4415  0.5585  0.3970  0.6030  0.4490  0.5510  0.4130  0.5870  0.4660  0.5340  0.4945  0.5055  0.4565  0.5435
     2     8     2  0.6370  0.3630  0.3480  0.6520  0.6185  0.3815  0.5890  0.4110  0.4365  0.5635  0.4710  0.5290  0.3570  0.6430  0.6100  0.3900  0.6290  0.3710  0.5435  0.4565
     2     8     3  0.6615  0.3385  0.2435  0.7565  0.6985  0.3015  0.6590  0.3410  0.3310  0.6690  0.5605  0.4395  0.1635  0.8365  0.7550  0.2450  0.7325  0.2675  0.5685  0.4315
     2     8     4  0.6165  0.3835  0.0910  0.9090  0.8135  0.1865  0.5680  0.4320  0.2295  0.7705  0.6455  0.3545  0.0935  0.9065  0.8455  0.1545  0.8370  0.1630  0.6135  0.3865
     2     8     5  0.7450  0.2550  0.0540  0.9460  0.8685  0.1315  0.5385  0.4615  0.2410  0.7590  0.6760  0.3240  0.0155  0.9845  0.8130  0.1870  0.7390  0.2610  0.6705  0.3295
     2     8     6  0.8855  0.1145  0.0175  0.9825  0.9700  0.0300  0.5925  0.4075  0.1775  0.8225  0.6945  0.3055  0.0000  1.0000  0.8590  0.1410  0.8480  0.1520  0.7660  0.2340
     2     8     7  0.9700  0.0300  0.0155  0.9845  1.0000  0.0000  0.5525  0.4475  0.1055  0.8945  0.7680  0.2320  0.0000  1.0000  0.8940  0.1060  0.9545  0.0455  0.8705  0.1295
     2     8     8  0.9380  0.0620  0.0000  1.0000  1.0000  0.0000  0.6605  0.3395  0.0465  0.9535  0.9150  0.0850  0.0000  1.0000  0.9020  0.0980  0.9320  0.0680  0.8855  0.1145
     2     8     9  0.9820  0.0180  0.0000  1.0000  1.0000  0.0000  0.7035  0.2965  0.0000  1.0000  0.9835  0.0165  0.0000  1.0000  0.8690  0.1310  1.0000  0.0000  0.9815  0.0185
     2     8    10  1.0000  0.0000  0.0000  1.0000  1.0000  0.0000  0.6420  0.3580  0.0000  1.0000  1.0000  0.0000  0.0000  1.0000  0.8655  0.1345  1.0000  0.0000  1.0000  0.0000
     2     8    11  1.0000  0.0000  0.0000  1.0000  1.0000  0.0000  0.5930  0.4070  0.0000  1.0000  1.0000  0.0000  0.0000  1.0000  0.9005  0.0995  1.0000  0.0000  1.0000  0.0000
     2     8    12  1.0000  0.0000  0.0000  1.0000  1.0000  0.0000  0.5565  0.4435  0.0000  1.0000  1.0000  0.0000  0.0000  1.0000  0.8610  0.1390  1.0000  0.0000  1.0000  0.0000
     2     8    13  1.0000  0.0000  0.0000  1.0000  1.0000  0.0000  0.6185  0.3815  0.0000  1.0000  1.0000  0.0000  0.0000  1.0000  0.9285  0.0715  1.0000  0.0000  1.0000  0.0000
     2     8    14  1.0000  0.0000  0.0000  1.0000  1.0000  0.0000  0.6675  0.3325  0.0000  1.0000  1.0000  0.0000  0.0000  1.0000  0.9520  0.0480  1.0000  0.0000  1.0000  0.0000
     2     8    15  1.0000  0.0000  0.0000  1.0000  1.0000  0.0000  0.5230  0.4770  0.0000  1.0000  1.0000  0.0000  0.0000  1.0000  0.9315  0.0685  1.0000  0.0000  1.0000  0.0000
     2     8    16  1.0000  0.0000  0.0000  1.0000  1.0000  0.0000  0.4860  0.5140  0.0000  1.0000  1.0000  0.0000  0.0000  1.0000  0.9470  0.0530  1.0000  0.0000  1.0000  0.0000
     2     8    17  1.0000  0.0000  0.0000  1.0000  1.0000  0.0000  0.5495  0.4505  0.0000  1.0000  1.0000  0.0000  0.0000  1.0000  0.9870  0.0130  1.0000  0.0000  1.0000  0.0000
     2     8    18  1.0000  0.0000  0.0000  1.0000  1.0000  0.0000  0.5235  0.4765  0.0000  1.0000  1.0000  0.0000  0.0000  1.0000  1.0000  0.0000  1.0000  0.0000  1.0000  0.0000
     2     8    19  1.0000  0.0000  0.0000  1.0000  1.0000  0.0000  0.3775  0.6225  0.0000  1.0000  1.0000  0.0000  0.0000  1.0000  1.0000  0.0000  1.0000  0.0000  1.0000  0.0000
     2     8    20  1.0000  0.0000  0.0000  1.0000  1.0000  0.0000  0.4000  0.6000  0.0000  1.0000  1.0000  0.0000  0.0000  1.0000  1.0000  0.0000  1.0000  0.0000  1.0000  0.0000
     2     8    21  1.0000  0.0000  0.0000  1.0000  1.0000  0.0000  0.4760  0.5240  0.0000  1.0000  1.0000  0.0000  0.0000  1.0000  1.0000  0.0000  1.0000  0.0000  1.0000  0.0000
     2     8    22  1.0000  0.0000  0.0000  1.0000  1.0000  0.0000  0.4545  0.5455  0.0000  1.0000  1.0000  0.0000  0.0000  1.0000  1.0000  0.0000  1.0000  0.0000  1.0000  0.0000
     2     8    23  1.0000  0.0000  0.0000  1.0000  1.0000  0.0000  0.4585  0.5415  0.0000  1.0000  1.0000  0.0000  0.0000  1.0000  1.0000  0.0000  1.0000  0.0000  1.0000  0.0000
     2     8    24  1.0000  0.0000  0.0000  1.0000  1.0000  0.0000  0.4460  0.5540  0.0000  1.0000  1.0000  0.0000  0.0000  1.0000  1.0000  0.0000  1.0000  0.0000  1.0000  0.0000
     2     8    25  1.0000  0.0000  0.0000  1.0000  1.0000  0.0000  0.5200  0.4800  0.0000  1.0000  1.0000  0.0000  0.0000  1.0000  1.0000  0.0000  1.0000  0.0000  1.0000  0.0000
     2     8    26  1.0000  0.0000  0.0000  1.0000  1.0000  0.0000  0.5135  0.4865  0.0000  1.0000  1.0000  0.0000  0.0000  1.0000  1.0000  0.0000  1.0000  0.0000  1.0000  0.0000
     2     8    27  1.0000  0.0000  0.0000  1.0000  1.0000  0.0000  0.5580  0.4420  0.0000  1.0000  1.0000  0.0000  0.0000  1.0000  1.0000  0.0000  1.0000  0.0000  1.0000  0.0000
     2     8    28  1.0000  0.0000  0.0000  1.0000  1.0000  0.0000  0.6670  0.3330  0.0000  1.0000  1.0000  0.0000  0.0000  1.0000  1.0000  0.0000  1.0000  0.0000  1.0000  0.0000
     2     8    29  1.0000  0.0000  0.0000  1.0000  1.0000  0.0000  0.6840  0.3160  0.0000  1.0000  1.0000  0.0000  0.0000  1.0000  1.0000  0.0000  1.0000  0.0000  1.0000  0.0000
     2     8    30  1.0000  0.0000  0.0000  1.0000  1.0000  0.0000  0.6865  0.3135  0.0000  1.0000  1.0000  0.0000  0.0000  1.0000  1.0000  0.0000  1.0000  0.0000  1.0000  0.0000
     2     8    31  1.0000  0.0000  0.0000  1.0000  1.0000  0.0000  0.6415  0.3585  0.0000  1.0000  1.0000  0.0000  0.0000  1.0000  1.0000  0.0000  1.0000  0.0000  1.0000  0.0000
     2     8    32  1.0000  0.0000  0.0000  1.0000  1.0000  0.0000  0.6595  0.3405  0.0000  1.0000  1.0000  0.0000  0.0000  1.0000  1.0000  0.0000  1.0000  0.0000  1.0000  0.0000
     2     8    33  1.0000  0.0000  0.0000  1.0000  1.0000  0.0000  0.6375  0.3625  0.0000  1.0000  1.0000  0.0000  0.0000  1.0000  1.0000  0.0000  1.0000  0.0000  1.0000  0.0000
     2     8    34  1.0000  0.0000  0.0000  1.0000  1.0000  0.0000  0.7170  0.2830  0.0000  1.0000  1.0000  0.0000  0.0000  1.0000  1.0000  0.0000  1.0000  0.0000  1.0000  0.0000
     2     8    35  1.0000  0.0000  0.0000  1.0000  1.0000  0.0000  0.7315  0.2685  0.0000  1.0000  1.0000  0.0000  0.0000  1.0000  1.0000  0.0000  1.0000  0.0000  1.0000  0.0000
     2     8    36  1.0000  0.0000  0.0000  1.0000  1.0000  0.0000  0.6345  0.3655  0.0000  1.0000  1.0000  0.0000  0.0000  1.0000  1.0000  0.0000  1.0000  0.0000  1.0000  0.0000
     2     8    37  1.0000  0.0000  0.0000  1.0000  1.0000  0.0000  0.6355  0.3645  0.0000  1.0000  1.0000  0.0000  0.0000  1.0000  1.0000  0.0000  1.0000  0.0000  1.0000  0.0000
     2     8    38  1.0000  0.0000  0.0000  1.0000  1.0000  0.0000  0.7280  0.2720  0.0000  1.0000  1.0000  0.0000  0.0000  1.0000  1.0000  0.0000  1.0000  0.0000  1.0000  0.0000
     2     8    39  1.0000  0.0000  0.0000  1.0000  1.0000  0.0000  0.7455  0.2545  0.0000  1.0000  1.0000  0.0000  0.0000  1.0000  1.0000  0.0000  1.0000  0.0000  1.0000  0.0000
     2     8    40  1.0000  0.0000  0.0000  1.0000  1.0000  0.0000  0.6945  0.3055  0.0000  1.0000  1.0000  0.0000  0.0000  1.0000  1.0000  0.0000  1.0000  0.0000  1.0000  0.0000
     2     9     0  0.5000  0.5000  0.5000  0.5000  0.5000  0.5000  0.5000  0.5000  0.5000  0.5000  0.5000  0.5000  0.5000  0.5000  0.5000  0.5000  0.5000  0.5000  0.5000  0.5000
     2     9     1  0.4485  0.5515  0.4475  0.5525  0.6130  0.3870  0.5270  0.4730  0.5265  0.4735  0.4725  0.5275  0.4050  0.5950  0.5190  0.4810  0.6655  0.3345  0.5810  0.4190
     2     9     2  0.5750  0.4250  0.2755  0.7245  0.7280  0.2720  0.6420  0.3580  0.5570  0.4430  0.5700  0.4300  0.3600  0.6400  0.5945  0.4055  0.7795  0.2205  0.5900  0.4100
     2     9     3  0.7050  0.2950  0.1175  0.8825  0.7275  0.2725  0.5380  0.4620  0.4610  0.5390  0.6870  0.3130  0.3515  0.6485  0.5865  0.4135  0.8885  0.1115  0.5305  0.4695
     2     9     4  0.8425  0.1575  0.0845  0.9155  0.7775  0.2225  0.5715  0.4285  0.3860  0.6140  0.7690  0.2310  0.3215  0.6785  0.6220  0.3780  0.9320  0.0680  0.5100  0.4900
     2     9     5  0.9715  0.0285  0.0315  0.9685  0.9345  0.0655  0.4170  0.5830  0.3585  0.6415  0.8815  0.1185  0.1700  0.8300  0.6360  0.3640  0.9460  0.0540  0.5455  0.4545
     2     9     6  1.0000  0.0000  0.0000  1.0000  1.0000  0.0000  0.3385  0.6615  0.5125  0.4875  0.9345  0.0655  0.1265  0.8735  0.6870  0.3130  0.9850  0.0150  0.5635  0.4365
     2     9     7  1.0000  0.0000  0.0000  1.0000  1.0000  0.0000  0.1775  0.8225  0.4645  0.5355  0.9780  0.0220  0.0280  0.9720  0.7285  0.2715  0.9825  0.0175  0.7510  0.2490
     2     9     8  1.0000  0.0000  0.0000  1.0000  1.0000  0.0000  0.1755  0.8245  0.4095  0.5905  1.0000  0.0000  0.0000  1.0000  0.6830  0.3170  1.0000  0.0000  0.8370  0.1630
     2     9     9  1.0000  0.0000  0.0000  1.0000  1.0000  0.0000  0.1150  0.8850  0.2685  0.7315  1.0000  0.0000  0.0000  1.0000  0.7075  0.2925  1.0000  0.0000  0.8580  0.1420
     2     9    10  1.0000  0.0000  0.0000  1.0000  1.0000  0.0000  0.0420  0.9580  0.2040  0.7960  1.0000  0.0000  0.0000  1.0000  0.7095  0.2905  1.0000  0.0000  0.9450  0.0550
     2     9    11  1.0000  0.0000  0.0000  1.0000  1.0000  0.0000  0.0195  0.9805  0.1155  0.8845  1.0000  0.0000  0.0000  1.0000  0.7820  0.2180  1.0000  0.0000  0.9840  0.0160
     2     9    12  1.0000  0.0000  0.0000  1.0000  1.0000  0.0000  0.0000  1.0000  0.0510  0.9490  1.0000  0.0000  0.0000  1.0000  0.8090  0.1910  1.0000  0.0000  0.9840  0.0160
     2     9    13  1.0000  0.0000  0.0000  1.0000  1.0000  0.0000  0.0000  1.0000  0.0120  0.9880  1.0000  0.0000  0.0000  1.0000  0.8325  0.1675  1.0000  0.0000  0.9665  0.0335
     2     9    14  1.0000  0.0000  0.0000  1.0000  1.0000  0.0000  0.0000  1.0000  0.0000  1.0000  1.0000  0.0000  0.0000  1.0000  0.8645  0.1355  1.0000  0.0000  0.9665  0.0335
     2     9    15  1.0000  0.0000  0.0000  1.0000  1.0000  0.0000  0.0000  1.0000  0.0000  1.0000  1.0000  0.0000  0.0000  1.0000  0.9165  0.0835  1.0000  0.0000  1.0000  0.0000
     2     9    16  1.0000  0.0000  0.0000  1.0000  1.0000  0.0000  0.0000  1.0000  0.0000  1.0000  1.0000  0.0000  0.0000  1.0000  0.9000  0.1000  1.0000  0.0000  1.0000  0.0000
     2     9    17  1.0000  0.0000  0.0000  1.0000  1.0000  0.0000  0.0000  1.0000  0.0000  1.0000  1.0000  0.0000  0.0000  1.0000  0.8735  0.1265  1.0000  0.0000  1.0000  0.0000
     2     9    18  1.0000  0.0000  0.0000  1.0000  1.0000  0.0000  0.0000  1.0000  0.0000  1.0000  1.0000  0.0000  0.0000  1.0000  0.9330  0.0670  1.0000  0.0000  1.0000  0.0000
     2     9    19  1.0000  0.0000  0.0000  1.0000  1.0000  0.0000  0.0000  1.0000  0.0000  1.0000  1.0000  0.0000  0.0000  1.0000  0.9470  0.0530  1.0000  0.0000  1.0000  0.0000
     2     9    20  1.0000  0.0000  0.0000  1.0000  1.0000  0.0000  0.0000  1.0000  0.0000  1.0000  1.0000  0.0000  0.0000  1.0000  0.9435  0.0565  1.0000  0.0000  1.0000  0.0000
     2     9    21  1.0000  0.0000  0.0000  1.0000  1.0000  0.0000  0.0000  1.0000  0.0000  1.0000  1.0000  0.0000  0.0000  1.0000  0.9525  0.0475  1.0000  0.0000  1.0000  0.0000
     2     9    22  1.0000  0.0000  0.0000  1.0000  1.0000  0.0000  0.0000  1.0000  0.0000  1.0000  1.0000  0.0000  0.0000  1.0000  0.9680  0.0320  1.0000  0.0000  1.0000  0.0000
     2     9    23  1.0000  0.0000  0.0000  1.0000  1.0000  0.0000  0.0000  1.0000  0.0000  1.0000  1.0000  0.0000  0.0000  1.0000  0.9410  0.0590  1.0000  0.0000  1.0000  0.0000
     2     9    24  1.0000  0.0000  0.0000  1.0000  1.0000  0.0000  0.0000  1.0000  0.0000  1.0000  1.0000  0.0000  0.0000  1.0000  0.9635  0.0365  1.0000  0.0000  1.0000  0.0000
     2     9    25  1.0000  0.0000  0.0000  1.0000  1.0000  0.0000  0.0000  1.0000  0.0000  1.0000  1.0000  0.0000  0.0000  1.0000  0.9485  0.0515  1.0000  0.0000  1.0000  0.0000
     2     9    26  1.0000  0.0000  0.0000  1.0000  1.0000  0.0000  0.0000  1.0000  0.0000  1.0000  1.0000  0.0000  0.0000  1.0000  0.8745  0.1255  1.0000  0.0000  1.0000  0.0000
     2     9    27  1.0000  0.0000  0.0000  1.0000  1.0000  0.0000  0.0000  1.0000  0.0000  1.0000  1.0000  0.0000  0.0000  1.0000  0.9300  0.0700  1.0000  0.0000  1.0000  0.0000
     2     9    28  1.0000  0.0000  0.0000  1.0000  1.0000  0.0000  0.0000  1.0000  0.0000  1.0000  1.0000  0.0000  0.0000  1.0000  0.9195  0.0805  1.0000  0.0000  1.0000  0.0000
     2     9    29  1.0000  0.0000  0.0000  1.0000  1.0000  0.0000  0.0000  1.0000  0.0000  1.0000  1.0000  0.0000  0.0000  1.0000  0.8700  0.1300  1.0000  0.0000  1.0000  0.0000
     2     9    30  1.0000  0.0000  0.0000  1.0000  1.0000  0.0000  0.0000  1.0000  0.0000  1.0000  1.0000  0.0000  0.0000  1.0000  0.7285  0.2715  1.0000  0.0000  1.0000  0.0000
     2     9    31  1.0000  0.0000  0.0000  1.0000  1.0000  0.0000  0.0000  1.0000  0.0000  1.0000  1.0000  0.0000  0.0000  1.0000  0.6695  0.3305  1.0000  0.0000  1.0000  0.0000
     2     9    32  1.0000  0.0000  0.0000  1.0000  1.0000  0.0000  0.0000  1.0000  0.0000  1.0000  1.0000  0.0000  0.0000  1.0000  0.6710  0.3290  1.0000  0.0000  1.0000  0.0000
     2     9    33  1.0000  0.0000  0.0000  1.0000  1.0000  0.0000  0.0000  1.0000  0.0000  1.0000  1.0000  0.0000  0.0000  1.0000  0.5825  0.4175  1.0000  0.0000  1.0000  0.0000
     2     9    34  1.0000  0.0000  0.0000  1.0000  1.0000  0.0000  0.0000  1.0000  0.0000  1.0000  1.0000  0.0000  0.0000  1.0000  0.4175  0.5825  1.0000  0.0000  1.0000  0.0000
     2     9    35  1.0000  0.0000  0.0000  1.0000  1.0000  0.0000  0.0000  1.0000  0.0000  1.0000  1.0000  0.0000  0.0000  1.0000  0.4060  0.5940  1.0000  0.0000  1.0000  0.0000
     2     9    36  1.0000  0.0000  0.0000  1.0000  1.0000  0.0000  0.0000  1.0000  0.0000  1.0000  1.0000  0.0000  0.0000  1.0000  0.2980  0.7020  1.0000  0.0000  1.0000  0.0000
     2     9    37  1.0000  0.0000  0.0000  1.0000  1.0000  0.0000  0.0000  1.0000  0.0000  1.0000  1.0000  0.0000  0.0000  1.0000  0.1530  0.8470  1.0000  0.0000  1.0000  0.0000
     2     9    38  1.0000  0.0000  0.0000  1.0000  1.0000  0.0000  0.0000  1.0000  0.0000  1.0000  1.0000  0.0000  0.0000  1.0000  0.1580  0.8420  1.0000  0.0000  1.0000  0.0000
     2     9    39  1.0000  0.0000  0.0000  1.0000  1.0000  0.0000  0.0000  1.0000  0.0000  1.0000  1.0000  0.0000  0.0000  1.0000  0.0840  0.9160  1.0000  0.0000  1.0000  0.0000
     2     9    40  1.0000  0.0000  0.0000  1.0000  1.0000  0.0000  0.0000  1.0000  0.0000  1.0000  1.0000  0.0000  0.0000  1.0000  0.0490  0.9510  1.0000  0.0000  1.0000  0.0000
     2    10     0  0.5000  0.5000  0.5000  0.5000  0.5000  0.5000  0.5000  0.5000  0.5000  0.5000  0.5000  0.5000  0.5000  0.5000  0.5000  0.5000  0.5000  0.5000  0.5000  0.5000
     2    10     1  0.5495  0.4505  0.5635  0.4365  0.6140  0.3860  0.5160  0.4840  0.4110  0.5890  0.4775  0.5225  0.3515  0.6485  0.5035  0.4965  0.6220  0.3780  0.5370  0.4630
     2    10     2  0.6355  0.3645  0.5245  0.4755  0.6810  0.3190  0.5220  0.4780  0.3355  0.6645  0.5900  0.4100  0.3125  0.6875  0.5185  0.4815  0.7920  0.2080  0.6365  0.3635
     2    10     3  0.5440  0.4560  0.4820  0.5180  0.6990  0.3010  0.5530  0.4470  0.2795  0.7205  0.5300  0.4700  0.2015  0.7985  0.4385  0.5615  0.7820  0.2180  0.6440  0.3560
     2    10     4  0.6905  0.3095  0.2675  0.7325  0.7810  0.2190  0.4265  0.5735  0.3365  0.6635  0.6135  0.3865  0.1180  0.8820  0.4695  0.5305  0.8600  0.1400  0.6330  0.3670
     2    10     5  0.8345  0.1655  0.1970  0.8030  0.7200  0.2800  0.3845  0.6155  0.3075  0.6925  0.7250  0.2750  0.0510  0.9490  0.3775  0.6225  0.9325  0.0675  0.7235  0.2765
     2    10     6  0.9085  0.0915  0.1340  0.8660  0.8005  0.1995  0.4560  0.5440  0.3560  0.6440  0.8215  0.1785  0.0560  0.9440  0.4785  0.5215  0.9390  0.0610  0.7460  0.2540
     2    10     7  0.8715  0.1285  0.0935  0.9065  0.8595  0.1405  0.4550  0.5450  0.2580  0.7420  0.8955  0.1045  0.0000  1.0000  0.5370  0.4630  0.9220  0.0780  0.7570  0.2430
     2    10     8  0.9235  0.0765  0.0560  0.9440  0.9235  0.0765  0.4440  0.5560  0.2650  0.7350  0.9690  0.0310  0.0000  1.0000  0.5955  0.4045  0.9415  0.0585  0.7730  0.2270
     2    10     9  0.9305  0.0695  0.0185  0.9815  0.9050  0.0950  0.3510  0.6490  0.2685  0.7315  1.0000  0.0000  0.0000  1.0000  0.6240  0.3760  0.9275  0.0725  0.8135  0.1865
     2    10    10  0.9570  0.0430  0.0205  0.9795  0.9400  0.0600  0.2890  0.7110  0.2225  0.7775  1.0000  0.0000  0.0000  1.0000  0.6730  0.3270  0.9810  0.0190  0.8045  0.1955
     2    10    11  0.9620  0.0380  0.0000  1.0000  0.9660  0.0340  0.1685  0.8315  0.1440  0.8560  1.0000  0.0000  0.0000  1.0000  0.6885  0.3115  1.0000  0.0000  0.8750  0.1250
     2    10    12  1.0000  0.0000  0.0000  1.0000  0.9810  0.0190  0.1160  0.8840  0.0450  0.9550  1.0000  0.0000  0.0000  1.0000  0.6780  0.3220  1.0000  0.0000  0.9175  0.0825
     2    10    13  1.0000  0.0000  0.0000  1.0000  1.0000  0.0000  0.1100  0.8900  0.0810  0.9190  1.0000  0.0000  0.0000  1.0000  0.7650  0.2350  1.0000  0.0000  0.9835  0.0165
     2    10    14  1.0000  0.0000  0.0000  1.0000  1.0000  0.0000  0.0540  0.9460  0.0665  0.9335  1.0000  0.0000  0.0000  1.0000  0.8150  0.1850  1.0000  0.0000  1.0000  0.0000
     2    10    15  1.0000  0.0000  0.0000  1.0000  1.0000  0.0000  0.0180  0.9820  0.0695  0.9305  1.0000  0.0000  0.0000  1.0000  0.8200  0.1800  1.0000  0.0000  1.0000  0.0000
     2    10    16  1.0000  0.0000  0.0000  1.0000  1.0000  0.0000  0.0200  0.9800  0.0615  0.9385  1.0000  0.0000  0.0000  1.0000  0.8655  0.1345  1.0000  0.0000  1.0000  0.0000
     2    10    17  1.0000  0.0000  0.0000  1.0000  1.0000  0.0000  0.0000  1.0000  0.0500  0.9500  1.0000  0.0000  0.0000  1.0000  0.9120  0.0880  1.0000  0.0000  1.0000  0.0000
     2    10    18  1.0000  0.0000  0.0000  1.0000  1.0000  0.0000  0.0000  1.0000  0.0200  0.9800  1.0000  0.0000  0.0000  1.0000  0.9550  0.0450  1.0000  0.0000  1.0000  0.0000
     2    10    19  1.0000  0.0000  0.0000  1.0000  1.0000  0.0000  0.0000  1.0000  0.0215  0.9785  1.0000  0.0000  0.0000  1.0000  0.9630  0.0370  1.0000  0.0000  1.0000  0.0000
     2    10    20  1.0000  0.0000  0.0000  1.0000  1.0000  0.0000  0.0000  1.0000  0.0000  1.0000  1.0000  0.0000  0.0000  1.0000  0.9300  0.0700  1.0000  0.0000  1.0000  0.0000
     2    10    21  1.0000  0.0000  0.0000  1.0000  1.0000  0.0000  0.0000  1.0000  0.0000  1.0000  1.0000  0.0000  0.0000  1.0000  0.9520  0.0480  1.0000  0.0000  1.0000  0.0000
     2    10    22  1.0000  0.0000  0.0000  1.0000  1.0000  0.0000  0.0000  1.0000  0.0000  1.0000  1.0000  0.0000  0.0000  1.0000  0.9395  0.0605  1.0000  0.0000  1.0000  0.0000
     2    10    23  1.0000  0.0000  0.0000  1.0000  1.0000  0.0000  0.0000  1.0000  0.0000  1.0000  1.0000  0.0000  0.0000  1.0000  0.8975  0.1025  1.0000  0.0000  1.0000  0.0000
     2    10    24  1.0000  0.0000  0.0000  1.0000  1.0000  0.0000  0.0000  1.0000  0.0000  1.0000  1.0000  0.0000  0.0000  1.0000  0.8825  0.1175  1.0000  0.0000  1.0000  0.0000
     2    10    25  1.0000  0.0000  0.0000  1.0000  1.0000  0.0000  0.0000  1.0000  0.0000  1.0000  1.0000  0.0000  0.0000  1.0000  0.9050  0.0950  1.0000  0.0000  1.0000  0.0000
     2    10    26  1.0000  0.0000  0.0000  1.0000  1.0000  0.0000  0.0000  1.0000  0.0000  1.0000  1.0000  0.0000  0.0000  1.0000  0.9585  0.0415  1.0000  0.0000  1.0000  0.0000
     2    10    27  1.0000  0.0000  0.0000  1.0000  1.0000  0.0000  0.0000  1.0000  0.0000  1.0000  1.0000  0.0000  0.0000  1.0000  0.9475  0.0525  1.0000  0.0000  1.0000  0.0000
     2    10    28  1.0000  0.0000  0.0000  1.0000  1.0000  0.0000  0.0000  1.0000  0.0000  1.0000  1.0000  0.0000  0.0000  1.0000  0.9660  0.0340  1.0000  0.0000  1.0000  0.0000
     2    10    29  1.0000  0.0000  0.0000  1.0000  1.0000  0.0000  0.0000  1.0000  0.0000  1.0000  1.0000  0.0000  0.0000  1.0000  0.9660  0.0340  1.0000  0.0000  1.0000  0.0000
     2    10    30  1.0000  0.0000  0.0000  1.0000  1.0000  0.0000  0.0000  1.0000  0.0000  1.0000  1.0000  0.0000  0.0000  1.0000  0.9550  0.0450  1.0000  0.0000  1.0000  0.0000
     2    10    31  1.0000  0.0000  0.0000  1.0000  1.0000  0.0000  0.0000  1.0000  0.0000  1.0000  1.0000  0.0000  0.0000  1.0000  0.9640  0.0360  1.0000  0.0000  1.0000  0.0000
     2    10    32  1.0000  0.0000  0.0000  1.0000  1.0000  0.0000  0.0000  1.0000  0.0000  1.0000  1.0000  0.0000  0.0000  1.0000  0.9435  0.0565  1.0000  0.0000  1.0000  0.0000
     2    10    33  1.0000  0.0000  0.0000  1.0000  1.0000  0.0000  0.0000  1.0000  0.0000  1.0000  1.0000  0.0000  0.0000  1.0000  0.9650  0.0350  1.0000  0.0000  1.0000  0.0000
     2    10    34  1.0000  0.0000  0.0000  1.0000  1.0000  0.0000  0.0000  1.0000  0.0000  1.0000  1.0000  0.0000  0.0000  1.0000  0.9875  0.0125  1.0000  0.0000  1.0000  0.0000
     2    10    35  1.0000  0.0000  0.0000  1.0000  1.0000  0.0000  0.0000  1.0000  0.0000  1.0000  1.0000  0.0000  0.0000  1.0000  0.9665  0.0335  1.0000  0.0000  1.0000  0.0000
     2    10    36  1.0000  0.0000  0.0000  1.0000  1.0000  0.0000  0.0000  1.0000  0.0000  1.0000  1.0000  0.0000  0.0000  1.0000  0.9750  0.0250  1.0000  0.0000  1.0000  0.0000
     2    10    37  1.0000  0.0000  0.0000  1.0000  1.0000  0.0000  0.0000  1.0000  0.0000  1.0000  1.0000  0.0000  0.0000  1.0000  0.9820  0.0180  1.0000  0.0000  1.0000  0.0000
     2    10    38  1.0000  0.0000  0.0000  1.0000  1.0000  0.0000  0.0000  1.0000  0.0000  1.0000  1.0000  0.0000  0.0000  1.0000  0.9880  0.0120  1.0000  0.0000  1.0000  0.0000
     2    10    39  1.0000  0.0000  0.0000  1.0000  1.0000  0.0000  0.0000  1.0000  0.0000  1.0000  1.0000  0.0000  0.0000  1.0000  0.9695  0.0305  1.0000  0.0000  1.0000  0.0000
     2    10    40  1.0000  0.0000  0.0000  1.0000  1.0000  0.0000  0.0000  1.0000  0.0000  1.0000  1.0000  0.0000  0.0000  1.0000  0.9365  0.0635  1.0000  0.0000  1.0000  0.0000
     3     1     0  0.5000  0.5000  0.5000  0.5000  0.5000  0.5000  0.5000  0.5000  0.5000  0.5000  0.5000  0.5000  0.5000  0.5000  0.5000  0.5000  0.5000  0.5000  0.5000  0.5000
     3     1     1  0.6540  0.3460  0.5635  0.4365  0.6320  0.3680  0.4470  0.5530  0.5150  0.4850  0.4605  0.5395  0.3850  0.6150  0.6155  0.3845  0.6080  0.3920  0.5050  0.4950
     3     1     2  0.6765  0.3235  0.4695  0.5305  0.6750  0.3250  0.3830  0.6170  0.3530  0.6470  0.5170  0.4830  0.2855  0.7145  0.7315  0.2685  0.7370  0.2630  0.6475  0.3525
     3     1     3  0.7330  0.2670  0.2505  0.7495  0.7235  0.2765  0.3165  0.6835  0.3000  0.7000  0.5130  0.4870  0.1810  0.8190  0.7465  0.2535  0.8685  0.1315  0.7130  0.2870
     3     1     4  0.8030  0.1970  0.2175  0.7825  0.7625  0.2375  0.3320  0.6680  0.2360  0.7640  0.5885  0.4115  0.1480  0.8520  0.6595  0.3405  0.8505  0.1495  0.7545  0.2455
     3     1     5  0.8475  0.1525  0.1175  0.8825  0.7455  0.2545  0.3050  0.6950  0.0995  0.9005  0.6430  0.3570  0.1430  0.8570  0.6775  0.3225  0.9005  0.0995  0.8550  0.1450
     3     1     6  0.9150  0.0850  0.0335  0.9665  0.8225  0.1775  0.1795  0.8205  0.0645  0.9355  0.8300  0.1700  0.0910  0.9090  0.7510  0.2490  0.9375  0.0625  1.0000  0.0000
     3     1     7  1.0000  0.0000  0.0000  1.0000  0.8455  0.1545  0.1765  0.8235  0.0170  0.9830  0.9010  0.0990  0.0690  0.9310  0.7590  0.2410  1.0000  0.0000  1.0000  0.0000
     3     1     8  1.0000  0.0000  0.0000  1.0000  0.8550  0.1450  0.2385  0.7615  0.0140  0.9860  0.9695  0.0305  0.0625  0.9375  0.7055  0.2945  1.0000  0.0000  1.0000  0.0000
     3     1     9  1.0000  0.0000  0.0000  1.0000  0.8970  0.1030  0.1960  0.8040  0.0135  0.9865  0.9815  0.0185  0.0135  0.9865  0.7845  0.2155  1.0000  0.0000  1.0000  0.0000
     3     1    10  1.0000  0.0000  0.0000  1.0000  0.8450  0.1550  0.2195  0.7805  0.0320  0.9680  1.0000  0.0000  0.0000  1.0000  0.8530  0.1470  1.0000  0.0000  1.0000  0.0000
     3     1    11  1.0000  0.0000  0.0000  1.0000  0.9670  0.0330  0.1075  0.8925  0.0140  0.9860  1.0000  0.0000  0.0000  1.0000  0.9265  0.0735  1.0000  0.0000  1.0000  0.0000
     3     1    12  1.0000  0.0000  0.0000  1.0000  1.0000  0.0000  0.1005  0.8995  0.0000  1.0000  1.0000  0.0000  0.0000  1.0000  0.9320  0.0680  1.0000  0.0000  1.0000  0.0000
     3     1    13  1.0000  0.0000  0.0000  1.0000  1.0000  0.0000  0.0865  0.9135  0.0000  1.0000  1.0000  0.0000  0.0000  1.0000  0.9305  0.0695  1.0000  0.0000  1.0000  0.0000
     3     1    14  1.0000  0.0000  0.0000  1.0000  1.0000  0.0000  0.0505  0.9495  0.0000  1.0000  1.0000  0.0000  0.0000  1.0000  0.9680  0.0320  1.0000  0.0000  1.0000  0.0000
     3     1    15  1.0000  0.0000  0.0000  1.0000  1.0000  0.0000  0.0495  0.9505  0.0000  1.0000  1.0000  0.0000  0.0000  1.0000  0.9645  0.0355  1.0000  0.0000  1.0000  0.0000
     3     1    16  1.0000  0.0000  0.0000  1.0000  1.0000  0.0000  0.0430  0.9570  0.0000  1.0000  1.0000  0.0000  0.0000  1.0000  0.9210  0.0790  1.0000  0.0000  1.0000  0.0000
     3     1    17  1.0000  0.0000  0.0000  1.0000  1.0000  0.0000  0.0605  0.9395  0.0000  1.0000  1.0000  0.0000  0.0000  1.0000  0.8725  0.1275  1.0000  0.0000  1.0000  0.0000
     3     1    18  1.0000  0.0000  0.0000  1.0000  1.0000  0.0000  0.0385  0.9615  0.0000  1.0000  1.0000  0.0000  0.0000  1.0000  0.8715  0.1285  1.0000  0.0000  1.0000  0.0000
     3     1    19  1.0000  0.0000  0.0000  1.0000  1.0000  0.0000  0.0375  0.9625  0.0000  1.0000  1.0000  0.0000  0.0000  1.0000  0.8410  0.1590  1.0000  0.0000  1.0000  0.0000
     3     1    20  1.0000  0.0000  0.0000  1.0000  1.0000  0.0000  0.0525  0.9475  0.0000  1.0000  1.0000  0.0000  0.0000  1.0000  0.8795  0.1205  1.0000  0.0000  1.0000  0.0000
     3     1    21  1.0000  0.0000  0.0000  1.0000  1.0000  0.0000  0.0335  0.9665  0.0000  1.0000  1.0000  0.0000  0.0000  1.0000  0.8620  0.1380  1.0000  0.0000  1.0000  0.0000
     3     1    22  1.0000  0.0000  0.0000  1.0000  1.0000  0.0000  0.0485  0.9515  0.0000  1.0000  1.0000  0.0000  0.0000  1.0000  0.7640  0.2360  1.0000  0.0000  1.0000  0.0000
     3     1    23  1.0000  0.0000  0.0000  1.0000  1.0000  0.0000  0.0655  0.9345  0.0000  1.0000  1.0000  0.0000  0.0000  1.0000  0.6695  0.3305  1.0000  0.0000  1.0000  0.0000
     3     1    24  1.0000  0.0000  0.0000  1.0000  1.0000  0.0000  0.0550  0.9450  0.0000  1.0000  1.0000  0.0000  0.0000  1.0000  0.5955  0.4045  1.0000  0.0000  1.0000  0.0000
     3     1    25  1.0000  0.0000  0.0000  1.0000  1.0000  0.0000  0.0950  0.9050  0.0000  1.0000  1.0000  0.0000  0.0000  1.0000  0.4490  0.5510  1.0000  0.0000  1.0000  0.0000
     3     1    26  1.0000  0.0000  0.0000  1.0000  1.0000  0.0000  0.1340  0.8660  0.0000  1.0000  1.0000  0.0000  0.0000  1.0000  0.3795  0.6205  1.0000  0.0000  1.0000  0.0000
     3     1    27  1.0000  0.0000  0.0000  1.0000  1.0000  0.0000  0.1350  0.8650  0.0000  1.0000  1.0000  0.0000  0.0000  1.0000  0.2190  0.7810  1.0000  0.0000  1.0000  0.0000
     3     1    28  1.0000  0.0000  0.0000  1.0000  1.0000  0.0000  0.1800  0.8200  0.0000  1.0000  1.0000  0.0000  0.0000  1.0000  0.1515  0.8485  1.0000  0.0000  1.0000  0.0000
     3     1    29  1.0000  0.0000  0.0000  1.0000  1.0000  0.0000  0.1575  0.8425  0.0000  1.0000  1.0000  0.0000  0.0000  1.0000  0.1310  0.8690  1.0000  0.0000  1.0000  0.0000
     3     1    30  1.0000  0.0000  0.0000  1.0000  1.0000  0.0000  0.2705  0.7295  0.0000  1.0000  1.0000  0.0000  0.0000  1.0000  0.1445  0.8555  1.0000  0.0000  1.0000  0.0000
     3     1    31  1.0000  0.0000  0.0000  1.0000  1.0000  0.0000  0.2795  0.7205  0.0000  1.0000  1.0000  0.0000  0.0000  1.0000  0.0195  0.9805  1.0000  0.0000  1.0000  0.0000
     3     1    32  1.0000  0.0000  0.0000  1.0000  1.0000  0.0000  0.2890  0.7110  0.0000  1.0000  1.0000  0.0000  0.0000  1.0000  0.0165  0.9835  1.0000  0.0000  1.0000  0.0000
     3     1    33  1.0000  0.0000  0.0000  1.0000  1.0000  0.0000  0.3040  0.6960  0.0000  1.0000  1.0000  0.0000  0.0000  1.0000  0.0235  0.9765  1.0000  0.0000  1.0000  0.0000
     3     1    34  1.0000  0.0000  0.0000  1.0000  1.0000  0.0000  0.3250  0.6750  0.0000  1.0000  1.0000  0.0000  0.0000  1.0000  0.0000  1.0000  1.0000  0.0000  1.0000  0.0000
     3     1    35  1.0000  0.0000  0.0000  1.0000  1.0000  0.0000  0.3990  0.6010  0.0000  1.0000  1.0000  0.0000  0.0000  1.0000  0.0000  1.0000  1.0000  0.0000  1.0000  0.0000
     3     1    36  1.0000  0.0000  0.0000  1.0000  1.0000  0.0000  0.5560  0.4440  0.0000  1.0000  1.0000  0.0000  0.0000  1.0000  0.0000  1.0000  1.0000  0.0000  1.0000  0.0000
     3     1    37  1.0000  0.0000  0.0000  1.0000  1.0000  0.0000  0.5850  0.4150  0.0000  1.0000  1.0000  0.0000  0.0000  1.0000  0.0000  1.0000  1.0000  0.0000  1.0000  0.0000
     3     1    38  1.0000  0.0000  0.0000  1.0000  1.0000  0.0000  0.6070  0.3930  0.0000  1.0000  1.0000  0.0000  0.0000  1.0000  0.0000  1.0000  1.0000  0.0000  1.0000  0.0000
     3     1    39  1.0000  0.0000  0.0000  1.0000  1.0000  0.0000  0.6170  0.3830  0.0000  1.0000  1.0000  0.0000  0.0000  1.0000  0.0000  1.0000  1.0000  0.0000  1.0000  0.0000
     3     1    40  1.0000  0.0000  0.0000  1.0000  1.0000  0.0000  0.5355  0.4645  0.0000  1.0000  1.0000  0.0000  0.0000  1.0000  0.0000  1.0000  1.0000  0.0000  1.0000  0.0000
     3     2     0  0.5000  0.5000  0.5000  0.5000  0.5000  0.5000  0.5000  0.5000  0.5000  0.5000  0.5000  0.5000  0.5000  0.5000  0.5000  0.5000  0.5000  0.5000  0.5000  0.5000
     3     2     1  0.5040  0.4960  0.4735  0.5265  0.6375  0.3625  0.4790  0.5210  0.4910  0.5090  0.4150  0.5850  0.5140  0.4860  0.5615  0.4385  0.6765  0.3235  0.6115  0.3885
     3     2     2  0.5960  0.4040  0.3960  0.6040  0.7670  0.2330  0.3730  0.6270  0.4525  0.5475  0.4295  0.5705  0.5885  0.4115  0.5800  0.4200  0.8135  0.1865  0.5290  0.4710
     3     2     3  0.6395  0.3605  0.2760  0.7240  0.8025  0.1975  0.3890  0.6110  0.4515  0.5485  0.3565  0.6435  0.5530  0.4470  0.6720  0.3280  0.8250  0.1750  0.5045  0.4955
     3     2     4  0.6810  0.3190  0.2225  0.7775  0.8580  0.1420  0.3295  0.6705  0.3690  0.6310  0.3745  0.6255  0.4915  0.5085  0.7280  0.2720  0.8900  0.1100  0.5880  0.4120
     3     2     5  0.7630  0.2370  0.1685  0.8315  0.8750  0.1250  0.2445  0.7555  0.2360  0.7640  0.4675  0.5325  0.3930  0.6070  0.7925  0.2075  0.9365  0.0635  0.6625  0.3375
     3     2     6  0.9235  0.0765  0.1890  0.8110  0.9085  0.0915  0.0870  0.9130  0.1115  0.8885  0.7360  0.2640  0.2430  0.7570  0.8385  0.1615  0.9525  0.0475  0.8655  0.1345
     3     2     7  0.9375  0.0625  0.1045  0.8955  0.9530  0.0470  0.1010  0.8990  0.0500  0.9500  0.8295  0.1705  0.1815  0.8185  0.8195  0.1805  0.9565  0.0435  0.9590  0.0410
     3     2     8  1.0000  0.0000  0.0305  0.9695  1.0000  0.0000  0.0465  0.9535  0.0000  1.0000  0.9240  0.0760  0.1055  0.8945  0.8155  0.1845  0.9840  0.0160  1.0000  0.0000
     3     2     9  1.0000  0.0000  0.0175  0.9825  1.0000  0.0000  0.0000  1.0000  0.0000  1.0000  0.9460  0.0540  0.0765  0.9235  0.8085  0.1915  1.0000  0.0000  1.0000  0.0000
     3     2    10  1.0000  0.0000  0.0140  0.9860  1.0000  0.0000  0.0000  1.0000  0.0000  1.0000  1.0000  0.0000  0.0525  0.9475  0.8660  0.1340  1.0000  0.0000  1.0000  0.0000
     3     2    11  1.0000  0.0000  0.0000  1.0000  1.0000  0.0000  0.0000  1.0000  0.0000  1.0000  1.0000  0.0000  0.0755  0.9245  0.9290  0.0710  1.0000  0.0000  1.0000  0.0000
     3     2    12  1.0000  0.0000  0.0000  1.0000  1.0000  0.0000  0.0000  1.0000  0.0000  1.0000  1.0000  0.0000  0.0620  0.9380  0.9305  0.0695  1.0000  0.0000  1.0000  0.0000
     3     2    13  1.0000  0.0000  0.0000  1.0000  1.0000  0.0000  0.0000  1.0000  0.0000  1.0000  1.0000  0.0000  0.0380  0.9620  1.0000  0.0000  1.0000  0.0000  1.0000  0.0000
     3     2    14  1.0000  0.0000  0.0000  1.0000  1.0000  0.0000  0.0000  1.0000  0.0000  1.0000  1.0000  0.0000  0.0315  0.9685  1.0000  0.0000  1.0000  0.0000  1.0000  0.0000
     3     2    15  1.0000  0.0000  0.0000  1.0000  1.0000  0.0000  0.0000  1.0000  0.0000  1.0000  1.0000  0.0000  0.0445  0.9555  1.0000  0.0000  1.0000  0.0000  1.0000  0.0000
     3     2    16  1.0000  0.0000  0.0000  1.0000  1.0000  0.0000  0.0000  1.0000  0.0000  1.0000  1.0000  0.0000  0.0500  0.9500  1.0000  0.0000  1.0000  0.0000  1.0000  0.0000
     3     2    17  1.0000  0.0000  0.0000  1.0000  1.0000  0.0000  0.0000  1.0000  0.0000  1.0000  1.0000  0.0000  0.0160  0.9840  1.0000  0.0000  1.0000  0.0000  1.0000  0.0000
     3     2    18  1.0000  0.0000  0.0000  1.0000  1.0000  0.0000  0.0000  1.0000  0.0000  1.0000  1.0000  0.0000  0.0330  0.9670  1.0000  0.0000  1.0000  0.0000  1.0000  0.0000
     3     2    19  1.0000  0.0000  0.0000  1.0000  1.0000  0.0000  0.0000  1.0000  0.0000  1.0000  1.0000  0.0000  0.0190  0.9810  1.0000  0.0000  1.0000  0.0000  1.0000  0.0000
     3     2    20  1.0000  0.0000  0.0000  1.0000  1.0000  0.0000  0.0000  1.0000  0.0000  1.0000  1.0000  0.0000  0.0000  1.0000  1.0000  0.0000  1.0000  0.0000  1.0000  0.0000
     3     2    21  1.0000  0.0000  0.0000  1.0000  1.0000  0.0000  0.0000  1.0000  0.0000  1.0000  1.0000  0.0000  0.0000  1.0000  1.0000  0.0000  1.0000  0.0000  1.0000  0.0000
     3     2    22  1.0000  0.0000  0.0000  1.0000  1.0000  0.0000  0.0000  1.0000  0.0000  1.0000  1.0000  0.0000  0.0000  1.0000  1.0000  0.0000  1.0000  0.0000  1.0000  0.0000
     3     2    23  1.0000  0.0000  0.0000  1.0000  1.0000  0.0000  0.0000  1.0000  0.0000  1.0000  1.0000  0.0000  0.0000  1.0000  1.0000  0.0000  1.0000  0.0000  1.0000  0.0000
     3     2    24  1.0000  0.0000  0.0000  1.0000  1.0000  0.0000  0.0000  1.0000  0.0000  1.0000  1.0000  0.0000  0.0000  1.0000  1.0000  0.0000  1.0000  0.0000  1.0000  0.0000
     3     2    25  1.0000  0.0000  0.0000  1.0000  1.0000  0.0000  0.0000  1.0000  0.0000  1.0000  1.0000  0.0000  0.0000  1.0000  1.0000  0.0000  1.0000  0.0000  1.0000  0.0000
     3     2    26  1.0000  0.0000  0.0000  1.0000  1.0000  0.0000  0.0000  1.0000  0.0000  1.0000  1.0000  0.0000  0.0000  1.0000  1.0000  0.0000  1.0000  0.0000  1.0000  0.0000
     3     2    27  1.0000  0.0000  0.0000  1.0000  1.0000  0.0000  0.0000  1.0000  0.0000  1.0000  1.0000  0.0000  0.0000  1.0000  1.0000  0.0000  1.0000  0.0000  1.0000  0.0000
     3     2    28  1.0000  0.0000  0.0000  1.0000  1.0000  0.0000  0.0000  1.0000  0.0000  1.0000  1.0000  0.0000  0.0000  1.0000  1.0000  0.0000  1.0000  0.0000  1.0000  0.0000
     3     2    29  1.0000  0.0000  0.0000  1.0000  1.0000  0.0000  0.0000  1.0000  0.0000  1.0000  1.0000  0.0000  0.0000  1.0000  1.0000  0.0000  1.0000  0.0000  1.0000  0.0000
     3     2    30  1.0000  0.0000  0.0000  1.0000  1.0000  0.0000  0.0000  1.0000  0.0000  1.0000  1.0000  0.0000  0.0000  1.0000  1.0000  0.0000  1.0000  0.0000  1.0000  0.0000
     3     2    31  1.0000  0.0000  0.0000  1.0000  1.0000  0.0000  0.0000  1.0000  0.0000  1.0000  1.0000  0.0000  0.0000  1.0000  1.0000  0.0000  1.0000  0.0000  1.0000  0.0000
     3     2    32  1.0000  0.0000  0.0000  1.0000  1.0000  0.0000  0.0000  1.0000  0.0000  1.0000  1.0000  0.0000  0.0000  1.0000  1.0000  0.0000  1.0000  0.0000  1.0000  0.0000
     3     2    33  1.0000  0.0000  0.0000  1.0000  1.0000  0.0000  0.0000  1.0000  0.0000  1.0000  1.0000  0.0000  0.0000  1.0000  1.0000  0.0000  1.0000  0.0000  1.0000  0.0000
     3     2    34  1.0000  0.0000  0.0000  1.0000  1.0000  0.0000  0.0000  1.0000  0.0000  1.0000  1.0000  0.0000  0.0000  1.0000  1.0000  0.0000  1.0000  0.0000  1.0000  0.0000
     3     2    35  1.0000  0.0000  0.0000  1.0000  1.0000  0.0000  0.0000  1.0000  0.0000  1.0000  1.0000  0.0000  0.0000  1.0000  1.0000  0.0000  1.0000  0.0000  1.0000  0.0000
     3     2    36  1.0000  0.0000  0.0000  1.0000  1.0000  0.0000  0.0000  1.0000  0.0000  1.0000  1.0000  0.0000  0.0000  1.0000  1.0000  0.0000  1.0000  0.0000  1.0000  0.0000
     3     2    37  1.0000  0.0000  0.0000  1.0000  1.0000  0.0000  0.0000  1.0000  0.0000  1.0000  1.0000  0.0000  0.0000  1.0000  1.0000  0.0000  1.0000  0.0000  1.0000  0.0000
     3     2    38  1.0000  0.0000  0.0000  1.0000  1.0000  0.0000  0.0000  1.0000  0.0000  1.0000  1.0000  0.0000  0.0000  1.0000  1.0000  0.0000  1.0000  0.0000  1.0000  0.0000
     3     2    39  1.0000  0.0000  0.0000  1.0000  1.0000  0.0000  0.0000  1.0000  0.0000  1.0000  1.0000  0.0000  0.0000  1.0000  1.0000  0.0000  1.0000  0.0000  1.0000  0.0000
     3     2    40  1.0000  0.0000  0.0000  1.0000  1.0000  0.0000  0.0000  1.0000  0.0000  1.0000  1.0000  0.0000  0.0000  1.0000  1.0000  0.0000  1.0000  0.0000  1.0000  0.0000
     3     3     0  0.5000  0.5000  0.5000  0.5000  0.5000  0.5000  0.5000  0.5000  0.5000  0.5000  0.5000  0.5000  0.5000  0.5000  0.5000  0.5000  0.5000  0.5000  0.5000  0.5000
     3     3     1  0.5195  0.4805  0.3665  0.6335  0.4675  0.5325  0.3665  0.6335  0.3780  0.6220  0.5305  0.4695  0.5570  0.4430  0.6030  0.3970  0.5775  0.4225  0.5215  0.4785
     3     3     2  0.5255  0.4745  0.3000  0.7000  0.5325  0.4675  0.4655  0.5345  0.3250  0.6750  0.6145  0.3855  0.5250  0.4750  0.5545  0.4455  0.5660  0.4340  0.6555  0.3445
     3     3     3  0.5345  0.4655  0.2295  0.7705  0.5410  0.4590  0.4885  0.5115  0.3665  0.6335  0.6885  0.3115  0.5440  0.4560  0.5310  0.4690  0.7085  0.2915  0.6500  0.3500
     3     3     4  0.6415  0.3585  0.1335  0.8665  0.6675  0.3325  0.4705  0.5295  0.2920  0.7080  0.8615  0.1385  0.3670  0.6330  0.6135  0.3865  0.6905  0.3095  0.7515  0.2485
     3     3     5  0.8025  0.1975  0.0720  0.9280  0.7865  0.2135  0.4590  0.5410  0.2320  0.7680  0.9225  0.0775  0.2870  0.7130  0.6285  0.3715  0.7665  0.2335  0.7365  0.2635
     3     3     6  0.8890  0.1110  0.0620  0.9380  0.9240  0.0760  0.4870  0.5130  0.1260  0.8740  1.0000  0.0000  0.2090  0.7910  0.7030  0.2970  0.8700  0.1300  0.7445  0.2555
     3     3     7  1.0000  0.0000  0.0000  1.0000  0.9505  0.0495  0.4280  0.5720  0.0950  0.9050  1.0000  0.0000  0.0840  0.9160  0.8015  0.1985  0.9335  0.0665  0.9080  0.0920
     3     3     8  1.0000  0.0000  0.0000  1.0000  1.0000  0.0000  0.3840  0.6160  0.0300  0.9700  1.0000  0.0000  0.0750  0.9250  0.7685  0.2315  0.9585  0.0415  0.9650  0.0350
     3     3     9  1.0000  0.0000  0.0000  1.0000  1.0000  0.0000  0.4095  0.5905  0.0850  0.9150  1.0000  0.0000  0.0165  0.9835  0.8415  0.1585  1.0000  0.0000  0.9820  0.0180
     3     3    10  1.0000  0.0000  0.0000  1.0000  1.0000  0.0000  0.3195  0.6805  0.0160  0.9840  1.0000  0.0000  0.0165  0.9835  0.7815  0.2185  1.0000  0.0000  1.0000  0.0000
     3     3    11  1.0000  0.0000  0.0000  1.0000  1.0000  0.0000  0.3015  0.6985  0.0000  1.0000  1.0000  0.0000  0.0000  1.0000  0.8620  0.1380  1.0000  0.0000  1.0000  0.0000
     3     3    12  1.0000  0.0000  0.0000  1.0000  1.0000  0.0000  0.2570  0.7430  0.0000  1.0000  1.0000  0.0000  0.0000  1.0000  0.8290  0.1710  1.0000  0.0000  1.0000  0.0000
     3     3    13  1.0000  0.0000  0.0000  1.0000  1.0000  0.0000  0.2265  0.7735  0.0000  1.0000  1.0000  0.0000  0.0000  1.0000  0.7835  0.2165  1.0000  0.0000  1.0000  0.0000
     3     3    14  1.0000  0.0000  0.0000  1.0000  1.0000  0.0000  0.1435  0.8565  0.0000  1.0000  1.0000  0.0000  0.0000  1.0000  0.7485  0.2515  1.0000  0.0000  1.0000  0.0000
     3     3    15  1.0000  0.0000  0.0000  1.0000  1.0000  0.0000  0.1200  0.8800  0.0000  1.0000  1.0000  0.0000  0.0000  1.0000  0.7170  0.2830  1.0000  0.0000  1.0000  0.0000
     3     3    16  1.0000  0.0000  0.0000  1.0000  1.0000  0.0000  0.0880  0.9120  0.0000  1.0000  1.0000  0.0000  0.0000  1.0000  0.8230  0.1770  1.0000  0.0000  1.0000  0.0000
     3     3    17  1.0000  0.0000  0.0000  1.0000  1.0000  0.0000  0.0880  0.9120  0.0000  1.0000  1.0000  0.0000  0.0000  1.0000  0.8695  0.1305  1.0000  0.0000  1.0000  0.0000
     3     3    18  1.0000  0.0000  0.0000  1.0000  1.0000  0.0000  0.0140  0.9860  0.0000  1.0000  1.0000  0.0000  0.0000  1.0000  0.8875  0.1125  1.0000  0.0000  1.0000  0.0000
     3     3    19  1.0000  0.0000  0.0000  1.0000  1.0000  0.0000  0.0000  1.0000  0.0000  1.0000  1.0000  0.0000  0.0000  1.0000  0.8690  0.1310  1.0000  0.0000  1.0000  0.0000
     3     3    20  1.0000  0.0000  0.0000  1.0000  1.0000  0.0000  0.0000  1.0000  0.0000  1.0000  1.0000  0.0000  0.0000  1.0000  0.9040  0.0960  1.0000  0.0000  1.0000  0.0000
     3     3    21  1.0000  0.0000  0.0000  1.0000  1.0000  0.0000  0.0000  1.0000  0.0000  1.0000  1.0000  0.0000  0.0000  1.0000  0.9540  0.0460  1.0000  0.0000  1.0000  0.0000
     3     3    22  1.0000  0.0000  0.0000  1.0000  1.0000  0.0000  0.0000  1.0000  0.0000  1.0000  1.0000  0.0000  0.0000  1.0000  0.9635  0.0365  1.0000  0.0000  1.0000  0.0000
     3     3    23  1.0000  0.0000  0.0000  1.0000  1.0000  0.0000  0.0000  1.0000  0.0000  1.0000  1.0000  0.0000  0.0000  1.0000  0.9700  0.0300  1.0000  0.0000  1.0000  0.0000
     3     3    24  1.0000  0.0000  0.0000  1.0000  1.0000  0.0000  0.0000  1.0000  0.0000  1.0000  1.0000  0.0000  0.0000  1.0000  0.9495  0.0505  1.0000  0.0000  1.0000  0.0000
     3     3    25  1.0000  0.0000  0.0000  1.0000  1.0000  0.0000  0.0000  1.0000  0.0000  1.0000  1.0000  0.0000  0.0000  1.0000  0.9855  0.0145  1.0000  0.0000  1.0000  0.0000
     3     3    26  1.0000  0.0000  0.0000  1.0000  1.0000  0.0000  0.0000  1.0000  0.0000  1.0000  1.0000  0.0000  0.0000  1.0000  0.9515  0.0485  1.0000  0.0000  1.0000  0.0000
     3     3    27  1.0000  0.0000  0.0000  1.0000  1.0000  0.0000  0.0000  1.0000  0.0000  1.0000  1.0000  0.0000  0.0000  1.0000  0.9625  0.0375  1.0000  0.0000  1.0000  0.0000
     3     3    28  1.0000  0.0000  0.0000  1.0000  1.0000  0.0000  0.0000  1.0000  0.0000  1.0000  1.0000  0.0000  0.0000  1.0000  0.9840  0.0160  1.0000  0.0000  1.0000  0.0000
     3     3    29  1.0000  0.0000  0.0000  1.0000  1.0000  0.0000  0.0000  1.0000  0.0000  1.0000  1.0000  0.0000  0.0000  1.0000  1.0000  0.0000  1.0000  0.0000  1.0000  0.0000
     3     3    30  1.0000  0.0000  0.0000  1.0000  1.0000  0.0000  0.0000  1.0000  0.0000  1.0000  1.0000  0.0000  0.0000  1.0000  1.0000  0.0000  1.0000  0.0000  1.0000  0.0000
     3     3    31  1.0000  0.0000  0.0000  1.0000  1.0000  0.0000  0.0000  1.0000  0.0000  1.0000  1.0000  0.0000  0.0000  1.0000  1.0000  0.0000  1.0000  0.0000  1.0000  0.0000
     3     3    32  1.0000  0.0000  0.0000  1.0000  1.0000  0.0000  0.0000  1.0000  0.0000  1.0000  1.0000  0.0000  0.0000  1.0000  1.0000  0.0000  1.0000  0.0000  1.0000  0.0000
     3     3    33  1.0000  0.0000  0.0000  1.0000  1.0000  0.0000  0.0000  1.0000  0.0000  1.0000  1.0000  0.0000  0.0000  1.0000  1.0000  0.0000  1.0000  0.0000  1.0000  0.0000
     3     3    34  1.0000  0.0000  0.0000  1.0000  1.0000  0.0000  0.0000  1.0000  0.0000  1.0000  1.0000  0.0000  0.0000  1.0000  1.0000  0.0000  1.0000  0.0000  1.0000  0.0000
     3     3    35  1.0000  0.0000  0.0000  1.0000  1.0000  0.0000  0.0000  1.0000  0.0000  1.0000  1.0000  0.0000  0.0000  1.0000  1.0000  0.0000  1.0000  0.0000  1.0000  0.0000
     3     3    36  1.0000  0.0000  0.0000  1.0000  1.0000  0.0000  0.0000  1.0000  0.0000  1.0000  1.0000  0.0000  0.0000  1.0000  1.0000  0.0000  1.0000  0.0000  1.0000  0.0000
     3     3    37  1.0000  0.0000  0.0000  1.0000  1.0000  0.0000  0.0000  1.0000  0.0000  1.0000  1.0000  0.0000  0.0000  1.0000  1.0000  0.0000  1.0000  0.0000  1.0000  0.0000
     3     3    38  1.0000  0.0000  0.0000  1.0000  1.0000  0.0000  0.0000  1.0000  0.0000  1.0000  1.0000  0.0000  0.0000  1.0000  1.0000  0.0000  1.0000  0.0000  1.0000  0.0000
     3     3    39  1.0000  0.0000  0.0000  1.0000  1.0000  0.0000  0.0000  1.0000  0.0000  1.0000  1.0000  0.0000  0.0000  1.0000  1.0000  0.0000  1.0000  0.0000  1.0000  0.0000
     3     3    40  1.0000  0.0000  0.0000  1.0000  1.0000  0.0000  0.0000  1.0000  0.0000  1.0000  1.0000  0.0000  0.0000  1.0000  1.0000  0.0000  1.0000  0.0000  1.0000  0.0000
     3     4     0  0.5000  0.5000  0.5000  0.5000  0.5000  0.5000  0.5000  0.5000  0.5000  0.5000  0.5000  0.5000  0.5000  0.5000  0.5000  0.5000  0.5000  0.5000  0.5000  0.5000
     3     4     1  0.4995  0.5005  0.3395  0.6605  0.6485  0.3515  0.3475  0.6525  0.5515  0.4485  0.5360  0.4640  0.5280  0.4720  0.6230  0.3770  0.6875  0.3125  0.5010  0.4990
     3     4     2  0.7065  0.2935  0.2730  0.7270  0.7620  0.2380  0.3600  0.6400  0.4095  0.5905  0.6420  0.3580  0.4180  0.5820  0.7020  0.2980  0.8185  0.1815  0.5150  0.4850
     3     4     3  0.8070  0.1930  0.2490  0.7510  0.8195  0.1805  0.3440  0.6560  0.3345  0.6655  0.6635  0.3365  0.3865  0.6135  0.7250  0.2750  0.8950  0.1050  0.6320  0.3680
     3     4     4  0.8895  0.1105  0.1115  0.8885  0.8975  0.1025  0.3550  0.6450  0.3550  0.6450  0.6970  0.3030  0.3025  0.6975  0.8070  0.1930  0.9815  0.0185  0.6960  0.3040
     3     4     5  0.9375  0.0625  0.0325  0.9675  0.9480  0.0520  0.4300  0.5700  0.4245  0.5755  0.8380  0.1620  0.2820  0.7180  0.8605  0.1395  1.0000  0.0000  0.7670  0.2330
     3     4     6  0.9215  0.0785  0.0000  1.0000  1.0000  0.0000  0.4010  0.5990  0.3235  0.6765  0.7945  0.2055  0.2150  0.7850  0.9135  0.0865  1.0000  0.0000  0.9045  0.0955
     3     4     7  0.9475  0.0525  0.0000  1.0000  1.0000  0.0000  0.3640  0.6360  0.2280  0.7720  0.8975  0.1025  0.1455  0.8545  0.9450  0.0550  1.0000  0.0000  0.9405  0.0595
     3     4     8  0.9820  0.0180  0.0000  1.0000  1.0000  0.0000  0.3755  0.6245  0.1460  0.8540  0.9725  0.0275  0.0870  0.9130  0.9610  0.0390  1.0000  0.0000  0.9815  0.0185
     3     4     9  1.0000  0.0000  0.0000  1.0000  1.0000  0.0000  0.4885  0.5115  0.0295  0.9705  1.0000  0.0000  0.1050  0.8950  0.9290  0.0710  1.0000  0.0000  1.0000  0.0000
     3     4    10  1.0000  0.0000  0.0000  1.0000  1.0000  0.0000  0.3995  0.6005  0.0370  0.9630  1.0000  0.0000  0.0840  0.9160  0.9295  0.0705  1.0000  0.0000  1.0000  0.0000
     3     4    11  1.0000  0.0000  0.0000  1.0000  1.0000  0.0000  0.2915  0.7085  0.0350  0.9650  1.0000  0.0000  0.0500  0.9500  0.9880  0.0120  1.0000  0.0000  1.0000  0.0000
     3     4    12  1.0000  0.0000  0.0000  1.0000  1.0000  0.0000  0.2095  0.7905  0.0145  0.9855  1.0000  0.0000  0.0345  0.9655  0.9675  0.0325  1.0000  0.0000  1.0000  0.0000
     3     4    13  1.0000  0.0000  0.0000  1.0000  1.0000  0.0000  0.1310  0.8690  0.0000  1.0000  1.0000  0.0000  0.0145  0.9855  0.9705  0.0295  1.0000  0.0000  1.0000  0.0000
     3     4    14  1.0000  0.0000  0.0000  1.0000  1.0000  0.0000  0.0815  0.9185  0.0000  1.0000  1.0000  0.0000  0.0000  1.0000  0.9080  0.0920  1.0000  0.0000  1.0000  0.0000
     3     4    15  1.0000  0.0000  0.0000  1.0000  1.0000  0.0000  0.0325  0.9675  0.0000  1.0000  1.0000  0.0000  0.0000  1.0000  0.9190  0.0810  1.0000  0.0000  1.0000  0.0000
     3     4    16  1.0000  0.0000  0.0000  1.0000  1.0000  0.0000  0.0155  0.9845  0.0000  1.0000  1.0000  0.0000  0.0000  1.0000  0.8870  0.1130  1.0000  0.0000  1.0000  0.0000
     3     4    17  1.0000  0.0000  0.0000  1.0000  1.0000  0.0000  0.0150  0.9850  0.0000  1.0000  1.0000  0.0000  0.0000  1.0000  0.9505  0.0495  1.0000  0.0000  1.0000  0.0000
     3     4    18  1.0000  0.0000  0.0000  1.0000  1.0000  0.0000  0.0285  0.9715  0.0000  1.0000  1.0000  0.0000  0.0000  1.0000  0.9830  0.0170  1.0000  0.0000  1.0000  0.0000
     3     4    19  1.0000  0.0000  0.0000  1.0000  1.0000  0.0000  0.0305  0.9695  0.0000  1.0000  1.0000  0.0000  0.0000  1.0000  1.0000  0.0000  1.0000  0.0000  1.0000  0.0000
     3     4    20  1.0000  0.0000  0.0000  1.0000  1.0000  0.0000  0.0375  0.9625  0.0000  1.0000  1.0000  0.0000  0.0000  1.0000  1.0000  0.0000  1.0000  0.0000  1.0000  0.0000
     3     4    21  1.0000  0.0000  0.0000  1.0000  1.0000  0.0000  0.0475  0.9525  0.0000  1.0000  1.0000  0.0000  0.0000  1.0000  1.0000  0.0000  1.0000  0.0000  1.0000  0.0000
     3     4    22  1.0000  0.0000  0.0000  1.0000  1.0000  0.0000  0.1295  0.8705  0.0000  1.0000  1.0000  0.0000  0.0000  1.0000  1.0000  0.0000  1.0000  0.0000  1.0000  0.0000
     3     4    23  1.0000  0.0000  0.0000  1.0000  1.0000  0.0000  0.1990  0.8010  0.0000  1.0000  1.0000  0.0000  0.0000  1.0000  1.0000  0.0000  1.0000  0.0000  1.0000  0.0000
     3     4    24  1.0000  0.0000  0.0000  1.0000  1.0000  0.0000  0.2640  0.7360  0.0000  1.0000  1.0000  0.0000  0.0000  1.0000  1.0000  0.0000  1.0000  0.0000  1.0000  0.0000
     3     4    25  1.0000  0.0000  0.0000  1.0000  1.0000  0.0000  0.2465  0.7535  0.0000  1.0000  1.0000  0.0000  0.0000  1.0000  1.0000  0.0000  1.0000  0.0000  1.0000  0.0000
     3     4    26  1.0000  0.0000  0.0000  1.0000  1.0000  0.0000  0.2510  0.7490  0.0000  1.0000  1.0000  0.0000  0.0000  1.0000  1.0000  0.0000  1.0000  0.0000  1.0000  0.0000
     3     4    27  1.0000  0.0000  0.0000  1.0000  1.0000  0.0000  0.2485  0.7515  0.0000  1.0000  1.0000  0.0000  0.0000  1.0000  1.0000  0.0000  1.0000  0.0000  1.0000  0.0000
     3     4    28  1.0000  0.0000  0.0000  1.0000  1.0000  0.0000  0.3150  0.6850  0.0000  1.0000  1.0000  0.0000  0.0000  1.0000  1.0000  0.0000  1.0000  0.0000  1.0000  0.0000
     3     4    29  1.0000  0.0000  0.0000  1.0000  1.0000  0.0000  0.4205  0.5795  0.0000  1.0000  1.0000  0.0000  0.0000  1.0000  1.0000  0.0000  1.0000  0.0000  1.0000  0.0000
     3     4    30  1.0000  0.0000  0.0000  1.0000  1.0000  0.0000  0.5810  0.4190  0.0000  1.0000  1.0000  0.0000  0.0000  1.0000  1.0000  0.0000  1.0000  0.0000  1.0000  0.0000
     3     4    31  1.0000  0.0000  0.0000  1.0000  1.0000  0.0000  0.6375  0.3625  0.0000  1.0000  1.0000  0.0000  0.0000  1.0000  1.0000  0.0000  1.0000  0.0000  1.0000  0.0000
     3     4    32  1.0000  0.0000  0.0000  1.0000  1.0000  0.0000  0.5995  0.4005  0.0000  1.0000  1.0000  0.0000  0.0000  1.0000  1.0000  0.0000  1.0000  0.0000  1.0000  0.0000
     3     4    33  1.0000  0.0000  0.0000  1.0000  1.0000  0.0000  0.6035  0.3965  0.0000  1.0000  1.0000  0.0000  0.0000  1.0000  1.0000  0.0000  1.0000  0.0000  1.0000  0.0000
     3     4    34  1.0000  0.0000  0.0000  1.0000  1.0000  0.0000  0.7190  0.2810  0.0000  1.0000  1.0000  0.0000  0.0000  1.0000  1.0000  0.0000  1.0000  0.0000  1.0000  0.0000
     3     4    35  1.0000  0.0000  0.0000  1.0000  1.0000  0.0000  0.7465  0.2535  0.0000  1.0000  1.0000  0.0000  0.0000  1.0000  1.0000  0.0000  1.0000  0.0000  1.0000  0.0000
     3     4    36  1.0000  0.0000  0.0000  1.0000  1.0000  0.0000  0.8240  0.1760  0.0000  1.0000  1.0000  0.0000  0.0000  1.0000  1.0000  0.0000  1.0000  0.0000  1.0000  0.0000
     3     4    37  1.0000  0.0000  0.0000  1.0000  1.0000  0.0000  0.6840  0.3160  0.0000  1.0000  1.0000  0.0000  0.0000  1.0000  1.0000  0.0000  1.0000  0.0000  1.0000  0.0000
     3     4    38  1.0000  0.0000  0.0000  1.0000  1.0000  0.0000  0.6775  0.3225  0.0000  1.0000  1.0000  0.0000  0.0000  1.0000  1.0000  0.0000  1.0000  0.0000  1.0000  0.0000
     3     4    39  1.0000  0.0000  0.0000  1.0000  1.0000  0.0000  0.7145  0.2855  0.0000  1.0000  1.0000  0.0000  0.0000  1.0000  1.0000  0.0000  1.0000  0.0000  1.0000  0.0000
     3     4    40  1.0000  0.0000  0.0000  1.0000  1.0000  0.0000  0.7350  0.2650  0.0000  1.0000  1.0000  0.0000  0.0000  1.0000  1.0000  0.0000  1.0000  0.0000  1.0000  0.0000
     3     5     0  0.5000  0.5000  0.5000  0.5000  0.5000  0.5000  0.5000  0.5000  0.5000  0.5000  0.5000  0.5000  0.5000  0.5000  0.5000  0.5000  0.5000  0.5000  0.5000  0.5000
     3     5     1  0.5450  0.4550  0.3195  0.6805  0.5325  0.4675  0.4610  0.5390  0.4440  0.5560  0.5365  0.4635  0.5085  0.4915  0.4950  0.5050  0.7145  0.2855  0.5970  0.4030
     3     5     2  0.6505  0.3495  0.3340  0.6660  0.6100  0.3900  0.3545  0.6455  0.5280  0.4720  0.5655  0.4345  0.5315  0.4685  0.5090  0.4910  0.7880  0.2120  0.5510  0.4490
     3     5     3  0.6950  0.3050  0.1805  0.8195  0.7290  0.2710  0.3390  0.6610  0.4050  0.5950  0.7080  0.2920  0.4585  0.5415  0.5220  0.4780  0.7970  0.2030  0.5505  0.4495
     3     5     4  0.7585  0.2415  0.0490  0.9510  0.8060  0.1940  0.2645  0.7355  0.3805  0.6195  0.8155  0.1845  0.4500  0.5500  0.5435  0.4565  0.8390  0.1610  0.5385  0.4615
     3     5     5  0.8430  0.1570  0.0290  0.9710  0.8410  0.1590  0.2890  0.7110  0.2475  0.7525  0.9335  0.0665  0.3230  0.6770  0.5915  0.4085  0.8755  0.1245  0.6970  0.3030
     3     5     6  0.8865  0.1135  0.0350  0.9650  0.8855  0.1145  0.3315  0.6685  0.1330  0.8670  0.9475  0.0525  0.1465  0.8535  0.7250  0.2750  0.8580  0.1420  0.8350  0.1650
     3     5     7  1.0000  0.0000  0.0190  0.9810  0.8515  0.1485  0.2600  0.7400  0.1555  0.8445  0.9650  0.0350  0.1360  0.8640  0.6945  0.3055  0.8785  0.1215  0.8350  0.1650
     3     5     8  1.0000  0.0000  0.0210  0.9790  0.9310  0.0690  0.2040  0.7960  0.1350  0.8650  1.0000  0.0000  0.0525  0.9475  0.7865  0.2135  0.9435  0.0565  0.8430  0.1570
     3     5     9  1.0000  0.0000  0.0000  1.0000  0.9155  0.0845  0.1935  0.8065  0.0365  0.9635  1.0000  0.0000  0.0335  0.9665  0.8525  0.1475  1.0000  0.0000  0.8925  0.1075
     3     5    10  1.0000  0.0000  0.0000  1.0000  0.9685  0.0315  0.1920  0.8080  0.0000  1.0000  1.0000  0.0000  0.0735  0.9265  0.8445  0.1555  1.0000  0.0000  0.9505  0.0495
     3     5    11  1.0000  0.0000  0.0000  1.0000  0.9870  0.0130  0.1960  0.8040  0.0000  1.0000  1.0000  0.0000  0.0480  0.9520  0.8485  0.1515  1.0000  0.0000  0.9655  0.0345
     3     5    12  1.0000  0.0000  0.0000  1.0000  1.0000  0.0000  0.2100  0.7900  0.0000  1.0000  1.0000  0.0000  0.0325  0.9675  0.8475  0.1525  1.0000  0.0000  1.0000  0.0000
     3     5    13  1.0000  0.0000  0.0000  1.0000  1.0000  0.0000  0.1980  0.8020  0.0000  1.0000  1.0000  0.0000  0.0145  0.9855  0.8985  0.1015  1.0000  0.0000  1.0000  0.0000
     3     5    14  1.0000  0.0000  0.0000  1.0000  1.0000  0.0000  0.2500  0.7500  0.0000  1.0000  1.0000  0.0000  0.0000  1.0000  0.9120  0.0880  1.0000  0.0000  1.0000  0.0000
     3     5    15  1.0000  0.0000  0.0000  1.0000  1.0000  0.0000  0.1275  0.8725  0.0000  1.0000  1.0000  0.0000  0.0000  1.0000  0.9800  0.0200  1.0000  0.0000  1.0000  0.0000
     3     5    16  1.0000  0.0000  0.0000  1.0000  1.0000  0.0000  0.0900  0.9100  0.0000  1.0000  1.0000  0.0000  0.0000  1.0000  0.9840  0.0160  1.0000  0.0000  1.0000  0.0000
     3     5    17  1.0000  0.0000  0.0000  1.0000  1.0000  0.0000  0.0900  0.9100  0.0000  1.0000  1.0000  0.0000  0.0000  1.0000  0.9795  0.0205  1.0000  0.0000  1.0000  0.0000
     3     5    18  1.0000  0.0000  0.0000  1.0000  1.0000  0.0000  0.1060  0.8940  0.0000  1.0000  1.0000  0.0000  0.0000  1.0000  0.9825  0.0175  1.0000  0.0000  1.0000  0.0000
     3     5    19  1.0000  0.0000  0.0000  1.0000  1.0000  0.0000  0.1050  0.8950  0.0000  1.0000  1.0000  0.0000  0.0000  1.0000  0.9845  0.0155  1.0000  0.0000  1.0000  0.0000
     3     5    20  1.0000  0.0000  0.0000  1.0000  1.0000  0.0000  0.1045  0.8955  0.0000  1.0000  1.0000  0.0000  0.0000  1.0000  1.0000  0.0000  1.0000  0.0000  1.0000  0.0000
     3     5    21  1.0000  0.0000  0.0000  1.0000  1.0000  0.0000  0.1185  0.8815  0.0000  1.0000  1.0000  0.0000  0.0000  1.0000  1.0000  0.0000  1.0000  0.0000  1.0000  0.0000
     3     5    22  1.0000  0.0000  0.0000  1.0000  1.0000  0.0000  0.1370  0.8630  0.0000  1.0000  1.0000  0.0000  0.0000  1.0000  1.0000  0.0000  1.0000  0.0000  1.0000  0.0000
     3     5    23  1.0000  0.0000  0.0000  1.0000  1.0000  0.0000  0.1280  0.8720  0.0000  1.0000  1.0000  0.0000  0.0000  1.0000  1.0000  0.0000  1.0000  0.0000  1.0000  0.0000
     3     5    24  1.0000  0.0000  0.0000  1.0000  1.0000  0.0000  0.1800  0.8200  0.0000  1.0000  1.0000  0.0000  0.0000  1.0000  1.0000  0.0000  1.0000  0.0000  1.0000  0.0000
     3     5    25  1.0000  0.0000  0.0000  1.0000  1.0000  0.0000  0.2285  0.7715  0.0000  1.0000  1.0000  0.0000  0.0000  1.0000  1.0000  0.0000  1.0000  0.0000  1.0000  0.0000
     3     5    26  1.0000  0.0000  0.0000  1.0000  1.0000  0.0000  0.2725  0.7275  0.0000  1.0000  1.0000  0.0000  0.0000  1.0000  1.0000  0.0000  1.0000  0.0000  1.0000  0.0000
     3     5    27  1.0000  0.0000  0.0000  1.0000  1.0000  0.0000  0.2690  0.7310  0.0000  1.0000  1.0000  0.0000  0.0000  1.0000  1.0000  0.0000  1.0000  0.0000  1.0000  0.0000
     3     5    28  1.0000  0.0000  0.0000  1.0000  1.0000  0.0000  0.3845  0.6155  0.0000  1.0000  1.0000  0.0000  0.0000  1.0000  1.0000  0.0000  1.0000  0.0000  1.0000  0.0000
     3     5    29  1.0000  0.0000  0.0000  1.0000  1.0000  0.0000  0.4850  0.5150  0.0000  1.0000  1.0000  0.0000  0.0000  1.0000  1.0000  0.0000  1.0000  0.0000  1.0000  0.0000
     3     5    30  1.0000  0.0000  0.0000  1.0000  1.0000  0.0000  0.5145  0.4855  0.0000  1.0000  1.0000  0.0000  0.0000  1.0000  1.0000  0.0000  1.0000  0.0000  1.0000  0.0000
     3     5    31  1.0000  0.0000  0.0000  1.0000  1.0000  0.0000  0.5115  0.4885  0.0000  1.0000  1.0000  0.0000  0.0000  1.0000  1.0000  0.0000  1.0000  0.0000  1.0000  0.0000
     3     5    32  1.0000  0.0000  0.0000  1.0000  1.0000  0.0000  0.4850  0.5150  0.0000  1.0000  1.0000  0.0000  0.0000  1.0000  1.0000  0.0000  1.0000  0.0000  1.0000  0.0000
     3     5    33  1.0000  0.0000  0.0000  1.0000  1.0000  0.0000  0.4250  0.5750  0.0000  1.0000  1.0000  0.0000  0.0000  1.0000  1.0000  0.0000  1.0000  0.0000  1.0000  0.0000
     3     5    34  1.0000  0.0000  0.0000  1.0000  1.0000  0.0000  0.4635  0.5365  0.0000  1.0000  1.0000  0.0000  0.0000  1.0000  1.0000  0.0000  1.0000  0.0000  1.0000  0.0000
     3     5    35  1.0000  0.0000  0.0000  1.0000  1.0000  0.0000  0.4725  0.5275  0.0000  1.0000  1.0000  0.0000  0.0000  1.0000  1.0000  0.0000  1.0000  0.0000  1.0000  0.0000
     3     5    36  1.0000  0.0000  0.0000  1.0000  1.0000  0.0000  0.5015  0.4985  0.0000  1.0000  1.0000  0.0000  0.0000  1.0000  1.0000  0.0000  1.0000  0.0000  1.0000  0.0000
     3     5    37  1.0000  0.0000  0.0000  1.0000  1.0000  0.0000  0.5360  0.4640  0.0000  1.0000  1.0000  0.0000  0.0000  1.0000  1.0000  0.0000  1.0000  0.0000  1.0000  0.0000
     3     5    38  1.0000  0.0000  0.0000  1.0000  1.0000  0.0000  0.6260  0.3740  0.0000  1.0000  1.0000  0.0000  0.0000  1.0000  1.0000  0.0000  1.0000  0.0000  1.0000  0.0000
     3     5    39  1.0000  0.0000  0.0000  1.0000  1.0000  0.0000  0.6240  0.3760  0.0000  1.0000  1.0000  0.0000  0.0000  1.0000  1.0000  0.0000  1.0000  0.0000  1.0000  0.0000
     3     5    40  1.0000  0.0000  0.0000  1.0000  1.0000  0.0000  0.5810  0.4190  0.0000  1.0000  1.0000  0.0000  0.0000  1.0000  1.0000  0.0000  1.0000  0.0000  1.0000  0.0000
     3     6     0  0.5000  0.5000  0.5000  0.5000  0.5000  0.5000  0.5000  0.5000  0.5000  0.5000  0.5000  0.5000  0.5000  0.5000  0.5000  0.5000  0.5000  0.5000  0.5000  0.5000
     3     6     1  0.6190  0.3810  0.4235  0.5765  0.5865  0.4135  0.4210  0.5790  0.5340  0.4660  0.5295  0.4705  0.5945  0.4055  0.5650  0.4350  0.7295  0.2705  0.5635  0.4365
     3     6     2  0.6925  0.3075  0.3300  0.6700  0.7230  0.2770  0.3425  0.6575  0.4805  0.5195  0.4920  0.5080  0.4720  0.5280  0.6575  0.3425  0.8945  0.1055  0.6175  0.3825
     3     6     3  0.6915  0.3085  0.2075  0.7925  0.8410  0.1590  0.3765  0.6235  0.3995  0.6005  0.5205  0.4795  0.3895  0.6105  0.6960  0.3040  0.8405  0.1595  0.6900  0.3100
     3     6     4  0.6615  0.3385  0.1485  0.8515  0.9115  0.0885  0.3555  0.6445  0.3540  0.6460  0.5915  0.4085  0.2130  0.7870  0.6845  0.3155  0.9195  0.0805  0.8570  0.1430
     3     6     5  0.7230  0.2770  0.0340  0.9660  0.9675  0.0325  0.2500  0.7500  0.2365  0.7635  0.6275  0.3725  0.1810  0.8190  0.7055  0.2945  0.9640  0.0360  0.9255  0.0745
     3     6     6  0.8480  0.1520  0.0390  0.9610  0.9880  0.0120  0.1790  0.8210  0.1510  0.8490  0.7420  0.2580  0.0875  0.9125  0.6600  0.3400  0.9410  0.0590  0.9865  0.0135
     3     6     7  0.9855  0.0145  0.0175  0.9825  1.0000  0.0000  0.1990  0.8010  0.0690  0.9310  0.9190  0.0810  0.1015  0.8985  0.7330  0.2670  1.0000  0.0000  1.0000  0.0000
     3     6     8  1.0000  0.0000  0.0000  1.0000  1.0000  0.0000  0.1525  0.8475  0.1210  0.8790  0.9805  0.0195  0.0605  0.9395  0.8000  0.2000  1.0000  0.0000  1.0000  0.0000
     3     6     9  1.0000  0.0000  0.0000  1.0000  1.0000  0.0000  0.1130  0.8870  0.0820  0.9180  1.0000  0.0000  0.0210  0.9790  0.8600  0.1400  1.0000  0.0000  1.0000  0.0000
     3     6    10  1.0000  0.0000  0.0000  1.0000  1.0000  0.0000  0.2035  0.7965  0.0000  1.0000  1.0000  0.0000  0.0000  1.0000  0.8460  0.1540  1.0000  0.0000  1.0000  0.0000
     3     6    11  1.0000  0.0000  0.0000  1.0000  1.0000  0.0000  0.1135  0.8865  0.0000  1.0000  1.0000  0.0000  0.0000  1.0000  0.7735  0.2265  1.0000  0.0000  1.0000  0.0000
     3     6    12  1.0000  0.0000  0.0000  1.0000  1.0000  0.0000  0.0810  0.9190  0.0000  1.0000  1.0000  0.0000  0.0000  1.0000  0.8545  0.1455  1.0000  0.0000  1.0000  0.0000
     3     6    13  1.0000  0.0000  0.0000  1.0000  1.0000  0.0000  0.0625  0.9375  0.0000  1.0000  1.0000  0.0000  0.0000  1.0000  0.8465  0.1535  1.0000  0.0000  1.0000  0.0000
     3     6    14  1.0000  0.0000  0.0000  1.0000  1.0000  0.0000  0.0630  0.9370  0.0000  1.0000  1.0000  0.0000  0.0000  1.0000  0.8735  0.1265  1.0000  0.0000  1.0000  0.0000
     3     6    15  1.0000  0.0000  0.0000  1.0000  1.0000  0.0000  0.0190  0.9810  0.0000  1.0000  1.0000  0.0000  0.0000  1.0000  0.9010  0.0990  1.0000  0.0000  1.0000  0.0000
     3     6    16  1.0000  0.0000  0.0000  1.0000  1.0000  0.0000  0.0000  1.0000  0.0000  1.0000  1.0000  0.0000  0.0000  1.0000  0.8575  0.1425  1.0000  0.0000  1.0000  0.0000
     3     6    17  1.0000  0.0000  0.0000  1.0000  1.0000  0.0000  0.0000  1.0000  0.0000  1.0000  1.0000  0.0000  0.0000  1.0000  0.9035  0.0965  1.0000  0.0000  1.0000  0.0000
     3     6    18  1.0000  0.0000  0.0000  1.0000  1.0000  0.0000  0.0000  1.0000  0.0000  1.0000  1.0000  0.0000  0.0000  1.0000  0.8220  0.1780  1.0000  0.0000  1.0000  0.0000
     3     6    19  1.0000  0.0000  0.0000  1.0000  1.0000  0.0000  0.0000  1.0000  0.0000  1.0000  1.0000  0.0000  0.0000  1.0000  0.8450  0.1550  1.0000  0.0000  1.0000  0.0000
     3     6    20  1.0000  0.0000  0.0000  1.0000  1.0000  0.0000  0.0000  1.0000  0.0000  1.0000  1.0000  0.0000  0.0000  1.0000  0.8520  0.1480  1.0000  0.0000  1.0000  0.0000
     3     6    21  1.0000  0.0000  0.0000  1.0000  1.0000  0.0000  0.0000  1.0000  0.0000  1.0000  1.0000  0.0000  0.0000  1.0000  0.8555  0.1445  1.0000  0.0000  1.0000  0.0000
     3     6    22  1.0000  0.0000  0.0000  1.0000  1.0000  0.0000  0.0000  1.0000  0.0000  1.0000  1.0000  0.0000  0.0000  1.0000  0.8195  0.1805  1.0000  0.0000  1.0000  0.0000
     3     6    23  1.0000  0.0000  0.0000  1.0000  1.0000  0.0000  0.0000  1.0000  0.0000  1.0000  1.0000  0.0000  0.0000  1.0000  0.7665  0.2335  1.0000  0.0000  1.0000  0.0000
     3     6    24  1.0000  0.0000  0.0000  1.0000  1.0000  0.0000  0.0000  1.0000  0.0000  1.0000  1.0000  0.0000  0.0000  1.0000  0.7455  0.2545  1.0000  0.0000  1.0000  0.0000
     3     6    25  1.0000  0.0000  0.0000  1.0000  1.0000  0.0000  0.0000  1.0000  0.0000  1.0000  1.0000  0.0000  0.0000  1.0000  0.7575  0.2425  1.0000  0.0000  1.0000  0.0000
     3     6    26  1.0000  0.0000  0.0000  1.0000  1.0000  0.0000  0.0000  1.0000  0.0000  1.0000  1.0000  0.0000  0.0000  1.0000  0.7450  0.2550  1.0000  0.0000  1.0000  0.0000
     3     6    27  1.0000  0.0000  0.0000  1.0000  1.0000  0.0000  0.0000  1.0000  0.0000  1.0000  1.0000  0.0000  0.0000  1.0000  0.6660  0.3340  1.0000  0.0000  1.0000  0.0000
     3     6    28  1.0000  0.0000  0.0000  1.0000  1.0000  0.0000  0.0000  1.0000  0.0000  1.0000  1.0000  0.0000  0.0000  1.0000  0.7325  0.2675  1.0000  0.0000  1.0000  0.0000
     3     6    29  1.0000  0.0000  0.0000  1.0000  1.0000  0.0000  0.0000  1.0000  0.0000  1.0000  1.0000  0.0000  0.0000  1.0000  0.6655  0.3345  1.0000  0.0000  1.0000  0.0000
     3     6    30  1.0000  0.0000  0.0000  1.0000  1.0000  0.0000  0.0000  1.0000  0.0000  1.0000  1.0000  0.0000  0.0000  1.0000  0.6230  0.3770  1.0000  0.0000  1.0000  0.0000
     3     6    31  1.0000  0.0000  0.0000  1.0000  1.0000  0.0000  0.0000  1.0000  0.0000  1.0000  1.0000  0.0000  0.0000  1.0000  0.4625  0.5375  1.0000  0.0000  1.0000  0.0000
     3     6    32  1.0000  0.0000  0.0000  1.0000  1.0000  0.0000  0.0000  1.0000  0.0000  1.0000  1.0000  0.0000  0.0000  1.0000  0.4280  0.5720  1.0000  0.0000  1.0000  0.0000
     3     6    33  1.0000  0.0000  0.0000  1.0000  1.0000  0.0000  0.0000  1.0000  0.0000  1.0000  1.0000  0.0000  0.0000  1.0000  0.3705  0.6295  1.0000  0.0000  1.0000  0.0000
     3     6    34  1.0000  0.0000  0.0000  1.0000  1.0000  0.0000  0.0000  1.0000  0.0000  1.0000  1.0000  0.0000  0.0000  1.0000  0.3115  0.6885  1.0000  0.0000  1.0000  0.0000
     3     6    35  1.0000  0.0000  0.0000  1.0000  1.0000  0.0000  0.0000  1.0000  0.0000  1.0000  1.0000  0.0000  0.0000  1.0000  0.2880  0.7120  1.0000  0.0000  1.0000  0.0000
     3     6    36  1.0000  0.0000  0.0000  1.0000  1.0000  0.0000  0.0000  1.0000  0.0000  1.0000  1.0000  0.0000  0.0000  1.0000  0.1455  0.8545  1.0000  0.0000  1.0000  0.0000
     3     6    37  1.0000  0.0000  0.0000  1.0000  1.0000  0.0000  0.0000  1.0000  0.0000  1.0000  1.0000  0.0000  0.0000  1.0000  0.1540  0.8460  1.0000  0.0000  1.0000  0.0000
     3     6    38  1.0000  0.0000  0.0000  1.0000  1.0000  0.0000  0.0000  1.0000  0.0000  1.0000  1.0000  0.0000  0.0000  1.0000  0.0970  0.9030  1.0000  0.0000  1.0000  0.0000
     3     6    39  1.0000  0.0000  0.0000  1.0000  1.0000  0.0000  0.0000  1.0000  0.0000  1.0000  1.0000  0.0000  0.0000  1.0000  0.0545  0.9455  1.0000  0.0000  1.0000  0.0000
     3     6    40  1.0000  0.0000  0.0000  1.0000  1.0000  0.0000  0.0000  1.0000  0.0000  1.0000  1.0000  0.0000  0.0000  1.0000  0.0500  0.9500  1.0000  0.0000  1.0000  0.0000
     3     7     0  0.5000  0.5000  0.5000  0.5000  0.5000  0.5000  0.5000  0.5000  0.5000  0.5000  0.5000  0.5000  0.5000  0.5000  0.5000  0.5000  0.5000  0.5000  0.5000  0.5000
     3     7     1  0.5545  0.4455  0.3950  0.6050  0.5950  0.4050  0.5110  0.4890  0.5210  0.4790  0.6345  0.3655  0.3800  0.6200  0.4390  0.5610  0.6225  0.3775  0.4785  0.5215
     3     7     2  0.5940  0.4060  0.3995  0.6005  0.6620  0.3380  0.4095  0.5905  0.6110  0.3890  0.8110  0.1890  0.3475  0.6525  0.5585  0.4415  0.6795  0.3205  0.3940  0.6060
     3     7     3  0.6925  0.3075  0.2765  0.7235  0.6965  0.3035  0.2930  0.7070  0.5655  0.4345  0.8775  0.1225  0.3855  0.6145  0.3690  0.6310  0.7720  0.2280  0.4935  0.5065
     3     7     4  0.7680  0.2320  0.0905  0.9095  0.7865  0.2135  0.3485  0.6515  0.4270  0.5730  0.8970  0.1030  0.1870  0.8130  0.4025  0.5975  0.9400  0.0600  0.5260  0.4740
     3     7     5  0.8360  0.1640  0.0140  0.9860  0.8950  0.1050  0.2950  0.7050  0.3075  0.6925  0.8860  0.1140  0.1145  0.8855  0.4150  0.5850  0.9830  0.0170  0.5975  0.4025
     3     7     6  0.9445  0.0555  0.0000  1.0000  0.9470  0.0530  0.3520  0.6480  0.2875  0.7125  0.9275  0.0725  0.0485  0.9515  0.4995  0.5005  1.0000  0.0000  0.6075  0.3925
     3     7     7  0.9650  0.0350  0.0000  1.0000  0.9685  0.0315  0.3145  0.6855  0.1875  0.8125  0.9845  0.0155  0.0330  0.9670  0.4505  0.5495  1.0000  0.0000  0.7375  0.2625
     3     7     8  1.0000  0.0000  0.0000  1.0000  0.9795  0.0205  0.3625  0.6375  0.1590  0.8410  0.9830  0.0170  0.0000  1.0000  0.5350  0.4650  1.0000  0.0000  0.8475  0.1525
     3     7     9  1.0000  0.0000  0.0000  1.0000  0.9820  0.0180  0.3155  0.6845  0.0895  0.9105  1.0000  0.0000  0.0000  1.0000  0.5530  0.4470  1.0000  0.0000  0.9330  0.0670
     3     7    10  1.0000  0.0000  0.0000  1.0000  1.0000  0.0000  0.2155  0.7845  0.0160  0.9840  1.0000  0.0000  0.0000  1.0000  0.5320  0.4680  1.0000  0.0000  0.9830  0.0170
     3     7    11  1.0000  0.0000  0.0000  1.0000  1.0000  0.0000  0.1110  0.8890  0.0165  0.9835  1.0000  0.0000  0.0000  1.0000  0.6105  0.3895  1.0000  0.0000  1.0000  0.0000
     3     7    12  1.0000  0.0000  0.0000  1.0000  1.0000  0.0000  0.0605  0.9395  0.0000  1.0000  1.0000  0.0000  0.0000  1.0000  0.6530  0.3470  1.0000  0.0000  1.0000  0.0000
     3     7    13  1.0000  0.0000  0.0000  1.0000  1.0000  0.0000  0.0130  0.9870  0.0000  1.0000  1.0000  0.0000  0.0000  1.0000  0.7060  0.2940  1.0000  0.0000  1.0000  0.0000
     3     7    14  1.0000  0.0000  0.0000  1.0000  1.0000  0.0000  0.0000  1.0000  0.0000  1.0000  1.0000  0.0000  0.0000  1.0000  0.6835  0.3165  1.0000  0.0000  1.0000  0.0000
     3     7    15  1.0000  0.0000  0.0000  1.0000  1.0000  0.0000  0.0000  1.0000  0.0000  1.0000  1.0000  0.0000  0.0000  1.0000  0.6510  0.3490  1.0000  0.0000  1.0000  0.0000
     3     7    16  1.0000  0.0000  0.0000  1.0000  1.0000  0.0000  0.0000  1.0000  0.0000  1.0000  1.0000  0.0000  0.0000  1.0000  0.6285  0.3715  1.0000  0.0000  1.0000  0.0000
     3     7    17  1.0000  0.0000  0.0000  1.0000  1.0000  0.0000  0.0000  1.0000  0.0000  1.0000  1.0000  0.0000  0.0000  1.0000  0.6880  0.3120  1.0000  0.0000  1.0000  0.0000
     3     7    18  1.0000  0.0000  0.0000  1.0000  1.0000  0.0000  0.0000  1.0000  0.0000  1.0000  1.0000  0.0000  0.0000  1.0000  0.7790  0.2210  1.0000  0.0000  1.0000  0.0000
     3     7    19  1.0000  0.0000  0.0000  1.0000  1.0000  0.0000  0.0000  1.0000  0.0000  1.0000  1.0000  0.0000  0.0000  1.0000  0.7860  0.2140  1.0000  0.0000  1.0000  0.0000
     3     7    20  1.0000  0.0000  0.0000  1.0000  1.0000  0.0000  0.0000  1.0000  0.0000  1.0000  1.0000  0.0000  0.0000  1.0000  0.7880  0.2120  1.0000  0.0000  1.0000  0.0000
     3     7    21  1.0000  0.0000  0.0000  1.0000  1.0000  0.0000  0.0000  1.0000  0.0000  1.0000  1.0000  0.0000  0.0000  1.0000  0.7625  0.2375  1.0000  0.0000  1.0000  0.0000
     3     7    22  1.0000  0.0000  0.0000  1.0000  1.0000  0.0000  0.0000  1.0000  0.0000  1.0000  1.0000  0.0000  0.0000  1.0000  0.7980  0.2020  1.0000  0.0000  1.0000  0.0000
     3     7    23  1.0000  0.0000  0.0000  1.0000  1.0000  0.0000  0.0000  1.0000  0.0000  1.0000  1.0000  0.0000  0.0000  1.0000  0.7670  0.2330  1.0000  0.0000  1.0000  0.0000
     3     7    24  1.0000  0.0000  0.0000  1.0000  1.0000  0.0000  0.0000  1.0000  0.0000  1.0000  1.0000  0.0000  0.0000  1.0000  0.7740  0.2260  1.0000  0.0000  1.0000  0.0000
     3     7    25  1.0000  0.0000  0.0000  1.0000  1.0000  0.0000  0.0000  1.0000  0.0000  1.0000  1.0000  0.0000  0.0000  1.0000  0.7495  0.2505  1.0000  0.0000  1.0000  0.0000
     3     7    26  1.0000  0.0000  0.0000  1.0000  1.0000  0.0000  0.0000  1.0000  0.0000  1.0000  1.0000  0.0000  0.0000  1.0000  0.6395  0.3605  1.0000  0.0000  1.0000  0.0000
     3     7    27  1.0000  0.0000  0.0000  1.0000  1.0000  0.0000  0.0000  1.0000  0.0000  1.0000  1.0000  0.0000  0.0000  1.0000  0.5485  0.4515  1.0000  0.0000  1.0000  0.0000
     3     7    28  1.0000  0.0000  0.0000  1.0000  1.0000  0.0000  0.0000  1.0000  0.0000  1.0000  1.0000  0.0000  0.0000  1.0000  0.5400  0.4600  1.0000  0.0000  1.0000  0.0000
     3     7    29  1.0000  0.0000  0.0000  1.0000  1.0000  0.0000  0.0000  1.0000  0.0000  1.0000  1.0000  0.0000  0.0000  1.0000  0.4100  0.5900  1.0000  0.0000  1.0000  0.0000
     3     7    30  1.0000  0.0000  0.0000  1.0000  1.0000  0.0000  0.0000  1.0000  0.0000  1.0000  1.0000  0.0000  0.0000  1.0000  0.2225  0.7775  1.0000  0.0000  1.0000  0.0000
     3     7    31  1.0000  0.0000  0.0000  1.0000  1.0000  0.0000  0.0000  1.0000  0.0000  1.0000  1.0000  0.0000  0.0000  1.0000  0.1325  0.8675  1.0000  0.0000  1.0000  0.0000
     3     7    32  1.0000  0.0000  0.0000  1.0000  1.0000  0.0000  0.0000  1.0000  0.0000  1.0000  1.0000  0.0000  0.0000  1.0000  0.0580  0.9420  1.0000  0.0000  1.0000  0.0000
     3     7    33  1.0000  0.0000  0.0000  1.0000  1.0000  0.0000  0.0000  1.0000  0.0000  1.0000  1.0000  0.0000  0.0000  1.0000  0.0355  0.9645  1.0000  0.0000  1.0000  0.0000
     3     7    34  1.0000  0.0000  0.0000  1.0000  1.0000  0.0000  0.0000  1.0000  0.0000  1.0000  1.0000  0.0000  0.0000  1.0000  0.0335  0.9665  1.0000  0.0000  1.0000  0.0000
     3     7    35  1.0000  0.0000  0.0000  1.0000  1.0000  0.0000  0.0000  1.0000  0.0000  1.0000  1.0000  0.0000  0.0000  1.0000  0.0350  0.9650  1.0000  0.0000  1.0000  0.0000
     3     7    36  1.0000  0.0000  0.0000  1.0000  1.0000  0.0000  0.0000  1.0000  0.0000  1.0000  1.0000  0.0000  0.0000  1.0000  0.0000  1.0000  1.0000  0.0000  1.0000  0.0000
     3     7    37  1.0000  0.0000  0.0000  1.0000  1.0000  0.0000  0.0000  1.0000  0.0000  1.0000  1.0000  0.0000  0.0000  1.0000  0.0000  1.0000  1.0000  0.0000  1.0000  0.0000
     3     7    38  1.0000  0.0000  0.0000  1.0000  1.0000  0.0000  0.0000  1.0000  0.0000  1.0000  1.0000  0.0000  0.0000  1.0000  0.0000  1.0000  1.0000  0.0000  1.0000  0.0000
     3     7    39  1.0000  0.0000  0.0000  1.0000  1.0000  0.0000  0.0000  1.0000  0.0000  1.0000  1.0000  0.0000  0.0000  1.0000  0.0000  1.0000  1.0000  0.0000  1.0000  0.0000
     3     7    40  1.0000  0.0000  0.0000  1.0000  1.0000  0.0000  0.0000  1.0000  0.0000  1.0000  1.0000  0.0000  0.0000  1.0000  0.0000  1.0000  1.0000  0.0000  1.0000  0.0000
     3     8     0  0.5000  0.5000  0.5000  0.5000  0.5000  0.5000  0.5000  0.5000  0.5000  0.5000  0.5000  0.5000  0.5000  0.5000  0.5000  0.5000  0.5000  0.5000  0.5000  0.5000
     3     8     1  0.5715  0.4285  0.3625  0.6375  0.4860  0.5140  0.3715  0.6285  0.5460  0.4540  0.5250  0.4750  0.3720  0.6280  0.5830  0.4170  0.7560  0.2440  0.4495  0.5505
     3     8     2  0.7380  0.2620  0.3185  0.6815  0.5535  0.4465  0.2930  0.7070  0.4965  0.5035  0.6400  0.3600  0.3405  0.6595  0.6775  0.3225  0.8220  0.1780  0.5970  0.4030
     3     8     3  0.8230  0.1770  0.2010  0.7990  0.5180  0.4820  0.3545  0.6455  0.3970  0.6030  0.7045  0.2955  0.2340  0.7660  0.5685  0.4315  0.9350  0.0650  0.7335  0.2665
     3     8     4  0.9370  0.0630  0.0605  0.9395  0.6315  0.3685  0.1960  0.8040  0.2230  0.7770  0.8260  0.1740  0.1265  0.8735  0.5255  0.4745  1.0000  0.0000  0.9350  0.0650
     3     8     5  0.9605  0.0395  0.0955  0.9045  0.7940  0.2060  0.1585  0.8415  0.2050  0.7950  0.8945  0.1055  0.1060  0.8940  0.5680  0.4320  1.0000  0.0000  0.9650  0.0350
     3     8     6  1.0000  0.0000  0.0000  1.0000  0.8235  0.1765  0.1350  0.8650  0.0775  0.9225  0.8925  0.1075  0.0640  0.9360  0.5745  0.4255  1.0000  0.0000  1.0000  0.0000
     3     8     7  1.0000  0.0000  0.0000  1.0000  0.8855  0.1145  0.1090  0.8910  0.0690  0.9310  0.9675  0.0325  0.1080  0.8920  0.7000  0.3000  1.0000  0.0000  1.0000  0.0000
     3     8     8  1.0000  0.0000  0.0000  1.0000  0.9810  0.0190  0.0430  0.9570  0.0295  0.9705  0.9815  0.0185  0.0180  0.9820  0.7660  0.2340  1.0000  0.0000  1.0000  0.0000
     3     8     9  1.0000  0.0000  0.0000  1.0000  0.9875  0.0125  0.0160  0.9840  0.0140  0.9860  1.0000  0.0000  0.0145  0.9855  0.7620  0.2380  1.0000  0.0000  1.0000  0.0000
     3     8    10  1.0000  0.0000  0.0000  1.0000  1.0000  0.0000  0.0000  1.0000  0.0000  1.0000  1.0000  0.0000  0.0370  0.9630  0.8450  0.1550  1.0000  0.0000  1.0000  0.0000
     3     8    11  1.0000  0.0000  0.0000  1.0000  1.0000  0.0000  0.0000  1.0000  0.0000  1.0000  1.0000  0.0000  0.0835  0.9165  0.8805  0.1195  1.0000  0.0000  1.0000  0.0000
     3     8    12  1.0000  0.0000  0.0000  1.0000  1.0000  0.0000  0.0000  1.0000  0.0000  1.0000  1.0000  0.0000  0.1205  0.8795  0.9300  0.0700  1.0000  0.0000  1.0000  0.0000
     3     8    13  1.0000  0.0000  0.0000  1.0000  1.0000  0.0000  0.0000  1.0000  0.0000  1.0000  1.0000  0.0000  0.0370  0.9630  0.9285  0.0715  1.0000  0.0000  1.0000  0.0000
     3     8    14  1.0000  0.0000  0.0000  1.0000  1.0000  0.0000  0.0000  1.0000  0.0000  1.0000  1.0000  0.0000  0.0195  0.9805  0.9465  0.0535  1.0000  0.0000  1.0000  0.0000
     3     8    15  1.0000  0.0000  0.0000  1.0000  1.0000  0.0000  0.0000  1.0000  0.0000  1.0000  1.0000  0.0000  0.0000  1.0000  0.9535  0.0465  1.0000  0.0000  1.0000  0.0000
     3     8    16  1.0000  0.0000  0.0000  1.0000  1.0000  0.0000  0.0000  1.0000  0.0000  1.0000  1.0000  0.0000  0.0000  1.0000  0.9485  0.0515  1.0000  0.0000  1.0000  0.0000
     3     8    17  1.0000  0.0000  0.0000  1.0000  1.0000  0.0000  0.0000  1.0000  0.0000  1.0000  1.0000  0.0000  0.0000  1.0000  0.9435  0.0565  1.0000  0.0000  1.0000  0.0000
     3     8    18  1.0000  0.0000  0.0000  1.0000  1.0000  0.0000  0.0000  1.0000  0.0000  1.0000  1.0000  0.0000  0.0000  1.0000  1.0000  0.0000  1.0000  0.0000  1.0000  0.0000
     3     8    19  1.0000  0.0000  0.0000  1.0000  1.0000  0.0000  0.0000  1.0000  0.0000  1.0000  1.0000  0.0000  0.0000  1.0000  1.0000  0.0000  1.0000  0.0000  1.0000  0.0000
     3     8    20  1.0000  0.0000  0.0000  1.0000  1.0000  0.0000  0.0000  1.0000  0.0000  1.0000  1.0000  0.0000  0.0000  1.0000  1.0000  0.0000  1.0000  0.0000  1.0000  0.0000
     3     8    21  1.0000  0.0000  0.0000  1.0000  1.0000  0.0000  0.0000  1.0000  0.0000  1.0000  1.0000  0.0000  0.0000  1.0000  1.0000  0.0000  1.0000  0.0000  1.0000  0.0000
     3     8    22  1.0000  0.0000  0.0000  1.0000  1.0000  0.0000  0.0000  1.0000  0.0000  1.0000  1.0000  0.0000  0.0000  1.0000  1.0000  0.0000  1.0000  0.0000  1.0000  0.0000
     3     8    23  1.0000  0.0000  0.0000  1.0000  1.0000  0.0000  0.0000  1.0000  0.0000  1.0000  1.0000  0.0000  0.0000  1.0000  1.0000  0.0000  1.0000  0.0000  1.0000  0.0000
     3     8    24  1.0000  0.0000  0.0000  1.0000  1.0000  0.0000  0.0000  1.0000  0.0000  1.0000  1.0000  0.0000  0.0000  1.0000  1.0000  0.0000  1.0000  0.0000  1.0000  0.0000
     3     8    25  1.0000  0.0000  0.0000  1.0000  1.0000  0.0000  0.0000  1.0000  0.0000  1.0000  1.0000  0.0000  0.0000  1.0000  1.0000  0.0000  1.0000  0.0000  1.0000  0.0000
     3     8    26  1.0000  0.0000  0.0000  1.0000  1.0000  0.0000  0.0000  1.0000  0.0000  1.0000  1.0000  0.0000  0.0000  1.0000  1.0000  0.0000  1.0000  0.0000  1.0000  0.0000
     3     8    27  1.0000  0.0000  0.0000  1.0000  1.0000  0.0000  0.0000  1.0000  0.0000  1.0000  1.0000  0.0000  0.0000  1.0000  1.0000  0.0000  1.0000  0.0000  1.0000  0.0000
     3     8    28  1.0000  0.0000  0.0000  1.0000  1.0000  0.0000  0.0000  1.0000  0.0000  1.0000  1.0000  0.0000  0.0000  1.0000  1.0000  0.0000  1.0000  0.0000  1.0000  0.0000
     3     8    29  1.0000  0.0000  0.0000  1.0000  1.0000  0.0000  0.0000  1.0000  0.0000  1.0000  1.0000  0.0000  0.0000  1.0000  1.0000  0.0000  1.0000  0.0000  1.0000  0.0000
     3     8    30  1.0000  0.0000  0.0000  1.0000  1.0000  0.0000  0.0000  1.0000  0.0000  1.0000  1.0000  0.0000  0.0000  1.0000  1.0000  0.0000  1.0000  0.0000  1.0000  0.0000
     3     8    31  1.0000  0.0000  0.0000  1.0000  1.0000  0.0000  0.0000  1.0000  0.0000  1.0000  1.0000  0.0000  0.0000  1.0000  1.0000  0.0000  1.0000  0.0000  1.0000  0.0000
     3     8    32  1.0000  0.0000  0.0000  1.0000  1.0000  0.0000  0.0000  1.0000  0.0000  1.0000  1.0000  0.0000  0.0000  1.0000  1.0000  0.0000  1.0000  0.0000  1.0000  0.0000
     3     8    33  1.0000  0.0000  0.0000  1.0000  1.0000  0.0000  0.0000  1.0000  0.0000  1.0000  1.0000  0.0000  0.0000  1.0000  1.0000  0.0000  1.0000  0.0000  1.0000  0.0000
     3     8    34  1.0000  0.0000  0.0000  1.0000  1.0000  0.0000  0.0000  1.0000  0.0000  1.0000  1.0000  0.0000  0.0000  1.0000  1.0000  0.0000  1.0000  0.0000  1.0000  0.0000
     3     8    35  1.0000  0.0000  0.0000  1.0000  1.0000  0.0000  0.0000  1.0000  0.0000  1.0000  1.0000  0.0000  0.0000  1.0000  1.0000  0.0000  1.0000  0.0000  1.0000  0.0000
     3     8    36  1.0000  0.0000  0.0000  1.0000  1.0000  0.0000  0.0000  1.0000  0.0000  1.0000  1.0000  0.0000  0.0000  1.0000  1.0000  0.0000  1.0000  0.0000  1.0000  0.0000
     3     8    37  1.0000  0.0000  0.0000  1.0000  1.0000  0.0000  0.0000  1.0000  0.0000  1.0000  1.0000  0.0000  0.0000  1.0000  1.0000  0.0000  1.0000  0.0000  1.0000  0.0000
     3     8    38  1.0000  0.0000  0.0000  1.0000  1.0000  0.0000  0.0000  1.0000  0.0000  1.0000  1.0000  0.0000  0.0000  1.0000  1.0000  0.0000  1.0000  0.0000  1.0000  0.0000
     3     8    39  1.0000  0.0000  0.0000  1.0000  1.0000  0.0000  0.0000  1.0000  0.0000  1.0000  1.0000  0.0000  0.0000  1.0000  1.0000  0.0000  1.0000  0.0000  1.0000  0.0000
     3     8    40  1.0000  0.0000  0.0000  1.0000  1.0000  0.0000  0.0000  1.0000  0.0000  1.0000  1.0000  0.0000  0.0000  1.0000  1.0000  0.0000  1.0000  0.0000  1.0000  0.0000
     3     9     0  0.5000  0.5000  0.5000  0.5000  0.5000  0.5000  0.5000  0.5000  0.5000  0.5000  0.5000  0.5000  0.5000  0.5000  0.5000  0.5000  0.5000  0.5000  0.5000  0.5000
     3     9     1  0.6590  0.3410  0.4350  0.5650  0.5640  0.4360  0.4615  0.5385  0.5115  0.4885  0.4880  0.5120  0.4585  0.5415  0.5480  0.4520  0.7430  0.2570  0.6670  0.3330
     3     9     2  0.7920  0.2080  0.3615  0.6385  0.6990  0.3010  0.4045  0.5955  0.2475  0.7525  0.5790  0.4210  0.3040  0.6960  0.5120  0.4880  0.8840  0.1160  0.7965  0.2035
     3     9     3  0.8770  0.1230  0.3155  0.6845  0.7675  0.2325  0.3310  0.6690  0.1800  0.8200  0.5915  0.4085  0.2750  0.7250  0.6230  0.3770  0.9470  0.0530  0.8440  0.1560
     3     9     4  0.9450  0.0550  0.2650  0.7350  0.7975  0.2025  0.2020  0.7980  0.0830  0.9170  0.6685  0.3315  0.2220  0.7780  0.6835  0.3165  1.0000  0.0000  0.8795  0.1205
     3     9     5  0.9330  0.0670  0.0580  0.9420  0.8515  0.1485  0.1315  0.8685  0.0545  0.9455  0.7700  0.2300  0.1650  0.8350  0.7500  0.2500  1.0000  0.0000  0.9460  0.0540
     3     9     6  0.9485  0.0515  0.0530  0.9470  0.8660  0.1340  0.0845  0.9155  0.0210  0.9790  0.9155  0.0845  0.1900  0.8100  0.8310  0.1690  1.0000  0.0000  0.9470  0.0530
     3     9     7  0.9650  0.0350  0.0000  1.0000  0.9155  0.0845  0.0350  0.9650  0.0120  0.9880  0.8690  0.1310  0.1695  0.8305  0.9045  0.0955  1.0000  0.0000  1.0000  0.0000
     3     9     8  0.9815  0.0185  0.0000  1.0000  0.9340  0.0660  0.0000  1.0000  0.0000  1.0000  0.9450  0.0550  0.1600  0.8400  0.8790  0.1210  1.0000  0.0000  1.0000  0.0000
     3     9     9  1.0000  0.0000  0.0000  1.0000  0.9555  0.0445  0.0000  1.0000  0.0000  1.0000  0.9650  0.0350  0.0880  0.9120  0.9555  0.0445  1.0000  0.0000  1.0000  0.0000
     3     9    10  1.0000  0.0000  0.0000  1.0000  0.9475  0.0525  0.0000  1.0000  0.0000  1.0000  1.0000  0.0000  0.0690  0.9310  0.9820  0.0180  1.0000  0.0000  1.0000  0.0000
     3     9    11  1.0000  0.0000  0.0000  1.0000  0.9470  0.0530  0.0000  1.0000  0.0000  1.0000  1.0000  0.0000  0.0305  0.9695  0.9845  0.0155  1.0000  0.0000  1.0000  0.0000
     3     9    12  1.0000  0.0000  0.0000  1.0000  0.9645  0.0355  0.0000  1.0000  0.0000  1.0000  1.0000  0.0000  0.0305  0.9695  1.0000  0.0000  1.0000  0.0000  1.0000  0.0000
     3     9    13  1.0000  0.0000  0.0000  1.0000  1.0000  0.0000  0.0000  1.0000  0.0000  1.0000  1.0000  0.0000  0.0000  1.0000  1.0000  0.0000  1.0000  0.0000  1.0000  0.0000
     3     9    14  1.0000  0.0000  0.0000  1.0000  1.0000  0.0000  0.0000  1.0000  0.0000  1.0000  1.0000  0.0000  0.0000  1.0000  1.0000  0.0000  1.0000  0.0000  1.0000  0.0000
     3     9    15  1.0000  0.0000  0.0000  1.0000  1.0000  0.0000  0.0000  1.0000  0.0000  1.0000  1.0000  0.0000  0.0000  1.0000  1.0000  0.0000  1.0000  0.0000  1.0000  0.0000
     3     9    16  1.0000  0.0000  0.0000  1.0000  1.0000  0.0000  0.0000  1.0000  0.0000  1.0000  1.0000  0.0000  0.0000  1.0000  1.0000  0.0000  1.0000  0.0000  1.0000  0.0000
     3     9    17  1.0000  0.0000  0.0000  1.0000  1.0000  0.0000  0.0000  1.0000  0.0000  1.0000  1.0000  0.0000  0.0000  1.0000  1.0000  0.0000  1.0000  0.0000  1.0000  0.0000
     3     9    18  1.0000  0.0000  0.0000  1.0000  1.0000  0.0000  0.0000  1.0000  0.0000  1.0000  1.0000  0.0000  0.0000  1.0000  1.0000  0.0000  1.0000  0.0000  1.0000  0.0000
     3     9    19  1.0000  0.0000  0.0000  1.0000  1.0000  0.0000  0.0000  1.0000  0.0000  1.0000  1.0000  0.0000  0.0000  1.0000  1.0000  0.0000  1.0000  0.0000  1.0000  0.0000
     3     9    20  1.0000  0.0000  0.0000  1.0000  1.0000  0.0000  0.0000  1.0000  0.0000  1.0000  1.0000  0.0000  0.0000  1.0000  1.0000  0.0000  1.0000  0.0000  1.0000  0.0000
     3     9    21  1.0000  0.0000  0.0000  1.0000  1.0000  0.0000  0.0000  1.0000  0.0000  1.0000  1.0000  0.0000  0.0000  1.0000  1.0000  0.0000  1.0000  0.0000  1.0000  0.0000
     3     9    22  1.0000  0.0000  0.0000  1.0000  1.0000  0.0000  0.0000  1.0000  0.0000  1.0000  1.0000  0.0000  0.0000  1.0000  1.0000  0.0000  1.0000  0.0000  1.0000  0.0000
     3     9    23  1.0000  0.0000  0.0000  1.0000  1.0000  0.0000  0.0000  1.0000  0.0000  1.0000  1.0000  0.0000  0.0000  1.0000  1.0000  0.0000  1.0000  0.0000  1.0000  0.0000
     3     9    24  1.0000  0.0000  0.0000  1.0000  1.0000  0.0000  0.0000  1.0000  0.0000  1.0000  1.0000  0.0000  0.0000  1.0000  1.0000  0.0000  1.0000  0.0000  1.0000  0.0000
     3     9    25  1.0000  0.0000  0.0000  1.0000  1.0000  0.0000  0.0000  1.0000  0.0000  1.0000  1.0000  0.0000  0.0000  1.0000  1.0000  0.0000  1.0000  0.0000  1.0000  0.0000
     3     9    26  1.0000  0.0000  0.0000  1.0000  1.0000  0.0000  0.0000  1.0000  0.0000  1.0000  1.0000  0.0000  0.0000  1.0000  1.0000  0.0000  1.0000  0.0000  1.0000  0.0000
     3     9    27  1.0000  0.0000  0.0000  1.0000  1.0000  0.0000  0.0000  1.0000  0.0000  1.0000  1.0000  0.0000  0.0000  1.0000  1.0000  0.0000  1.0000  0.0000  1.0000  0.0000
     3     9    28  1.0000  0.0000  0.0000  1.0000  1.0000  0.0000  0.0000  1.0000  0.0000  1.0000  1.0000  0.0000  0.0000  1.0000  1.0000  0.0000  1.0000  0.0000  1.0000  0.0000
     3     9    29  1.0000  0.0000  0.0000  1.0000  1.0000  0.0000  0.0000  1.0000  0.0000  1.0000  1.0000  0.0000  0.0000  1.0000  1.0000  0.0000  1.0000  0.0000  1.0000  0.0000
     3     9    30  1.0000  0.0000  0.0000  1.0000  1.0000  0.0000  0.0000  1.0000  0.0000  1.0000  1.0000  0.0000  0.0000  1.0000  1.0000  0.0000  1.0000  0.0000  1.0000  0.0000
     3     9    31  1.0000  0.0000  0.0000  1.0000  1.0000  0.0000  0.0000  1.0000  0.0000  1.0000  1.0000  0.0000  0.0000  1.0000  1.0000  0.0000  1.0000  0.0000  1.0000  0.0000
     3     9    32  1.0000  0.0000  0.0000  1.0000  1.0000  0.0000  0.0000  1.0000  0.0000  1.0000  1.0000  0.0000  0.0000  1.0000  1.0000  0.0000  1.0000  0.0000  1.0000  0.0000
     3     9    33  1.0000  0.0000  0.0000  1.0000  1.0000  0.0000  0.0000  1.0000  0.0000  1.0000  1.0000  0.0000  0.0000  1.0000  1.0000  0.0000  1.0000  0.0000  1.0000  0.0000
     3     9    34  1.0000  0.0000  0.0000  1.0000  1.0000  0.0000  0.0000  1.0000  0.0000  1.0000  1.0000  0.0000  0.0000  1.0000  1.0000  0.0000  1.0000  0.0000  1.0000  0.0000
     3     9    35  1.0000  0.0000  0.0000  1.0000  1.0000  0.0000  0.0000  1.0000  0.0000  1.0000  1.0000  0.0000  0.0000  1.0000  1.0000  0.0000  1.0000  0.0000  1.0000  0.0000
     3     9    36  1.0000  0.0000  0.0000  1.0000  1.0000  0.0000  0.0000  1.0000  0.0000  1.0000  1.0000  0.0000  0.0000  1.0000  1.0000  0.0000  1.0000  0.0000  1.0000  0.0000
     3     9    37  1.0000  0.0000  0.0000  1.0000  1.0000  0.0000  0.0000  1.0000  0.0000  1.0000  1.0000  0.0000  0.0000  1.0000  1.0000  0.0000  1.0000  0.0000  1.0000  0.0000
     3     9    38  1.0000  0.0000  0.0000  1.0000  1.0000  0.0000  0.0000  1.0000  0.0000  1.0000  1.0000  0.0000  0.0000  1.0000  1.0000  0.0000  1.0000  0.0000  1.0000  0.0000
     3     9    39  1.0000  0.0000  0.0000  1.0000  1.0000  0.0000  0.0000  1.0000  0.0000  1.0000  1.0000  0.0000  0.0000  1.0000  1.0000  0.0000  1.0000  0.0000  1.0000  0.0000
     3     9    40  1.0000  0.0000  0.0000  1.0000  1.0000  0.0000  0.0000  1.0000  0.0000  1.0000  1.0000  0.0000  0.0000  1.0000  1.0000  0.0000  1.0000  0.0000  1.0000  0.0000
     3    10     0  0.5000  0.5000  0.5000  0.5000  0.5000  0.5000  0.5000  0.5000  0.5000  0.5000  0.5000  0.5000  0.5000  0.5000  0.5000  0.5000  0.5000  0.5000  0.5000  0.5000
     3    10     1  0.6755  0.3245  0.5310  0.4690  0.6070  0.3930  0.3445  0.6555  0.4490  0.5510  0.5315  0.4685  0.3630  0.6370  0.5730  0.4270  0.6615  0.3385  0.5390  0.4610
     3    10     2  0.7905  0.2095  0.4585  0.5415  0.6555  0.3445  0.2675  0.7325  0.4460  0.5540  0.5630  0.4370  0.4045  0.5955  0.5920  0.4080  0.8305  0.1695  0.6090  0.3910
     3    10     3  0.8505  0.1495  0.4340  0.5660  0.7610  0.2390  0.2595  0.7405  0.4235  0.5765  0.5730  0.4270  0.2385  0.7615  0.4910  0.5090  0.8925  0.1075  0.6695  0.3305
     3    10     4  0.9675  0.0325  0.2910  0.7090  0.8285  0.1715  0.1345  0.8655  0.3135  0.6865  0.6805  0.3195  0.1185  0.8815  0.5305  0.4695  0.8855  0.1145  0.7160  0.2840
     3    10     5  1.0000  0.0000  0.1765  0.8235  0.9660  0.0340  0.0360  0.9640  0.2660  0.7340  0.7005  0.2995  0.1505  0.8495  0.5130  0.4870  0.9675  0.0325  0.6850  0.3150
     3    10     6  1.0000  0.0000  0.1070  0.8930  1.0000  0.0000  0.0170  0.9830  0.2155  0.7845  0.7290  0.2710  0.0875  0.9125  0.4880  0.5120  1.0000  0.0000  0.7810  0.2190
     3    10     7  1.0000  0.0000  0.0830  0.9170  1.0000  0.0000  0.0000  1.0000  0.1000  0.9000  0.9155  0.0845  0.0765  0.9235  0.5715  0.4285  1.0000  0.0000  0.9055  0.0945
     3    10     8  1.0000  0.0000  0.0205  0.9795  1.0000  0.0000  0.0000  1.0000  0.0000  1.0000  0.9555  0.0445  0.0565  0.9435  0.7425  0.2575  1.0000  0.0000  0.9660  0.0340
     3    10     9  1.0000  0.0000  0.0000  1.0000  1.0000  0.0000  0.0000  1.0000  0.0000  1.0000  0.9465  0.0535  0.0515  0.9485  0.7910  0.2090  1.0000  0.0000  1.0000  0.0000
     3    10    10  1.0000  0.0000  0.0000  1.0000  1.0000  0.0000  0.0000  1.0000  0.0000  1.0000  0.9545  0.0455  0.0715  0.9285  0.8065  0.1935  1.0000  0.0000  1.0000  0.0000
     3    10    11  1.0000  0.0000  0.0000  1.0000  1.0000  0.0000  0.0000  1.0000  0.0000  1.0000  0.9725  0.0275  0.0135  0.9865  0.8200  0.1800  1.0000  0.0000  1.0000  0.0000
     3    10    12  1.0000  0.0000  0.0000  1.0000  1.0000  0.0000  0.0000  1.0000  0.0000  1.0000  1.0000  0.0000  0.0000  1.0000  0.8210  0.1790  1.0000  0.0000  1.0000  0.0000
     3    10    13  1.0000  0.0000  0.0000  1.0000  1.0000  0.0000  0.0000  1.0000  0.0000  1.0000  1.0000  0.0000  0.0000  1.0000  0.8075  0.1925  1.0000  0.0000  1.0000  0.0000
     3    10    14  1.0000  0.0000  0.0000  1.0000  1.0000  0.0000  0.0000  1.0000  0.0000  1.0000  1.0000  0.0000  0.0000  1.0000  0.8710  0.1290  1.0000  0.0000  1.0000  0.0000
     3    10    15  1.0000  0.0000  0.0000  1.0000  1.0000  0.0000  0.0000  1.0000  0.0000  1.0000  1.0000  0.0000  0.0000  1.0000  0.9670  0.0330  1.0000  0.0000  1.0000  0.0000
     3    10    16  1.0000  0.0000  0.0000  1.0000  1.0000  0.0000  0.0000  1.0000  0.0000  1.0000  1.0000  0.0000  0.0000  1.0000  0.9820  0.0180  1.0000  0.0000  1.0000  0.0000
     3    10    17  1.0000  0.0000  0.0000  1.0000  1.0000  0.0000  0.0000  1.0000  0.0000  1.0000  1.0000  0.0000  0.0000  1.0000  0.9855  0.0145  1.0000  0.0000  1.0000  0.0000
     3    10    18  1.0000  0.0000  0.0000  1.0000  1.0000  0.0000  0.0000  1.0000  0.0000  1.0000  1.0000  0.0000  0.0000  1.0000  0.9820  0.0180  1.0000  0.0000  1.0000  0.0000
     3    10    19  1.0000  0.0000  0.0000  1.0000  1.0000  0.0000  0.0000  1.0000  0.0000  1.0000  1.0000  0.0000  0.0000  1.0000  1.0000  0.0000  1.0000  0.0000  1.0000  0.0000
     3    10    20  1.0000  0.0000  0.0000  1.0000  1.0000  0.0000  0.0000  1.0000  0.0000  1.0000  1.0000  0.0000  0.0000  1.0000  1.0000  0.0000  1.0000  0.0000  1.0000  0.0000
     3    10    21  1.0000  0.0000  0.0000  1.0000  1.0000  0.0000  0.0000  1.0000  0.0000  1.0000  1.0000  0.0000  0.0000  1.0000  1.0000  0.0000  1.0000  0.0000  1.0000  0.0000
     3    10    22  1.0000  0.0000  0.0000  1.0000  1.0000  0.0000  0.0000  1.0000  0.0000  1.0000  1.0000  0.0000  0.0000  1.0000  1.0000  0.0000  1.0000  0.0000  1.0000  0.0000
     3    10    23  1.0000  0.0000  0.0000  1.0000  1.0000  0.0000  0.0000  1.0000  0.0000  1.0000  1.0000  0.0000  0.0000  1.0000  1.0000  0.0000  1.0000  0.0000  1.0000  0.0000
     3    10    24  1.0000  0.0000  0.0000  1.0000  1.0000  0.0000  0.0000  1.0000  0.0000  1.0000  1.0000  0.0000  0.0000  1.0000  1.0000  0.0000  1.0000  0.0000  1.0000  0.0000
     3    10    25  1.0000  0.0000  0.0000  1.0000  1.0000  0.0000  0.0000  1.0000  0.0000  1.0000  1.0000  0.0000  0.0000  1.0000  1.0000  0.0000  1.0000  0.0000  1.0000  0.0000
     3    10    26  1.0000  0.0000  0.0000  1.0000  1.0000  0.0000  0.0000  1.0000  0.0000  1.0000  1.0000  0.0000  0.0000  1.0000  1.0000  0.0000  1.0000  0.0000  1.0000  0.0000
     3    10    27  1.0000  0.0000  0.0000  1.0000  1.0000  0.0000  0.0000  1.0000  0.0000  1.0000  1.0000  0.0000  0.0000  1.0000  1.0000  0.0000  1.0000  0.0000  1.0000  0.0000
     3    10    28  1.0000  0.0000  0.0000  1.0000  1.0000  0.0000  0.0000  1.0000  0.0000  1.0000  1.0000  0.0000  0.0000  1.0000  1.0000  0.0000  1.0000  0.0000  1.0000  0.0000
     3    10    29  1.0000  0.0000  0.0000  1.0000  1.0000  0.0000  0.0000  1.0000  0.0000  1.0000  1.0000  0.0000  0.0000  1.0000  1.0000  0.0000  1.0000  0.0000  1.0000  0.0000
     3    10    30  1.0000  0.0000  0.0000  1.0000  1.0000  0.0000  0.0000  1.0000  0.0000  1.0000  1.0000  0.0000  0.0000  1.0000  1.0000  0.0000  1.0000  0.0000  1.0000  0.0000
     3    10    31  1.0000  0.0000  0.0000  1.0000  1.0000  0.0000  0.0000  1.0000  0.0000  1.0000  1.0000  0.0000  0.0000  1.0000  1.0000  0.0000  1.0000  0.0000  1.0000  0.0000
     3    10    32  1.0000  0.0000  0.0000  1.0000  1.0000  0.0000  0.0000  1.0000  0.0000  1.0000  1.0000  0.0000  0.0000  1.0000  1.0000  0.0000  1.0000  0.0000  1.0000  0.0000
     3    10    33  1.0000  0.0000  0.0000  1.0000  1.0000  0.0000  0.0000  1.0000  0.0000  1.0000  1.0000  0.0000  0.0000  1.0000  1.0000  0.0000  1.0000  0.0000  1.0000  0.0000
     3    10    34  1.0000  0.0000  0.0000  1.0000  1.0000  0.0000  0.0000  1.0000  0.0000  1.0000  1.0000  0.0000  0.0000  1.0000  1.0000  0.0000  1.0000  0.0000  1.0000  0.0000
     3    10    35  1.0000  0.0000  0.0000  1.0000  1.0000  0.0000  0.0000  1.0000  0.0000  1.0000  1.0000  0.0000  0.0000  1.0000  1.0000  0.0000  1.0000  0.0000  1.0000  0.0000
     3    10    36  1.0000  0.0000  0.0000  1.0000  1.0000  0.0000  0.0000  1.0000  0.0000  1.0000  1.0000  0.0000  0.0000  1.0000  1.0000  0.0000  1.0000  0.0000  1.0000  0.0000
     3    10    37  1.0000  0.0000  0.0000  1.0000  1.0000  0.0000  0.0000  1.0000  0.0000  1.0000  1.0000  0.0000  0.0000  1.0000  1.0000  0.0000  1.0000  0.0000  1.0000  0.0000
     3    10    38  1.0000  0.0000  0.0000  1.0000  1.0000  0.0000  0.0000  1.0000  0.0000  1.0000  1.0000  0.0000  0.0000  1.0000  1.0000  0.0000  1.0000  0.0000  1.0000  0.0000
     3    10    39  1.0000  0.0000  0.0000  1.0000  1.0000  0.0000  0.0000  1.0000  0.0000  1.0000  1.0000  0.0000  0.0000  1.0000  1.0000  0.0000  1.0000  0.0000  1.0000  0.0000
     3    10    40  1.0000  0.0000  0.0000  1.0000  1.0000  0.0000  0.0000  1.0000  0.0000  1.0000  1.0000  0.0000  0.0000  1.0000  1.0000  0.0000  1.0000  0.0000  1.0000  0.0000
     4     1     0  0.5000  0.5000  0.5000  0.5000  0.5000  0.5000  0.5000  0.5000  0.5000  0.5000  0.5000  0.5000  0.5000  0.5000  0.5000  0.5000  0.5000  0.5000  0.5000  0.5000
     4     1     1  0.4045  0.5955  0.5025  0.4975  0.5760  0.4240  0.4345  0.5655  0.5665  0.4335  0.4345  0.5655  0.5510  0.4490  0.4395  0.5605  0.4860  0.5140  0.4880  0.5120
     4     1     2  0.4275  0.5725  0.4645  0.5355  0.5785  0.4215  0.4705  0.5295  0.5310  0.4690  0.4095  0.5905  0.4895  0.5105  0.3540  0.6460  0.6225  0.3775  0.5410  0.4590
     4     1     3  0.4320  0.5680  0.4990  0.5010  0.5635  0.4365  0.4580  0.5420  0.5325  0.4675  0.4080  0.5920  0.5625  0.4375  0.3315  0.6685  0.5620  0.4380  0.6470  0.3530
     4     1     4  0.4335  0.5665  0.3450  0.6550  0.6055  0.3945  0.6105  0.3895  0.5655  0.4345  0.5085  0.4915  0.4785  0.5215  0.3390  0.6610  0.5135  0.4865  0.6855  0.3145
     4     1     5  0.4455  0.5545  0.2495  0.7505  0.5795  0.4205  0.6640  0.3360  0.4610  0.5390  0.5215  0.4785  0.4645  0.5355  0.4530  0.5470  0.5815  0.4185  0.7630  0.2370
     4     1     6  0.3655  0.6345  0.1300  0.8700  0.6520  0.3480  0.6875  0.3125  0.4070  0.5930  0.6455  0.3545  0.4030  0.5970  0.3710  0.6290  0.5935  0.4065  0.6855  0.3145
     4     1     7  0.3730  0.6270  0.0630  0.9370  0.7530  0.2470  0.7095  0.2905  0.3790  0.6210  0.6380  0.3620  0.4330  0.5670  0.3955  0.6045  0.6000  0.4000  0.7715  0.2285
     4     1     8  0.3670  0.6330  0.0525  0.9475  0.8080  0.1920  0.7665  0.2335  0.3875  0.6125  0.5440  0.4560  0.3260  0.6740  0.3525  0.6475  0.5300  0.4700  0.8495  0.1505
     4     1     9  0.3455  0.6545  0.0335  0.9665  0.8305  0.1695  0.7970  0.2030  0.3910  0.6090  0.5335  0.4665  0.3555  0.6445  0.3570  0.6430  0.5540  0.4460  0.8410  0.1590
     4     1    10  0.2820  0.7180  0.0150  0.9850  0.8200  0.1800  0.8980  0.1020  0.3330  0.6670  0.6115  0.3885  0.2420  0.7580  0.3365  0.6635  0.5320  0.4680  0.9005  0.0995
     4     1    11  0.2155  0.7845  0.0375  0.9625  0.7915  0.2085  0.9125  0.0875  0.2610  0.7390  0.5365  0.4635  0.1655  0.8345  0.2625  0.7375  0.5635  0.4365  0.9060  0.0940
     4     1    12  0.1865  0.8135  0.0515  0.9485  0.8550  0.1450  0.9290  0.0710  0.2675  0.7325  0.5005  0.4995  0.2300  0.7700  0.1755  0.8245  0.5745  0.4255  0.9185  0.0815
     4     1    13  0.2155  0.7845  0.0505  0.9495  0.9105  0.0895  0.9845  0.0155  0.1850  0.8150  0.3695  0.6305  0.1335  0.8665  0.2210  0.7790  0.6805  0.3195  0.8850  0.1150
     4     1    14  0.1070  0.8930  0.0300  0.9700  0.9160  0.0840  0.9850  0.0150  0.1575  0.8425  0.3220  0.6780  0.1715  0.8285  0.2125  0.7875  0.7770  0.2230  0.9020  0.0980
     4     1    15  0.0840  0.9160  0.0110  0.9890  0.8690  0.1310  1.0000  0.0000  0.0840  0.9160  0.2080  0.7920  0.1215  0.8785  0.3380  0.6620  0.8610  0.1390  0.8650  0.1350
     4     1    16  0.0730  0.9270  0.0205  0.9795  0.8785  0.1215  1.0000  0.0000  0.0615  0.9385  0.2340  0.7660  0.0820  0.9180  0.3255  0.6745  0.8965  0.1035  0.9075  0.0925
     4     1    17  0.1050  0.8950  0.0310  0.9690  0.8750  0.1250  1.0000  0.0000  0.0340  0.9660  0.2195  0.7805  0.1010  0.8990  0.3380  0.6620  0.8315  0.1685  0.9710  0.0290
     4     1    18  0.0980  0.9020  0.0335  0.9665  0.9295  0.0705  1.0000  0.0000  0.0195  0.9805  0.1915  0.8085  0.0695  0.9305  0.3125  0.6875  0.9685  0.0315  0.9850  0.0150
     4     1    19  0.1445  0.8555  0.0335  0.9665  0.9340  0.0660  1.0000  0.0000  0.0455  0.9545  0.1790  0.8210  0.0950  0.9050  0.3530  0.6470  0.9680  0.0320  0.9890  0.0110
     4     1    20  0.1090  0.8910  0.0395  0.9605  0.9640  0.0360  1.0000  0.0000  0.0490  0.9510  0.2290  0.7710  0.0935  0.9065  0.3155  0.6845  0.9350  0.0650  1.0000  0.0000
     4     1    21  0.1330  0.8670  0.0960  0.9040  0.9765  0.0235  1.0000  0.0000  0.0600  0.9400  0.2265  0.7735  0.1035  0.8965  0.1775  0.8225  0.9570  0.0430  1.0000  0.0000
     4     1    22  0.1870  0.8130  0.0910  0.9090  1.0000  0.0000  1.0000  0.0000  0.1530  0.8470  0.1970  0.8030  0.1020  0.8980  0.0705  0.9295  0.9265  0.0735  1.0000  0.0000
     4     1    23  0.1865  0.8135  0.1405  0.8595  1.0000  0.0000  1.0000  0.0000  0.1615  0.8385  0.2395  0.7605  0.1510  0.8490  0.0495  0.9505  0.9430  0.0570  1.0000  0.0000
     4     1    24  0.3325  0.6675  0.1570  0.8430  1.0000  0.0000  1.0000  0.0000  0.1565  0.8435  0.1730  0.8270  0.1920  0.8080  0.0310  0.9690  0.9815  0.0185  1.0000  0.0000
     4     1    25  0.4405  0.5595  0.2260  0.7740  1.0000  0.0000  1.0000  0.0000  0.1210  0.8790  0.1285  0.8715  0.1840  0.8160  0.0700  0.9300  0.9685  0.0315  1.0000  0.0000
     4     1    26  0.4850  0.5150  0.1695  0.8305  1.0000  0.0000  1.0000  0.0000  0.2005  0.7995  0.1805  0.8195  0.1420  0.8580  0.0480  0.9520  0.9490  0.0510  1.0000  0.0000
     4     1    27  0.4885  0.5115  0.2535  0.7465  1.0000  0.0000  1.0000  0.0000  0.3320  0.6680  0.2090  0.7910  0.1575  0.8425  0.0740  0.9260  0.9480  0.0520  1.0000  0.0000
     4     1    28  0.3780  0.6220  0.3685  0.6315  1.0000  0.0000  1.0000  0.0000  0.5100  0.4900  0.1780  0.8220  0.1045  0.8955  0.0485  0.9515  0.8630  0.1370  1.0000  0.0000
     4     1    29  0.4490  0.5510  0.4045  0.5955  1.0000  0.0000  1.0000  0.0000  0.5775  0.4225  0.2325  0.7675  0.0255  0.9745  0.0475  0.9525  0.8875  0.1125  1.0000  0.0000
     4     1    30  0.5360  0.4640  0.3250  0.6750  1.0000  0.0000  1.0000  0.0000  0.7605  0.2395  0.1865  0.8135  0.0200  0.9800  0.0220  0.9780  0.9485  0.0515  1.0000  0.0000
     4     1    31  0.5750  0.4250  0.3815  0.6185  1.0000  0.0000  1.0000  0.0000  0.8600  0.1400  0.1690  0.8310  0.0365  0.9635  0.0375  0.9625  0.9480  0.0520  1.0000  0.0000
     4     1    32  0.5800  0.4200  0.6680  0.3320  1.0000  0.0000  1.0000  0.0000  0.9155  0.0845  0.1570  0.8430  0.0320  0.9680  0.0155  0.9845  0.9190  0.0810  1.0000  0.0000
     4     1    33  0.5715  0.4285  0.7180  0.2820  1.0000  0.0000  1.0000  0.0000  0.9520  0.0480  0.1425  0.8575  0.0355  0.9645  0.0165  0.9835  0.9325  0.0675  1.0000  0.0000
     4     1    34  0.5405  0.4595  0.6310  0.3690  1.0000  0.0000  1.0000  0.0000  0.9870  0.0130  0.1420  0.8580  0.0345  0.9655  0.0575  0.9425  0.9455  0.0545  1.0000  0.0000
     4     1    35  0.5790  0.4210  0.6485  0.3515  1.0000  0.0000  1.0000  0.0000  0.9825  0.0175  0.2900  0.7100  0.0215  0.9785  0.0135  0.9865  0.8960  0.1040  1.0000  0.0000
     4     1    36  0.5920  0.4080  0.6825  0.3175  1.0000  0.0000  1.0000  0.0000  1.0000  0.0000  0.2410  0.7590  0.0000  1.0000  0.0000  1.0000  0.9200  0.0800  1.0000  0.0000
     4     1    37  0.5365  0.4635  0.6400  0.3600  1.0000  0.0000  1.0000  0.0000  1.0000  0.0000  0.3260  0.6740  0.0000  1.0000  0.0000  1.0000  0.9190  0.0810  1.0000  0.0000
     4     1    38  0.4365  0.5635  0.6895  0.3105  1.0000  0.0000  1.0000  0.0000  1.0000  0.0000  0.3915  0.6085  0.0000  1.0000  0.0000  1.0000  0.9040  0.0960  1.0000  0.0000
     4     1    39  0.3595  0.6405  0.7680  0.2320  1.0000  0.0000  1.0000  0.0000  1.0000  0.0000  0.3185  0.6815  0.0000  1.0000  0.0000  1.0000  0.8845  0.1155  1.0000  0.0000
     4     1    40  0.5195  0.4805  0.7440  0.2560  1.0000  0.0000  1.0000  0.0000  1.0000  0.0000  0.3030  0.6970  0.0000  1.0000  0.0000  1.0000  0.8510  0.1490  1.0000  0.0000
     4     2     0  0.5000  0.5000  0.5000  0.5000  0.5000  0.5000  0.5000  0.5000  0.5000  0.5000  0.5000  0.5000  0.5000  0.5000  0.5000  0.5000  0.5000  0.5000  0.5000  0.5000
     4     2     1  0.5355  0.4645  0.4045  0.5955  0.4490  0.5510  0.5220  0.4780  0.5170  0.4830  0.4960  0.5040  0.4965  0.5035  0.5685  0.4315  0.5745  0.4255  0.4620  0.5380
     4     2     2  0.4680  0.5320  0.3670  0.6330  0.6035  0.3965  0.4285  0.5715  0.6080  0.3920  0.5645  0.4355  0.3835  0.6165  0.6325  0.3675  0.5310  0.4690  0.3990  0.6010
     4     2     3  0.5230  0.4770  0.4885  0.5115  0.6690  0.3310  0.4635  0.5365  0.6390  0.3610  0.4610  0.5390  0.4210  0.5790  0.5360  0.4640  0.5990  0.4010  0.3025  0.6975
     4     2     4  0.5760  0.4240  0.5060  0.4940  0.6860  0.3140  0.5720  0.4280  0.6265  0.3735  0.5965  0.4035  0.4985  0.5015  0.5005  0.4995  0.6700  0.3300  0.2565  0.7435
     4     2     5  0.6565  0.3435  0.4065  0.5935  0.7775  0.2225  0.6765  0.3235  0.6315  0.3685  0.5820  0.4180  0.5880  0.4120  0.5370  0.4630  0.8150  0.1850  0.2090  0.7910
     4     2     6  0.6245  0.3755  0.4215  0.5785  0.7970  0.2030  0.6770  0.3230  0.6025  0.3975  0.6630  0.3370  0.5605  0.4395  0.5135  0.4865  0.7700  0.2300  0.1345  0.8655
     4     2     7  0.7110  0.2890  0.3740  0.6260  0.7920  0.2080  0.7535  0.2465  0.6910  0.3090  0.7035  0.2965  0.5345  0.4655  0.5640  0.4360  0.8575  0.1425  0.1395  0.8605
     4     2     8  0.6370  0.3630  0.3040  0.6960  0.8300  0.1700  0.7400  0.2600  0.6795  0.3205  0.8340  0.1660  0.4770  0.5230  0.5530  0.4470  0.9200  0.0800  0.1020  0.8980
     4     2     9  0.7120  0.2880  0.2780  0.7220  0.9235  0.0765  0.8020  0.1980  0.7475  0.2525  0.8385  0.1615  0.4695  0.5305  0.5780  0.4220  0.9100  0.0900  0.0930  0.9070
     4     2    10  0.8000  0.2000  0.1770  0.8230  0.9520  0.0480  0.8090  0.1910  0.7205  0.2795  0.9275  0.0725  0.4770  0.5230  0.5490  0.4510  0.9145  0.0855  0.0310  0.9690
     4     2    11  0.8845  0.1155  0.2355  0.7645  0.9840  0.0160  0.7960  0.2040  0.6690  0.3310  0.9415  0.0585  0.4815  0.5185  0.6550  0.3450  0.9485  0.0515  0.0000  1.0000
     4     2    12  0.9575  0.0425  0.3615  0.6385  0.9780  0.0220  0.8120  0.1880  0.7340  0.2660  0.9310  0.0690  0.3730  0.6270  0.7780  0.2220  0.9365  0.0635  0.0000  1.0000
     4     2    13  0.9295  0.0705  0.4525  0.5475  0.9850  0.0150  0.8485  0.1515  0.7035  0.2965  0.9475  0.0525  0.4060  0.5940  0.8420  0.1580  0.9000  0.1000  0.0000  1.0000
     4     2    14  0.9825  0.0175  0.4745  0.5255  1.0000  0.0000  0.8050  0.1950  0.7675  0.2325  0.9610  0.0390  0.4070  0.5930  0.8585  0.1415  0.9210  0.0790  0.0000  1.0000
     4     2    15  1.0000  0.0000  0.4710  0.5290  1.0000  0.0000  0.9050  0.0950  0.8160  0.1840  0.9810  0.0190  0.3425  0.6575  0.8870  0.1130  0.9455  0.0545  0.0000  1.0000
     4     2    16  1.0000  0.0000  0.3720  0.6280  1.0000  0.0000  0.9815  0.0185  0.7905  0.2095  0.9850  0.0150  0.2980  0.7020  0.8240  0.1760  0.9385  0.0615  0.0000  1.0000
     4     2    17  1.0000  0.0000  0.3585  0.6415  1.0000  0.0000  0.9810  0.0190  0.7025  0.2975  0.9795  0.0205  0.2130  0.7870  0.8025  0.1975  0.9845  0.0155  0.0000  1.0000
     4     2    18  1.0000  0.0000  0.3465  0.6535  1.0000  0.0000  0.9810  0.0190  0.7685  0.2315  1.0000  0.0000  0.1780  0.8220  0.8915  0.1085  0.9330  0.0670  0.0000  1.0000
     4     2    19  1.0000  0.0000  0.2365  0.7635  1.0000  0.0000  0.9830  0.0170  0.7255  0.2745  1.0000  0.0000  0.1615  0.8385  0.8890  0.1110  0.9185  0.0815  0.0000  1.0000
     4     2    20  1.0000  0.0000  0.1460  0.8540  1.0000  0.0000  1.0000  0.0000  0.7215  0.2785  1.0000  0.0000  0.1790  0.8210  0.9200  0.0800  0.9650  0.0350  0.0000  1.0000
     4     2    21  1.0000  0.0000  0.3200  0.6800  1.0000  0.0000  1.0000  0.0000  0.8925  0.1075  1.0000  0.0000  0.0890  0.9110  0.8930  0.1070  0.9685  0.0315  0.0000  1.0000
     4     2    22  1.0000  0.0000  0.4070  0.5930  1.0000  0.0000  1.0000  0.0000  0.9535  0.0465  1.0000  0.0000  0.1160  0.8840  0.8875  0.1125  0.9865  0.0135  0.0000  1.0000
     4     2    23  1.0000  0.0000  0.4275  0.5725  1.0000  0.0000  1.0000  0.0000  0.9690  0.0310  1.0000  0.0000  0.1390  0.8610  0.8490  0.1510  0.9500  0.0500  0.0000  1.0000
     4     2    24  1.0000  0.0000  0.6035  0.3965  1.0000  0.0000  1.0000  0.0000  0.9810  0.0190  1.0000  0.0000  0.2470  0.7530  0.8670  0.1330  0.9685  0.0315  0.0000  1.0000
     4     2    25  1.0000  0.0000  0.5205  0.4795  1.0000  0.0000  1.0000  0.0000  1.0000  0.0000  1.0000  0.0000  0.1890  0.8110  0.8715  0.1285  0.9815  0.0185  0.0000  1.0000
     4     2    26  1.0000  0.0000  0.4860  0.5140  1.0000  0.0000  1.0000  0.0000  1.0000  0.0000  1.0000  0.0000  0.1960  0.8040  0.8265  0.1735  1.0000  0.0000  0.0000  1.0000
     4     2    27  1.0000  0.0000  0.5160  0.4840  1.0000  0.0000  1.0000  0.0000  1.0000  0.0000  1.0000  0.0000  0.2145  0.7855  0.7990  0.2010  1.0000  0.0000  0.0000  1.0000
     4     2    28  1.0000  0.0000  0.5075  0.4925  1.0000  0.0000  1.0000  0.0000  1.0000  0.0000  1.0000  0.0000  0.1585  0.8415  0.8265  0.1735  1.0000  0.0000  0.0000  1.0000
     4     2    29  1.0000  0.0000  0.5975  0.4025  1.0000  0.0000  1.0000  0.0000  1.0000  0.0000  1.0000  0.0000  0.1075  0.8925  0.8335  0.1665  1.0000  0.0000  0.0000  1.0000
     4     2    30  1.0000  0.0000  0.7100  0.2900  1.0000  0.0000  1.0000  0.0000  1.0000  0.0000  1.0000  0.0000  0.1040  0.8960  0.7545  0.2455  1.0000  0.0000  0.0000  1.0000
     4     2    31  1.0000  0.0000  0.5920  0.4080  1.0000  0.0000  1.0000  0.0000  1.0000  0.0000  1.0000  0.0000  0.0640  0.9360  0.7325  0.2675  1.0000  0.0000  0.0000  1.0000
     4     2    32  1.0000  0.0000  0.5690  0.4310  1.0000  0.0000  1.0000  0.0000  1.0000  0.0000  1.0000  0.0000  0.0550  0.9450  0.7550  0.2450  1.0000  0.0000  0.0000  1.0000
     4     2    33  1.0000  0.0000  0.5740  0.4260  1.0000  0.0000  1.0000  0.0000  1.0000  0.0000  1.0000  0.0000  0.0675  0.9325  0.7300  0.2700  1.0000  0.0000  0.0000  1.0000
     4     2    34  1.0000  0.0000  0.7075  0.2925  1.0000  0.0000  1.0000  0.0000  1.0000  0.0000  1.0000  0.0000  0.0630  0.9370  0.8090  0.1910  1.0000  0.0000  0.0000  1.0000
     4     2    35  1.0000  0.0000  0.6765  0.3235  1.0000  0.0000  1.0000  0.0000  1.0000  0.0000  1.0000  0.0000  0.0495  0.9505  0.8270  0.1730  1.0000  0.0000  0.0000  1.0000
     4     2    36  1.0000  0.0000  0.5890  0.4110  1.0000  0.0000  1.0000  0.0000  1.0000  0.0000  1.0000  0.0000  0.0345  0.9655  0.8150  0.1850  1.0000  0.0000  0.0000  1.0000
     4     2    37  1.0000  0.0000  0.6085  0.3915  1.0000  0.0000  1.0000  0.0000  1.0000  0.0000  1.0000  0.0000  0.0145  0.9855  0.6585  0.3415  1.0000  0.0000  0.0000  1.0000
     4     2    38  1.0000  0.0000  0.5890  0.4110  1.0000  0.0000  1.0000  0.0000  1.0000  0.0000  1.0000  0.0000  0.0000  1.0000  0.6900  0.3100  1.0000  0.0000  0.0000  1.0000
     4     2    39  1.0000  0.0000  0.6310  0.3690  1.0000  0.0000  1.0000  0.0000  1.0000  0.0000  1.0000  0.0000  0.0000  1.0000  0.6905  0.3095  1.0000  0.0000  0.0000  1.0000
     4     2    40  1.0000  0.0000  0.6565  0.3435  1.0000  0.0000  1.0000  0.0000  1.0000  0.0000  1.0000  0.0000  0.0000  1.0000  0.6545  0.3455  1.0000  0.0000  0.0000  1.0000
     4     3     0  0.5000  0.5000  0.5000  0.5000  0.5000  0.5000  0.5000  0.5000  0.5000  0.5000  0.5000  0.5000  0.5000  0.5000  0.5000  0.5000  0.5000  0.5000  0.5000  0.5000
     4     3     1  0.4595  0.5405  0.4125  0.5875  0.5415  0.4585  0.4185  0.5815  0.5055  0.4945  0.4525  0.5475  0.5210  0.4790  0.4475  0.5525  0.5180  0.4820  0.4915  0.5085
     4     3     2  0.4195  0.5805  0.4160  0.5840  0.6215  0.3785  0.3030  0.6970  0.5195  0.4805  0.3810  0.6190  0.4860  0.5140  0.4650  0.5350  0.5210  0.4790  0.6250  0.3750
     4     3     3  0.3540  0.6460  0.5155  0.4845  0.7495  0.2505  0.2515  0.7485  0.4685  0.5315  0.3690  0.6310  0.4785  0.5215  0.5420  0.4580  0.6105  0.3895  0.7495  0.2505
     4     3     4  0.2915  0.7085  0.5795  0.4205  0.7760  0.2240  0.3035  0.6965  0.3965  0.6035  0.3055  0.6945  0.3690  0.6310  0.4830  0.5170  0.6220  0.3780  0.8185  0.1815
     4     3     5  0.2260  0.7740  0.5860  0.4140  0.7135  0.2865  0.3060  0.6940  0.5280  0.4720  0.2245  0.7755  0.3400  0.6600  0.5955  0.4045  0.6820  0.3180  0.7690  0.2310
     4     3     6  0.1580  0.8420  0.6195  0.3805  0.7995  0.2005  0.3170  0.6830  0.6020  0.3980  0.1755  0.8245  0.2800  0.7200  0.6325  0.3675  0.7500  0.2500  0.8115  0.1885
     4     3     7  0.1330  0.8670  0.6195  0.3805  0.7520  0.2480  0.4505  0.5495  0.5730  0.4270  0.2770  0.7230  0.2110  0.7890  0.6750  0.3250  0.7980  0.2020  0.9055  0.0945
     4     3     8  0.1450  0.8550  0.6080  0.3920  0.7500  0.2500  0.5115  0.4885  0.4495  0.5505  0.2535  0.7465  0.2395  0.7605  0.5745  0.4255  0.7935  0.2065  0.9640  0.0360
     4     3     9  0.1110  0.8890  0.6025  0.3975  0.6860  0.3140  0.4340  0.5660  0.4450  0.5550  0.2340  0.7660  0.1895  0.8105  0.5910  0.4090  0.7805  0.2195  0.9000  0.1000
     4     3    10  0.1345  0.8655  0.5785  0.4215  0.7145  0.2855  0.3535  0.6465  0.3330  0.6670  0.3210  0.6790  0.1960  0.8040  0.5355  0.4645  0.8345  0.1655  0.9160  0.0840
     4     3    11  0.1170  0.8830  0.5675  0.4325  0.7120  0.2880  0.3455  0.6545  0.3080  0.6920  0.3245  0.6755  0.1740  0.8260  0.5630  0.4370  0.8740  0.1260  0.9505  0.0495
     4     3    12  0.1070  0.8930  0.3955  0.6045  0.7055  0.2945  0.3260  0.6740  0.2200  0.7800  0.3450  0.6550  0.1580  0.8420  0.6390  0.3610  0.9065  0.0935  1.0000  0.0000
     4     3    13  0.1670  0.8330  0.2860  0.7140  0.6765  0.3235  0.2405  0.7595  0.1750  0.8250  0.3850  0.6150  0.1545  0.8455  0.6965  0.3035  0.9470  0.0530  1.0000  0.0000
     4     3    14  0.1560  0.8440  0.1415  0.8585  0.7695  0.2305  0.2510  0.7490  0.2110  0.7890  0.3255  0.6745  0.1375  0.8625  0.6640  0.3360  0.9635  0.0365  1.0000  0.0000
     4     3    15  0.0840  0.9160  0.1465  0.8535  0.7805  0.2195  0.1830  0.8170  0.1000  0.9000  0.3345  0.6655  0.0810  0.9190  0.6730  0.3270  1.0000  0.0000  1.0000  0.0000
     4     3    16  0.0375  0.9625  0.0585  0.9415  0.8485  0.1515  0.1435  0.8565  0.0680  0.9320  0.3250  0.6750  0.0480  0.9520  0.6365  0.3635  1.0000  0.0000  1.0000  0.0000
     4     3    17  0.0150  0.9850  0.0000  1.0000  0.8285  0.1715  0.0545  0.9455  0.0740  0.9260  0.2780  0.7220  0.0000  1.0000  0.7220  0.2780  1.0000  0.0000  1.0000  0.0000
     4     3    18  0.0000  1.0000  0.0000  1.0000  0.8725  0.1275  0.0950  0.9050  0.0550  0.9450  0.2340  0.7660  0.0000  1.0000  0.7235  0.2765  1.0000  0.0000  1.0000  0.0000
     4     3    19  0.0000  1.0000  0.0000  1.0000  0.8355  0.1645  0.0335  0.9665  0.0215  0.9785  0.1695  0.8305  0.0000  1.0000  0.7240  0.2760  1.0000  0.0000  1.0000  0.0000
     4     3    20  0.0000  1.0000  0.0000  1.0000  0.8865  0.1135  0.0380  0.9620  0.0180  0.9820  0.2920  0.7080  0.0000  1.0000  0.7220  0.2780  1.0000  0.0000  1.0000  0.0000
     4     3    21  0.0000  1.0000  0.0000  1.0000  0.8760  0.1240  0.0320  0.9680  0.0000  1.0000  0.2040  0.7960  0.0000  1.0000  0.7035  0.2965  1.0000  0.0000  1.0000  0.0000
     4     3    22  0.0000  1.0000  0.0000  1.0000  0.9005  0.0995  0.0500  0.9500  0.0000  1.0000  0.2175  0.7825  0.0000  1.0000  0.6825  0.3175  1.0000  0.0000  1.0000  0.0000
     4     3    23  0.0000  1.0000  0.0000  1.0000  0.9365  0.0635  0.1540  0.8460  0.0000  1.0000  0.2025  0.7975  0.0000  1.0000  0.6340  0.3660  1.0000  0.0000  1.0000  0.0000
     4     3    24  0.0000  1.0000  0.0000  1.0000  0.9645  0.0355  0.0980  0.9020  0.0000  1.0000  0.2110  0.7890  0.0000  1.0000  0.5820  0.4180  1.0000  0.0000  1.0000  0.0000
     4     3    25  0.0000  1.0000  0.0000  1.0000  0.9465  0.0535  0.1250  0.8750  0.0000  1.0000  0.1595  0.8405  0.0000  1.0000  0.5120  0.4880  1.0000  0.0000  1.0000  0.0000
     4     3    26  0.0000  1.0000  0.0000  1.0000  0.9705  0.0295  0.1650  0.8350  0.0000  1.0000  0.0990  0.9010  0.0000  1.0000  0.5370  0.4630  1.0000  0.0000  1.0000  0.0000
     4     3    27  0.0000  1.0000  0.0000  1.0000  1.0000  0.0000  0.2310  0.7690  0.0000  1.0000  0.0530  0.9470  0.0000  1.0000  0.5690  0.4310  1.0000  0.0000  1.0000  0.0000
     4     3    28  0.0000  1.0000  0.0000  1.0000  1.0000  0.0000  0.1440  0.8560  0.0000  1.0000  0.0625  0.9375  0.0000  1.0000  0.4550  0.5450  1.0000  0.0000  1.0000  0.0000
     4     3    29  0.0000  1.0000  0.0000  1.0000  1.0000  0.0000  0.2250  0.7750  0.0000  1.0000  0.0860  0.9140  0.0000  1.0000  0.4920  0.5080  1.0000  0.0000  1.0000  0.0000
     4     3    30  0.0000  1.0000  0.0000  1.0000  1.0000  0.0000  0.2365  0.7635  0.0000  1.0000  0.0905  0.9095  0.0000  1.0000  0.4580  0.5420  1.0000  0.0000  1.0000  0.0000
     4     3    31  0.0000  1.0000  0.0000  1.0000  1.0000  0.0000  0.2755  0.7245  0.0000  1.0000  0.0460  0.9540  0.0000  1.0000  0.3930  0.6070  1.0000  0.0000  1.0000  0.0000
     4     3    32  0.0000  1.0000  0.0000  1.0000  1.0000  0.0000  0.3625  0.6375  0.0000  1.0000  0.0475  0.9525  0.0000  1.0000  0.3070  0.6930  1.0000  0.0000  1.0000  0.0000
     4     3    33  0.0000  1.0000  0.0000  1.0000  1.0000  0.0000  0.4865  0.5135  0.0000  1.0000  0.0135  0.9865  0.0000  1.0000  0.2015  0.7985  1.0000  0.0000  1.0000  0.0000
     4     3    34  0.0000  1.0000  0.0000  1.0000  1.0000  0.0000  0.5375  0.4625  0.0000  1.0000  0.0175  0.9825  0.0000  1.0000  0.0830  0.9170  1.0000  0.0000  1.0000  0.0000
     4     3    35  0.0000  1.0000  0.0000  1.0000  1.0000  0.0000  0.6060  0.3940  0.0000  1.0000  0.0410  0.9590  0.0000  1.0000  0.0505  0.9495  1.0000  0.0000  1.0000  0.0000
     4     3    36  0.0000  1.0000  0.0000  1.0000  1.0000  0.0000  0.4715  0.5285  0.0000  1.0000  0.0485  0.9515  0.0000  1.0000  0.1070  0.8930  1.0000  0.0000  1.0000  0.0000
     4     3    37  0.0000  1.0000  0.0000  1.0000  1.0000  0.0000  0.4250  0.5750  0.0000  1.0000  0.0490  0.9510  0.0000  1.0000  0.0580  0.9420  1.0000  0.0000  1.0000  0.0000
     4     3    38  0.0000  1.0000  0.0000  1.0000  1.0000  0.0000  0.5010  0.4990  0.0000  1.0000  0.0305  0.9695  0.0000  1.0000  0.0760  0.9240  1.0000  0.0000  1.0000  0.0000
     4     3    39  0.0000  1.0000  0.0000  1.0000  1.0000  0.0000  0.4915  0.5085  0.0000  1.0000  0.0305  0.9695  0.0000  1.0000  0.0135  0.9865  1.0000  0.0000  1.0000  0.0000
     4     3    40  0.0000  1.0000  0.0000  1.0000  1.0000  0.0000  0.5315  0.4685  0.0000  1.0000  0.0215  0.9785  0.0000  1.0000  0.0000  1.0000  1.0000  0.0000  1.0000  0.0000
     4     4     0  0.5000  0.5000  0.5000  0.5000  0.5000  0.5000  0.5000  0.5000  0.5000  0.5000  0.5000  0.5000  0.5000  0.5000  0.5000  0.5000  0.5000  0.5000  0.5000  0.5000
     4     4     1  0.4930  0.5070  0.5590  0.4410  0.5395  0.4605  0.3725  0.6275  0.4635  0.5365  0.5275  0.4725  0.4725  0.5275  0.4390  0.5610  0.5435  0.4565  0.4780  0.5220
     4     4     2  0.5730  0.4270  0.3150  0.6850  0.4460  0.5540  0.4140  0.5860  0.5160  0.4840  0.5995  0.4005  0.3170  0.6830  0.2945  0.7055  0.5560  0.4440  0.5585  0.4415
     4     4     3  0.6205  0.3795  0.2980  0.7020  0.4425  0.5575  0.4495  0.5505  0.5095  0.4905  0.5415  0.4585  0.3745  0.6255  0.3295  0.6705  0.6145  0.3855  0.5075  0.4925
     4     4     4  0.6905  0.3095  0.3140  0.6860  0.4825  0.5175  0.5255  0.4745  0.4445  0.5555  0.7245  0.2755  0.4140  0.5860  0.3785  0.6215  0.6850  0.3150  0.5605  0.4395
     4     4     5  0.7995  0.2005  0.3000  0.7000  0.5030  0.4970  0.6775  0.3225  0.3725  0.6275  0.8220  0.1780  0.3865  0.6135  0.3710  0.6290  0.7600  0.2400  0.6245  0.3755
     4     4     6  0.8970  0.1030  0.2335  0.7665  0.5215  0.4785  0.8590  0.1410  0.3510  0.6490  0.9140  0.0860  0.2650  0.7350  0.3960  0.6040  0.7575  0.2425  0.5950  0.4050
     4     4     7  0.9120  0.0880  0.2185  0.7815  0.5580  0.4420  0.8765  0.1235  0.4055  0.5945  0.9365  0.0635  0.3090  0.6910  0.4140  0.5860  0.7020  0.2980  0.5570  0.4430
     4     4     8  0.9445  0.0555  0.1760  0.8240  0.6985  0.3015  0.9310  0.0690  0.4245  0.5755  1.0000  0.0000  0.2595  0.7405  0.4770  0.5230  0.7850  0.2150  0.5775  0.4225
     4     4     9  0.9835  0.0165  0.1955  0.8045  0.7585  0.2415  0.8930  0.1070  0.3615  0.6385  1.0000  0.0000  0.3030  0.6970  0.4665  0.5335  0.9005  0.0995  0.5825  0.4175
     4     4    10  0.9620  0.0380  0.2120  0.7880  0.8615  0.1385  0.8545  0.1455  0.3660  0.6340  1.0000  0.0000  0.3680  0.6320  0.3740  0.6260  0.9310  0.0690  0.6460  0.3540
     4     4    11  0.9795  0.0205  0.1480  0.8520  0.8615  0.1385  0.9235  0.0765  0.2315  0.7685  1.0000  0.0000  0.3590  0.6410  0.3740  0.6260  0.9580  0.0420  0.7065  0.2935
     4     4    12  0.9690  0.0310  0.1570  0.8430  0.8935  0.1065  0.9730  0.0270  0.2315  0.7685  1.0000  0.0000  0.3020  0.6980  0.3835  0.6165  0.9225  0.0775  0.8445  0.1555
     4     4    13  0.9490  0.0510  0.0375  0.9625  0.8980  0.1020  0.9755  0.0245  0.1690  0.8310  1.0000  0.0000  0.1440  0.8560  0.3815  0.6185  0.9155  0.0845  0.8500  0.1500
     4     4    14  0.9745  0.0255  0.0000  1.0000  0.9600  0.0400  0.9615  0.0385  0.0335  0.9665  1.0000  0.0000  0.0475  0.9525  0.4415  0.5585  0.9510  0.0490  0.8780  0.1220
     4     4    15  1.0000  0.0000  0.0000  1.0000  0.9555  0.0445  0.9850  0.0150  0.0535  0.9465  1.0000  0.0000  0.1010  0.8990  0.5170  0.4830  0.9690  0.0310  0.8895  0.1105
     4     4    16  1.0000  0.0000  0.0000  1.0000  0.9405  0.0595  1.0000  0.0000  0.0150  0.9850  1.0000  0.0000  0.0495  0.9505  0.4930  0.5070  0.9525  0.0475  0.9740  0.0260
     4     4    17  1.0000  0.0000  0.0000  1.0000  0.9870  0.0130  1.0000  0.0000  0.0000  1.0000  1.0000  0.0000  0.0235  0.9765  0.5570  0.4430  0.9715  0.0285  0.9815  0.0185
     4     4    18  1.0000  0.0000  0.0000  1.0000  1.0000  0.0000  1.0000  0.0000  0.0000  1.0000  1.0000  0.0000  0.0340  0.9660  0.6000  0.4000  0.9865  0.0135  0.9825  0.0175
     4     4    19  1.0000  0.0000  0.0000  1.0000  1.0000  0.0000  1.0000  0.0000  0.0000  1.0000  1.0000  0.0000  0.0120  0.9880  0.6605  0.3395  1.0000  0.0000  0.9810  0.0190
     4     4    20  1.0000  0.0000  0.0000  1.0000  1.0000  0.0000  1.0000  0.0000  0.0000  1.0000  1.0000  0.0000  0.0000  1.0000  0.5630  0.4370  1.0000  0.0000  0.9805  0.0195
     4     4    21  1.0000  0.0000  0.0000  1.0000  1.0000  0.0000  1.0000  0.0000  0.0000  1.0000  1.0000  0.0000  0.0000  1.0000  0.6090  0.3910  1.0000  0.0000  0.9505  0.0495
     4     4    22  1.0000  0.0000  0.0000  1.0000  1.0000  0.0000  1.0000  0.0000  0.0000  1.0000  1.0000  0.0000  0.0000  1.0000  0.5770  0.4230  1.0000  0.0000  0.9650  0.0350
     4     4    23  1.0000  0.0000  0.0000  1.0000  1.0000  0.0000  1.0000  0.0000  0.0000  1.0000  1.0000  0.0000  0.0000  1.0000  0.5295  0.4705  1.0000  0.0000  0.8920  0.1080
     4     4    24  1.0000  0.0000  0.0000  1.0000  1.0000  0.0000  1.0000  0.0000  0.0000  1.0000  1.0000  0.0000  0.0000  1.0000  0.4840  0.5160  1.0000  0.0000  0.8260  0.1740
     4     4    25  1.0000  0.0000  0.0000  1.0000  1.0000  0.0000  1.0000  0.0000  0.0000  1.0000  1.0000  0.0000  0.0000  1.0000  0.4315  0.5685  1.0000  0.0000  0.8670  0.1330
     4     4    26  1.0000  0.0000  0.0000  1.0000  1.0000  0.0000  1.0000  0.0000  0.0000  1.0000  1.0000  0.0000  0.0000  1.0000  0.4085  0.5915  1.0000  0.0000  0.9320  0.0680
     4     4    27  1.0000  0.0000  0.0000  1.0000  1.0000  0.0000  1.0000  0.0000  0.0000  1.0000  1.0000  0.0000  0.0000  1.0000  0.3335  0.6665  1.0000  0.0000  0.8905  0.1095
     4     4    28  1.0000  0.0000  0.0000  1.0000  1.0000  0.0000  1.0000  0.0000  0.0000  1.0000  1.0000  0.0000  0.0000  1.0000  0.2595  0.7405  1.0000  0.0000  0.8390  0.1610
     4     4    29  1.0000  0.0000  0.0000  1.0000  1.0000  0.0000  1.0000  0.0000  0.0000  1.0000  1.0000  0.0000  0.0000  1.0000  0.1335  0.8665  1.0000  0.0000  0.8740  0.1260
     4     4    30  1.0000  0.0000  0.0000  1.0000  1.0000  0.0000  1.0000  0.0000  0.0000  1.0000  1.0000  0.0000  0.0000  1.0000  0.1165  0.8835  1.0000  0.0000  0.8880  0.1120
     4     4    31  1.0000  0.0000  0.0000  1.0000  1.0000  0.0000  1.0000  0.0000  0.0000  1.0000  1.0000  0.0000  0.0000  1.0000  0.1500  0.8500  1.0000  0.0000  0.7550  0.2450
     4     4    32  1.0000  0.0000  0.0000  1.0000  1.0000  0.0000  1.0000  0.0000  0.0000  1.0000  1.0000  0.0000  0.0000  1.0000  0.0985  0.9015  1.0000  0.0000  0.7635  0.2365
     4     4    33  1.0000  0.0000  0.0000  1.0000  1.0000  0.0000  1.0000  0.0000  0.0000  1.0000  1.0000  0.0000  0.0000  1.0000  0.1235  0.8765  1.0000  0.0000  0.6365  0.3635
     4     4    34  1.0000  0.0000  0.0000  1.0000  1.0000  0.0000  1.0000  0.0000  0.0000  1.0000  1.0000  0.0000  0.0000  1.0000  0.0765  0.9235  1.0000  0.0000  0.5990  0.4010
     4     4    35  1.0000  0.0000  0.0000  1.0000  1.0000  0.0000  1.0000  0.0000  0.0000  1.0000  1.0000  0.0000  0.0000  1.0000  0.0625  0.9375  1.0000  0.0000  0.4705  0.5295
     4     4    36  1.0000  0.0000  0.0000  1.0000  1.0000  0.0000  1.0000  0.0000  0.0000  1.0000  1.0000  0.0000  0.0000  1.0000  0.0895  0.9105  1.0000  0.0000  0.4495  0.5505
     4     4    37  1.0000  0.0000  0.0000  1.0000  1.0000  0.0000  1.0000  0.0000  0.0000  1.0000  1.0000  0.0000  0.0000  1.0000  0.0990  0.9010  1.0000  0.0000  0.3800  0.6200
     4     4    38  1.0000  0.0000  0.0000  1.0000  1.0000  0.0000  1.0000  0.0000  0.0000  1.0000  1.0000  0.0000  0.0000  1.0000  0.0630  0.9370  1.0000  0.0000  0.3710  0.6290
     4     4    39  1.0000  0.0000  0.0000  1.0000  1.0000  0.0000  1.0000  0.0000  0.0000  1.0000  1.0000  0.0000  0.0000  1.0000  0.0740  0.9260  1.0000  0.0000  0.3470  0.6530
     4     4    40  1.0000  0.0000  0.0000  1.0000  1.0000  0.0000  1.0000  0.0000  0.0000  1.0000  1.0000  0.0000  0.0000  1.0000  0.0135  0.9865  1.0000  0.0000  0.3645  0.6355
     4     5     0  0.5000  0.5000  0.5000  0.5000  0.5000  0.5000  0.5000  0.5000  0.5000  0.5000  0.5000  0.5000  0.5000  0.5000  0.5000  0.5000  0.5000  0.5000  0.5000  0.5000
     4     5     1  0.3380  0.6620  0.4665  0.5335  0.4595  0.5405  0.4860  0.5140  0.4660  0.5340  0.4730  0.5270  0.4220  0.5780  0.4715  0.5285  0.5300  0.4700  0.4325  0.5675
     4     5     2  0.3290  0.6710  0.3845  0.6155  0.4565  0.5435  0.4620  0.5380  0.5215  0.4785  0.3755  0.6245  0.5340  0.4660  0.4765  0.5235  0.6115  0.3885  0.4240  0.5760
     4     5     3  0.1900  0.8100  0.2840  0.7160  0.4470  0.5530  0.4620  0.5380  0.4790  0.5210  0.4390  0.5610  0.5490  0.4510  0.4440  0.5560  0.7645  0.2355  0.3710  0.6290
     4     5     4  0.1335  0.8665  0.2210  0.7790  0.4265  0.5735  0.4615  0.5385  0.5045  0.4955  0.4910  0.5090  0.5690  0.4310  0.4390  0.5610  0.7580  0.2420  0.4060  0.5940
     4     5     5  0.1370  0.8630  0.2855  0.7145  0.4540  0.5460  0.4580  0.5420  0.7060  0.2940  0.5950  0.4050  0.5165  0.4835  0.4710  0.5290  0.7030  0.2970  0.2120  0.7880
     4     5     6  0.1480  0.8520  0.3045  0.6955  0.4030  0.5970  0.4545  0.5455  0.6280  0.3720  0.5630  0.4370  0.6120  0.3880  0.4565  0.5435  0.7380  0.2620  0.2965  0.7035
     4     5     7  0.1165  0.8835  0.2540  0.7460  0.3620  0.6380  0.3695  0.6305  0.6420  0.3580  0.4375  0.5625  0.5405  0.4595  0.4740  0.5260  0.6945  0.3055  0.2615  0.7385
     4     5     8  0.0970  0.9030  0.2250  0.7750  0.2995  0.7005  0.3290  0.6710  0.6590  0.3410  0.3790  0.6210  0.5800  0.4200  0.4650  0.5350  0.6480  0.3520  0.2980  0.7020
     4     5     9  0.1030  0.8970  0.2390  0.7610  0.2665  0.7335  0.2680  0.7320  0.5935  0.4065  0.3715  0.6285  0.5565  0.4435  0.4060  0.5940  0.6485  0.3515  0.2800  0.7200
     4     5    10  0.1030  0.8970  0.2225  0.7775  0.3255  0.6745  0.2485  0.7515  0.4880  0.5120  0.3415  0.6585  0.4635  0.5365  0.3700  0.6300  0.6425  0.3575  0.3250  0.6750
     4     5    11  0.0840  0.9160  0.1875  0.8125  0.2190  0.7810  0.2795  0.7205  0.5720  0.4280  0.3030  0.6970  0.4330  0.5670  0.3505  0.6495  0.6145  0.3855  0.2945  0.7055
     4     5    12  0.0325  0.9675  0.1640  0.8360  0.1880  0.8120  0.3645  0.6355  0.5160  0.4840  0.3720  0.6280  0.4035  0.5965  0.3305  0.6695  0.4775  0.5225  0.2465  0.7535
     4     5    13  0.0155  0.9845  0.1290  0.8710  0.1180  0.8820  0.4415  0.5585  0.5295  0.4705  0.4535  0.5465  0.3930  0.6070  0.3445  0.6555  0.4755  0.5245  0.2350  0.7650
     4     5    14  0.0000  1.0000  0.1300  0.8700  0.0290  0.9710  0.4240  0.5760  0.5845  0.4155  0.4880  0.5120  0.2710  0.7290  0.3830  0.6170  0.4665  0.5335  0.2080  0.7920
     4     5    15  0.0000  1.0000  0.0720  0.9280  0.0300  0.9700  0.4335  0.5665  0.5630  0.4370  0.3645  0.6355  0.1800  0.8200  0.4610  0.5390  0.5240  0.4760  0.1510  0.8490
     4     5    16  0.0000  1.0000  0.0145  0.9855  0.0480  0.9520  0.4555  0.5445  0.6620  0.3380  0.3815  0.6185  0.1055  0.8945  0.3550  0.6450  0.5920  0.4080  0.1075  0.8925
     4     5    17  0.0000  1.0000  0.0000  1.0000  0.0120  0.9880  0.6145  0.3855  0.7190  0.2810  0.2915  0.7085  0.0470  0.9530  0.4480  0.5520  0.6160  0.3840  0.0370  0.9630
     4     5    18  0.0000  1.0000  0.0000  1.0000  0.0000  1.0000  0.7510  0.2490  0.6710  0.3290  0.3300  0.6700  0.0605  0.9395  0.4390  0.5610  0.6530  0.3470  0.0170  0.9830
     4     5    19  0.0000  1.0000  0.0000  1.0000  0.0000  1.0000  0.7945  0.2055  0.7250  0.2750  0.3450  0.6550  0.0605  0.9395  0.4155  0.5845  0.7965  0.2035  0.0000  1.0000
     4     5    20  0.0000  1.0000  0.0000  1.0000  0.0000  1.0000  0.8520  0.1480  0.7290  0.2710  0.3415  0.6585  0.0280  0.9720  0.3875  0.6125  0.8310  0.1690  0.0000  1.0000
     4     5    21  0.0000  1.0000  0.0000  1.0000  0.0000  1.0000  0.7555  0.2445  0.7265  0.2735  0.2855  0.7145  0.0000  1.0000  0.4385  0.5615  0.7755  0.2245  0.0000  1.0000
     4     5    22  0.0000  1.0000  0.0000  1.0000  0.0000  1.0000  0.7170  0.2830  0.7180  0.2820  0.3055  0.6945  0.0000  1.0000  0.3870  0.6130  0.8180  0.1820  0.0000  1.0000
     4     5    23  0.0000  1.0000  0.0000  1.0000  0.0000  1.0000  0.6795  0.3205  0.7885  0.2115  0.2475  0.7525  0.0000  1.0000  0.2885  0.7115  0.8120  0.1880  0.0000  1.0000
     4     5    24  0.0000  1.0000  0.0000  1.0000  0.0000  1.0000  0.5785  0.4215  0.8415  0.1585  0.2410  0.7590  0.0000  1.0000  0.2325  0.7675  0.8025  0.1975  0.0000  1.0000
     4     5    25  0.0000  1.0000  0.0000  1.0000  0.0000  1.0000  0.5170  0.4830  0.9350  0.0650  0.2715  0.7285  0.0000  1.0000  0.1020  0.8980  0.8450  0.1550  0.0000  1.0000
     4     5    26  0.0000  1.0000  0.0000  1.0000  0.0000  1.0000  0.3895  0.6105  0.9455  0.0545  0.3965  0.6035  0.0000  1.0000  0.0480  0.9520  0.7365  0.2635  0.0000  1.0000
     4     5    27  0.0000  1.0000  0.0000  1.0000  0.0000  1.0000  0.3995  0.6005  0.9510  0.0490  0.4840  0.5160  0.0000  1.0000  0.0000  1.0000  0.7180  0.2820  0.0000  1.0000
     4     5    28  0.0000  1.0000  0.0000  1.0000  0.0000  1.0000  0.4375  0.5625  0.9045  0.0955  0.6045  0.3955  0.0000  1.0000  0.0000  1.0000  0.7150  0.2850  0.0000  1.0000
     4     5    29  0.0000  1.0000  0.0000  1.0000  0.0000  1.0000  0.4425  0.5575  0.9010  0.0990  0.5425  0.4575  0.0000  1.0000  0.0000  1.0000  0.7785  0.2215  0.0000  1.0000
     4     5    30  0.0000  1.0000  0.0000  1.0000  0.0000  1.0000  0.3760  0.6240  0.9855  0.0145  0.5030  0.4970  0.0000  1.0000  0.0000  1.0000  0.6550  0.3450  0.0000  1.0000
     4     5    31  0.0000  1.0000  0.0000  1.0000  0.0000  1.0000  0.4000  0.6000  0.9860  0.0140  0.5360  0.4640  0.0000  1.0000  0.0000  1.0000  0.5925  0.4075  0.0000  1.0000
     4     5    32  0.0000  1.0000  0.0000  1.0000  0.0000  1.0000  0.2600  0.7400  0.9840  0.0160  0.4475  0.5525  0.0000  1.0000  0.0000  1.0000  0.5530  0.4470  0.0000  1.0000
     4     5    33  0.0000  1.0000  0.0000  1.0000  0.0000  1.0000  0.1710  0.8290  1.0000  0.0000  0.5020  0.4980  0.0000  1.0000  0.0000  1.0000  0.5370  0.4630  0.0000  1.0000
     4     5    34  0.0000  1.0000  0.0000  1.0000  0.0000  1.0000  0.2195  0.7805  1.0000  0.0000  0.6420  0.3580  0.0000  1.0000  0.0000  1.0000  0.4935  0.5065  0.0000  1.0000
     4     5    35  0.0000  1.0000  0.0000  1.0000  0.0000  1.0000  0.1565  0.8435  1.0000  0.0000  0.7250  0.2750  0.0000  1.0000  0.0000  1.0000  0.3930  0.6070  0.0000  1.0000
     4     5    36  0.0000  1.0000  0.0000  1.0000  0.0000  1.0000  0.1160  0.8840  1.0000  0.0000  0.6535  0.3465  0.0000  1.0000  0.0000  1.0000  0.2390  0.7610  0.0000  1.0000
     4     5    37  0.0000  1.0000  0.0000  1.0000  0.0000  1.0000  0.0665  0.9335  1.0000  0.0000  0.6825  0.3175  0.0000  1.0000  0.0000  1.0000  0.2770  0.7230  0.0000  1.0000
     4     5    38  0.0000  1.0000  0.0000  1.0000  0.0000  1.0000  0.0335  0.9665  1.0000  0.0000  0.6850  0.3150  0.0000  1.0000  0.0000  1.0000  0.3410  0.6590  0.0000  1.0000
     4     5    39  0.0000  1.0000  0.0000  1.0000  0.0000  1.0000  0.0180  0.9820  1.0000  0.0000  0.8065  0.1935  0.0000  1.0000  0.0000  1.0000  0.3625  0.6375  0.0000  1.0000
     4     5    40  0.0000  1.0000  0.0000  1.0000  0.0000  1.0000  0.0000  1.0000  1.0000  0.0000  0.8675  0.1325  0.0000  1.0000  0.0000  1.0000  0.3085  0.6915  0.0000  1.0000
     4     6     0  0.5000  0.5000  0.5000  0.5000  0.5000  0.5000  0.5000  0.5000  0.5000  0.5000  0.5000  0.5000  0.5000  0.5000  0.5000  0.5000  0.5000  0.5000  0.5000  0.5000
     4     6     1  0.4515  0.5485  0.3630  0.6370  0.5535  0.4465  0.5395  0.4605  0.5265  0.4735  0.4525  0.5475  0.5690  0.4310  0.4550  0.5450  0.4225  0.5775  0.4890  0.5110
     4     6     2  0.4990  0.5010  0.3935  0.6065  0.5965  0.4035  0.4860  0.5140  0.6075  0.3925  0.4050  0.5950  0.6255  0.3745  0.4250  0.5750  0.5290  0.4710  0.4710  0.5290
     4     6     3  0.5245  0.4755  0.3485  0.6515  0.6305  0.3695  0.5255  0.4745  0.5960  0.4040  0.4040  0.5960  0.6305  0.3695  0.5120  0.4880  0.6215  0.3785  0.4255  0.5745
     4     6     4  0.5170  0.4830  0.3060  0.6940  0.6700  0.3300  0.4745  0.5255  0.4775  0.5225  0.4580  0.5420  0.6355  0.3645  0.5570  0.4430  0.6790  0.3210  0.5090  0.4910
     4     6     5  0.5305  0.4695  0.1760  0.8240  0.6110  0.3890  0.5820  0.4180  0.5320  0.4680  0.4650  0.5350  0.5735  0.4265  0.4715  0.5285  0.7270  0.2730  0.4760  0.5240
     4     6     6  0.5655  0.4345  0.1195  0.8805  0.6565  0.3435  0.5005  0.4995  0.4225  0.5775  0.5405  0.4595  0.6505  0.3495  0.5260  0.4740  0.6930  0.3070  0.4650  0.5350
     4     6     7  0.6780  0.3220  0.1990  0.8010  0.7430  0.2570  0.5025  0.4975  0.4520  0.5480  0.5855  0.4145  0.5575  0.4425  0.6680  0.3320  0.6715  0.3285  0.6285  0.3715
     4     6     8  0.6565  0.3435  0.0990  0.9010  0.7370  0.2630  0.5335  0.4665  0.5040  0.4960  0.5540  0.4460  0.6065  0.3935  0.7055  0.2945  0.6750  0.3250  0.6570  0.3430
     4     6     9  0.7605  0.2395  0.0920  0.9080  0.7565  0.2435  0.5325  0.4675  0.4950  0.5050  0.5440  0.4560  0.5570  0.4430  0.7180  0.2820  0.7890  0.2110  0.6410  0.3590
     4     6    10  0.8475  0.1525  0.0950  0.9050  0.7850  0.2150  0.6335  0.3665  0.5215  0.4785  0.6290  0.3710  0.5685  0.4315  0.6640  0.3360  0.8590  0.1410  0.4890  0.5110
     4     6    11  0.8615  0.1385  0.0710  0.9290  0.8340  0.1660  0.5865  0.4135  0.5005  0.4995  0.5870  0.4130  0.4060  0.5940  0.7165  0.2835  0.8680  0.1320  0.5035  0.4965
     4     6    12  0.9295  0.0705  0.0565  0.9435  0.9125  0.0875  0.5470  0.4530  0.4810  0.5190  0.6860  0.3140  0.3135  0.6865  0.7290  0.2710  0.8805  0.1195  0.4390  0.5610
     4     6    13  1.0000  0.0000  0.0360  0.9640  0.9450  0.0550  0.4410  0.5590  0.4445  0.5555  0.6920  0.3080  0.2240  0.7760  0.6985  0.3015  0.9275  0.0725  0.3990  0.6010
     4     6    14  1.0000  0.0000  0.0190  0.9810  0.9365  0.0635  0.2820  0.7180  0.4710  0.5290  0.7270  0.2730  0.1490  0.8510  0.6375  0.3625  1.0000  0.0000  0.3370  0.6630
     4     6    15  1.0000  0.0000  0.0180  0.9820  0.8825  0.1175  0.2490  0.7510  0.4705  0.5295  0.6945  0.3055  0.1065  0.8935  0.6680  0.3320  1.0000  0.0000  0.3070  0.6930
     4     6    16  1.0000  0.0000  0.0000  1.0000  0.9005  0.0995  0.1635  0.8365  0.5465  0.4535  0.7850  0.2150  0.0170  0.9830  0.7430  0.2570  1.0000  0.0000  0.2820  0.7180
     4     6    17  1.0000  0.0000  0.0000  1.0000  0.9050  0.0950  0.1675  0.8325  0.5145  0.4855  0.8540  0.1460  0.0150  0.9850  0.6930  0.3070  1.0000  0.0000  0.2460  0.7540
     4     6    18  1.0000  0.0000  0.0000  1.0000  0.8795  0.1205  0.0845  0.9155  0.4665  0.5335  0.9410  0.0590  0.0190  0.9810  0.7295  0.2705  1.0000  0.0000  0.4290  0.5710
     4     6    19  1.0000  0.0000  0.0000  1.0000  0.8715  0.1285  0.0410  0.9590  0.4185  0.5815  0.9605  0.0395  0.0160  0.9840  0.6680  0.3320  1.0000  0.0000  0.3770  0.6230
     4     6    20  1.0000  0.0000  0.0000  1.0000  0.8790  0.1210  0.0160  0.9840  0.4660  0.5340  0.9820  0.0180  0.0000  1.0000  0.6090  0.3910  1.0000  0.0000  0.4120  0.5880
     4     6    21  1.0000  0.0000  0.0000  1.0000  0.8710  0.1290  0.0165  0.9835  0.4305  0.5695  0.8990  0.1010  0.0000  1.0000  0.5785  0.4215  1.0000  0.0000  0.4820  0.5180
     4     6    22  1.0000  0.0000  0.0000  1.0000  0.7760  0.2240  0.0140  0.9860  0.5370  0.4630  0.7555  0.2445  0.0000  1.0000  0.5305  0.4695  1.0000  0.0000  0.4480  0.5520
     4     6    23  1.0000  0.0000  0.0000  1.0000  0.7880  0.2120  0.0000  1.0000  0.5830  0.4170  0.6720  0.3280  0.0000  1.0000  0.4815  0.5185  1.0000  0.0000  0.3805  0.6195
     4     6    24  1.0000  0.0000  0.0000  1.0000  0.7500  0.2500  0.0000  1.0000  0.6105  0.3895  0.5670  0.4330  0.0000  1.0000  0.3050  0.6950  1.0000  0.0000  0.4310  0.5690
     4     6    25  1.0000  0.0000  0.0000  1.0000  0.7300  0.2700  0.0000  1.0000  0.4985  0.5015  0.5030  0.4970  0.0000  1.0000  0.2150  0.7850  1.0000  0.0000  0.4420  0.5580
     4     6    26  1.0000  0.0000  0.0000  1.0000  0.7015  0.2985  0.0000  1.0000  0.4390  0.5610  0.4465  0.5535  0.0000  1.0000  0.2040  0.7960  1.0000  0.0000  0.3850  0.6150
     4     6    27  1.0000  0.0000  0.0000  1.0000  0.6580  0.3420  0.0000  1.0000  0.3965  0.6035  0.2880  0.7120  0.0000  1.0000  0.2410  0.7590  1.0000  0.0000  0.4425  0.5575
     4     6    28  1.0000  0.0000  0.0000  1.0000  0.6880  0.3120  0.0000  1.0000  0.2460  0.7540  0.3025  0.6975  0.0000  1.0000  0.2475  0.7525  1.0000  0.0000  0.3330  0.6670
     4     6    29  1.0000  0.0000  0.0000  1.0000  0.5200  0.4800  0.0000  1.0000  0.2050  0.7950  0.3120  0.6880  0.0000  1.0000  0.2345  0.7655  1.0000  0.0000  0.2915  0.7085
     4     6    30  1.0000  0.0000  0.0000  1.0000  0.4445  0.5555  0.0000  1.0000  0.1700  0.8300  0.2550  0.7450  0.0000  1.0000  0.1980  0.8020  1.0000  0.0000  0.2985  0.7015
     4     6    31  1.0000  0.0000  0.0000  1.0000  0.4560  0.5440  0.0000  1.0000  0.1625  0.8375  0.1740  0.8260  0.0000  1.0000  0.2135  0.7865  1.0000  0.0000  0.3335  0.6665
     4     6    32  1.0000  0.0000  0.0000  1.0000  0.4235  0.5765  0.0000  1.0000  0.1565  0.8435  0.2155  0.7845  0.0000  1.0000  0.2630  0.7370  1.0000  0.0000  0.2505  0.7495
     4     6    33  1.0000  0.0000  0.0000  1.0000  0.3765  0.6235  0.0000  1.0000  0.1570  0.8430  0.2025  0.7975  0.0000  1.0000  0.2185  0.7815  1.0000  0.0000  0.1335  0.8665
     4     6    34  1.0000  0.0000  0.0000  1.0000  0.3695  0.6305  0.0000  1.0000  0.1240  0.8760  0.3060  0.6940  0.0000  1.0000  0.1935  0.8065  1.0000  0.0000  0.1590  0.8410
     4     6    35  1.0000  0.0000  0.0000  1.0000  0.2545  0.7455  0.0000  1.0000  0.0715  0.9285  0.3220  0.6780  0.0000  1.0000  0.1525  0.8475  1.0000  0.0000  0.1270  0.8730
     4     6    36  1.0000  0.0000  0.0000  1.0000  0.2065  0.7935  0.0000  1.0000  0.0450  0.9550  0.3340  0.6660  0.0000  1.0000  0.1625  0.8375  1.0000  0.0000  0.0755  0.9245
     4     6    37  1.0000  0.0000  0.0000  1.0000  0.2255  0.7745  0.0000  1.0000  0.0000  1.0000  0.3005  0.6995  0.0000  1.0000  0.1065  0.8935  1.0000  0.0000  0.0840  0.9160
     4     6    38  1.0000  0.0000  0.0000  1.0000  0.1645  0.8355  0.0000  1.0000  0.0000  1.0000  0.2375  0.7625  0.0000  1.0000  0.1225  0.8775  1.0000  0.0000  0.1245  0.8755
     4     6    39  1.0000  0.0000  0.0000  1.0000  0.1470  0.8530  0.0000  1.0000  0.0000  1.0000  0.1610  0.8390  0.0000  1.0000  0.1645  0.8355  1.0000  0.0000  0.1185  0.8815
     4     6    40  1.0000  0.0000  0.0000  1.0000  0.0955  0.9045  0.0000  1.0000  0.0000  1.0000  0.2255  0.7745  0.0000  1.0000  0.2000  0.8000  1.0000  0.0000  0.0620  0.9380
     4     7     0  0.5000  0.5000  0.5000  0.5000  0.5000  0.5000  0.5000  0.5000  0.5000  0.5000  0.5000  0.5000  0.5000  0.5000  0.5000  0.5000  0.5000  0.5000  0.5000  0.5000
     4     7     1  0.4610  0.5390  0.3640  0.6360  0.4765  0.5235  0.5945  0.4055  0.3425  0.6575  0.4930  0.5070  0.4530  0.5470  0.6760  0.3240  0.5545  0.4455  0.5900  0.4100
     4     7     2  0.3715  0.6285  0.3395  0.6605  0.4885  0.5115  0.7405  0.2595  0.4185  0.5815  0.4630  0.5370  0.5095  0.4905  0.6905  0.3095  0.6100  0.3900  0.6375  0.3625
     4     7     3  0.3855  0.6145  0.3450  0.6550  0.6190  0.3810  0.7365  0.2635  0.4540  0.5460  0.4505  0.5495  0.4785  0.5215  0.6750  0.3250  0.5920  0.4080  0.6400  0.3600
     4     7     4  0.3605  0.6395  0.3900  0.6100  0.6905  0.3095  0.7805  0.2195  0.4215  0.5785  0.4995  0.5005  0.5815  0.4185  0.6755  0.3245  0.6625  0.3375  0.6420  0.3580
     4     7     5  0.4230  0.5770  0.2890  0.7110  0.7150  0.2850  0.8700  0.1300  0.4605  0.5395  0.4395  0.5605  0.5190  0.4810  0.5685  0.4315  0.6705  0.3295  0.6680  0.3320
     4     7     6  0.3880  0.6120  0.3420  0.6580  0.7895  0.2105  0.8795  0.1205  0.5820  0.4180  0.4190  0.5810  0.5000  0.5000  0.5250  0.4750  0.6420  0.3580  0.7410  0.2590
     4     7     7  0.4700  0.5300  0.2900  0.7100  0.8240  0.1760  0.8740  0.1260  0.5350  0.4650  0.4005  0.5995  0.4520  0.5480  0.4960  0.5040  0.6895  0.3105  0.8325  0.1675
     4     7     8  0.4560  0.5440  0.2625  0.7375  0.8000  0.2000  0.8580  0.1420  0.4925  0.5075  0.4265  0.5735  0.4110  0.5890  0.4340  0.5660  0.7595  0.2405  0.7830  0.2170
     4     7     9  0.4850  0.5150  0.2515  0.7485  0.8790  0.1210  0.8995  0.1005  0.4375  0.5625  0.6005  0.3995  0.2925  0.7075  0.3470  0.6530  0.7110  0.2890  0.7835  0.2165
     4     7    10  0.5410  0.4590  0.1650  0.8350  0.9215  0.0785  0.9260  0.0740  0.3290  0.6710  0.6130  0.3870  0.4870  0.5130  0.3475  0.6525  0.7225  0.2775  0.8665  0.1335
     4     7    11  0.5570  0.4430  0.1290  0.8710  0.9050  0.0950  0.9835  0.0165  0.2250  0.7750  0.7480  0.2520  0.4275  0.5725  0.3905  0.6095  0.8070  0.1930  0.9000  0.1000
     4     7    12  0.5580  0.4420  0.0820  0.9180  0.9185  0.0815  0.9835  0.0165  0.3035  0.6965  0.7605  0.2395  0.3515  0.6485  0.2880  0.7120  0.8355  0.1645  0.8890  0.1110
     4     7    13  0.5570  0.4430  0.0845  0.9155  0.9570  0.0430  1.0000  0.0000  0.1805  0.8195  0.6470  0.3530  0.2600  0.7400  0.3035  0.6965  0.8640  0.1360  0.9595  0.0405
     4     7    14  0.6505  0.3495  0.0305  0.9695  0.9405  0.0595  1.0000  0.0000  0.1285  0.8715  0.6050  0.3950  0.1830  0.8170  0.2455  0.7545  0.8385  0.1615  1.0000  0.0000
     4     7    15  0.6325  0.3675  0.0000  1.0000  0.9035  0.0965  1.0000  0.0000  0.0740  0.9260  0.5860  0.4140  0.1415  0.8585  0.2540  0.7460  0.8245  0.1755  1.0000  0.0000
     4     7    16  0.5515  0.4485  0.0000  1.0000  0.8765  0.1235  1.0000  0.0000  0.0000  1.0000  0.5945  0.4055  0.0765  0.9235  0.1565  0.8435  0.8325  0.1675  1.0000  0.0000
     4     7    17  0.7215  0.2785  0.0000  1.0000  0.9185  0.0815  1.0000  0.0000  0.0000  1.0000  0.4740  0.5260  0.0645  0.9355  0.2045  0.7955  0.7660  0.2340  1.0000  0.0000
     4     7    18  0.7310  0.2690  0.0000  1.0000  0.9510  0.0490  1.0000  0.0000  0.0000  1.0000  0.6170  0.3830  0.0370  0.9630  0.2290  0.7710  0.7000  0.3000  1.0000  0.0000
     4     7    19  0.6845  0.3155  0.0000  1.0000  0.9860  0.0140  1.0000  0.0000  0.0000  1.0000  0.7530  0.2470  0.0560  0.9440  0.1950  0.8050  0.7145  0.2855  1.0000  0.0000
     4     7    20  0.7495  0.2505  0.0000  1.0000  1.0000  0.0000  1.0000  0.0000  0.0000  1.0000  0.7285  0.2715  0.0000  1.0000  0.1560  0.8440  0.7335  0.2665  1.0000  0.0000
     4     7    21  0.7200  0.2800  0.0000  1.0000  1.0000  0.0000  1.0000  0.0000  0.0000  1.0000  0.7595  0.2405  0.0000  1.0000  0.1240  0.8760  0.7640  0.2360  1.0000  0.0000
     4     7    22  0.6250  0.3750  0.0000  1.0000  1.0000  0.0000  1.0000  0.0000  0.0000  1.0000  0.7795  0.2205  0.0000  1.0000  0.1325  0.8675  0.8510  0.1490  1.0000  0.0000
     4     7    23  0.6940  0.3060  0.0000  1.0000  1.0000  0.0000  1.0000  0.0000  0.0000  1.0000  0.7515  0.2485  0.0000  1.0000  0.1505  0.8495  0.8540  0.1460  1.0000  0.0000
     4     7    24  0.5465  0.4535  0.0000  1.0000  1.0000  0.0000  1.0000  0.0000  0.0000  1.0000  0.5605  0.4395  0.0000  1.0000  0.2150  0.7850  0.8375  0.1625  1.0000  0.0000
     4     7    25  0.5020  0.4980  0.0000  1.0000  1.0000  0.0000  1.0000  0.0000  0.0000  1.0000  0.6830  0.3170  0.0000  1.0000  0.0985  0.9015  0.8745  0.1255  1.0000  0.0000
     4     7    26  0.4110  0.5890  0.0000  1.0000  1.0000  0.0000  1.0000  0.0000  0.0000  1.0000  0.7270  0.2730  0.0000  1.0000  0.1055  0.8945  0.9215  0.0785  1.0000  0.0000
     4     7    27  0.4345  0.5655  0.0000  1.0000  1.0000  0.0000  1.0000  0.0000  0.0000  1.0000  0.7770  0.2230  0.0000  1.0000  0.0840  0.9160  0.9565  0.0435  1.0000  0.0000
     4     7    28  0.2840  0.7160  0.0000  1.0000  1.0000  0.0000  1.0000  0.0000  0.0000  1.0000  0.7640  0.2360  0.0000  1.0000  0.0420  0.9580  0.9510  0.0490  1.0000  0.0000
     4     7    29  0.1815  0.8185  0.0000  1.0000  1.0000  0.0000  1.0000  0.0000  0.0000  1.0000  0.7795  0.2205  0.0000  1.0000  0.0685  0.9315  0.9105  0.0895  1.0000  0.0000
     4     7    30  0.1640  0.8360  0.0000  1.0000  1.0000  0.0000  1.0000  0.0000  0.0000  1.0000  0.8460  0.1540  0.0000  1.0000  0.0590  0.9410  0.9100  0.0900  1.0000  0.0000
     4     7    31  0.2425  0.7575  0.0000  1.0000  1.0000  0.0000  1.0000  0.0000  0.0000  1.0000  0.7985  0.2015  0.0000  1.0000  0.0365  0.9635  0.9225  0.0775  1.0000  0.0000
     4     7    32  0.2585  0.7415  0.0000  1.0000  1.0000  0.0000  1.0000  0.0000  0.0000  1.0000  0.8815  0.1185  0.0000  1.0000  0.0330  0.9670  0.9420  0.0580  1.0000  0.0000
     4     7    33  0.3070  0.6930  0.0000  1.0000  1.0000  0.0000  1.0000  0.0000  0.0000  1.0000  0.9120  0.0880  0.0000  1.0000  0.0000  1.0000  0.9490  0.0510  1.0000  0.0000
     4     7    34  0.2655  0.7345  0.0000  1.0000  1.0000  0.0000  1.0000  0.0000  0.0000  1.0000  0.9085  0.0915  0.0000  1.0000  0.0000  1.0000  0.9580  0.0420  1.0000  0.0000
     4     7    35  0.2025  0.7975  0.0000  1.0000  1.0000  0.0000  1.0000  0.0000  0.0000  1.0000  0.9475  0.0525  0.0000  1.0000  0.0000  1.0000  0.9285  0.0715  1.0000  0.0000
     4     7    36  0.2915  0.7085  0.0000  1.0000  1.0000  0.0000  1.0000  0.0000  0.0000  1.0000  0.9465  0.0535  0.0000  1.0000  0.0000  1.0000  0.9700  0.0300  1.0000  0.0000
     4     7    37  0.2140  0.7860  0.0000  1.0000  1.0000  0.0000  1.0000  0.0000  0.0000  1.0000  0.9340  0.0660  0.0000  1.0000  0.0000  1.0000  0.9640  0.0360  1.0000  0.0000
     4     7    38  0.1220  0.8780  0.0000  1.0000  1.0000  0.0000  1.0000  0.0000  0.0000  1.0000  0.9675  0.0325  0.0000  1.0000  0.0000  1.0000  0.9580  0.0420  1.0000  0.0000
     4     7    39  0.2175  0.7825  0.0000  1.0000  1.0000  0.0000  1.0000  0.0000  0.0000  1.0000  0.9285  0.0715  0.0000  1.0000  0.0000  1.0000  0.9560  0.0440  1.0000  0.0000
     4     7    40  0.3070  0.6930  0.0000  1.0000  1.0000  0.0000  1.0000  0.0000  0.0000  1.0000  0.8885  0.1115  0.0000  1.0000  0.0000  1.0000  0.9200  0.0800  1.0000  0.0000
     4     8     0  0.5000  0.5000  0.5000  0.5000  0.5000  0.5000  0.5000  0.5000  0.5000  0.5000  0.5000  0.5000  0.5000  0.5000  0.5000  0.5000  0.5000  0.5000  0.5000  0.5000
     4     8     1  0.5665  0.4335  0.4830  0.5170  0.5005  0.4995  0.5065  0.4935  0.5340  0.4660  0.4080  0.5920  0.5050  0.4950  0.4570  0.5430  0.4925  0.5075  0.5045  0.4955
     4     8     2  0.5310  0.4690  0.5125  0.4875  0.5065  0.4935  0.5040  0.4960  0.5045  0.4955  0.4335  0.5665  0.5860  0.4140  0.4495  0.5505  0.6590  0.3410  0.5595  0.4405
     4     8     3  0.4700  0.5300  0.4555  0.5445  0.5920  0.4080  0.4495  0.5505  0.5190  0.4810  0.4100  0.5900  0.4890  0.5110  0.4685  0.5315  0.7395  0.2605  0.6505  0.3495
     4     8     4  0.3905  0.6095  0.3055  0.6945  0.5835  0.4165  0.5740  0.4260  0.5460  0.4540  0.3940  0.6060  0.4465  0.5535  0.4595  0.5405  0.7975  0.2025  0.7000  0.3000
     4     8     5  0.4655  0.5345  0.1705  0.8295  0.6080  0.3920  0.5790  0.4210  0.4765  0.5235  0.4015  0.5985  0.4305  0.5695  0.4930  0.5070  0.8410  0.1590  0.7700  0.2300
     4     8     6  0.4560  0.5440  0.1685  0.8315  0.6320  0.3680  0.6455  0.3545  0.5130  0.4870  0.4300  0.5700  0.3450  0.6550  0.5815  0.4185  0.9130  0.0870  0.9110  0.0890
     4     8     7  0.4515  0.5485  0.1410  0.8590  0.5620  0.4380  0.6920  0.3080  0.3640  0.6360  0.4605  0.5395  0.3425  0.6575  0.5835  0.4165  0.8870  0.1130  0.9330  0.0670
     4     8     8  0.3120  0.6880  0.1215  0.8785  0.6745  0.3255  0.7430  0.2570  0.3780  0.6220  0.3965  0.6035  0.3505  0.6495  0.6555  0.3445  0.8630  0.1370  0.9210  0.0790
     4     8     9  0.2460  0.7540  0.1565  0.8435  0.6945  0.3055  0.7560  0.2440  0.4205  0.5795  0.4180  0.5820  0.2815  0.7185  0.6485  0.3515  0.9090  0.0910  0.9585  0.0415
     4     8    10  0.2145  0.7855  0.1890  0.8110  0.7105  0.2895  0.7705  0.2295  0.3880  0.6120  0.3600  0.6400  0.2705  0.7295  0.5925  0.4075  0.9040  0.0960  0.9830  0.0170
     4     8    11  0.1165  0.8835  0.1420  0.8580  0.8580  0.1420  0.7770  0.2230  0.1650  0.8350  0.2515  0.7485  0.2785  0.7215  0.5355  0.4645  0.9190  0.0810  0.9655  0.0345
     4     8    12  0.0480  0.9520  0.1690  0.8310  0.9720  0.0280  0.7790  0.2210  0.1970  0.8030  0.2125  0.7875  0.1755  0.8245  0.6820  0.3180  0.9435  0.0565  1.0000  0.0000
     4     8    13  0.0280  0.9720  0.1495  0.8505  0.9490  0.0510  0.8675  0.1325  0.2560  0.7440  0.2505  0.7495  0.1965  0.8035  0.5970  0.4030  0.9820  0.0180  1.0000  0.0000
     4     8    14  0.0480  0.9520  0.2500  0.7500  0.9505  0.0495  0.8725  0.1275  0.2000  0.8000  0.3490  0.6510  0.3010  0.6990  0.4975  0.5025  0.9695  0.0305  1.0000  0.0000
     4     8    15  0.0340  0.9660  0.2785  0.7215  0.9545  0.0455  0.8990  0.1010  0.1595  0.8405  0.3520  0.6480  0.2480  0.7520  0.4810  0.5190  1.0000  0.0000  1.0000  0.0000
     4     8    16  0.0185  0.9815  0.1695  0.8305  0.9630  0.0370  0.8975  0.1025  0.1050  0.8950  0.4055  0.5945  0.2435  0.7565  0.5010  0.4990  1.0000  0.0000  1.0000  0.0000
     4     8    17  0.0000  1.0000  0.1320  0.8680  0.9850  0.0150  0.8605  0.1395  0.0825  0.9175  0.3885  0.6115  0.2190  0.7810  0.6130  0.3870  1.0000  0.0000  1.0000  0.0000
     4     8    18  0.0000  1.0000  0.1030  0.8970  0.9810  0.0190  0.8895  0.1105  0.0705  0.9295  0.3105  0.6895  0.1310  0.8690  0.7305  0.2695  1.0000  0.0000  1.0000  0.0000
     4     8    19  0.0000  1.0000  0.0530  0.9470  1.0000  0.0000  0.8890  0.1110  0.0420  0.9580  0.3175  0.6825  0.1915  0.8085  0.7425  0.2575  1.0000  0.0000  1.0000  0.0000
     4     8    20  0.0000  1.0000  0.0330  0.9670  1.0000  0.0000  0.9575  0.0425  0.1220  0.8780  0.3655  0.6345  0.1255  0.8745  0.8085  0.1915  1.0000  0.0000  1.0000  0.0000
     4     8    21  0.0000  1.0000  0.0000  1.0000  1.0000  0.0000  0.9255  0.0745  0.2060  0.7940  0.3710  0.6290  0.1540  0.8460  0.8435  0.1565  1.0000  0.0000  1.0000  0.0000
     4     8    22  0.0000  1.0000  0.0000  1.0000  1.0000  0.0000  0.9015  0.0985  0.2125  0.7875  0.3735  0.6265  0.2200  0.7800  0.8240  0.1760  1.0000  0.0000  1.0000  0.0000
     4     8    23  0.0000  1.0000  0.0000  1.0000  1.0000  0.0000  0.9320  0.0680  0.2700  0.7300  0.2270  0.7730  0.3985  0.6015  0.8365  0.1635  1.0000  0.0000  1.0000  0.0000
     4     8    24  0.0000  1.0000  0.0000  1.0000  1.0000  0.0000  0.8850  0.1150  0.2815  0.7185  0.1915  0.8085  0.4250  0.5750  0.8140  0.1860  1.0000  0.0000  1.0000  0.0000
     4     8    25  0.0000  1.0000  0.0000  1.0000  1.0000  0.0000  0.8995  0.1005  0.3020  0.6980  0.1580  0.8420  0.4430  0.5570  0.7520  0.2480  1.0000  0.0000  1.0000  0.0000
     4     8    26  0.0000  1.0000  0.0000  1.0000  1.0000  0.0000  0.8490  0.1510  0.3930  0.6070  0.1805  0.8195  0.3795  0.6205  0.7690  0.2310  1.0000  0.0000  1.0000  0.0000
     4     8    27  0.0000  1.0000  0.0000  1.0000  1.0000  0.0000  0.8120  0.1880  0.5460  0.4540  0.0670  0.9330  0.4020  0.5980  0.7005  0.2995  1.0000  0.0000  1.0000  0.0000
     4     8    28  0.0000  1.0000  0.0000  1.0000  1.0000  0.0000  0.8740  0.1260  0.6525  0.3475  0.0495  0.9505  0.4140  0.5860  0.7655  0.2345  1.0000  0.0000  1.0000  0.0000
     4     8    29  0.0000  1.0000  0.0000  1.0000  1.0000  0.0000  0.9505  0.0495  0.8055  0.1945  0.0395  0.9605  0.5045  0.4955  0.7995  0.2005  1.0000  0.0000  1.0000  0.0000
     4     8    30  0.0000  1.0000  0.0000  1.0000  1.0000  0.0000  0.9355  0.0645  0.9080  0.0920  0.0370  0.9630  0.5650  0.4350  0.7420  0.2580  1.0000  0.0000  1.0000  0.0000
     4     8    31  0.0000  1.0000  0.0000  1.0000  1.0000  0.0000  0.9325  0.0675  0.9675  0.0325  0.0155  0.9845  0.5740  0.4260  0.6535  0.3465  1.0000  0.0000  1.0000  0.0000
     4     8    32  0.0000  1.0000  0.0000  1.0000  1.0000  0.0000  0.8600  0.1400  0.9710  0.0290  0.0150  0.9850  0.5305  0.4695  0.7015  0.2985  1.0000  0.0000  1.0000  0.0000
     4     8    33  0.0000  1.0000  0.0000  1.0000  1.0000  0.0000  0.8355  0.1645  0.9835  0.0165  0.0000  1.0000  0.5380  0.4620  0.7335  0.2665  1.0000  0.0000  1.0000  0.0000
     4     8    34  0.0000  1.0000  0.0000  1.0000  1.0000  0.0000  0.8595  0.1405  1.0000  0.0000  0.0000  1.0000  0.6740  0.3260  0.7215  0.2785  1.0000  0.0000  1.0000  0.0000
     4     8    35  0.0000  1.0000  0.0000  1.0000  1.0000  0.0000  0.8300  0.1700  1.0000  0.0000  0.0000  1.0000  0.6120  0.3880  0.6695  0.3305  1.0000  0.0000  1.0000  0.0000
     4     8    36  0.0000  1.0000  0.0000  1.0000  1.0000  0.0000  0.8095  0.1905  1.0000  0.0000  0.0000  1.0000  0.6510  0.3490  0.7035  0.2965  1.0000  0.0000  1.0000  0.0000
     4     8    37  0.0000  1.0000  0.0000  1.0000  1.0000  0.0000  0.8270  0.1730  1.0000  0.0000  0.0000  1.0000  0.6350  0.3650  0.6290  0.3710  1.0000  0.0000  1.0000  0.0000
     4     8    38  0.0000  1.0000  0.0000  1.0000  1.0000  0.0000  0.7940  0.2060  1.0000  0.0000  0.0000  1.0000  0.5665  0.4335  0.5840  0.4160  1.0000  0.0000  1.0000  0.0000
     4     8    39  0.0000  1.0000  0.0000  1.0000  1.0000  0.0000  0.8305  0.1695  1.0000  0.0000  0.0000  1.0000  0.6185  0.3815  0.6155  0.3845  1.0000  0.0000  1.0000  0.0000
     4     8    40  0.0000  1.0000  0.0000  1.0000  1.0000  0.0000  0.7905  0.2095  1.0000  0.0000  0.0000  1.0000  0.6550  0.3450  0.5290  0.4710  1.0000  0.0000  1.0000  0.0000
     4     9     0  0.5000  0.5000  0.5000  0.5000  0.5000  0.5000  0.5000  0.5000  0.5000  0.5000  0.5000  0.5000  0.5000  0.5000  0.5000  0.5000  0.5000  0.5000  0.5000  0.5000
     4     9     1  0.4790  0.5210  0.4470  0.5530  0.5140  0.4860  0.4065  0.5935  0.3550  0.6450  0.4960  0.5040  0.5115  0.4885  0.4005  0.5995  0.5320  0.4680  0.5560  0.4440
     4     9     2  0.4680  0.5320  0.3440  0.6560  0.5610  0.4390  0.5430  0.4570  0.3000  0.7000  0.4310  0.5690  0.5130  0.4870  0.3830  0.6170  0.5560  0.4440  0.6455  0.3545
     4     9     3  0.4175  0.5825  0.2930  0.7070  0.5830  0.4170  0.6180  0.3820  0.2235  0.7765  0.4655  0.5345  0.4305  0.5695  0.4495  0.5505  0.6345  0.3655  0.7325  0.2675
     4     9     4  0.3525  0.6475  0.2905  0.7095  0.5115  0.4885  0.7860  0.2140  0.2135  0.7865  0.5480  0.4520  0.3410  0.6590  0.4805  0.5195  0.8215  0.1785  0.8140  0.1860
     4     9     5  0.2125  0.7875  0.2895  0.7105  0.5530  0.4470  0.8035  0.1965  0.2085  0.7915  0.6050  0.3950  0.4405  0.5595  0.4770  0.5230  0.8690  0.1310  0.8585  0.1415
     4     9     6  0.1890  0.8110  0.1240  0.8760  0.4215  0.5785  0.7840  0.2160  0.1205  0.8795  0.6340  0.3660  0.2780  0.7220  0.4065  0.5935  0.8755  0.1245  0.9845  0.0155
     4     9     7  0.1510  0.8490  0.0640  0.9360  0.3660  0.6340  0.8270  0.1730  0.1330  0.8670  0.5145  0.4855  0.2040  0.7960  0.3780  0.6220  0.8635  0.1365  0.9855  0.0145
     4     9     8  0.1065  0.8935  0.0500  0.9500  0.3310  0.6690  0.8285  0.1715  0.1480  0.8520  0.4465  0.5535  0.1375  0.8625  0.3335  0.6665  0.9470  0.0530  1.0000  0.0000
     4     9     9  0.0955  0.9045  0.0970  0.9030  0.4075  0.5925  0.8470  0.1530  0.1490  0.8510  0.4440  0.5560  0.0645  0.9355  0.4065  0.5935  0.9855  0.0145  1.0000  0.0000
     4     9    10  0.1570  0.8430  0.0165  0.9835  0.2905  0.7095  0.9365  0.0635  0.0680  0.9320  0.4805  0.5195  0.0000  1.0000  0.3960  0.6040  1.0000  0.0000  1.0000  0.0000
     4     9    11  0.0995  0.9005  0.0130  0.9870  0.2940  0.7060  0.9720  0.0280  0.0425  0.9575  0.5150  0.4850  0.0000  1.0000  0.4070  0.5930  1.0000  0.0000  1.0000  0.0000
     4     9    12  0.0365  0.9635  0.0185  0.9815  0.3610  0.6390  1.0000  0.0000  0.0000  1.0000  0.4340  0.5660  0.0000  1.0000  0.3290  0.6710  1.0000  0.0000  1.0000  0.0000
     4     9    13  0.0195  0.9805  0.0000  1.0000  0.4795  0.5205  1.0000  0.0000  0.0000  1.0000  0.4685  0.5315  0.0000  1.0000  0.2460  0.7540  1.0000  0.0000  1.0000  0.0000
     4     9    14  0.0000  1.0000  0.0000  1.0000  0.5870  0.4130  1.0000  0.0000  0.0000  1.0000  0.4920  0.5080  0.0000  1.0000  0.2585  0.7415  1.0000  0.0000  1.0000  0.0000
     4     9    15  0.0000  1.0000  0.0000  1.0000  0.5790  0.4210  1.0000  0.0000  0.0000  1.0000  0.5080  0.4920  0.0000  1.0000  0.2305  0.7695  1.0000  0.0000  1.0000  0.0000
     4     9    16  0.0000  1.0000  0.0000  1.0000  0.5875  0.4125  1.0000  0.0000  0.0000  1.0000  0.3900  0.6100  0.0000  1.0000  0.2105  0.7895  1.0000  0.0000  1.0000  0.0000
     4     9    17  0.0000  1.0000  0.0000  1.0000  0.7335  0.2665  1.0000  0.0000  0.0000  1.0000  0.3115  0.6885  0.0000  1.0000  0.3080  0.6920  1.0000  0.0000  1.0000  0.0000
     4     9    18  0.0000  1.0000  0.0000  1.0000  0.8620  0.1380  1.0000  0.0000  0.0000  1.0000  0.2755  0.7245  0.0000  1.0000  0.3155  0.6845  1.0000  0.0000  1.0000  0.0000
     4     9    19  0.0000  1.0000  0.0000  1.0000  0.8295  0.1705  1.0000  0.0000  0.0000  1.0000  0.2805  0.7195  0.0000  1.0000  0.4435  0.5565  1.0000  0.0000  1.0000  0.0000
     4     9    20  0.0000  1.0000  0.0000  1.0000  0.9025  0.0975  1.0000  0.0000  0.0000  1.0000  0.2610  0.7390  0.0000  1.0000  0.4060  0.5940  1.0000  0.0000  1.0000  0.0000
     4     9    21  0.0000  1.0000  0.0000  1.0000  0.8640  0.1360  1.0000  0.0000  0.0000  1.0000  0.1875  0.8125  0.0000  1.0000  0.4700  0.5300  1.0000  0.0000  1.0000  0.0000
     4     9    22  0.0000  1.0000  0.0000  1.0000  0.8695  0.1305  1.0000  0.0000  0.0000  1.0000  0.2720  0.7280  0.0000  1.0000  0.4725  0.5275  1.0000  0.0000  1.0000  0.0000
     4     9    23  0.0000  1.0000  0.0000  1.0000  0.8850  0.1150  1.0000  0.0000  0.0000  1.0000  0.3625  0.6375  0.0000  1.0000  0.5530  0.4470  1.0000  0.0000  1.0000  0.0000
     4     9    24  0.0000  1.0000  0.0000  1.0000  0.8180  0.1820  1.0000  0.0000  0.0000  1.0000  0.4535  0.5465  0.0000  1.0000  0.4955  0.5045  1.0000  0.0000  1.0000  0.0000
     4     9    25  0.0000  1.0000  0.0000  1.0000  0.7630  0.2370  1.0000  0.0000  0.0000  1.0000  0.4645  0.5355  0.0000  1.0000  0.4375  0.5625  1.0000  0.0000  1.0000  0.0000
     4     9    26  0.0000  1.0000  0.0000  1.0000  0.8400  0.1600  1.0000  0.0000  0.0000  1.0000  0.4345  0.5655  0.0000  1.0000  0.4175  0.5825  1.0000  0.0000  1.0000  0.0000
     4     9    27  0.0000  1.0000  0.0000  1.0000  0.8055  0.1945  1.0000  0.0000  0.0000  1.0000  0.5680  0.4320  0.0000  1.0000  0.4955  0.5045  1.0000  0.0000  1.0000  0.0000
     4     9    28  0.0000  1.0000  0.0000  1.0000  0.8085  0.1915  1.0000  0.0000  0.0000  1.0000  0.5440  0.4560  0.0000  1.0000  0.4435  0.5565  1.0000  0.0000  1.0000  0.0000
     4     9    29  0.0000  1.0000  0.0000  1.0000  0.8605  0.1395  1.0000  0.0000  0.0000  1.0000  0.5255  0.4745  0.0000  1.0000  0.4980  0.5020  1.0000  0.0000  1.0000  0.0000
     4     9    30  0.0000  1.0000  0.0000  1.0000  0.8805  0.1195  1.0000  0.0000  0.0000  1.0000  0.5190  0.4810  0.0000  1.0000  0.5855  0.4145  1.0000  0.0000  1.0000  0.0000
     4     9    31  0.0000  1.0000  0.0000  1.0000  0.9015  0.0985  1.0000  0.0000  0.0000  1.0000  0.6425  0.3575  0.0000  1.0000  0.6605  0.3395  1.0000  0.0000  1.0000  0.0000
     4     9    32  0.0000  1.0000  0.0000  1.0000  0.8700  0.1300  1.0000  0.0000  0.0000  1.0000  0.6210  0.3790  0.0000  1.0000  0.6955  0.3045  1.0000  0.0000  1.0000  0.0000
     4     9    33  0.0000  1.0000  0.0000  1.0000  0.7320  0.2680  1.0000  0.0000  0.0000  1.0000  0.5905  0.4095  0.0000  1.0000  0.7225  0.2775  1.0000  0.0000  1.0000  0.0000
     4     9    34  0.0000  1.0000  0.0000  1.0000  0.6035  0.3965  1.0000  0.0000  0.0000  1.0000  0.5705  0.4295  0.0000  1.0000  0.6780  0.3220  1.0000  0.0000  1.0000  0.0000
     4     9    35  0.0000  1.0000  0.0000  1.0000  0.6810  0.3190  1.0000  0.0000  0.0000  1.0000  0.6595  0.3405  0.0000  1.0000  0.6810  0.3190  1.0000  0.0000  1.0000  0.0000
     4     9    36  0.0000  1.0000  0.0000  1.0000  0.5980  0.4020  1.0000  0.0000  0.0000  1.0000  0.7805  0.2195  0.0000  1.0000  0.7680  0.2320  1.0000  0.0000  1.0000  0.0000
     4     9    37  0.0000  1.0000  0.0000  1.0000  0.4885  0.5115  1.0000  0.0000  0.0000  1.0000  0.7935  0.2065  0.0000  1.0000  0.8630  0.1370  1.0000  0.0000  1.0000  0.0000
     4     9    38  0.0000  1.0000  0.0000  1.0000  0.4380  0.5620  1.0000  0.0000  0.0000  1.0000  0.7395  0.2605  0.0000  1.0000  0.8190  0.1810  1.0000  0.0000  1.0000  0.0000
     4     9    39  0.0000  1.0000  0.0000  1.0000  0.4940  0.5060  1.0000  0.0000  0.0000  1.0000  0.8055  0.1945  0.0000  1.0000  0.7725  0.2275  1.0000  0.0000  1.0000  0.0000
     4     9    40  0.0000  1.0000  0.0000  1.0000  0.3190  0.6810  1.0000  0.0000  0.0000  1.0000  0.9150  0.0850  0.0000  1.0000  0.8720  0.1280  1.0000  0.0000  1.0000  0.0000
     4    10     0  0.5000  0.5000  0.5000  0.5000  0.5000  0.5000  0.5000  0.5000  0.5000  0.5000  0.5000  0.5000  0.5000  0.5000  0.5000  0.5000  0.5000  0.5000  0.5000  0.5000
     4    10     1  0.4610  0.5390  0.3950  0.6050  0.5150  0.4850  0.3895  0.6105  0.5005  0.4995  0.4820  0.5180  0.3970  0.6030  0.5070  0.4930  0.5235  0.4765  0.4335  0.5665
     4    10     2  0.2990  0.7010  0.3890  0.6110  0.5195  0.4805  0.4375  0.5625  0.5580  0.4420  0.3400  0.6600  0.3640  0.6360  0.4120  0.5880  0.5060  0.4940  0.4745  0.5255
     4    10     3  0.1715  0.8285  0.2605  0.7395  0.6320  0.3680  0.5330  0.4670  0.4860  0.5140  0.3090  0.6910  0.4325  0.5675  0.4530  0.5470  0.5820  0.4180  0.4900  0.5100
     4    10     4  0.1030  0.8970  0.2620  0.7380  0.6925  0.3075  0.5245  0.4755  0.3885  0.6115  0.3315  0.6685  0.4250  0.5750  0.4230  0.5770  0.5860  0.4140  0.5530  0.4470
     4    10     5  0.0745  0.9255  0.2530  0.7470  0.7385  0.2615  0.5420  0.4580  0.3105  0.6895  0.2840  0.7160  0.3935  0.6065  0.4235  0.5765  0.6920  0.3080  0.5505  0.4495
     4    10     6  0.0480  0.9520  0.1450  0.8550  0.7805  0.2195  0.5540  0.4460  0.3540  0.6460  0.2330  0.7670  0.3420  0.6580  0.3620  0.6380  0.7305  0.2695  0.6215  0.3785
     4    10     7  0.0190  0.9810  0.1880  0.8120  0.8490  0.1510  0.4905  0.5095  0.4315  0.5685  0.2995  0.7005  0.4495  0.5505  0.3055  0.6945  0.8145  0.1855  0.6265  0.3735
     4    10     8  0.0000  1.0000  0.0975  0.9025  0.8470  0.1530  0.5530  0.4470  0.4440  0.5560  0.2660  0.7340  0.4015  0.5985  0.3040  0.6960  0.7305  0.2695  0.7340  0.2660
     4    10     9  0.0000  1.0000  0.1050  0.8950  0.9680  0.0320  0.5240  0.4760  0.4225  0.5775  0.2525  0.7475  0.3300  0.6700  0.3470  0.6530  0.7910  0.2090  0.8525  0.1475
     4    10    10  0.0000  1.0000  0.0705  0.9295  0.9840  0.0160  0.6250  0.3750  0.3750  0.6250  0.3525  0.6475  0.3265  0.6735  0.3795  0.6205  0.7630  0.2370  0.9280  0.0720
     4    10    11  0.0000  1.0000  0.0660  0.9340  0.9680  0.0320  0.7125  0.2875  0.3040  0.6960  0.1990  0.8010  0.2600  0.7400  0.5265  0.4735  0.8720  0.1280  0.9365  0.0635
     4    10    12  0.0000  1.0000  0.0495  0.9505  0.9825  0.0175  0.6970  0.3030  0.2500  0.7500  0.1450  0.8550  0.1555  0.8445  0.5175  0.4825  0.8475  0.1525  0.9005  0.0995
     4    10    13  0.0000  1.0000  0.0525  0.9475  1.0000  0.0000  0.7645  0.2355  0.1610  0.8390  0.2275  0.7725  0.0280  0.9720  0.5560  0.4440  0.7955  0.2045  0.8455  0.1545
     4    10    14  0.0000  1.0000  0.0170  0.9830  1.0000  0.0000  0.8315  0.1685  0.0950  0.9050  0.2990  0.7010  0.0280  0.9720  0.5235  0.4765  0.7040  0.2960  0.9095  0.0905
     4    10    15  0.0000  1.0000  0.0000  1.0000  1.0000  0.0000  0.9105  0.0895  0.0410  0.9590  0.2700  0.7300  0.0125  0.9875  0.5260  0.4740  0.7600  0.2400  0.9460  0.0540
     4    10    16  0.0000  1.0000  0.0000  1.0000  1.0000  0.0000  0.8645  0.1355  0.0315  0.9685  0.2775  0.7225  0.0000  1.0000  0.5360  0.4640  0.7665  0.2335  0.9645  0.0355
     4    10    17  0.0000  1.0000  0.0000  1.0000  1.0000  0.0000  0.8800  0.1200  0.0125  0.9875  0.2845  0.7155  0.0000  1.0000  0.5100  0.4900  0.7575  0.2425  0.9640  0.0360
     4    10    18  0.0000  1.0000  0.0000  1.0000  1.0000  0.0000  0.9040  0.0960  0.0295  0.9705  0.2940  0.7060  0.0000  1.0000  0.4980  0.5020  0.8355  0.1645  1.0000  0.0000
     4    10    19  0.0000  1.0000  0.0000  1.0000  1.0000  0.0000  0.9140  0.0860  0.0000  1.0000  0.2880  0.7120  0.0000  1.0000  0.5835  0.4165  0.8630  0.1370  1.0000  0.0000
     4    10    20  0.0000  1.0000  0.0000  1.0000  1.0000  0.0000  0.8895  0.1105  0.0000  1.0000  0.3090  0.6910  0.0000  1.0000  0.5730  0.4270  0.8960  0.1040  1.0000  0.0000
     4    10    21  0.0000  1.0000  0.0000  1.0000  1.0000  0.0000  0.8440  0.1560  0.0000  1.0000  0.3235  0.6765  0.0000  1.0000  0.5140  0.4860  0.8555  0.1445  1.0000  0.0000
     4    10    22  0.0000  1.0000  0.0000  1.0000  1.0000  0.0000  0.7725  0.2275  0.0000  1.0000  0.3860  0.6140  0.0000  1.0000  0.5325  0.4675  0.8490  0.1510  1.0000  0.0000
     4    10    23  0.0000  1.0000  0.0000  1.0000  1.0000  0.0000  0.6940  0.3060  0.0000  1.0000  0.4300  0.5700  0.0000  1.0000  0.4920  0.5080  0.9325  0.0675  1.0000  0.0000
     4    10    24  0.0000  1.0000  0.0000  1.0000  1.0000  0.0000  0.6325  0.3675  0.0000  1.0000  0.4460  0.5540  0.0000  1.0000  0.5045  0.4955  0.8925  0.1075  1.0000  0.0000
     4    10    25  0.0000  1.0000  0.0000  1.0000  1.0000  0.0000  0.6390  0.3610  0.0000  1.0000  0.4995  0.5005  0.0000  1.0000  0.3485  0.6515  0.9060  0.0940  1.0000  0.0000
     4    10    26  0.0000  1.0000  0.0000  1.0000  1.0000  0.0000  0.6140  0.3860  0.0000  1.0000  0.5730  0.4270  0.0000  1.0000  0.3675  0.6325  0.8830  0.1170  1.0000  0.0000
     4    10    27  0.0000  1.0000  0.0000  1.0000  1.0000  0.0000  0.6170  0.3830  0.0000  1.0000  0.4925  0.5075  0.0000  1.0000  0.3530  0.6470  0.8230  0.1770  1.0000  0.0000
     4    10    28  0.0000  1.0000  0.0000  1.0000  1.0000  0.0000  0.5280  0.4720  0.0000  1.0000  0.5935  0.4065  0.0000  1.0000  0.3125  0.6875  0.7245  0.2755  1.0000  0.0000
     4    10    29  0.0000  1.0000  0.0000  1.0000  1.0000  0.0000  0.6210  0.3790  0.0000  1.0000  0.6240  0.3760  0.0000  1.0000  0.2860  0.7140  0.6250  0.3750  1.0000  0.0000
     4    10    30  0.0000  1.0000  0.0000  1.0000  1.0000  0.0000  0.5375  0.4625  0.0000  1.0000  0.8090  0.1910  0.0000  1.0000  0.1925  0.8075  0.5215  0.4785  1.0000  0.0000
     4    10    31  0.0000  1.0000  0.0000  1.0000  1.0000  0.0000  0.5330  0.4670  0.0000  1.0000  0.8620  0.1380  0.0000  1.0000  0.0880  0.9120  0.3495  0.6505  1.0000  0.0000
     4    10    32  0.0000  1.0000  0.0000  1.0000  1.0000  0.0000  0.4470  0.5530  0.0000  1.0000  0.9465  0.0535  0.0000  1.0000  0.0370  0.9630  0.3545  0.6455  1.0000  0.0000
     4    10    33  0.0000  1.0000  0.0000  1.0000  1.0000  0.0000  0.4525  0.5475  0.0000  1.0000  0.9810  0.0190  0.0000  1.0000  0.0465  0.9535  0.2495  0.7505  1.0000  0.0000
     4    10    34  0.0000  1.0000  0.0000  1.0000  1.0000  0.0000  0.4925  0.5075  0.0000  1.0000  0.9655  0.0345  0.0000  1.0000  0.0000  1.0000  0.3210  0.6790  1.0000  0.0000
     4    10    35  0.0000  1.0000  0.0000  1.0000  1.0000  0.0000  0.4665  0.5335  0.0000  1.0000  0.9680  0.0320  0.0000  1.0000  0.0000  1.0000  0.3200  0.6800  1.0000  0.0000
     4    10    36  0.0000  1.0000  0.0000  1.0000  1.0000  0.0000  0.5435  0.4565  0.0000  1.0000  0.9330  0.0670  0.0000  1.0000  0.0000  1.0000  0.2135  0.7865  1.0000  0.0000
     4    10    37  0.0000  1.0000  0.0000  1.0000  1.0000  0.0000  0.5170  0.4830  0.0000  1.0000  0.9845  0.0155  0.0000  1.0000  0.0000  1.0000  0.1240  0.8760  1.0000  0.0000
     4    10    38  0.0000  1.0000  0.0000  1.0000  1.0000  0.0000  0.5395  0.4605  0.0000  1.0000  1.0000  0.0000  0.0000  1.0000  0.0000  1.0000  0.1030  0.8970  1.0000  0.0000
     4    10    39  0.0000  1.0000  0.0000  1.0000  1.0000  0.0000  0.6305  0.3695  0.0000  1.0000  1.0000  0.0000  0.0000  1.0000  0.0000  1.0000  0.0885  0.9115  1.0000  0.0000
     4    10    40  0.0000  1.0000  0.0000  1.0000  1.0000  0.0000  0.6535  0.3465  0.0000  1.0000  1.0000  0.0000  0.0000  1.0000  0.0000  1.0000  0.1435  0.8565  1.0000  0.0000
