# Supplementary material for: Blib is a multi-module simulation platform for genetics studies and intelligent breeding
Source: Commun Biol. 2022 Nov 3;5:1167. doi: 10.1038/s42003-022-04151-9 (PMC9630530; doi:10.1038/s42003-022-04151-9)
Supplement: Supplementary file 4 — Supplementary Software 1 [file 42003_2022_4151_MOESM4_ESM.zip › Supplementary software/PRS with output files/Case study III/PRS_M0Allele2ADE/outPRS.tgv]

Method   Run Cycle   PopMean    PopVar    MeanAd    Hbroad    AddVar    DomVar    Hbroad   Hnarrow
     1     1     0    1.9277    0.3881    0.3800    0.2003    0.0495    0.2456    0.1600    0.0268
     1     1     1    2.0089    0.3491    0.3989    0.1839    0.0568    0.2903    0.1830    0.0299
     1     1     2    2.1840    0.4306    0.4399    0.2175    0.0657    0.3400    0.2076    0.0336
     1     1     3    2.4354    0.4241    0.4986    0.2150    0.1404    0.3623    0.2450    0.0684
     1     1     4    2.7146    0.3251    0.5638    0.1735    0.1884    0.2315    0.2133    0.0957
     1     1     5    2.8640    0.2782    0.5987    0.1523    0.1521    0.3146    0.2315    0.0754
     1     1     6    3.0578    0.2305    0.6440    0.1295    0.0985    0.1672    0.1464    0.0543
     1     1     7    3.0661    0.1955    0.6459    0.1121    0.0395    0.1826    0.1254    0.0223
     1     1     8    3.2055    0.1547    0.6785    0.0908    0.0131    0.1218    0.0801    0.0078
     1     1     9    3.2002    0.1464    0.6772    0.0864    0.0124    0.1575    0.0988    0.0072
     1     1    10    3.2110    0.1397    0.6797    0.0827    0.0193    0.1606    0.1041    0.0112
     1     1    11    3.1784    0.1601    0.6721    0.0937    0.0338    0.1697    0.1161    0.0193
     1     1    12    3.1564    0.1726    0.6670    0.1003    0.0420    0.1913    0.1309    0.0236
     1     1    13    3.2700    0.1558    0.6935    0.0914    0.0330    0.1406    0.1008    0.0191
     1     1    14    3.3537    0.1610    0.7131    0.0942    0.1283    0.1436    0.1493    0.0705
     1     1    15    3.5042    0.1556    0.7482    0.0913    0.1070    0.0787    0.1071    0.0617
     1     1    16    3.6306    0.1351    0.7778    0.0802    0.0797    0.0653    0.0856    0.0470
     1     1    17    3.7327    0.0834    0.8016    0.0511    0.0117    0.1051    0.0701    0.0070
     1     1    18    3.8312    0.0488    0.8246    0.0305    0.0027    0.0452    0.0300    0.0017
     1     1    19    3.8437    0.0332    0.8275    0.0210    0.0014    0.0556    0.0355    0.0008
     1     1    20    3.8602    0.0331    0.8314    0.0209    0.0014    0.0336    0.0221    0.0009
     1     1    21    3.8457    0.0391    0.8280    0.0246    0.0003    0.0494    0.0311    0.0002
     1     1    22    3.8277    0.0519    0.8238    0.0324    0.0191    0.0456    0.0401    0.0118
     1     1    23    3.7936    0.0594    0.8158    0.0369    0.0152    0.0544    0.0430    0.0094
     1     1    24    3.7117    0.0633    0.7967    0.0393    0.0299    0.0515    0.0499    0.0183
     1     1    25    3.6040    0.0465    0.7715    0.0291    0.0264    0.0099    0.0229    0.0167
     1     1    26    3.5497    0.0267    0.7589    0.0169    0.0210    0.0075    0.0181    0.0133
     1     1    27    3.4930   -0.0000    0.7456   -0.0000    0.0000    0.0001    0.0001    0.0000
     1     1    28    3.4930   -0.0000    0.7456   -0.0000    0.0000    0.0001    0.0001    0.0000
     1     1    29    3.4930   -0.0000    0.7456   -0.0000    0.0000    0.0001    0.0001    0.0000
     1     1    30    3.4930   -0.0000    0.7456   -0.0000    0.0000    0.0001    0.0001    0.0000
     1     1    31    3.4930   -0.0000    0.7456   -0.0000    0.0000    0.0001    0.0001    0.0000
     1     1    32    3.4930   -0.0000    0.7456   -0.0000    0.0000    0.0001    0.0001    0.0000
     1     1    33    3.4930   -0.0000    0.7456   -0.0000    0.0000    0.0001    0.0001    0.0000
     1     1    34    3.4930   -0.0000    0.7456   -0.0000    0.0000    0.0001    0.0001    0.0000
     1     1    35    3.4930   -0.0000    0.7456   -0.0000    0.0000    0.0001    0.0001    0.0000
     1     1    36    3.4930   -0.0000    0.7456   -0.0000    0.0000    0.0001    0.0001    0.0000
     1     1    37    3.4930   -0.0000    0.7456   -0.0000    0.0000    0.0001    0.0001    0.0000
     1     1    38    3.4930   -0.0000    0.7456   -0.0000    0.0000    0.0001    0.0001    0.0000
     1     1    39    3.4930   -0.0000    0.7456   -0.0000    0.0000    0.0001    0.0001    0.0000
     1     1    40    3.4930   -0.0000    0.7456   -0.0000    0.0000    0.0001    0.0001    0.0000
     1     2     0    1.9277    0.3881    0.3800    0.2003    0.0485    0.2864    0.1777    0.0257
     1     2     1    2.0654    0.3670    0.4121    0.1916    0.0399    0.2611    0.1627    0.0216
     1     2     2    2.1297    0.3819    0.4272    0.1978    0.0665    0.3377    0.2069    0.0341
     1     2     3    2.2490    0.4555    0.4550    0.2273    0.2257    0.2718    0.2431    0.1103
     1     2     4    2.5881    0.3954    0.5343    0.2034    0.0692    0.1923    0.1444    0.0382
     1     2     5    2.7811    0.3390    0.5793    0.1795    0.1384    0.2737    0.2101    0.0706
     1     2     6    2.8619    0.2993    0.5982    0.1619    0.0900    0.1760    0.1465    0.0496
     1     2     7    3.0116    0.3542    0.6332    0.1861    0.1378    0.2224    0.1887    0.0722
     1     2     8    3.2558    0.3315    0.6902    0.1763    0.1395    0.1940    0.1772    0.0741
     1     2     9    3.6055    0.3011    0.7719    0.1627    0.2436    0.1582    0.2060    0.1249
     1     2    10    3.8880    0.2259    0.8379    0.1273    0.2634    0.0663    0.1755    0.1402
     1     2    11    4.1185    0.1260    0.8917    0.0753    0.0914    0.0846    0.1021    0.0530
     1     2    12    4.1908    0.0678    0.9086    0.0419    0.0332    0.0302    0.0393    0.0206
     1     2    13    4.2651    0.0119    0.9260    0.0076    0.0133    0.0045    0.0114    0.0085
     1     2    14    4.2850    0.0059    0.9306    0.0038    0.0023    0.0028    0.0033    0.0015
     1     2    15    4.2878    0.0030    0.9313    0.0019    0.0018    0.0037    0.0035    0.0012
     1     2    16    4.2856    0.0023    0.9308    0.0015    0.0062    0.0012    0.0047    0.0040
     1     2    17    4.2930   -0.0000    0.9325   -0.0000    0.0000   -0.0003   -0.0002    0.0000
     1     2    18    4.2930   -0.0000    0.9325   -0.0000    0.0000   -0.0003   -0.0002    0.0000
     1     2    19    4.2930   -0.0000    0.9325   -0.0000    0.0000   -0.0003   -0.0002    0.0000
     1     2    20    4.2930   -0.0000    0.9325   -0.0000    0.0000   -0.0003   -0.0002    0.0000
     1     2    21    4.2930   -0.0000    0.9325   -0.0000    0.0000   -0.0003   -0.0002    0.0000
     1     2    22    4.2930   -0.0000    0.9325   -0.0000    0.0000   -0.0003   -0.0002    0.0000
     1     2    23    4.2930   -0.0000    0.9325   -0.0000    0.0000   -0.0003   -0.0002    0.0000
     1     2    24    4.2930   -0.0000    0.9325   -0.0000    0.0000   -0.0003   -0.0002    0.0000
     1     2    25    4.2930   -0.0000    0.9325   -0.0000    0.0000   -0.0003   -0.0002    0.0000
     1     2    26    4.2930   -0.0000    0.9325   -0.0000    0.0000   -0.0003   -0.0002    0.0000
     1     2    27    4.2930   -0.0000    0.9325   -0.0000    0.0000   -0.0003   -0.0002    0.0000
     1     2    28    4.2930   -0.0000    0.9325   -0.0000    0.0000   -0.0003   -0.0002    0.0000
     1     2    29    4.2930   -0.0000    0.9325   -0.0000    0.0000   -0.0003   -0.0002    0.0000
     1     2    30    4.2930   -0.0000    0.9325   -0.0000    0.0000   -0.0003   -0.0002    0.0000
     1     2    31    4.2930   -0.0000    0.9325   -0.0000    0.0000   -0.0003   -0.0002    0.0000
     1     2    32    4.2930   -0.0000    0.9325   -0.0000    0.0000   -0.0003   -0.0002    0.0000
     1     2    33    4.2930   -0.0000    0.9325   -0.0000    0.0000   -0.0003   -0.0002    0.0000
     1     2    34    4.2930   -0.0000    0.9325   -0.0000    0.0000   -0.0003   -0.0002    0.0000
     1     2    35    4.2930   -0.0000    0.9325   -0.0000    0.0000   -0.0003   -0.0002    0.0000
     1     2    36    4.2930   -0.0000    0.9325   -0.0000    0.0000   -0.0003   -0.0002    0.0000
     1     2    37    4.2930   -0.0000    0.9325   -0.0000    0.0000   -0.0003   -0.0002    0.0000
     1     2    38    4.2930   -0.0000    0.9325   -0.0000    0.0000   -0.0003   -0.0002    0.0000
     1     2    39    4.2930   -0.0000    0.9325   -0.0000    0.0000   -0.0003   -0.0002    0.0000
     1     2    40    4.2930   -0.0000    0.9325   -0.0000    0.0000   -0.0003   -0.0002    0.0000
     1     3     0    1.9277    0.3881    0.3800    0.2003    0.0583    0.2702    0.1750    0.0311
     1     3     1    2.0610    0.3773    0.4111    0.1959    0.0927    0.2077    0.1625    0.0501
     1     3     2    2.2302    0.4247    0.4506    0.2152    0.1270    0.3629    0.2403    0.0623
     1     3     3    2.5925    0.5155    0.5353    0.2497    0.1126    0.3462    0.2285    0.0561
     1     3     4    2.9630    0.5273    0.6218    0.2540    0.2892    0.3969    0.3070    0.1294
     1     3     5    3.1900    0.4121    0.6748    0.2102    0.2312    0.2163    0.2241    0.1158
     1     3     6    3.3601    0.3490    0.7146    0.1839    0.2272    0.1998    0.2161    0.1150
     1     3     7    3.5955    0.2679    0.7696    0.1474    0.1081    0.1936    0.1630    0.0584
     1     3     8    3.7626    0.2246    0.8086    0.1267    0.1480    0.2199    0.1919    0.0772
     1     3     9    3.8436    0.1789    0.8275    0.1035    0.0646    0.1050    0.0987    0.0376
     1     3    10    3.9652    0.1239    0.8559    0.0740    0.0240    0.1370    0.0941    0.0140
     1     3    11    3.9931    0.1277    0.8624    0.0762    0.0121    0.0967    0.0656    0.0073
     1     3    12    3.9812    0.1161    0.8597    0.0697    0.0222    0.0724    0.0576    0.0135
     1     3    13    4.0157    0.1189    0.8677    0.0713    0.0078    0.1382    0.0862    0.0046
     1     3    14    4.0200    0.1161    0.8687    0.0697    0.0078    0.1199    0.0762    0.0047
     1     3    15    4.0141    0.1109    0.8673    0.0668    0.0164    0.0960    0.0677    0.0099
     1     3    16    4.0289    0.1182    0.8708    0.0709    0.0032    0.1959    0.1139    0.0018
     1     3    17    4.0520    0.1210    0.8762    0.0724    0.0036    0.0926    0.0585    0.0022
     1     3    18    4.0401    0.1262    0.8734    0.0753    0.0091    0.1675    0.1023    0.0053
     1     3    19    4.0397    0.1290    0.8733    0.0769    0.0120    0.1195    0.0782    0.0071
     1     3    20    4.0263    0.1309    0.8702    0.0779    0.0100    0.1005    0.0666    0.0061
     1     3    21    3.9897    0.1350    0.8616    0.0802    0.0524    0.0678    0.0720    0.0314
     1     3    22    3.9743    0.1356    0.8581    0.0805    0.0281    0.0885    0.0700    0.0169
     1     3    23    3.9711    0.1355    0.8573    0.0804    0.0398    0.0717    0.0672    0.0240
     1     3    24    3.9035    0.1269    0.8415    0.0757    0.0639    0.0796    0.0848    0.0377
     1     3    25    3.7652    0.0784    0.8092    0.0482    0.0855    0.0369    0.0733    0.0512
     1     3    26    3.6657    0.0187    0.7860    0.0119    0.0319    0.0079    0.0250    0.0201
     1     3    27    3.6634    0.0171    0.7854    0.0109    0.0159    0.0049    0.0132    0.0101
     1     3    28    3.6400   -0.0000    0.7800   -0.0000    0.0000    0.0002    0.0001    0.0000
     1     3    29    3.6400   -0.0000    0.7800   -0.0000    0.0000    0.0002    0.0001    0.0000
     1     3    30    3.6400   -0.0000    0.7800   -0.0000    0.0000    0.0002    0.0001    0.0000
     1     3    31    3.6400   -0.0000    0.7800   -0.0000    0.0000    0.0002    0.0001    0.0000
     1     3    32    3.6400   -0.0000    0.7800   -0.0000    0.0000    0.0002    0.0001    0.0000
     1     3    33    3.6400   -0.0000    0.7800   -0.0000    0.0000    0.0002    0.0001    0.0000
     1     3    34    3.6400   -0.0000    0.7800   -0.0000    0.0000    0.0002    0.0001    0.0000
     1     3    35    3.6400   -0.0000    0.7800   -0.0000    0.0000    0.0002    0.0001    0.0000
     1     3    36    3.6400   -0.0000    0.7800   -0.0000    0.0000    0.0002    0.0001    0.0000
     1     3    37    3.6400   -0.0000    0.7800   -0.0000    0.0000    0.0002    0.0001    0.0000
     1     3    38    3.6400   -0.0000    0.7800   -0.0000    0.0000    0.0002    0.0001    0.0000
     1     3    39    3.6400   -0.0000    0.7800   -0.0000    0.0000    0.0002    0.0001    0.0000
     1     3    40    3.6400   -0.0000    0.7800   -0.0000    0.0000    0.0002    0.0001    0.0000
     1     4     0    1.9277    0.3881    0.3800    0.2003    0.0641    0.2846    0.1838    0.0338
     1     4     1    2.1752    0.4362    0.4378    0.2197    0.0603    0.4922    0.2629    0.0287
     1     4     2    2.2785    0.3730    0.4619    0.1941    0.0612    0.2992    0.1888    0.0321
     1     4     3    2.3575    0.4491    0.4804    0.2248    0.1058    0.2855    0.2017    0.0545
     1     4     4    2.7289    0.5154    0.5671    0.2497    0.2041    0.3648    0.2686    0.0964
     1     4     5    3.6043    0.4268    0.7716    0.2160    0.2808    0.2301    0.2480    0.1363
     1     4     6    3.9731    0.2261    0.8578    0.1274    0.1570    0.0905    0.1378    0.0874
     1     4     7    4.1627    0.1647    0.9021    0.0961    0.0835    0.0392    0.0734    0.0500
     1     4     8    4.3771    0.0330    0.9521    0.0208    0.0183    0.0181    0.0230    0.0116
     1     4     9    4.3947    0.0310    0.9562    0.0196    0.0233    0.0148    0.0240    0.0147
     1     4    10    4.4139    0.0268    0.9607    0.0170    0.0204    0.0175    0.0239    0.0129
     1     4    11    4.4184    0.0260    0.9618    0.0165    0.0161    0.0183    0.0217    0.0102
     1     4    12    4.4415    0.0205    0.9672    0.0130    0.0116    0.0170    0.0181    0.0073
     1     4    13    4.4514    0.0176    0.9695    0.0112    0.0120    0.0151    0.0172    0.0076
     1     4    14    4.4471    0.0191    0.9685    0.0122    0.0045    0.0138    0.0117    0.0029
     1     4    15    4.4700    0.0115    0.9738    0.0074    0.0037    0.0103    0.0090    0.0024
     1     4    16    4.4691    0.0112    0.9736    0.0072    0.0042    0.0147    0.0121    0.0027
     1     4    17    4.4704    0.0099    0.9739    0.0064    0.0046    0.0152    0.0126    0.0030
     1     4    18    4.4818    0.0039    0.9766    0.0025    0.0005    0.0077    0.0053    0.0003
     1     4    19    4.4841    0.0023    0.9771    0.0015    0.0001    0.0027    0.0018    0.0000
     1     4    20    4.4820    0.0048    0.9766    0.0031    0.0007    0.0080    0.0056    0.0004
     1     4    21    4.4796    0.0066    0.9761    0.0042    0.0006    0.0075    0.0052    0.0004
     1     4    22    4.4786    0.0075    0.9759    0.0048    0.0014    0.0091    0.0067    0.0009
     1     4    23    4.4660    0.0115    0.9729    0.0073    0.0080    0.0158    0.0151    0.0051
     1     4    24    4.4714    0.0096    0.9742    0.0062    0.0021    0.0164    0.0118    0.0014
     1     4    25    4.4496    0.0181    0.9691    0.0115    0.0205    0.0219    0.0266    0.0129
     1     4    26    4.4191    0.0261    0.9620    0.0166    0.0209    0.0214    0.0266    0.0131
     1     4    27    4.3222    0.0363    0.9393    0.0229    0.0294    0.0163    0.0287    0.0185
     1     4    28    4.2749    0.0338    0.9283    0.0214    0.0268    0.0080    0.0220    0.0169
     1     4    29    4.1874    0.0166    0.9078    0.0106    0.0123    0.0025    0.0095    0.0079
     1     4    30    4.1980    0.0195    0.9103    0.0124    0.0171    0.0053    0.0143    0.0109
     1     4    31    4.1743    0.0127    0.9048    0.0082    0.0139    0.0034    0.0110    0.0089
     1     4    32    4.1631    0.0091    0.9022    0.0058    0.0000    0.0000    0.0000    0.0000
     1     4    33    4.1508    0.0048    0.8993    0.0031    0.0092    0.0018    0.0070    0.0059
     1     4    34    4.1380    0.0000    0.8963    0.0000    0.0000    0.0000    0.0000    0.0000
     1     4    35    4.1380    0.0000    0.8963    0.0000    0.0000    0.0000    0.0000    0.0000
     1     4    36    4.1380    0.0000    0.8963    0.0000    0.0000    0.0000    0.0000    0.0000
     1     4    37    4.1380    0.0000    0.8963    0.0000    0.0000    0.0000    0.0000    0.0000
     1     4    38    4.1380    0.0000    0.8963    0.0000    0.0000    0.0000    0.0000    0.0000
     1     4    39    4.1380    0.0000    0.8963    0.0000    0.0000    0.0000    0.0000    0.0000
     1     4    40    4.1380    0.0000    0.8963    0.0000    0.0000    0.0000    0.0000    0.0000
     1     5     0    1.9277    0.3881    0.3800    0.2003    0.0399    0.3134    0.1857    0.0210
     1     5     1    2.0918    0.3559    0.4183    0.1868    0.0709    0.2769    0.1834    0.0374
     1     5     2    2.3269    0.4700    0.4732    0.2328    0.1492    0.3503    0.2439    0.0728
     1     5     3    2.4939    0.4908    0.5122    0.2406    0.1104    0.3337    0.2228    0.0554
     1     5     4    2.8534    0.5458    0.5962    0.2606    0.2221    0.2728    0.2421    0.1087
     1     5     5    3.1957    0.3586    0.6762    0.1880    0.2505    0.2661    0.2501    0.1213
     1     5     6    3.5166    0.2970    0.7511    0.1609    0.1678    0.2938    0.2296    0.0835
     1     5     7    3.7220    0.2141    0.7991    0.1215    0.0788    0.2078    0.1562    0.0429
     1     5     8    3.8222    0.1567    0.8225    0.0919    0.0607    0.1081    0.0983    0.0353
     1     5     9    3.9833    0.1232    0.8601    0.0737    0.0203    0.1172    0.0815    0.0120
     1     5    10    4.0187    0.1211    0.8684    0.0725    0.0080    0.1250    0.0791    0.0048
     1     5    11    4.0380    0.1107    0.8729    0.0667    0.0047    0.1330    0.0816    0.0028
     1     5    12    4.0355    0.1105    0.8724    0.0666    0.0011    0.1900    0.1098    0.0006
     1     5    13    4.0379    0.1087    0.8729    0.0656    0.0074    0.1219    0.0770    0.0044
     1     5    14    4.0393    0.1232    0.8732    0.0737    0.0012    0.1201    0.0726    0.0007
     1     5    15    4.0361    0.1223    0.8725    0.0732    0.0017    0.2458    0.1378    0.0009
     1     5    16    4.0468    0.1239    0.8750    0.0741    0.0027    0.1921    0.1117    0.0015
     1     5    17    4.0467    0.1216    0.8750    0.0728    0.0080    0.1214    0.0771    0.0048
     1     5    18    4.0459    0.1241    0.8748    0.0742    0.0056    0.1498    0.0912    0.0033
     1     5    19    4.0168    0.1280    0.8680    0.0763    0.0045    0.1661    0.0992    0.0026
     1     5    20    4.0242    0.1233    0.8697    0.0737    0.0022    0.1983    0.1146    0.0013
     1     5    21    4.0269    0.1250    0.8703    0.0747    0.0163    0.1351    0.0891    0.0096
     1     5    22    3.9968    0.1168    0.8633    0.0701    0.0398    0.0783    0.0709    0.0239
     1     5    23    3.8733    0.0819    0.8345    0.0502    0.0616    0.0546    0.0698    0.0370
     1     5    24    3.7869    0.0420    0.8143    0.0264    0.0424    0.0197    0.0386    0.0263
     1     5    25    3.7397    0.0142    0.8032    0.0091    0.0235    0.0068    0.0192    0.0149
     1     5    26    3.7180    0.0000    0.7982    0.0000   -0.0000   -0.0000   -0.0000   -0.0000
     1     5    27    3.7180    0.0000    0.7982    0.0000   -0.0000   -0.0000   -0.0000   -0.0000
     1     5    28    3.7180    0.0000    0.7982    0.0000   -0.0000   -0.0000   -0.0000   -0.0000
     1     5    29    3.7180    0.0000    0.7982    0.0000   -0.0000   -0.0000   -0.0000   -0.0000
     1     5    30    3.7180    0.0000    0.7982    0.0000   -0.0000   -0.0000   -0.0000   -0.0000
     1     5    31    3.7180    0.0000    0.7982    0.0000   -0.0000   -0.0000   -0.0000   -0.0000
     1     5    32    3.7180    0.0000    0.7982    0.0000   -0.0000   -0.0000   -0.0000   -0.0000
     1     5    33    3.7180    0.0000    0.7982    0.0000   -0.0000   -0.0000   -0.0000   -0.0000
     1     5    34    3.7180    0.0000    0.7982    0.0000   -0.0000   -0.0000   -0.0000   -0.0000
     1     5    35    3.7180    0.0000    0.7982    0.0000   -0.0000   -0.0000   -0.0000   -0.0000
     1     5    36    3.7180    0.0000    0.7982    0.0000   -0.0000   -0.0000   -0.0000   -0.0000
     1     5    37    3.7180    0.0000    0.7982    0.0000   -0.0000   -0.0000   -0.0000   -0.0000
     1     5    38    3.7180    0.0000    0.7982    0.0000   -0.0000   -0.0000   -0.0000   -0.0000
     1     5    39    3.7180    0.0000    0.7982    0.0000   -0.0000   -0.0000   -0.0000   -0.0000
     1     5    40    3.7180    0.0000    0.7982    0.0000   -0.0000   -0.0000   -0.0000   -0.0000
     1     6     0    1.9277    0.3881    0.3800    0.2003    0.0762    0.3033    0.1968    0.0395
     1     6     1    2.0347    0.3635    0.4050    0.1901    0.0563    0.2544    0.1671    0.0303
     1     6     2    2.1772    0.3647    0.4383    0.1906    0.0651    0.3767    0.2219    0.0327
     1     6     3    2.1992    0.3897    0.4434    0.2010    0.1052    0.2572    0.1896    0.0550
     1     6     4    2.3081    0.3768    0.4688    0.1957    0.0989    0.3268    0.2156    0.0501
     1     6     5    2.4286    0.3635    0.4970    0.1901    0.0810    0.3091    0.2011    0.0418
     1     6     6    2.6725    0.3695    0.5540    0.1926    0.1528    0.3260    0.2361    0.0753
     1     6     7    2.8206    0.4331    0.5886    0.2185    0.1741    0.2865    0.2292    0.0866
     1     6     8    2.9046    0.4805    0.6082    0.2368    0.2213    0.3223    0.2598    0.1057
     1     6     9    3.4512    0.3032    0.7359    0.1637    0.2284    0.1293    0.1876    0.1198
     1     6    10    3.7990    0.1269    0.8171    0.0757    0.0903    0.0593    0.0881    0.0532
     1     6    11    3.8144    0.0915    0.8207    0.0558    0.0864    0.0452    0.0783    0.0514
     1     6    12    3.9584    0.0577    0.8543    0.0359    0.0376    0.0246    0.0386    0.0234
     1     6    13    4.0030    0.0414    0.8648    0.0260    0.0249    0.0303    0.0344    0.0155
     1     6    14    4.0146    0.0337    0.8675    0.0213    0.0129    0.0210    0.0214    0.0081
     1     6    15    4.0196    0.0256    0.8686    0.0163    0.0077    0.0176    0.0161    0.0049
     1     6    16    4.0286    0.0242    0.8707    0.0154    0.0100    0.0186    0.0181    0.0063
     1     6    17    4.0387    0.0247    0.8731    0.0157    0.0052    0.0119    0.0110    0.0033
     1     6    18    4.0607    0.0272    0.8782    0.0172    0.0185    0.0121    0.0194    0.0117
     1     6    19    4.1041    0.0338    0.8884    0.0214    0.0151    0.0101    0.0160    0.0096
     1     6    20    4.1736    0.0325    0.9046    0.0206    0.0125    0.0127    0.0160    0.0079
     1     6    21    4.1485    0.0365    0.8987    0.0230    0.0254    0.0130    0.0242    0.0160
     1     6    22    4.1012    0.0350    0.8877    0.0221    0.0327    0.0128    0.0285    0.0205
     1     6    23    4.0604    0.0301    0.8782    0.0191    0.0287    0.0086    0.0235    0.0181
     1     6    24    3.9746    0.0086    0.8581    0.0055    0.0126    0.0026    0.0097    0.0080
     1     6    25    3.9742    0.0085    0.8580    0.0054    0.0079    0.0019    0.0063    0.0051
     1     6    26    3.9607    0.0037    0.8549    0.0024    0.0038    0.0010    0.0031    0.0025
     1     6    27    3.9669    0.0059    0.8563    0.0038    0.0047    0.0008    0.0035    0.0030
     1     6    28    3.9622    0.0043    0.8552    0.0027    0.0089    0.0022    0.0072    0.0057
     1     6    29    3.9510    0.0000    0.8526    0.0000    0.0000   -0.0001   -0.0001    0.0000
     1     6    30    3.9510    0.0000    0.8526    0.0000    0.0000   -0.0001   -0.0001    0.0000
     1     6    31    3.9510    0.0000    0.8526    0.0000    0.0000   -0.0001   -0.0001    0.0000
     1     6    32    3.9510    0.0000    0.8526    0.0000    0.0000   -0.0001   -0.0001    0.0000
     1     6    33    3.9510    0.0000    0.8526    0.0000    0.0000   -0.0001   -0.0001    0.0000
     1     6    34    3.9510    0.0000    0.8526    0.0000    0.0000   -0.0001   -0.0001    0.0000
     1     6    35    3.9510    0.0000    0.8526    0.0000    0.0000   -0.0001   -0.0001    0.0000
     1     6    36    3.9510    0.0000    0.8526    0.0000    0.0000   -0.0001   -0.0001    0.0000
     1     6    37    3.9510    0.0000    0.8526    0.0000    0.0000   -0.0001   -0.0001    0.0000
     1     6    38    3.9510    0.0000    0.8526    0.0000    0.0000   -0.0001   -0.0001    0.0000
     1     6    39    3.9510    0.0000    0.8526    0.0000    0.0000   -0.0001   -0.0001    0.0000
     1     6    40    3.9510    0.0000    0.8526    0.0000    0.0000   -0.0001   -0.0001    0.0000
     1     7     0    1.9277    0.3881    0.3800    0.2003    0.0359    0.3467    0.1981    0.0186
     1     7     1    2.0772    0.3528    0.4149    0.1855    0.0558    0.2621    0.1703    0.0299
     1     7     2    2.3110    0.3741    0.4695    0.1945    0.0846    0.2016    0.1559    0.0461
     1     7     3    2.4637    0.3852    0.5052    0.1991    0.1073    0.2816    0.2007    0.0554
     1     7     4    2.5660    0.3820    0.5291    0.1978    0.1352    0.2798    0.2113    0.0688
     1     7     5    2.7087    0.3298    0.5624    0.1755    0.1371    0.2453    0.1980    0.0710
     1     7     6    2.9228    0.3126    0.6124    0.1679    0.1131    0.2078    0.1716    0.0605
     1     7     7    3.0736    0.2751    0.6476    0.1508    0.1443    0.1909    0.1779    0.0766
     1     7     8    3.2420    0.2189    0.6870    0.1238    0.1533    0.1812    0.1776    0.0814
     1     7     9    3.4202    0.1924    0.7286    0.1105    0.0951    0.1432    0.1333    0.0532
     1     7    10    3.4501    0.2017    0.7356    0.1152    0.1276    0.1339    0.1444    0.0705
     1     7    11    3.6156    0.1098    0.7743    0.0662    0.0179    0.0608    0.0484    0.0110
     1     7    12    3.7129    0.0455    0.7970    0.0285    0.0050    0.0541    0.0367    0.0031
     1     7    13    3.7348    0.0524    0.8021    0.0327    0.0081    0.0423    0.0315    0.0051
     1     7    14    3.7366    0.0507    0.8025    0.0317    0.0007    0.0855    0.0527    0.0004
     1     7    15    3.7185    0.0631    0.7983    0.0391    0.0026    0.0772    0.0490    0.0016
     1     7    16    3.7004    0.0741    0.7941    0.0457    0.0123    0.0783    0.0553    0.0075
     1     7    17    3.6971    0.0788    0.7933    0.0484    0.0102    0.0775    0.0536    0.0062
     1     7    18    3.6932    0.0855    0.7924    0.0523    0.0208    0.1146    0.0804    0.0124
     1     7    19    3.7169    0.0731    0.7979    0.0451    0.0074    0.0880    0.0580    0.0045
     1     7    20    3.6853    0.0831    0.7905    0.0509    0.0164    0.1142    0.0778    0.0098
     1     7    21    3.6630    0.0923    0.7853    0.0562    0.0155    0.1206    0.0808    0.0092
     1     7    22    3.6030    0.1248    0.7713    0.0746    0.0447    0.0864    0.0780    0.0266
     1     7    23    3.5356    0.1547    0.7556    0.0908    0.0647    0.1034    0.0979    0.0377
     1     7    24    3.4045    0.1431    0.7249    0.0846    0.0681    0.0941    0.0948    0.0398
     1     7    25    3.1768    0.1489    0.6718    0.0877    0.1680    0.0753    0.1358    0.0938
     1     7    26    3.0491    0.1443    0.6419    0.0852    0.1225    0.0520    0.1012    0.0711
     1     7    27    2.7986    0.0503    0.5834    0.0315    0.0801    0.0150    0.0578    0.0487
     1     7    28    2.7157    0.0140    0.5640    0.0090    0.0076    0.0016    0.0059    0.0049
     1     7    29    2.7046    0.0092    0.5615    0.0059    0.0067    0.0012    0.0051    0.0043
     1     7    30    2.6850    0.0000    0.5569    0.0000    0.0000   -0.0002   -0.0001    0.0000
     1     7    31    2.6850    0.0000    0.5569    0.0000    0.0000   -0.0002   -0.0001    0.0000
     1     7    32    2.6850    0.0000    0.5569    0.0000    0.0000   -0.0002   -0.0001    0.0000
     1     7    33    2.6850    0.0000    0.5569    0.0000    0.0000   -0.0002   -0.0001    0.0000
     1     7    34    2.6850    0.0000    0.5569    0.0000    0.0000   -0.0002   -0.0001    0.0000
     1     7    35    2.6850    0.0000    0.5569    0.0000    0.0000   -0.0002   -0.0001    0.0000
     1     7    36    2.6850    0.0000    0.5569    0.0000    0.0000   -0.0002   -0.0001    0.0000
     1     7    37    2.6850    0.0000    0.5569    0.0000    0.0000   -0.0002   -0.0001    0.0000
     1     7    38    2.6850    0.0000    0.5569    0.0000    0.0000   -0.0002   -0.0001    0.0000
     1     7    39    2.6850    0.0000    0.5569    0.0000    0.0000   -0.0002   -0.0001    0.0000
     1     7    40    2.6850    0.0000    0.5569    0.0000    0.0000   -0.0002   -0.0001    0.0000
     1     8     0    1.9277    0.3881    0.3800    0.2003    0.0534    0.2887    0.1809    0.0282
     1     8     1    2.0876    0.3775    0.4173    0.1960    0.1177    0.4000    0.2505    0.0569
     1     8     2    2.2581    0.4313    0.4572    0.2178    0.1227    0.2878    0.2095    0.0626
     1     8     3    2.4303    0.4404    0.4974    0.2214    0.1610    0.2906    0.2257    0.0805
     1     8     4    2.8596    0.5179    0.5977    0.2506    0.4554    0.4509    0.3691    0.1855
     1     8     5    3.2476    0.4742    0.6883    0.2344    0.3886    0.1977    0.2745    0.1820
     1     8     6    3.5928    0.2675    0.7689    0.1473    0.1113    0.0922    0.1161    0.0635
     1     8     7    3.8093    0.0754    0.8195    0.0464    0.0195    0.0918    0.0670    0.0117
     1     8     8    3.8326    0.0690    0.8249    0.0426    0.0087    0.0495    0.0362    0.0054
     1     8     9    3.8060    0.0753    0.8187    0.0464    0.0050    0.0739    0.0484    0.0031
     1     8    10    3.8217    0.0670    0.8224    0.0414    0.0159    0.0497    0.0406    0.0098
     1     8    11    3.8367    0.0706    0.8259    0.0436    0.0247    0.0502    0.0461    0.0152
     1     8    12    3.8803    0.0596    0.8361    0.0370    0.0177    0.0657    0.0511    0.0109
     1     8    13    3.9075    0.0511    0.8425    0.0319    0.0169    0.0287    0.0286    0.0106
     1     8    14    3.9248    0.0497    0.8465    0.0311    0.0178    0.0456    0.0393    0.0111
     1     8    15    3.9357    0.0431    0.8490    0.0271    0.0143    0.0505    0.0402    0.0089
     1     8    16    3.9639    0.0384    0.8556    0.0242    0.0007    0.0227    0.0149    0.0004
     1     8    17    3.9690    0.0330    0.8568    0.0208    0.0096    0.0302    0.0251    0.0060
     1     8    18    3.9756    0.0290    0.8584    0.0184    0.0053    0.0280    0.0210    0.0033
     1     8    19    3.9651    0.0404    0.8559    0.0254    0.0009    0.0358    0.0231    0.0006
     1     8    20    3.9741    0.0354    0.8580    0.0223    0.0043    0.0269    0.0198    0.0027
     1     8    21    3.9491    0.0425    0.8522    0.0267    0.0202    0.0387    0.0366    0.0126
     1     8    22    3.9515    0.0468    0.8527    0.0293    0.0088    0.0273    0.0228    0.0056
     1     8    23    3.8877    0.0567    0.8378    0.0353    0.0401    0.0426    0.0507    0.0246
     1     8    24    3.8116    0.0575    0.8200    0.0358    0.0389    0.0324    0.0440    0.0240
     1     8    25    3.7602    0.0476    0.8080    0.0298    0.0426    0.0217    0.0398    0.0264
     1     8    26    3.7669    0.0504    0.8096    0.0315    0.0310    0.0232    0.0338    0.0193
     1     8    27    3.6820    0.0197    0.7898    0.0126    0.0008    0.0066    0.0048    0.0005
     1     8    28    3.6619    0.0123    0.7851    0.0079    0.0072    0.0080    0.0098    0.0046
     1     8    29    3.6421    0.0036    0.7805    0.0023    0.0000    0.0033    0.0022    0.0000
     1     8    30    3.6436    0.0008    0.7808    0.0005    0.0000    0.0020    0.0013    0.0000
     1     8    31    3.6438    0.0003    0.7808    0.0002    0.0000    0.0010    0.0007    0.0000
     1     8    32    3.6426    0.0007    0.7806    0.0005    0.0001    0.0014    0.0009    0.0001
     1     8    33    3.6422    0.0006    0.7805    0.0004    0.0001    0.0004    0.0003    0.0000
     1     8    34    3.6430    0.0001    0.7807    0.0001    0.0001    0.0002    0.0002    0.0000
     1     8    35    3.6459    0.0014    0.7813    0.0009    0.0000    0.0013    0.0008    0.0000
     1     8    36    3.6342    0.0078    0.7786    0.0050    0.0060    0.0169    0.0146    0.0038
     1     8    37    3.6430    0.0033    0.7807    0.0021    0.0000    0.0024    0.0016    0.0000
     1     8    38    3.6427    0.0047    0.7806    0.0030    0.0002    0.0046    0.0031    0.0001
     1     8    39    3.6299    0.0101    0.7776    0.0065    0.0020    0.0096    0.0074    0.0013
     1     8    40    3.6182    0.0156    0.7749    0.0100    0.0013    0.0088    0.0065    0.0008
     1     9     0    1.9277    0.3881    0.3800    0.2003    0.0602    0.2722    0.1767    0.0320
     1     9     1    2.0532    0.3829    0.4093    0.1982    0.0699    0.3223    0.2021    0.0360
     1     9     2    2.1282    0.3927    0.4268    0.2022    0.1149    0.2998    0.2112    0.0585
     1     9     3    2.2709    0.4524    0.4601    0.2260    0.0710    0.3993    0.2329    0.0352
     1     9     4    2.4649    0.5546    0.5055    0.2637    0.2937    0.3365    0.2892    0.1348
     1     9     5    3.2238    0.4331    0.6827    0.2185    0.1379    0.1635    0.1629    0.0745
     1     9     6    3.5885    0.3301    0.7679    0.1757    0.2278    0.1484    0.1954    0.1183
     1     9     7    4.0168    0.1747    0.8680    0.1014    0.0828    0.0613    0.0851    0.0489
     1     9     8    4.1617    0.1172    0.9018    0.0703    0.0942    0.0347    0.0768    0.0561
     1     9     9    4.2429    0.1082    0.9208    0.0653    0.0857    0.0321    0.0707    0.0514
     1     9    10    4.3145    0.0791    0.9375    0.0486    0.0706    0.0260    0.0587    0.0429
     1     9    11    4.4288    0.0285    0.9642    0.0181    0.0529    0.0228    0.0466    0.0325
     1     9    12    4.4774    0.0057    0.9756    0.0037    0.0025    0.0085    0.0070    0.0016
     1     9    13    4.4728    0.0094    0.9745    0.0060    0.0010    0.0066    0.0049    0.0007
     1     9    14    4.4827    0.0043    0.9768    0.0028    0.0001    0.0031    0.0021    0.0001
     1     9    15    4.4880    0.0011    0.9780    0.0007    0.0001    0.0028    0.0018    0.0000
     1     9    16    4.4879    0.0021    0.9780    0.0014    0.0002    0.0040    0.0027    0.0001
     1     9    17    4.4850    0.0024    0.9774    0.0016    0.0001    0.0038    0.0025    0.0000
     1     9    18    4.4843    0.0019    0.9772    0.0012    0.0004    0.0069    0.0047    0.0002
     1     9    19    4.4818    0.0050    0.9766    0.0032    0.0002    0.0035    0.0023    0.0001
     1     9    20    4.4856    0.0023    0.9775    0.0015    0.0001    0.0029    0.0019    0.0000
     1     9    21    4.4843    0.0016    0.9772    0.0010    0.0003    0.0051    0.0035    0.0002
     1     9    22    4.4750    0.0074    0.9750    0.0048    0.0031    0.0144    0.0112    0.0020
     1     9    23    4.4787    0.0067    0.9759    0.0043    0.0002    0.0044    0.0030    0.0001
     1     9    24    4.4702    0.0104    0.9739    0.0067    0.0017    0.0071    0.0056    0.0011
     1     9    25    4.4674    0.0117    0.9732    0.0075    0.0075    0.0165    0.0152    0.0048
     1     9    26    4.4825    0.0043    0.9768    0.0028    0.0005    0.0056    0.0039    0.0003
     1     9    27    4.4788    0.0064    0.9759    0.0041    0.0024    0.0090    0.0073    0.0015
     1     9    28    4.4606    0.0136    0.9716    0.0087    0.0042    0.0119    0.0103    0.0027
     1     9    29    4.4660    0.0121    0.9729    0.0078    0.0039    0.0124    0.0104    0.0025
     1     9    30    4.4636    0.0134    0.9723    0.0086    0.0032    0.0096    0.0082    0.0021
     1     9    31    4.4280    0.0245    0.9640    0.0155    0.0218    0.0264    0.0302    0.0136
     1     9    32    4.3718    0.0335    0.9509    0.0211    0.0190    0.0148    0.0214    0.0120
     1     9    33    4.3296    0.0363    0.9411    0.0229    0.0278    0.0160    0.0275    0.0175
     1     9    34    4.3031    0.0359    0.9348    0.0227    0.0255    0.0152    0.0256    0.0160
     1     9    35    4.2481    0.0300    0.9220    0.0190    0.0221    0.0106    0.0206    0.0139
     1     9    36    4.2259    0.0260    0.9168    0.0165    0.0192    0.0052    0.0155    0.0122
     1     9    37    4.2359    0.0280    0.9192    0.0178    0.0334    0.0129    0.0290    0.0209
     1     9    38    4.2506    0.0306    0.9226    0.0194    0.0319    0.0130    0.0281    0.0200
     1     9    39    4.2140    0.0236    0.9140    0.0150    0.0145    0.0041    0.0119    0.0092
     1     9    40    4.1592    0.0077    0.9012    0.0050    0.0046    0.0012    0.0038    0.0030
     1    10     0    1.9277    0.3881    0.3800    0.2003    0.0507    0.2778    0.1750    0.0270
     1    10     1    2.1079    0.3706    0.4221    0.1931    0.0455    0.3829    0.2167    0.0230
     1    10     2    2.2718    0.3491    0.4604    0.1839    0.0789    0.2418    0.1715    0.0422
     1    10     3    2.3536    0.3479    0.4795    0.1834    0.0485    0.2981    0.1828    0.0256
     1    10     4    2.5003    0.3326    0.5137    0.1768    0.0751    0.3968    0.2335    0.0372
     1    10     5    2.6738    0.3498    0.5543    0.1842    0.1552    0.3145    0.2327    0.0769
     1    10     6    2.8749    0.3885    0.6012    0.2005    0.2118    0.1938    0.2075    0.1084
     1    10     7    3.0957    0.2996    0.6528    0.1621    0.1212    0.2209    0.1809    0.0641
     1    10     8    3.3906    0.2263    0.7217    0.1275    0.0896    0.1547    0.1363    0.0500
     1    10     9    3.5658    0.1757    0.7626    0.1019    0.0871    0.1243    0.1201    0.0495
     1    10    10    3.7144    0.1403    0.7973    0.0830    0.0490    0.0744    0.0738    0.0293
     1    10    11    3.7558    0.1023    0.8070    0.0620    0.0540    0.0910    0.0856    0.0319
     1    10    12    3.7670    0.1040    0.8096    0.0629    0.0087    0.0819    0.0553    0.0053
     1    10    13    3.8021    0.0753    0.8178    0.0464    0.0462    0.0702    0.0699    0.0277
     1    10    14    3.7896    0.0836    0.8149    0.0512    0.0148    0.0566    0.0441    0.0091
     1    10    15    3.8520    0.0358    0.8295    0.0226    0.0030    0.0370    0.0252    0.0019
     1    10    16    3.8492    0.0431    0.8288    0.0271    0.0115    0.0487    0.0374    0.0072
     1    10    17    3.8493    0.0341    0.8288    0.0216    0.0003    0.0608    0.0380    0.0002
     1    10    18    3.8414    0.0331    0.8270    0.0209    0.0019    0.0415    0.0273    0.0012
     1    10    19    3.8443    0.0352    0.8277    0.0222    0.0047    0.0232    0.0177    0.0030
     1    10    20    3.8179    0.0487    0.8215    0.0305    0.0153    0.0836    0.0601    0.0093
     1    10    21    3.8038    0.0585    0.8182    0.0364    0.0159    0.0464    0.0387    0.0099
     1    10    22    3.7526    0.1142    0.8063    0.0686    0.0293    0.0913    0.0722    0.0175
     1    10    23    3.4575    0.2277    0.7373    0.1282    0.1845    0.1449    0.1754    0.0982
     1    10    24    3.1476    0.1760    0.6649    0.1020    0.1560    0.1251    0.1536    0.0852
     1    10    25    2.8944    0.0623    0.6058    0.0387    0.0385    0.0311    0.0430    0.0238
     1    10    26    2.8567    0.0581    0.5970    0.0361    0.0463    0.0192    0.0406    0.0287
     1    10    27    2.7931    0.0409    0.5821    0.0257    0.0322    0.0106    0.0269    0.0202
     1    10    28    2.7177    0.0105    0.5645    0.0067    0.0081    0.0022    0.0066    0.0052
     1    10    29    2.6970   -0.0000    0.5597   -0.0000    0.0000    0.0002    0.0001    0.0000
     1    10    30    2.6970   -0.0000    0.5597   -0.0000    0.0000    0.0002    0.0001    0.0000
     1    10    31    2.6970   -0.0000    0.5597   -0.0000    0.0000    0.0002    0.0001    0.0000
     1    10    32    2.6970   -0.0000    0.5597   -0.0000    0.0000    0.0002    0.0001    0.0000
     1    10    33    2.6970   -0.0000    0.5597   -0.0000    0.0000    0.0002    0.0001    0.0000
     1    10    34    2.6970   -0.0000    0.5597   -0.0000    0.0000    0.0002    0.0001    0.0000
     1    10    35    2.6970   -0.0000    0.5597   -0.0000    0.0000    0.0002    0.0001    0.0000
     1    10    36    2.6970   -0.0000    0.5597   -0.0000    0.0000    0.0002    0.0001    0.0000
     1    10    37    2.6970   -0.0000    0.5597   -0.0000    0.0000    0.0002    0.0001    0.0000
     1    10    38    2.6970   -0.0000    0.5597   -0.0000    0.0000    0.0002    0.0001    0.0000
     1    10    39    2.6970   -0.0000    0.5597   -0.0000    0.0000    0.0002    0.0001    0.0000
     1    10    40    2.6970   -0.0000    0.5597   -0.0000    0.0000    0.0002    0.0001    0.0000
     2     1     0    1.9277    0.3881    0.3800    0.2003    0.0633    0.3169    0.1971    0.0328
     2     1     1    2.1150    0.3746    0.4237    0.1947    0.0792    0.3721    0.2256    0.0396
     2     1     2    2.3020    0.4147    0.4674    0.2112    0.1301    0.2662    0.2037    0.0669
     2     1     3    2.5228    0.4404    0.5190    0.2214    0.1502    0.4130    0.2666    0.0711
     2     1     4    2.7663    0.4803    0.5759    0.2367    0.2782    0.2602    0.2579    0.1333
     2     1     5    2.9810    0.4603    0.6260    0.2291    0.2228    0.2488    0.2334    0.1103
     2     1     6    3.4250    0.3477    0.7297    0.1833    0.3302    0.2150    0.2603    0.1577
     2     1     7    3.7076    0.2326    0.7957    0.1306    0.0593    0.1335    0.1107    0.0340
     2     1     8    3.9096    0.1390    0.8429    0.0823    0.0606    0.0913    0.0893    0.0357
     2     1     9    4.0316    0.1228    0.8714    0.0735    0.0668    0.0931    0.0936    0.0391
     2     1    10    4.0743    0.1127    0.8814    0.0678    0.0572    0.0753    0.0788    0.0340
     2     1    11    4.1508    0.1056    0.8993    0.0638    0.0544    0.0389    0.0568    0.0331
     2     1    12    4.3220    0.0694    0.9393    0.0429    0.0356    0.0242    0.0372    0.0221
     2     1    13    4.3812    0.0425    0.9531    0.0267    0.0325    0.0250    0.0358    0.0202
     2     1    14    4.4137    0.0270    0.9607    0.0172    0.0165    0.0216    0.0240    0.0104
     2     1    15    4.4379    0.0221    0.9663    0.0141    0.0090    0.0159    0.0158    0.0057
     2     1    16    4.4631    0.0134    0.9722    0.0086    0.0026    0.0116    0.0091    0.0017
     2     1    17    4.4835    0.0028    0.9770    0.0018    0.0000    0.0029    0.0019    0.0000
     2     1    18    4.4835    0.0033    0.9770    0.0021    0.0006    0.0061    0.0043    0.0004
     2     1    19    4.4846    0.0020    0.9773    0.0013    0.0000    0.0017    0.0011    0.0000
     2     1    20    4.4807    0.0042    0.9763    0.0027    0.0001    0.0036    0.0023    0.0000
     2     1    21    4.4843    0.0033    0.9772    0.0021    0.0006    0.0064    0.0045    0.0004
     2     1    22    4.4797    0.0047    0.9761    0.0030    0.0002    0.0062    0.0042    0.0001
     2     1    23    4.4795    0.0070    0.9761    0.0045    0.0010    0.0065    0.0048    0.0006
     2     1    24    4.4818    0.0054    0.9766    0.0034    0.0002    0.0038    0.0026    0.0001
     2     1    25    4.4722    0.0095    0.9744    0.0061    0.0062    0.0169    0.0147    0.0039
     2     1    26    4.4417    0.0197    0.9672    0.0126    0.0082    0.0130    0.0135    0.0052
     2     1    27    4.4046    0.0290    0.9586    0.0184    0.0140    0.0155    0.0187    0.0089
     2     1    28    4.3667    0.0341    0.9497    0.0215    0.0249    0.0146    0.0249    0.0157
     2     1    29    4.3257    0.0360    0.9401    0.0227    0.0251    0.0161    0.0259    0.0158
     2     1    30    4.2532    0.0310    0.9232    0.0196    0.0218    0.0078    0.0187    0.0138
     2     1    31    4.2232    0.0256    0.9162    0.0163    0.0193    0.0064    0.0163    0.0122
     2     1    32    4.2012    0.0204    0.9110    0.0130    0.0124    0.0032    0.0100    0.0080
     2     1    33    4.1843    0.0158    0.9071    0.0101    0.0170    0.0054    0.0143    0.0108
     2     1    34    4.1839    0.0156    0.9070    0.0100    0.0179    0.0044    0.0142    0.0114
     2     1    35    4.1524    0.0054    0.8996    0.0034    0.0045    0.0010    0.0035    0.0029
     2     1    36    4.1380    0.0000    0.8963    0.0000    0.0000    0.0000    0.0000    0.0000
     2     1    37    4.1380    0.0000    0.8963    0.0000    0.0000    0.0000    0.0000    0.0000
     2     1    38    4.1380    0.0000    0.8963    0.0000    0.0000    0.0000    0.0000    0.0000
     2     1    39    4.1380    0.0000    0.8963    0.0000    0.0000    0.0000    0.0000    0.0000
     2     1    40    4.1380    0.0000    0.8963    0.0000    0.0000    0.0000    0.0000    0.0000
     2     2     0    1.9277    0.3881    0.3800    0.2003    0.0572    0.3108    0.1919    0.0298
     2     2     1    2.0886    0.3844    0.4176    0.1988    0.0671    0.3153    0.1980    0.0347
     2     2     2    2.2056    0.4010    0.4449    0.2056    0.0338    0.3475    0.1975    0.0175
     2     2     3    2.3991    0.4510    0.4901    0.2255    0.1978    0.4178    0.2844    0.0914
     2     2     4    2.8090    0.5500    0.5858    0.2620    0.2985    0.3714    0.3019    0.1345
     2     2     5    3.2090    0.5292    0.6793    0.2546    0.2294    0.2041    0.2187    0.1157
     2     2     6    3.6927    0.3949    0.7923    0.2032    0.2721    0.1677    0.2212    0.1368
     2     2     7    4.0609    0.2282    0.8783    0.1284    0.1766    0.0788    0.1416    0.0979
     2     2     8    4.2304    0.1097    0.9179    0.0661    0.0594    0.0189    0.0481    0.0365
     2     2     9    4.3036    0.0734    0.9350    0.0452    0.0498    0.0285    0.0482    0.0306
     2     2    10    4.4415    0.0090    0.9672    0.0058    0.0071    0.0016    0.0056    0.0046
     2     2    11    4.4715    0.0022    0.9742    0.0014   -0.0000   -0.0001   -0.0001   -0.0000
     2     2    12    4.4729    0.0016    0.9745    0.0011    0.0017    0.0002    0.0012    0.0011
     2     2    13    4.4800   -0.0000    0.9762   -0.0000   -0.0000   -0.0001   -0.0001   -0.0000
     2     2    14    4.4800   -0.0000    0.9762   -0.0000   -0.0000   -0.0001   -0.0001   -0.0000
     2     2    15    4.4800   -0.0000    0.9762   -0.0000   -0.0000   -0.0001   -0.0001   -0.0000
     2     2    16    4.4800   -0.0000    0.9762   -0.0000   -0.0000   -0.0001   -0.0001   -0.0000
     2     2    17    4.4800   -0.0000    0.9762   -0.0000   -0.0000   -0.0001   -0.0001   -0.0000
     2     2    18    4.4800   -0.0000    0.9762   -0.0000   -0.0000   -0.0001   -0.0001   -0.0000
     2     2    19    4.4800   -0.0000    0.9762   -0.0000   -0.0000   -0.0001   -0.0001   -0.0000
     2     2    20    4.4800   -0.0000    0.9762   -0.0000   -0.0000   -0.0001   -0.0001   -0.0000
     2     2    21    4.4800   -0.0000    0.9762   -0.0000   -0.0000   -0.0001   -0.0001   -0.0000
     2     2    22    4.4800   -0.0000    0.9762   -0.0000   -0.0000   -0.0001   -0.0001   -0.0000
     2     2    23    4.4800   -0.0000    0.9762   -0.0000   -0.0000   -0.0001   -0.0001   -0.0000
     2     2    24    4.4800   -0.0000    0.9762   -0.0000   -0.0000   -0.0001   -0.0001   -0.0000
     2     2    25    4.4800   -0.0000    0.9762   -0.0000   -0.0000   -0.0001   -0.0001   -0.0000
     2     2    26    4.4800   -0.0000    0.9762   -0.0000   -0.0000   -0.0001   -0.0001   -0.0000
     2     2    27    4.4800   -0.0000    0.9762   -0.0000   -0.0000   -0.0001   -0.0001   -0.0000
     2     2    28    4.4800   -0.0000    0.9762   -0.0000   -0.0000   -0.0001   -0.0001   -0.0000
     2     2    29    4.4800   -0.0000    0.9762   -0.0000   -0.0000   -0.0001   -0.0001   -0.0000
     2     2    30    4.4800   -0.0000    0.9762   -0.0000   -0.0000   -0.0001   -0.0001   -0.0000
     2     2    31    4.4800   -0.0000    0.9762   -0.0000   -0.0000   -0.0001   -0.0001   -0.0000
     2     2    32    4.4800   -0.0000    0.9762   -0.0000   -0.0000   -0.0001   -0.0001   -0.0000
     2     2    33    4.4800   -0.0000    0.9762   -0.0000   -0.0000   -0.0001   -0.0001   -0.0000
     2     2    34    4.4800   -0.0000    0.9762   -0.0000   -0.0000   -0.0001   -0.0001   -0.0000
     2     2    35    4.4800   -0.0000    0.9762   -0.0000   -0.0000   -0.0001   -0.0001   -0.0000
     2     2    36    4.4800   -0.0000    0.9762   -0.0000   -0.0000   -0.0001   -0.0001   -0.0000
     2     2    37    4.4800   -0.0000    0.9762   -0.0000   -0.0000   -0.0001   -0.0001   -0.0000
     2     2    38    4.4800   -0.0000    0.9762   -0.0000   -0.0000   -0.0001   -0.0001   -0.0000
     2     2    39    4.4800   -0.0000    0.9762   -0.0000   -0.0000   -0.0001   -0.0001   -0.0000
     2     2    40    4.4800   -0.0000    0.9762   -0.0000   -0.0000   -0.0001   -0.0001   -0.0000
     2     3     0    1.9277    0.3881    0.3800    0.2003    0.0488    0.3227    0.1934    0.0254
     2     3     1    2.1643    0.3722    0.4353    0.1937    0.0925    0.3467    0.2209    0.0465
     2     3     2    2.3093    0.4464    0.4691    0.2237    0.1421    0.3589    0.2444    0.0693
     2     3     3    2.4960    0.4282    0.5127    0.2166    0.1980    0.3600    0.2648    0.0940
     2     3     4    3.0318    0.4189    0.6379    0.2129    0.1834    0.2747    0.2282    0.0914
     2     3     5    3.3732    0.4861    0.7176    0.2389    0.3829    0.2069    0.2758    0.1790
     2     3     6    3.7584    0.2784    0.8076    0.1523    0.1790    0.1463    0.1736    0.0955
     2     3     7    3.9972    0.2341    0.8634    0.1313    0.2048    0.0797    0.1552    0.1117
     2     3     8    4.1314    0.1417    0.8947    0.0838    0.0896    0.0922    0.1050    0.0518
     2     3     9    4.1829    0.1319    0.9068    0.0785    0.0862    0.0597    0.0861    0.0509
     2     3    10    4.2779    0.0621    0.9290    0.0385    0.0280    0.0355    0.0394    0.0173
     2     3    11    4.3627    0.0476    0.9488    0.0298    0.0555    0.0253    0.0496    0.0340
     2     3    12    4.3868    0.0403    0.9544    0.0253    0.0262    0.0101    0.0229    0.0165
     2     3    13    4.3682    0.0464    0.9501    0.0291    0.0331    0.0186    0.0323    0.0207
     2     3    14    4.3455    0.0511    0.9448    0.0319    0.0320    0.0132    0.0283    0.0201
     2     3    15    4.3911    0.0378    0.9554    0.0238    0.0336    0.0155    0.0307    0.0210
     2     3    16    4.4071    0.0320    0.9592    0.0202    0.0319    0.0161    0.0301    0.0200
     2     3    17    4.4115    0.0307    0.9602    0.0194    0.0147    0.0032    0.0115    0.0094
     2     3    18    4.4298    0.0234    0.9644    0.0149    0.0074    0.0017    0.0059    0.0048
     2     3    19    4.4800   -0.0000    0.9762   -0.0000   -0.0000   -0.0001   -0.0001   -0.0000
     2     3    20    4.4800   -0.0000    0.9762   -0.0000   -0.0000   -0.0001   -0.0001   -0.0000
     2     3    21    4.4800   -0.0000    0.9762   -0.0000   -0.0000   -0.0001   -0.0001   -0.0000
     2     3    22    4.4800   -0.0000    0.9762   -0.0000   -0.0000   -0.0001   -0.0001   -0.0000
     2     3    23    4.4800   -0.0000    0.9762   -0.0000   -0.0000   -0.0001   -0.0001   -0.0000
     2     3    24    4.4800   -0.0000    0.9762   -0.0000   -0.0000   -0.0001   -0.0001   -0.0000
     2     3    25    4.4800   -0.0000    0.9762   -0.0000   -0.0000   -0.0001   -0.0001   -0.0000
     2     3    26    4.4800   -0.0000    0.9762   -0.0000   -0.0000   -0.0001   -0.0001   -0.0000
     2     3    27    4.4800   -0.0000    0.9762   -0.0000   -0.0000   -0.0001   -0.0001   -0.0000
     2     3    28    4.4800   -0.0000    0.9762   -0.0000   -0.0000   -0.0001   -0.0001   -0.0000
     2     3    29    4.4800   -0.0000    0.9762   -0.0000   -0.0000   -0.0001   -0.0001   -0.0000
     2     3    30    4.4800   -0.0000    0.9762   -0.0000   -0.0000   -0.0001   -0.0001   -0.0000
     2     3    31    4.4800   -0.0000    0.9762   -0.0000   -0.0000   -0.0001   -0.0001   -0.0000
     2     3    32    4.4800   -0.0000    0.9762   -0.0000   -0.0000   -0.0001   -0.0001   -0.0000
     2     3    33    4.4800   -0.0000    0.9762   -0.0000   -0.0000   -0.0001   -0.0001   -0.0000
     2     3    34    4.4800   -0.0000    0.9762   -0.0000   -0.0000   -0.0001   -0.0001   -0.0000
     2     3    35    4.4800   -0.0000    0.9762   -0.0000   -0.0000   -0.0001   -0.0001   -0.0000
     2     3    36    4.4800   -0.0000    0.9762   -0.0000   -0.0000   -0.0001   -0.0001   -0.0000
     2     3    37    4.4800   -0.0000    0.9762   -0.0000   -0.0000   -0.0001   -0.0001   -0.0000
     2     3    38    4.4800   -0.0000    0.9762   -0.0000   -0.0000   -0.0001   -0.0001   -0.0000
     2     3    39    4.4800   -0.0000    0.9762   -0.0000   -0.0000   -0.0001   -0.0001   -0.0000
     2     3    40    4.4800   -0.0000    0.9762   -0.0000   -0.0000   -0.0001   -0.0001   -0.0000
     2     4     0    1.9277    0.3881    0.3800    0.2003    0.0400    0.2998    0.1799    0.0212
     2     4     1    2.1142    0.3712    0.4235    0.1933    0.0752    0.3132    0.2005    0.0388
     2     4     2    2.3912    0.4317    0.4882    0.2180    0.1109    0.2864    0.2041    0.0570
     2     4     3    2.4300    0.3720    0.4973    0.1936    0.0621    0.2601    0.1722    0.0332
     2     4     4    2.5801    0.3872    0.5324    0.2000    0.0738    0.3222    0.2036    0.0379
     2     4     5    2.7665    0.3824    0.5759    0.1980    0.1080    0.2620    0.1928    0.0563
     2     4     6    3.1284    0.3759    0.6605    0.1953    0.2479    0.2330    0.2369    0.1221
     2     4     7    3.4997    0.3067    0.7472    0.1653    0.2156    0.1399    0.1867    0.1132
     2     4     8    3.7300    0.2296    0.8010    0.1291    0.0633    0.0995    0.0951    0.0370
     2     4     9    3.9259    0.1230    0.8467    0.0736    0.0508    0.0601    0.0668    0.0306
     2     4    10    3.9735    0.0983    0.8579    0.0597    0.0370    0.0902    0.0759    0.0221
     2     4    11    4.0847    0.0797    0.8838    0.0490    0.0282    0.0608    0.0543    0.0172
     2     4    12    4.1161    0.0790    0.8912    0.0485    0.0302    0.0710    0.0613    0.0183
     2     4    13    4.2736    0.0650    0.9280    0.0403    0.0479    0.0191    0.0415    0.0297
     2     4    14    4.3378    0.0525    0.9430    0.0328    0.0295    0.0094    0.0245    0.0186
     2     4    15    4.3261    0.0638    0.9402    0.0396    0.0950    0.0209    0.0696    0.0571
     2     4    16    4.3442    0.0640    0.9445    0.0397    0.0581    0.0153    0.0453    0.0358
     2     4    17    4.4641    0.0094    0.9725    0.0060    0.0111    0.0021    0.0084    0.0071
     2     4    18    4.4574    0.0132    0.9709    0.0085   -0.0000   -0.0001   -0.0001   -0.0000
     2     4    19    4.4611    0.0112    0.9717    0.0072   -0.0000   -0.0001   -0.0001   -0.0000
     2     4    20    4.4800   -0.0000    0.9762   -0.0000   -0.0000   -0.0001   -0.0001   -0.0000
     2     4    21    4.4800   -0.0000    0.9762   -0.0000   -0.0000   -0.0001   -0.0001   -0.0000
     2     4    22    4.4800   -0.0000    0.9762   -0.0000   -0.0000   -0.0001   -0.0001   -0.0000
     2     4    23    4.4800   -0.0000    0.9762   -0.0000   -0.0000   -0.0001   -0.0001   -0.0000
     2     4    24    4.4800   -0.0000    0.9762   -0.0000   -0.0000   -0.0001   -0.0001   -0.0000
     2     4    25    4.4800   -0.0000    0.9762   -0.0000   -0.0000   -0.0001   -0.0001   -0.0000
     2     4    26    4.4800   -0.0000    0.9762   -0.0000   -0.0000   -0.0001   -0.0001   -0.0000
     2     4    27    4.4800   -0.0000    0.9762   -0.0000   -0.0000   -0.0001   -0.0001   -0.0000
     2     4    28    4.4800   -0.0000    0.9762   -0.0000   -0.0000   -0.0001   -0.0001   -0.0000
     2     4    29    4.4800   -0.0000    0.9762   -0.0000   -0.0000   -0.0001   -0.0001   -0.0000
     2     4    30    4.4800   -0.0000    0.9762   -0.0000   -0.0000   -0.0001   -0.0001   -0.0000
     2     4    31    4.4800   -0.0000    0.9762   -0.0000   -0.0000   -0.0001   -0.0001   -0.0000
     2     4    32    4.4800   -0.0000    0.9762   -0.0000   -0.0000   -0.0001   -0.0001   -0.0000
     2     4    33    4.4800   -0.0000    0.9762   -0.0000   -0.0000   -0.0001   -0.0001   -0.0000
     2     4    34    4.4800   -0.0000    0.9762   -0.0000   -0.0000   -0.0001   -0.0001   -0.0000
     2     4    35    4.4800   -0.0000    0.9762   -0.0000   -0.0000   -0.0001   -0.0001   -0.0000
     2     4    36    4.4800   -0.0000    0.9762   -0.0000   -0.0000   -0.0001   -0.0001   -0.0000
     2     4    37    4.4800   -0.0000    0.9762   -0.0000   -0.0000   -0.0001   -0.0001   -0.0000
     2     4    38    4.4800   -0.0000    0.9762   -0.0000   -0.0000   -0.0001   -0.0001   -0.0000
     2     4    39    4.4800   -0.0000    0.9762   -0.0000   -0.0000   -0.0001   -0.0001   -0.0000
     2     4    40    4.4800   -0.0000    0.9762   -0.0000   -0.0000   -0.0001   -0.0001   -0.0000
     2     5     0    1.9277    0.3881    0.3800    0.2003    0.0464    0.2882    0.1776    0.0247
     2     5     1    2.1448    0.4361    0.4307    0.2197    0.1014    0.3965    0.2432    0.0495
     2     5     2    2.4032    0.5083    0.4910    0.2471    0.1454    0.2837    0.2169    0.0735
     2     5     3    2.7714    0.4225    0.5771    0.2143    0.3318    0.2516    0.2736    0.1556
     2     5     4    2.9417    0.3959    0.6168    0.2036    0.1295    0.3080    0.2203    0.0652
     2     5     5    3.1429    0.3608    0.6638    0.1889    0.2049    0.2255    0.2174    0.1035
     2     5     6    3.5399    0.2988    0.7566    0.1617    0.2652    0.2191    0.2382    0.1304
     2     5     7    3.9134    0.2206    0.8438    0.1247    0.1502    0.0809    0.1298    0.0844
     2     5     8    4.1370    0.1121    0.8961    0.0675    0.0766    0.0435    0.0720    0.0459
     2     5     9    4.1662    0.1200    0.9029    0.0719    0.0650    0.0458    0.0668    0.0391
     2     5    10    4.3324    0.0479    0.9417    0.0300    0.0250    0.0224    0.0297    0.0157
     2     5    11    4.3690    0.0446    0.9502    0.0280    0.0451    0.0235    0.0424    0.0279
     2     5    12    4.3591    0.0508    0.9479    0.0317    0.0305    0.0260    0.0352    0.0190
     2     5    13    4.4658    0.0107    0.9729    0.0069    0.0089    0.0090    0.0115    0.0057
     2     5    14    4.4827    0.0007    0.9768    0.0005    0.0001    0.0006    0.0004    0.0000
     2     5    15    4.4853    0.0015    0.9774    0.0010    0.0000    0.0021    0.0014    0.0000
     2     5    16    4.4841    0.0007    0.9771    0.0004    0.0000    0.0014    0.0009    0.0000
     2     5    17    4.4846    0.0006    0.9772    0.0004    0.0000    0.0022    0.0014    0.0000
     2     5    18    4.4818    0.0018    0.9766    0.0011    0.0000    0.0032    0.0021    0.0000
     2     5    19    4.4825    0.0038    0.9768    0.0024    0.0002    0.0066    0.0044    0.0002
     2     5    20    4.4867    0.0021    0.9777    0.0013    0.0000    0.0021    0.0013    0.0000
     2     5    21    4.4858    0.0011    0.9775    0.0007    0.0001    0.0031    0.0021    0.0001
     2     5    22    4.4880    0.0007    0.9781    0.0004    0.0000    0.0017    0.0011    0.0000
     2     5    23    4.4830    0.0029    0.9769    0.0019    0.0002    0.0032    0.0022    0.0001
     2     5    24    4.4758    0.0069    0.9752    0.0045    0.0001    0.0030    0.0020    0.0000
     2     5    25    4.4844    0.0035    0.9772    0.0022    0.0004    0.0038    0.0027    0.0002
     2     5    26    4.4855    0.0022    0.9775    0.0014    0.0006    0.0049    0.0035    0.0004
     2     5    27    4.4824    0.0041    0.9767    0.0026    0.0000    0.0028    0.0018    0.0000
     2     5    28    4.4832    0.0042    0.9769    0.0027    0.0007    0.0047    0.0034    0.0004
     2     5    29    4.4704    0.0102    0.9739    0.0065    0.0031    0.0101    0.0084    0.0020
     2     5    30    4.4502    0.0182    0.9692    0.0116    0.0083    0.0134    0.0138    0.0053
     2     5    31    4.3406    0.0358    0.9436    0.0226    0.0268    0.0174    0.0277    0.0168
     2     5    32    4.3240    0.0365    0.9397    0.0231    0.0248    0.0151    0.0251    0.0156
     2     5    33    4.2554    0.0312    0.9237    0.0197    0.0289    0.0094    0.0242    0.0182
     2     5    34    4.2710    0.0333    0.9273    0.0211    0.0283    0.0077    0.0228    0.0179
     2     5    35    4.2296    0.0268    0.9177    0.0170    0.0226    0.0096    0.0204    0.0143
     2     5    36    4.1802    0.0145    0.9061    0.0093    0.0089    0.0020    0.0070    0.0057
     2     5    37    4.1635    0.0092    0.9022    0.0059    0.0088    0.0021    0.0070    0.0057
     2     5    38    4.1531    0.0056    0.8998    0.0036    0.0000    0.0000    0.0000    0.0000
     2     5    39    4.1380    0.0000    0.8963    0.0000    0.0000    0.0000    0.0000    0.0000
     2     5    40    4.1380    0.0000    0.8963    0.0000    0.0000    0.0000    0.0000    0.0000
     2     6     0    1.9277    0.3881    0.3800    0.2003    0.0488    0.3124    0.1891    0.0256
     2     6     1    2.0951    0.3899    0.4191    0.2011    0.0646    0.3959    0.2291    0.0321
     2     6     2    2.2580    0.4007    0.4571    0.2055    0.0668    0.3641    0.2176    0.0337
     2     6     3    2.6596    0.5082    0.5510    0.2470    0.3449    0.3248    0.3018    0.1554
     2     6     4    3.2065    0.5246    0.6787    0.2530    0.2703    0.2502    0.2515    0.1306
     2     6     5    3.7293    0.3515    0.8008    0.1850    0.2579    0.1159    0.1944    0.1341
     2     6     6    4.0495    0.1864    0.8756    0.1074    0.2032    0.0541    0.1424    0.1125
     2     6     7    4.2152    0.1599    0.9143    0.0936    0.1806    0.0435    0.1264    0.1019
     2     6     8    4.4013    0.0327    0.9578    0.0207    0.0226    0.0141    0.0232    0.0143
     2     6     9    4.4651    0.0100    0.9727    0.0064    0.0135    0.0057    0.0123    0.0086
     2     6    10    4.4568    0.0126    0.9707    0.0081    0.0001    0.0003    0.0002    0.0000
     2     6    11    4.4713    0.0035    0.9741    0.0022    0.0039    0.0014    0.0034    0.0025
     2     6    12    4.4744    0.0025    0.9749    0.0016    0.0001    0.0001    0.0001    0.0000
     2     6    13    4.4719    0.0028    0.9743    0.0018    0.0000    0.0006    0.0004    0.0000
     2     6    14    4.4771    0.0021    0.9755    0.0013    0.0039    0.0011    0.0032    0.0025
     2     6    15    4.4492    0.0084    0.9690    0.0054    0.0084    0.0017    0.0065    0.0054
     2     6    16    4.4621    0.0046    0.9720    0.0030    0.0100    0.0004    0.0067    0.0064
     2     6    17    4.4800   -0.0000    0.9762   -0.0000   -0.0000   -0.0001   -0.0001   -0.0000
     2     6    18    4.4800   -0.0000    0.9762   -0.0000   -0.0000   -0.0001   -0.0001   -0.0000
     2     6    19    4.4800   -0.0000    0.9762   -0.0000   -0.0000   -0.0001   -0.0001   -0.0000
     2     6    20    4.4800   -0.0000    0.9762   -0.0000   -0.0000   -0.0001   -0.0001   -0.0000
     2     6    21    4.4800   -0.0000    0.9762   -0.0000   -0.0000   -0.0001   -0.0001   -0.0000
     2     6    22    4.4800   -0.0000    0.9762   -0.0000   -0.0000   -0.0001   -0.0001   -0.0000
     2     6    23    4.4800   -0.0000    0.9762   -0.0000   -0.0000   -0.0001   -0.0001   -0.0000
     2     6    24    4.4800   -0.0000    0.9762   -0.0000   -0.0000   -0.0001   -0.0001   -0.0000
     2     6    25    4.4800   -0.0000    0.9762   -0.0000   -0.0000   -0.0001   -0.0001   -0.0000
     2     6    26    4.4800   -0.0000    0.9762   -0.0000   -0.0000   -0.0001   -0.0001   -0.0000
     2     6    27    4.4800   -0.0000    0.9762   -0.0000   -0.0000   -0.0001   -0.0001   -0.0000
     2     6    28    4.4800   -0.0000    0.9762   -0.0000   -0.0000   -0.0001   -0.0001   -0.0000
     2     6    29    4.4800   -0.0000    0.9762   -0.0000   -0.0000   -0.0001   -0.0001   -0.0000
     2     6    30    4.4800   -0.0000    0.9762   -0.0000   -0.0000   -0.0001   -0.0001   -0.0000
     2     6    31    4.4800   -0.0000    0.9762   -0.0000   -0.0000   -0.0001   -0.0001   -0.0000
     2     6    32    4.4800   -0.0000    0.9762   -0.0000   -0.0000   -0.0001   -0.0001   -0.0000
     2     6    33    4.4800   -0.0000    0.9762   -0.0000   -0.0000   -0.0001   -0.0001   -0.0000
     2     6    34    4.4800   -0.0000    0.9762   -0.0000   -0.0000   -0.0001   -0.0001   -0.0000
     2     6    35    4.4800   -0.0000    0.9762   -0.0000   -0.0000   -0.0001   -0.0001   -0.0000
     2     6    36    4.4800   -0.0000    0.9762   -0.0000   -0.0000   -0.0001   -0.0001   -0.0000
     2     6    37    4.4800   -0.0000    0.9762   -0.0000   -0.0000   -0.0001   -0.0001   -0.0000
     2     6    38    4.4800   -0.0000    0.9762   -0.0000   -0.0000   -0.0001   -0.0001   -0.0000
     2     6    39    4.4800   -0.0000    0.9762   -0.0000   -0.0000   -0.0001   -0.0001   -0.0000
     2     6    40    4.4800   -0.0000    0.9762   -0.0000   -0.0000   -0.0001   -0.0001   -0.0000
     2     7     0    1.9277    0.3881    0.3800    0.2003    0.0403    0.3496    0.2011    0.0208
     2     7     1    2.0902    0.3806    0.4179    0.1972    0.0668    0.2960    0.1898    0.0350
     2     7     2    2.2040    0.4494    0.4445    0.2249    0.0866    0.2781    0.1906    0.0452
     2     7     3    2.3847    0.4476    0.4867    0.2242    0.1441    0.3367    0.2369    0.0710
     2     7     4    2.6097    0.4743    0.5393    0.2344    0.3139    0.2298    0.2598    0.1500
     2     7     5    2.9495    0.5569    0.6187    0.2644    0.3489    0.2971    0.2943    0.1589
     2     7     6    3.2124    0.3886    0.6801    0.2006    0.2341    0.2191    0.2264    0.1169
     2     7     7    3.5279    0.2416    0.7538    0.1349    0.1563    0.1254    0.1538    0.0854
     2     7     8    3.5346    0.2509    0.7553    0.1394    0.2145    0.1962    0.2096    0.1095
     2     7     9    3.6275    0.2160    0.7770    0.1224    0.1524    0.1564    0.1662    0.0820
     2     7    10    3.7245    0.1719    0.7997    0.0999    0.0776    0.1281    0.1172    0.0442
     2     7    11    3.9191    0.1255    0.8452    0.0749    0.0702    0.0496    0.0718    0.0421
     2     7    12    4.0059    0.1170    0.8654    0.0702    0.0658    0.0591    0.0747    0.0393
     2     7    13    4.0477    0.1031    0.8752    0.0624    0.0590    0.0794    0.0820    0.0349
     2     7    14    4.0747    0.1253    0.8815    0.0749    0.1046    0.0416    0.0863    0.0617
     2     7    15    4.2890    0.1075    0.9316    0.0649    0.0842    0.0420    0.0753    0.0503
     2     7    16    4.3657    0.0665    0.9495    0.0412    0.0188    0.0119    0.0194    0.0119
     2     7    17    4.4296    0.0328    0.9644    0.0208    0.0301    0.0069    0.0233    0.0190
     2     7    18    4.4845    0.0027    0.9772    0.0017    0.0000    0.0024    0.0016    0.0000
     2     7    19    4.4849    0.0003    0.9773    0.0002    0.0001    0.0002    0.0002    0.0000
     2     7    20    4.4827    0.0002    0.9768    0.0001    0.0000   -0.0001   -0.0000    0.0000
     2     7    21    4.4828    0.0002    0.9768    0.0001    0.0000    0.0004    0.0003    0.0000
     2     7    22    4.4800   -0.0000    0.9762   -0.0000   -0.0000   -0.0001   -0.0001   -0.0000
     2     7    23    4.4800   -0.0000    0.9762   -0.0000   -0.0000   -0.0001   -0.0001   -0.0000
     2     7    24    4.4800   -0.0000    0.9762   -0.0000   -0.0000   -0.0001   -0.0001   -0.0000
     2     7    25    4.4800   -0.0000    0.9762   -0.0000   -0.0000   -0.0001   -0.0001   -0.0000
     2     7    26    4.4800   -0.0000    0.9762   -0.0000   -0.0000   -0.0001   -0.0001   -0.0000
     2     7    27    4.4800   -0.0000    0.9762   -0.0000   -0.0000   -0.0001   -0.0001   -0.0000
     2     7    28    4.4800   -0.0000    0.9762   -0.0000   -0.0000   -0.0001   -0.0001   -0.0000
     2     7    29    4.4800   -0.0000    0.9762   -0.0000   -0.0000   -0.0001   -0.0001   -0.0000
     2     7    30    4.4800   -0.0000    0.9762   -0.0000   -0.0000   -0.0001   -0.0001   -0.0000
     2     7    31    4.4800   -0.0000    0.9762   -0.0000   -0.0000   -0.0001   -0.0001   -0.0000
     2     7    32    4.4800   -0.0000    0.9762   -0.0000   -0.0000   -0.0001   -0.0001   -0.0000
     2     7    33    4.4800   -0.0000    0.9762   -0.0000   -0.0000   -0.0001   -0.0001   -0.0000
     2     7    34    4.4800   -0.0000    0.9762   -0.0000   -0.0000   -0.0001   -0.0001   -0.0000
     2     7    35    4.4800   -0.0000    0.9762   -0.0000   -0.0000   -0.0001   -0.0001   -0.0000
     2     7    36    4.4800   -0.0000    0.9762   -0.0000   -0.0000   -0.0001   -0.0001   -0.0000
     2     7    37    4.4800   -0.0000    0.9762   -0.0000   -0.0000   -0.0001   -0.0001   -0.0000
     2     7    38    4.4800   -0.0000    0.9762   -0.0000   -0.0000   -0.0001   -0.0001   -0.0000
     2     7    39    4.4800   -0.0000    0.9762   -0.0000   -0.0000   -0.0001   -0.0001   -0.0000
     2     7    40    4.4800   -0.0000    0.9762   -0.0000   -0.0000   -0.0001   -0.0001   -0.0000
     2     8     0    1.9277    0.3881    0.3800    0.2003    0.0503    0.2787    0.1752    0.0268
     2     8     1    2.1110    0.3541    0.4228    0.1861    0.0484    0.2780    0.1741    0.0258
     2     8     2    2.1783    0.3852    0.4385    0.1992    0.0889    0.2461    0.1778    0.0472
     2     8     3    2.3373    0.4438    0.4756    0.2227    0.1559    0.2871    0.2224    0.0783
     2     8     4    2.6837    0.4342    0.5566    0.2190    0.2024    0.3498    0.2628    0.0963
     2     8     5    2.9003    0.4226    0.6072    0.2143    0.2589    0.2850    0.2599    0.1237
     2     8     6    3.2547    0.3311    0.6900    0.1761    0.2120    0.2227    0.2191    0.1069
     2     8     7    3.5667    0.3393    0.7628    0.1797    0.2182    0.1723    0.2013    0.1125
     2     8     8    3.7995    0.2799    0.8172    0.1531    0.2714    0.0937    0.1907    0.1418
     2     8     9    4.1043    0.1201    0.8884    0.0720    0.1209    0.0481    0.0984    0.0704
     2     8    10    4.1747    0.0426    0.9049    0.0268    0.0029    0.0530    0.0348    0.0018
     2     8    11    4.1593    0.0436    0.9013    0.0274    0.0011    0.0411    0.0265    0.0007
     2     8    12    4.1706    0.0465    0.9039    0.0291    0.0018    0.0266    0.0180    0.0012
     2     8    13    4.1695    0.0415    0.9037    0.0261    0.0016    0.0654    0.0415    0.0010
     2     8    14    4.1723    0.0379    0.9043    0.0239    0.0011    0.0506    0.0323    0.0007
     2     8    15    4.1829    0.0489    0.9068    0.0306    0.0058    0.0785    0.0516    0.0036
     2     8    16    4.1695    0.0509    0.9037    0.0318    0.0194    0.0615    0.0496    0.0119
     2     8    17    4.1630    0.0461    0.9021    0.0289    0.0018    0.0584    0.0374    0.0011
     2     8    18    4.1645    0.0480    0.9025    0.0301    0.0013    0.0509    0.0326    0.0008
     2     8    19    4.2132    0.0585    0.9138    0.0364    0.0252    0.0767    0.0617    0.0152
     2     8    20    4.2137    0.0568    0.9140    0.0354    0.0401    0.0603    0.0609    0.0243
     2     8    21    4.1661    0.0517    0.9029    0.0323    0.0059    0.0598    0.0407    0.0037
     2     8    22    4.1817    0.0536    0.9065    0.0334    0.0049    0.0536    0.0364    0.0030
     2     8    23    4.1835    0.0533    0.9069    0.0333    0.0055    0.0776    0.0509    0.0034
     2     8    24    4.1803    0.0542    0.9062    0.0338    0.0170    0.0509    0.0420    0.0105
     2     8    25    4.1759    0.0486    0.9051    0.0304    0.0005    0.0731    0.0454    0.0003
     2     8    26    4.1724    0.0490    0.9043    0.0307    0.0009    0.0393    0.0252    0.0005
     2     8    27    4.1508    0.0447    0.8993    0.0280    0.0006    0.0434    0.0276    0.0004
     2     8    28    4.1655    0.0371    0.9027    0.0234    0.0006    0.0485    0.0307    0.0004
     2     8    29    4.1537    0.0353    0.9000    0.0223    0.0005    0.0377    0.0241    0.0003
     2     8    30    4.1631    0.0355    0.9021    0.0224    0.0023    0.0423    0.0280    0.0014
     2     8    31    4.1638    0.0390    0.9023    0.0246    0.0031    0.0431    0.0290    0.0019
     2     8    32    4.1622    0.0376    0.9019    0.0237    0.0005    0.0636    0.0398    0.0003
     2     8    33    4.1594    0.0391    0.9013    0.0246    0.0020    0.0573    0.0369    0.0012
     2     8    34    4.1689    0.0334    0.9035    0.0211    0.0019    0.0347    0.0230    0.0012
     2     8    35    4.1692    0.0323    0.9036    0.0204    0.0026    0.0277    0.0192    0.0016
     2     8    36    4.1703    0.0397    0.9038    0.0250    0.0005    0.0876    0.0538    0.0003
     2     8    37    4.1667    0.0396    0.9030    0.0249    0.0007    0.0542    0.0342    0.0004
     2     8    38    4.1746    0.0327    0.9048    0.0207    0.0102    0.0417    0.0324    0.0064
     2     8    39    4.1700    0.0313    0.9038    0.0198    0.0059    0.0274    0.0211    0.0037
     2     8    40    4.1659    0.0350    0.9028    0.0221    0.0018    0.0566    0.0363    0.0011
     2     9     0    1.9277    0.3881    0.3800    0.2003    0.0560    0.2534    0.1665    0.0301
     2     9     1    2.1718    0.3970    0.4370    0.2040    0.0779    0.3346    0.2103    0.0397
     2     9     2    2.3087    0.3870    0.4690    0.1999    0.0896    0.3291    0.2128    0.0455
     2     9     3    2.5771    0.4160    0.5317    0.2117    0.1000    0.3202    0.2134    0.0508
     2     9     4    2.8036    0.4397    0.5846    0.2211    0.2229    0.3281    0.2624    0.1061
     2     9     5    3.2661    0.3359    0.6926    0.1782    0.2439    0.2405    0.2382    0.1200
     2     9     6    3.4735    0.2410    0.7411    0.1346    0.0849    0.1756    0.1440    0.0469
     2     9     7    3.8350    0.1917    0.8255    0.1101    0.1527    0.1106    0.1453    0.0843
     2     9     8    3.9857    0.1399    0.8607    0.0828    0.0772    0.0812    0.0928    0.0452
     2     9     9    4.1164    0.1237    0.8912    0.0739    0.1443    0.0776    0.1253    0.0815
     2     9    10    4.2810    0.0929    0.9297    0.0566    0.0729    0.0237    0.0587    0.0443
     2     9    11    4.3865    0.0493    0.9543    0.0308    0.0368    0.0136    0.0315    0.0230
     2     9    12    4.4428    0.0210    0.9675    0.0134    0.0283    0.0112    0.0248    0.0178
     2     9    13    4.4385    0.0280    0.9665    0.0177    0.0241    0.0078    0.0202    0.0153
     2     9    14    4.4442    0.0250    0.9678    0.0159    0.0112    0.0053    0.0105    0.0071
     2     9    15    4.4851    0.0010    0.9774    0.0006    0.0000    0.0016    0.0011    0.0000
     2     9    16    4.4857    0.0013    0.9775    0.0008    0.0001    0.0003    0.0002    0.0000
     2     9    17    4.4847    0.0023    0.9773    0.0015    0.0000    0.0035    0.0023    0.0000
     2     9    18    4.4849    0.0006    0.9773    0.0004    0.0001    0.0005    0.0004    0.0000
     2     9    19    4.4827    0.0008    0.9768    0.0005    0.0000   -0.0001   -0.0000    0.0000
     2     9    20    4.4830    0.0008    0.9769    0.0005    0.0000    0.0009    0.0006    0.0000
     2     9    21    4.4822    0.0007    0.9767    0.0005    0.0000    0.0021    0.0014    0.0000
     2     9    22    4.4825    0.0002    0.9768    0.0001    0.0001    0.0003    0.0002    0.0000
     2     9    23    4.4850    0.0003    0.9773    0.0002   -0.0000    0.0012    0.0008   -0.0000
     2     9    24    4.4825    0.0003    0.9768    0.0002    0.0001    0.0008    0.0006    0.0001
     2     9    25    4.4826    0.0007    0.9768    0.0005    0.0000    0.0003    0.0002    0.0000
     2     9    26    4.4863    0.0018    0.9777    0.0012    0.0000    0.0029    0.0019    0.0000
     2     9    27    4.4830    0.0012    0.9769    0.0007    0.0001    0.0004    0.0003    0.0000
     2     9    28    4.4835    0.0013    0.9770    0.0008    0.0001    0.0004    0.0003    0.0000
     2     9    29    4.4815    0.0032    0.9765    0.0021    0.0001    0.0027    0.0018    0.0000
     2     9    30    4.4742    0.0091    0.9748    0.0058    0.0042    0.0178    0.0140    0.0027
     2     9    31    4.4640    0.0132    0.9724    0.0084    0.0069    0.0168    0.0151    0.0044
     2     9    32    4.4630    0.0134    0.9722    0.0086    0.0005    0.0041    0.0030    0.0003
     2     9    33    4.4433    0.0199    0.9676    0.0127    0.0059    0.0140    0.0127    0.0037
     2     9    34    4.3804    0.0323    0.9529    0.0204    0.0247    0.0192    0.0276    0.0155
     2     9    35    4.3814    0.0326    0.9532    0.0206    0.0281    0.0200    0.0301    0.0176
     2     9    36    4.3306    0.0362    0.9413    0.0228    0.0289    0.0163    0.0283    0.0181
     2     9    37    4.2485    0.0304    0.9221    0.0192    0.0295    0.0092    0.0244    0.0186
     2     9    38    4.2524    0.0310    0.9230    0.0196    0.0282    0.0111    0.0248    0.0178
     2     9    39    4.2001    0.0201    0.9108    0.0128    0.0176    0.0051    0.0144    0.0112
     2     9    40    4.1747    0.0128    0.9049    0.0082    0.0121    0.0024    0.0093    0.0078
     2    10     0    1.9277    0.3881    0.3800    0.2003    0.0650    0.3389    0.2068    0.0333
     2    10     1    2.1129    0.3582    0.4232    0.1878    0.0561    0.3036    0.1884    0.0294
     2    10     2    2.2940    0.3829    0.4655    0.1982    0.0473    0.3445    0.2019    0.0244
     2    10     3    2.3145    0.4169    0.4703    0.2121    0.0598    0.2925    0.1853    0.0314
     2    10     4    2.5737    0.5398    0.5309    0.2584    0.1446    0.3883    0.2560    0.0695
     2    10     5    2.8038    0.4462    0.5846    0.2236    0.3091    0.3326    0.2929    0.1411
     2    10     6    3.0862    0.3911    0.6506    0.2016    0.2380    0.2999    0.2577    0.1140
     2    10     7    3.2635    0.4201    0.6920    0.2133    0.2728    0.2613    0.2564    0.1310
     2    10     8    3.5022    0.3197    0.7478    0.1711    0.1673    0.1948    0.1895    0.0875
     2    10     9    3.6448    0.2386    0.7811    0.1335    0.1827    0.1309    0.1684    0.0981
     2    10    10    3.7970    0.2298    0.8166    0.1292    0.1359    0.1540    0.1577    0.0739
     2    10    11    4.0294    0.1917    0.8709    0.1101    0.0874    0.0833    0.0992    0.0508
     2    10    12    4.2279    0.1334    0.9173    0.0793    0.1109    0.0465    0.0923    0.0650
     2    10    13    4.3130    0.0976    0.9372    0.0593    0.0608    0.0308    0.0559    0.0371
     2    10    14    4.3960    0.0489    0.9566    0.0306    0.0509    0.0214    0.0446    0.0314
     2    10    15    4.4272    0.0223    0.9638    0.0142    0.0301    0.0060    0.0228    0.0190
     2    10    16    4.4344    0.0206    0.9655    0.0131    0.0360    0.0127    0.0305    0.0226
     2    10    17    4.4599    0.0072    0.9715    0.0047    0.0091    0.0053    0.0092    0.0058
     2    10    18    4.4739    0.0026    0.9748    0.0017   -0.0000   -0.0001   -0.0001   -0.0000
     2    10    19    4.4729    0.0026    0.9745    0.0017    0.0022    0.0010    0.0020    0.0014
     2    10    20    4.4847    0.0007    0.9773    0.0004    0.0000    0.0026    0.0017    0.0000
     2    10    21    4.4827    0.0006    0.9768    0.0004    0.0000    0.0009    0.0006    0.0000
     2    10    22    4.4843    0.0005    0.9772    0.0004    0.0000    0.0010    0.0007    0.0000
     2    10    23    4.4855    0.0014    0.9775    0.0009    0.0001    0.0026    0.0017    0.0000
     2    10    24    4.4843    0.0021    0.9772    0.0014    0.0000    0.0015    0.0010    0.0000
     2    10    25    4.4866    0.0009    0.9777    0.0006    0.0000    0.0010    0.0007    0.0000
     2    10    26    4.4834    0.0002    0.9770    0.0002    0.0001    0.0001    0.0001    0.0000
     2    10    27    4.4835    0.0005    0.9770    0.0003    0.0000    0.0006    0.0004    0.0000
     2    10    28    4.4831    0.0001    0.9769    0.0001    0.0000    0.0003    0.0002    0.0000
     2    10    29    4.4823    0.0003    0.9767    0.0002   -0.0000   -0.0001   -0.0001   -0.0000
     2    10    30    4.4833    0.0004    0.9769    0.0002    0.0001    0.0001    0.0001    0.0001
     2    10    31    4.4829    0.0002    0.9768    0.0001    0.0000    0.0008    0.0005    0.0000
     2    10    32    4.4830    0.0008    0.9769    0.0005    0.0000    0.0007    0.0004    0.0000
     2    10    33    4.4828    0.0002    0.9768    0.0001    0.0000   -0.0000    0.0000    0.0000
     2    10    34    4.4807    0.0001    0.9763    0.0001    0.0000    0.0000    0.0000    0.0000
     2    10    35    4.4831    0.0001    0.9769    0.0001    0.0000    0.0002    0.0002    0.0000
     2    10    36    4.4819    0.0002    0.9766    0.0001    0.0001    0.0001    0.0001    0.0000
     2    10    37    4.4812    0.0002    0.9765    0.0001   -0.0000   -0.0001   -0.0001   -0.0000
     2    10    38    4.4811    0.0000    0.9764    0.0000    0.0000   -0.0001   -0.0000    0.0000
     2    10    39    4.4828    0.0001    0.9768    0.0001    0.0000    0.0000    0.0000    0.0000
     2    10    40    4.4841    0.0007    0.9771    0.0004    0.0000    0.0002    0.0001    0.0000
     3     1     0    1.9277    0.3881    0.3800    0.2003    0.0525    0.3408    0.2025    0.0270
     3     1     1    2.0343    0.3754    0.4049    0.1951    0.0672    0.2755    0.1812    0.0355
     3     1     2    2.2384    0.4537    0.4525    0.2266    0.1335    0.2691    0.2063    0.0684
     3     1     3    2.5045    0.4232    0.5147    0.2146    0.1551    0.4183    0.2702    0.0731
     3     1     4    2.6506    0.4815    0.5489    0.2371    0.1425    0.3568    0.2438    0.0696
     3     1     5    2.9488    0.4555    0.6185    0.2272    0.2176    0.2954    0.2488    0.1055
     3     1     6    3.5965    0.3719    0.7698    0.1936    0.2250    0.1463    0.1933    0.1172
     3     1     7    3.9673    0.2174    0.8564    0.1231    0.1595    0.0878    0.1377    0.0888
     3     1     8    4.0365    0.1478    0.8726    0.0871    0.1217    0.0748    0.1126    0.0697
     3     1     9    4.1498    0.1110    0.8990    0.0669    0.0665    0.0448    0.0670    0.0401
     3     1    10    4.1530    0.1003    0.8998    0.0608    0.0639    0.0847    0.0875    0.0376
     3     1    11    4.3422    0.0597    0.9440    0.0371    0.0446    0.0273    0.0443    0.0275
     3     1    12    4.3884    0.0404    0.9548    0.0254    0.0331    0.0190    0.0326    0.0207
     3     1    13    4.4001    0.0378    0.9575    0.0238    0.0312    0.0159    0.0295    0.0195
     3     1    14    4.4325    0.0237    0.9651    0.0151    0.0080    0.0040    0.0077    0.0051
     3     1    15    4.4347    0.0229    0.9656    0.0145    0.0152    0.0048    0.0127    0.0097
     3     1    16    4.4416    0.0210    0.9672    0.0134    0.0149    0.0047    0.0125    0.0095
     3     1    17    4.4260    0.0286    0.9636    0.0181    0.0271    0.0160    0.0270    0.0170
     3     1    18    4.4465    0.0209    0.9683    0.0133    0.0079    0.0051    0.0083    0.0050
     3     1    19    4.4464    0.0213    0.9683    0.0136    0.0242    0.0124    0.0231    0.0153
     3     1    20    4.4320    0.0266    0.9650    0.0169    0.0090    0.0042    0.0084    0.0057
     3     1    21    4.4504    0.0186    0.9693    0.0119    0.0093    0.0030    0.0079    0.0059
     3     1    22    4.4277    0.0335    0.9640    0.0212    0.0238    0.0135    0.0235    0.0150
     3     1    23    4.3969    0.0464    0.9568    0.0291    0.0385    0.0188    0.0357    0.0240
     3     1    24    4.3904    0.0464    0.9552    0.0291    0.0208    0.0208    0.0262    0.0131
     3     1    25    4.3058    0.0742    0.9355    0.0457    0.0753    0.0442    0.0717    0.0452
     3     1    26    4.2371    0.0840    0.9194    0.0514    0.0491    0.0345    0.0512    0.0301
     3     1    27    4.1687    0.0768    0.9035    0.0472    0.0913    0.0363    0.0761    0.0544
     3     1    28    4.0845    0.0774    0.8838    0.0476    0.0485    0.0461    0.0576    0.0295
     3     1    29    4.0874    0.0928    0.8845    0.0565    0.0918    0.0288    0.0722    0.0550
     3     1    30    4.0130    0.0877    0.8671    0.0536    0.0712    0.0457    0.0701    0.0427
     3     1    31    3.9269    0.0615    0.8470    0.0382    0.0185    0.0361    0.0341    0.0115
     3     1    32    3.9189    0.0658    0.8451    0.0408    0.0253    0.0341    0.0370    0.0158
     3     1    33    3.9198    0.0699    0.8453    0.0432    0.0293    0.0626    0.0560    0.0179
     3     1    34    3.8943    0.0606    0.8393    0.0377    0.0122    0.0568    0.0426    0.0075
     3     1    35    3.8650    0.0573    0.8325    0.0356    0.0220    0.0727    0.0576    0.0134
     3     1    36    3.8305    0.0458    0.8245    0.0287    0.0033    0.0592    0.0388    0.0020
     3     1    37    3.8243    0.0434    0.8230    0.0273    0.0004    0.0642    0.0401    0.0003
     3     1    38    3.8159    0.0414    0.8210    0.0260    0.0015    0.0469    0.0303    0.0009
     3     1    39    3.8285    0.0411    0.8240    0.0258    0.0005    0.0473    0.0299    0.0003
     3     1    40    3.8220    0.0471    0.8225    0.0295    0.0009    0.0620    0.0390    0.0006
     3     2     0    1.9277    0.3881    0.3800    0.2003    0.0458    0.2742    0.1712    0.0245
     3     2     1    2.1721    0.3442    0.4371    0.1818    0.1112    0.2733    0.1989    0.0575
     3     2     2    2.2301    0.3439    0.4506    0.1817    0.0659    0.3058    0.1936    0.0343
     3     2     3    2.3461    0.3350    0.4777    0.1778    0.0398    0.2358    0.1510    0.0218
     3     2     4    2.5182    0.3749    0.5179    0.1949    0.1355    0.2843    0.2132    0.0688
     3     2     5    2.7145    0.4054    0.5638    0.2074    0.1554    0.3106    0.2313    0.0771
     3     2     6    3.2901    0.4795    0.6982    0.2364    0.2776    0.2385    0.2499    0.1344
     3     2     7    3.6058    0.3810    0.7720    0.1974    0.3145    0.1701    0.2383    0.1546
     3     2     8    4.1257    0.1807    0.8934    0.1045    0.1757    0.0467    0.1255    0.0992
     3     2     9    4.2823    0.1155    0.9300    0.0694    0.0968    0.0509    0.0870    0.0570
     3     2    10    4.4016    0.0515    0.9579    0.0322    0.0400    0.0146    0.0340    0.0249
     3     2    11    4.3976    0.0462    0.9569    0.0290    0.0360    0.0114    0.0297    0.0226
     3     2    12    4.4113    0.0389    0.9601    0.0245    0.0440    0.0194    0.0393    0.0273
     3     2    13    4.4337    0.0260    0.9654    0.0165    0.0371    0.0109    0.0300    0.0232
     3     2    14    4.4425    0.0213    0.9674    0.0136    0.0192    0.0050    0.0154    0.0122
     3     2    15    4.4302    0.0274    0.9645    0.0174    0.0214    0.0047    0.0166    0.0136
     3     2    16    4.4235    0.0308    0.9630    0.0195    0.0274    0.0067    0.0216    0.0173
     3     2    17    4.4605    0.0115    0.9716    0.0073   -0.0000   -0.0001   -0.0001   -0.0000
     3     2    18    4.4407    0.0223    0.9670    0.0142    0.0245    0.0055    0.0190    0.0155
     3     2    19    4.4569    0.0135    0.9708    0.0087    0.0113    0.0034    0.0094    0.0072
     3     2    20    4.4800   -0.0000    0.9762   -0.0000   -0.0000   -0.0001   -0.0001   -0.0000
     3     2    21    4.4800   -0.0000    0.9762   -0.0000   -0.0000   -0.0001   -0.0001   -0.0000
     3     2    22    4.4800   -0.0000    0.9762   -0.0000   -0.0000   -0.0001   -0.0001   -0.0000
     3     2    23    4.4800   -0.0000    0.9762   -0.0000   -0.0000   -0.0001   -0.0001   -0.0000
     3     2    24    4.4800   -0.0000    0.9762   -0.0000   -0.0000   -0.0001   -0.0001   -0.0000
     3     2    25    4.4800   -0.0000    0.9762   -0.0000   -0.0000   -0.0001   -0.0001   -0.0000
     3     2    26    4.4800   -0.0000    0.9762   -0.0000   -0.0000   -0.0001   -0.0001   -0.0000
     3     2    27    4.4800   -0.0000    0.9762   -0.0000   -0.0000   -0.0001   -0.0001   -0.0000
     3     2    28    4.4800   -0.0000    0.9762   -0.0000   -0.0000   -0.0001   -0.0001   -0.0000
     3     2    29    4.4800   -0.0000    0.9762   -0.0000   -0.0000   -0.0001   -0.0001   -0.0000
     3     2    30    4.4800   -0.0000    0.9762   -0.0000   -0.0000   -0.0001   -0.0001   -0.0000
     3     2    31    4.4800   -0.0000    0.9762   -0.0000   -0.0000   -0.0001   -0.0001   -0.0000
     3     2    32    4.4800   -0.0000    0.9762   -0.0000   -0.0000   -0.0001   -0.0001   -0.0000
     3     2    33    4.4800   -0.0000    0.9762   -0.0000   -0.0000   -0.0001   -0.0001   -0.0000
     3     2    34    4.4800   -0.0000    0.9762   -0.0000   -0.0000   -0.0001   -0.0001   -0.0000
     3     2    35    4.4800   -0.0000    0.9762   -0.0000   -0.0000   -0.0001   -0.0001   -0.0000
     3     2    36    4.4800   -0.0000    0.9762   -0.0000   -0.0000   -0.0001   -0.0001   -0.0000
     3     2    37    4.4800   -0.0000    0.9762   -0.0000   -0.0000   -0.0001   -0.0001   -0.0000
     3     2    38    4.4800   -0.0000    0.9762   -0.0000   -0.0000   -0.0001   -0.0001   -0.0000
     3     2    39    4.4800   -0.0000    0.9762   -0.0000   -0.0000   -0.0001   -0.0001   -0.0000
     3     2    40    4.4800   -0.0000    0.9762   -0.0000   -0.0000   -0.0001   -0.0001   -0.0000
     3     3     0    1.9277    0.3881    0.3800    0.2003    0.0416    0.2947    0.1784    0.0220
     3     3     1    2.0708    0.3957    0.4134    0.2035    0.0480    0.2542    0.1632    0.0259
     3     3     2    2.2171    0.4484    0.4476    0.2245    0.1277    0.3165    0.2228    0.0641
     3     3     3    2.3076    0.4311    0.4687    0.2177    0.0626    0.3200    0.1980    0.0324
     3     3     4    2.5415    0.4359    0.5234    0.2196    0.2607    0.3836    0.2938    0.1188
     3     3     5    2.9438    0.4253    0.6173    0.2154    0.1764    0.2183    0.2031    0.0908
     3     3     6    3.3169    0.3866    0.7045    0.1997    0.2287    0.1681    0.2039    0.1175
     3     3     7    3.8706    0.2204    0.8338    0.1246    0.0673    0.0674    0.0800    0.0400
     3     3     8    4.0482    0.1248    0.8753    0.0746    0.0770    0.0677    0.0854    0.0455
     3     3     9    4.1318    0.0892    0.8948    0.0545    0.0308    0.0549    0.0524    0.0189
     3     3    10    4.2031    0.0757    0.9115    0.0466    0.0248    0.0748    0.0604    0.0151
     3     3    11    4.2408    0.0666    0.9203    0.0412    0.0167    0.0612    0.0479    0.0103
     3     3    12    4.2710    0.0651    0.9273    0.0403    0.0298    0.0371    0.0414    0.0184
     3     3    13    4.2828    0.0689    0.9301    0.0426    0.0342    0.0480    0.0504    0.0210
     3     3    14    4.3403    0.0595    0.9436    0.0370    0.0298    0.0323    0.0386    0.0185
     3     3    15    4.3600    0.0555    0.9481    0.0346    0.0446    0.0321    0.0472    0.0274
     3     3    16    4.4005    0.0387    0.9576    0.0244    0.0260    0.0132    0.0247    0.0164
     3     3    17    4.3963    0.0399    0.9566    0.0251    0.0294    0.0189    0.0302    0.0184
     3     3    18    4.4675    0.0099    0.9733    0.0064    0.0086    0.0031    0.0075    0.0055
     3     3    19    4.4838    0.0027    0.9771    0.0017    0.0000    0.0008    0.0006    0.0000
     3     3    20    4.4867    0.0009    0.9777    0.0006    0.0001    0.0028    0.0018    0.0001
     3     3    21    4.4825    0.0006    0.9768    0.0004    0.0001    0.0000    0.0001    0.0001
     3     3    22    4.4829    0.0002    0.9769    0.0001    0.0000    0.0003    0.0002    0.0000
     3     3    23    4.4823    0.0002    0.9767    0.0001    0.0000    0.0003    0.0002    0.0000
     3     3    24    4.4833    0.0005    0.9770    0.0003    0.0000    0.0011    0.0007    0.0000
     3     3    25    4.4805    0.0003    0.9763    0.0002   -0.0000   -0.0001   -0.0001   -0.0000
     3     3    26    4.4840    0.0003    0.9771    0.0002    0.0000    0.0026    0.0017    0.0000
     3     3    27    4.4835    0.0001    0.9770    0.0001    0.0000    0.0009    0.0006    0.0000
     3     3    28    4.4815    0.0000    0.9765    0.0000    0.0000    0.0000    0.0000    0.0000
     3     3    29    4.4800   -0.0000    0.9762   -0.0000   -0.0000   -0.0001   -0.0001   -0.0000
     3     3    30    4.4800   -0.0000    0.9762   -0.0000   -0.0000   -0.0001   -0.0001   -0.0000
     3     3    31    4.4800   -0.0000    0.9762   -0.0000   -0.0000   -0.0001   -0.0001   -0.0000
     3     3    32    4.4800   -0.0000    0.9762   -0.0000   -0.0000   -0.0001   -0.0001   -0.0000
     3     3    33    4.4800   -0.0000    0.9762   -0.0000   -0.0000   -0.0001   -0.0001   -0.0000
     3     3    34    4.4800   -0.0000    0.9762   -0.0000   -0.0000   -0.0001   -0.0001   -0.0000
     3     3    35    4.4800   -0.0000    0.9762   -0.0000   -0.0000   -0.0001   -0.0001   -0.0000
     3     3    36    4.4800   -0.0000    0.9762   -0.0000   -0.0000   -0.0001   -0.0001   -0.0000
     3     3    37    4.4800   -0.0000    0.9762   -0.0000   -0.0000   -0.0001   -0.0001   -0.0000
     3     3    38    4.4800   -0.0000    0.9762   -0.0000   -0.0000   -0.0001   -0.0001   -0.0000
     3     3    39    4.4800   -0.0000    0.9762   -0.0000   -0.0000   -0.0001   -0.0001   -0.0000
     3     3    40    4.4800   -0.0000    0.9762   -0.0000   -0.0000   -0.0001   -0.0001   -0.0000
     3     4     0    1.9277    0.3881    0.3800    0.2003    0.0571    0.2752    0.1766    0.0304
     3     4     1    2.1481    0.3964    0.4315    0.2037    0.0824    0.2981    0.1972    0.0427
     3     4     2    2.4069    0.4542    0.4919    0.2268    0.1462    0.4220    0.2684    0.0691
     3     4     3    2.5950    0.4659    0.5358    0.2312    0.1745    0.3788    0.2632    0.0830
     3     4     4    2.9259    0.4725    0.6132    0.2337    0.3108    0.2720    0.2734    0.1458
     3     4     5    3.1295    0.3812    0.6607    0.1975    0.2072    0.2162    0.2147    0.1051
     3     4     6    3.3921    0.3958    0.7221    0.2035    0.2357    0.2070    0.2223    0.1184
     3     4     7    3.6712    0.3259    0.7872    0.1738    0.2555    0.1252    0.1973    0.1324
     3     4     8    3.9435    0.2132    0.8509    0.1210    0.1468    0.0912    0.1331    0.0821
     3     4     9    4.0523    0.1178    0.8763    0.0707    0.0835    0.0844    0.0978    0.0486
     3     4    10    4.0836    0.1152    0.8836    0.0692    0.0562    0.0630    0.0715    0.0337
     3     4    11    4.1651    0.0974    0.9026    0.0592    0.0313    0.0325    0.0396    0.0194
     3     4    12    4.2562    0.0884    0.9239    0.0540    0.0476    0.0358    0.0511    0.0292
     3     4    13    4.3380    0.0731    0.9430    0.0450    0.0792    0.0227    0.0617    0.0480
     3     4    14    4.4035    0.0368    0.9583    0.0232    0.0215    0.0084    0.0189    0.0136
     3     4    15    4.4514    0.0174    0.9695    0.0111    0.0334    0.0154    0.0306    0.0209
     3     4    16    4.4673    0.0103    0.9732    0.0066    0.0000    0.0029    0.0019    0.0000
     3     4    17    4.4676    0.0085    0.9733    0.0054    0.0097    0.0023    0.0077    0.0062
     3     4    18    4.4519    0.0145    0.9696    0.0093    0.0084    0.0019    0.0066    0.0054
     3     4    19    4.4482    0.0155    0.9687    0.0099    0.0142    0.0031    0.0110    0.0091
     3     4    20    4.4418    0.0184    0.9672    0.0117    0.0228    0.0066    0.0186    0.0144
     3     4    21    4.4339    0.0216    0.9654    0.0138    0.0289    0.0113    0.0253    0.0182
     3     4    22    4.3605    0.0468    0.9482    0.0293    0.0251    0.0073    0.0205    0.0159
     3     4    23    4.3068    0.0577    0.9357    0.0359    0.0319    0.0194    0.0320    0.0199
     3     4    24    4.2725    0.0601    0.9277    0.0373    0.0366    0.0396    0.0469    0.0225
     3     4    25    4.2745    0.0611    0.9282    0.0379    0.0336    0.0398    0.0453    0.0207
     3     4    26    4.2612    0.0630    0.9251    0.0391    0.0429    0.0392    0.0503    0.0263
     3     4    27    4.2758    0.0607    0.9285    0.0377    0.0391    0.0406    0.0489    0.0240
     3     4    28    4.2398    0.0610    0.9201    0.0379    0.0105    0.0323    0.0269    0.0066
     3     4    29    4.1829    0.0562    0.9068    0.0350    0.0222    0.0727    0.0577    0.0135
     3     4    30    4.1568    0.0433    0.9007    0.0272    0.0069    0.0541    0.0379    0.0043
     3     4    31    4.1629    0.0393    0.9021    0.0247    0.0003    0.0560    0.0351    0.0002
     3     4    32    4.1614    0.0421    0.9018    0.0265    0.0021    0.0685    0.0435    0.0013
     3     4    33    4.1581    0.0416    0.9010    0.0262    0.0021    0.0433    0.0285    0.0013
     3     4    34    4.1763    0.0334    0.9052    0.0211    0.0006    0.0605    0.0379    0.0004
     3     4    35    4.1801    0.0314    0.9061    0.0198    0.0057    0.0283    0.0215    0.0036
     3     4    36    4.1994    0.0252    0.9106    0.0160    0.0084    0.0239    0.0204    0.0053
     3     4    37    4.1725    0.0360    0.9044    0.0227    0.0025    0.0532    0.0347    0.0015
     3     4    38    4.1648    0.0363    0.9025    0.0229    0.0038    0.0351    0.0245    0.0024
     3     4    39    4.1792    0.0338    0.9059    0.0214    0.0052    0.0453    0.0316    0.0032
     3     4    40    4.1750    0.0322    0.9049    0.0204    0.0071    0.0246    0.0200    0.0045
     3     5     0    1.9277    0.3881    0.3800    0.2003    0.0463    0.3283    0.1947    0.0241
     3     5     1    2.1481    0.3500    0.4315    0.1843    0.0533    0.2882    0.1806    0.0282
     3     5     2    2.2583    0.4132    0.4572    0.2106    0.1202    0.3184    0.2206    0.0605
     3     5     3    2.4741    0.4888    0.5076    0.2399    0.1881    0.3521    0.2586    0.0900
     3     5     4    2.6457    0.4799    0.5477    0.2366    0.1605    0.3058    0.2314    0.0796
     3     5     5    3.0633    0.4980    0.6452    0.2433    0.2199    0.2601    0.2366    0.1084
     3     5     6    3.3375    0.4408    0.7093    0.2215    0.3821    0.1750    0.2645    0.1814
     3     5     7    3.5791    0.4746    0.7657    0.2345    0.3583    0.2046    0.2666    0.1697
     3     5     8    3.8973    0.2178    0.8401    0.1233    0.1203    0.0785    0.1137    0.0688
     3     5     9    4.0597    0.1553    0.8780    0.0911    0.2324    0.0528    0.1555    0.1267
     3     5    10    4.1431    0.1447    0.8975    0.0854    0.2100    0.0526    0.1450    0.1159
     3     5    11    4.2000    0.1188    0.9108    0.0712    0.0941    0.0445    0.0821    0.0558
     3     5    12    4.2633    0.0786    0.9256    0.0483    0.0682    0.0412    0.0660    0.0411
     3     5    13    4.2969    0.0639    0.9334    0.0396    0.0626    0.0263    0.0543    0.0382
     3     5    14    4.2763    0.0613    0.9286    0.0380    0.0234    0.0642    0.0535    0.0143
     3     5    15    4.3601    0.0480    0.9482    0.0301    0.0319    0.0150    0.0294    0.0200
     3     5    16    4.3928    0.0381    0.9558    0.0240    0.0250    0.0079    0.0208    0.0158
     3     5    17    4.3949    0.0375    0.9563    0.0236    0.0329    0.0191    0.0325    0.0205
     3     5    18    4.3814    0.0416    0.9531    0.0261    0.0197    0.0053    0.0159    0.0125
     3     5    19    4.3797    0.0421    0.9527    0.0265    0.0438    0.0149    0.0365    0.0272
     3     5    20    4.3788    0.0419    0.9525    0.0263    0.0455    0.0173    0.0389    0.0282
     3     5    21    4.3694    0.0444    0.9503    0.0279    0.0328    0.0211    0.0336    0.0205
     3     5    22    4.3492    0.0501    0.9456    0.0313    0.0319    0.0132    0.0283    0.0200
     3     5    23    4.3620    0.0464    0.9486    0.0291    0.0318    0.0244    0.0350    0.0198
     3     5    24    4.3172    0.0565    0.9382    0.0352    0.0326    0.0209    0.0334    0.0203
     3     5    25    4.2889    0.0596    0.9315    0.0370    0.0396    0.0383    0.0479    0.0244
     3     5    26    4.2499    0.0630    0.9224    0.0391    0.0205    0.0613    0.0501    0.0125
     3     5    27    4.2647    0.0610    0.9259    0.0379    0.0460    0.0356    0.0500    0.0282
     3     5    28    4.2110    0.0581    0.9133    0.0362    0.0433    0.0244    0.0418    0.0268
     3     5    29    4.1798    0.0513    0.9061    0.0320    0.0006    0.0724    0.0450    0.0004
     3     5    30    4.1611    0.0485    0.9017    0.0304    0.0018    0.0373    0.0246    0.0011
     3     5    31    4.1659    0.0490    0.9028    0.0306    0.0087    0.0985    0.0647    0.0052
     3     5    32    4.1738    0.0512    0.9047    0.0320    0.0190    0.0626    0.0501    0.0117
     3     5    33    4.1705    0.0557    0.9039    0.0347    0.0118    0.0449    0.0353    0.0073
     3     5    34    4.1766    0.0529    0.9053    0.0330    0.0152    0.0882    0.0625    0.0092
     3     5    35    4.1792    0.0522    0.9059    0.0326    0.0032    0.0710    0.0457    0.0020
     3     5    36    4.1712    0.0499    0.9040    0.0312    0.0028    0.0759    0.0484    0.0017
     3     5    37    4.1703    0.0472    0.9038    0.0296    0.0024    0.0443    0.0293    0.0015
     3     5    38    4.1654    0.0402    0.9027    0.0253    0.0030    0.0443    0.0296    0.0019
     3     5    39    4.1487    0.0395    0.8988    0.0249    0.0005    0.0495    0.0313    0.0003
     3     5    40    4.1619    0.0435    0.9019    0.0273    0.0007    0.0315    0.0203    0.0004
     3     6     0    1.9277    0.3881    0.3800    0.2003    0.0305    0.3560    0.1997    0.0157
     3     6     1    2.1756    0.3816    0.4379    0.1977    0.0866    0.3555    0.2220    0.0435
     3     6     2    2.3726    0.4120    0.4839    0.2101    0.1217    0.2663    0.2003    0.0628
     3     6     3    2.5119    0.4097    0.5164    0.2092    0.2166    0.2765    0.2415    0.1061
     3     6     4    2.7834    0.4426    0.5799    0.2222    0.1668    0.3081    0.2347    0.0824
     3     6     5    3.1730    0.3326    0.6709    0.1768    0.1715    0.1729    0.1819    0.0906
     3     6     6    3.5101    0.3566    0.7496    0.1871    0.2872    0.1603    0.2241    0.1439
     3     6     7    3.9802    0.2259    0.8594    0.1273    0.1235    0.0630    0.1075    0.0712
     3     6     8    4.1758    0.1317    0.9051    0.0784    0.0499    0.0358    0.0524    0.0305
     3     6     9    4.3151    0.0629    0.9377    0.0390    0.0680    0.0277    0.0582    0.0414
     3     6    10    4.2986    0.0638    0.9338    0.0396    0.0344    0.0313    0.0407    0.0213
     3     6    11    4.3724    0.0497    0.9510    0.0311    0.0554    0.0287    0.0515    0.0339
     3     6    12    4.4020    0.0379    0.9580    0.0239    0.0333    0.0178    0.0319    0.0208
     3     6    13    4.4211    0.0321    0.9624    0.0203    0.0240    0.0151    0.0246    0.0151
     3     6    14    4.4225    0.0307    0.9627    0.0195    0.0211    0.0080    0.0185    0.0134
     3     6    15    4.4676    0.0107    0.9733    0.0068    0.0000    0.0006    0.0004    0.0000
     3     6    16    4.4818    0.0035    0.9766    0.0023    0.0000    0.0016    0.0010    0.0000
     3     6    17    4.4863    0.0010    0.9776    0.0007    0.0000    0.0019    0.0013    0.0000
     3     6    18    4.4812    0.0047    0.9765    0.0030    0.0007    0.0078    0.0054    0.0004
     3     6    19    4.4834    0.0034    0.9770    0.0022    0.0001    0.0028    0.0019    0.0001
     3     6    20    4.4849    0.0028    0.9773    0.0018    0.0001    0.0029    0.0019    0.0000
     3     6    21    4.4877    0.0020    0.9780    0.0013    0.0000    0.0019    0.0013    0.0000
     3     6    22    4.4832    0.0042    0.9769    0.0027    0.0002    0.0037    0.0025    0.0002
     3     6    23    4.4763    0.0075    0.9753    0.0048    0.0018    0.0110    0.0082    0.0011
     3     6    24    4.4791    0.0074    0.9760    0.0047    0.0001    0.0043    0.0029    0.0001
     3     6    25    4.4784    0.0072    0.9758    0.0046    0.0013    0.0070    0.0053    0.0008
     3     6    26    4.4748    0.0085    0.9750    0.0054    0.0028    0.0101    0.0083    0.0018
     3     6    27    4.4626    0.0136    0.9721    0.0087    0.0073    0.0133    0.0131    0.0046
     3     6    28    4.4738    0.0091    0.9747    0.0058    0.0085    0.0151    0.0150    0.0054
     3     6    29    4.4617    0.0138    0.9719    0.0088    0.0074    0.0139    0.0136    0.0047
     3     6    30    4.4548    0.0165    0.9703    0.0105    0.0045    0.0114    0.0102    0.0029
     3     6    31    4.4084    0.0286    0.9594    0.0181    0.0127    0.0190    0.0201    0.0081
     3     6    32    4.3946    0.0310    0.9562    0.0196    0.0084    0.0155    0.0152    0.0053
     3     6    33    4.3700    0.0342    0.9505    0.0216    0.0297    0.0168    0.0291    0.0186
     3     6    34    4.3381    0.0361    0.9430    0.0228    0.0332    0.0159    0.0307    0.0208
     3     6    35    4.3224    0.0361    0.9394    0.0228    0.0320    0.0134    0.0285    0.0201
     3     6    36    4.2431    0.0294    0.9208    0.0187    0.0187    0.0065    0.0160    0.0119
     3     6    37    4.2449    0.0296    0.9213    0.0187    0.0214    0.0087    0.0191    0.0136
     3     6    38    4.2102    0.0227    0.9132    0.0144    0.0201    0.0074    0.0174    0.0127
     3     6    39    4.1781    0.0139    0.9057    0.0089    0.0116    0.0032    0.0095    0.0074
     3     6    40    4.1751    0.0129    0.9049    0.0083    0.0111    0.0027    0.0088    0.0071
     3     7     0    1.9277    0.3881    0.3800    0.2003    0.0416    0.3397    0.1975    0.0215
     3     7     1    2.1733    0.3806    0.4374    0.1972    0.0675    0.4551    0.2523    0.0326
     3     7     2    2.2733    0.4539    0.4607    0.2266    0.0773    0.3232    0.2054    0.0397
     3     7     3    2.4062    0.4996    0.4917    0.2439    0.1989    0.2963    0.2423    0.0973
     3     7     4    2.8563    0.4840    0.5969    0.2381    0.1990    0.2909    0.2403    0.0976
     3     7     5    3.2034    0.3263    0.6780    0.1740    0.2119    0.2389    0.2254    0.1060
     3     7     6    3.4800    0.3166    0.7426    0.1697    0.2800    0.2022    0.2374    0.1378
     3     7     7    3.6882    0.2729    0.7912    0.1498    0.2018    0.1249    0.1742    0.1076
     3     7     8    3.8899    0.1629    0.8383    0.0952    0.0658    0.0953    0.0942    0.0385
     3     7     9    4.0587    0.1262    0.8778    0.0753    0.0488    0.0633    0.0675    0.0294
     3     7    10    4.2183    0.1041    0.9150    0.0630    0.0560    0.0540    0.0663    0.0338
     3     7    11    4.3377    0.0715    0.9429    0.0441    0.0645    0.0375    0.0618    0.0391
     3     7    12    4.3985    0.0409    0.9571    0.0257    0.0337    0.0237    0.0357    0.0209
     3     7    13    4.4592    0.0178    0.9713    0.0114    0.0205    0.0119    0.0205    0.0129
     3     7    14    4.4644    0.0127    0.9725    0.0081    0.0027    0.0094    0.0077    0.0017
     3     7    15    4.4596    0.0147    0.9714    0.0094    0.0039    0.0116    0.0099    0.0025
     3     7    16    4.4508    0.0171    0.9694    0.0109    0.0087    0.0165    0.0160    0.0055
     3     7    17    4.4649    0.0124    0.9726    0.0080    0.0024    0.0116    0.0089    0.0015
     3     7    18    4.4808    0.0060    0.9764    0.0038    0.0008    0.0079    0.0055    0.0005
     3     7    19    4.4802    0.0059    0.9762    0.0038    0.0014    0.0074    0.0057    0.0009
     3     7    20    4.4813    0.0056    0.9765    0.0036    0.0039    0.0123    0.0103    0.0025
     3     7    21    4.4793    0.0068    0.9760    0.0044    0.0005    0.0089    0.0061    0.0003
     3     7    22    4.4782    0.0061    0.9757    0.0039    0.0005    0.0096    0.0065    0.0003
     3     7    23    4.4780    0.0070    0.9757    0.0045    0.0003    0.0040    0.0028    0.0002
     3     7    24    4.4817    0.0059    0.9766    0.0038    0.0055    0.0122    0.0113    0.0035
     3     7    25    4.4748    0.0083    0.9750    0.0053    0.0004    0.0075    0.0051    0.0003
     3     7    26    4.4563    0.0157    0.9706    0.0100    0.0021    0.0088    0.0070    0.0013
     3     7    27    4.4313    0.0230    0.9648    0.0146    0.0112    0.0152    0.0167    0.0071
     3     7    28    4.4251    0.0242    0.9633    0.0154    0.0097    0.0133    0.0146    0.0062
     3     7    29    4.3815    0.0325    0.9532    0.0205    0.0154    0.0174    0.0207    0.0097
     3     7    30    4.2864    0.0347    0.9309    0.0219    0.0351    0.0101    0.0283    0.0220
     3     7    31    4.2334    0.0276    0.9186    0.0175    0.0293    0.0089    0.0241    0.0185
     3     7    32    4.1808    0.0147    0.9063    0.0094    0.0044    0.0014    0.0038    0.0029
     3     7    33    4.1651    0.0098    0.9026    0.0063    0.0121    0.0030    0.0097    0.0077
     3     7    34    4.1640    0.0094    0.9024    0.0060    0.0052    0.0011    0.0040    0.0033
     3     7    35    4.1634    0.0092    0.9022    0.0059    0.0124    0.0030    0.0099    0.0079
     3     7    36    4.1380    0.0000    0.8963    0.0000    0.0000    0.0000    0.0000    0.0000
     3     7    37    4.1380    0.0000    0.8963    0.0000    0.0000    0.0000    0.0000    0.0000
     3     7    38    4.1380    0.0000    0.8963    0.0000    0.0000    0.0000    0.0000    0.0000
     3     7    39    4.1380    0.0000    0.8963    0.0000    0.0000    0.0000    0.0000    0.0000
     3     7    40    4.1380    0.0000    0.8963    0.0000    0.0000    0.0000    0.0000    0.0000
     3     8     0    1.9277    0.3881    0.3800    0.2003    0.0595    0.3182    0.1961    0.0309
     3     8     1    2.2276    0.4519    0.4500    0.2259    0.0556    0.3499    0.2075    0.0284
     3     8     2    2.3293    0.4685    0.4738    0.2322    0.1622    0.4006    0.2665    0.0768
     3     8     3    2.6726    0.6205    0.5540    0.2860    0.3101    0.3678    0.3044    0.1392
     3     8     4    3.3897    0.4097    0.7215    0.2092    0.2070    0.2056    0.2104    0.1055
     3     8     5    3.5560    0.3755    0.7603    0.1951    0.2069    0.1829    0.2010    0.1067
     3     8     6    3.9415    0.2225    0.8504    0.1256    0.1465    0.0762    0.1257    0.0827
     3     8     7    4.0780    0.1492    0.8823    0.0879    0.1465    0.0456    0.1103    0.0841
     3     8     8    4.3562    0.0676    0.9473    0.0418    0.0675    0.0242    0.0559    0.0411
     3     8     9    4.4259    0.0290    0.9635    0.0184    0.0340    0.0254    0.0369    0.0211
     3     8    10    4.4388    0.0276    0.9665    0.0175    0.0359    0.0134    0.0309    0.0225
     3     8    11    4.3906    0.0504    0.9553    0.0315    0.0434    0.0176    0.0379    0.0270
     3     8    12    4.3558    0.0609    0.9472    0.0378    0.0792    0.0366    0.0696    0.0476
     3     8    13    4.4402    0.0259    0.9669    0.0164    0.0208    0.0064    0.0172    0.0132
     3     8    14    4.4612    0.0140    0.9718    0.0090    0.0131    0.0032    0.0104    0.0084
     3     8    15    4.4838    0.0003    0.9771    0.0002    0.0000    0.0005    0.0004    0.0000
     3     8    16    4.4826    0.0007    0.9768    0.0005    0.0001    0.0009    0.0007    0.0001
     3     8    17    4.4813    0.0012    0.9765    0.0008    0.0001    0.0004    0.0003    0.0000
     3     8    18    4.4800   -0.0000    0.9762   -0.0000   -0.0000   -0.0001   -0.0001   -0.0000
     3     8    19    4.4800   -0.0000    0.9762   -0.0000   -0.0000   -0.0001   -0.0001   -0.0000
     3     8    20    4.4800   -0.0000    0.9762   -0.0000   -0.0000   -0.0001   -0.0001   -0.0000
     3     8    21    4.4800   -0.0000    0.9762   -0.0000   -0.0000   -0.0001   -0.0001   -0.0000
     3     8    22    4.4800   -0.0000    0.9762   -0.0000   -0.0000   -0.0001   -0.0001   -0.0000
     3     8    23    4.4800   -0.0000    0.9762   -0.0000   -0.0000   -0.0001   -0.0001   -0.0000
     3     8    24    4.4800   -0.0000    0.9762   -0.0000   -0.0000   -0.0001   -0.0001   -0.0000
     3     8    25    4.4800   -0.0000    0.9762   -0.0000   -0.0000   -0.0001   -0.0001   -0.0000
     3     8    26    4.4800   -0.0000    0.9762   -0.0000   -0.0000   -0.0001   -0.0001   -0.0000
     3     8    27    4.4800   -0.0000    0.9762   -0.0000   -0.0000   -0.0001   -0.0001   -0.0000
     3     8    28    4.4800   -0.0000    0.9762   -0.0000   -0.0000   -0.0001   -0.0001   -0.0000
     3     8    29    4.4800   -0.0000    0.9762   -0.0000   -0.0000   -0.0001   -0.0001   -0.0000
     3     8    30    4.4800   -0.0000    0.9762   -0.0000   -0.0000   -0.0001   -0.0001   -0.0000
     3     8    31    4.4800   -0.0000    0.9762   -0.0000   -0.0000   -0.0001   -0.0001   -0.0000
     3     8    32    4.4800   -0.0000    0.9762   -0.0000   -0.0000   -0.0001   -0.0001   -0.0000
     3     8    33    4.4800   -0.0000    0.9762   -0.0000   -0.0000   -0.0001   -0.0001   -0.0000
     3     8    34    4.4800   -0.0000    0.9762   -0.0000   -0.0000   -0.0001   -0.0001   -0.0000
     3     8    35    4.4800   -0.0000    0.9762   -0.0000   -0.0000   -0.0001   -0.0001   -0.0000
     3     8    36    4.4800   -0.0000    0.9762   -0.0000   -0.0000   -0.0001   -0.0001   -0.0000
     3     8    37    4.4800   -0.0000    0.9762   -0.0000   -0.0000   -0.0001   -0.0001   -0.0000
     3     8    38    4.4800   -0.0000    0.9762   -0.0000   -0.0000   -0.0001   -0.0001   -0.0000
     3     8    39    4.4800   -0.0000    0.9762   -0.0000   -0.0000   -0.0001   -0.0001   -0.0000
     3     8    40    4.4800   -0.0000    0.9762   -0.0000   -0.0000   -0.0001   -0.0001   -0.0000
     3     9     0    1.9277    0.3881    0.3800    0.2003    0.0550    0.2793    0.1775    0.0292
     3     9     1    2.1931    0.3697    0.4420    0.1927    0.1165    0.3412    0.2281    0.0581
     3     9     2    2.5112    0.4372    0.5163    0.2201    0.1634    0.3199    0.2378    0.0804
     3     9     3    2.7838    0.4475    0.5799    0.2241    0.1626    0.3054    0.2320    0.0806
     3     9     4    3.1513    0.4337    0.6658    0.2187    0.2517    0.2400    0.2410    0.1233
     3     9     5    3.6166    0.4131    0.7745    0.2106    0.3812    0.1581    0.2582    0.1825
     3     9     6    3.7846    0.3102    0.8137    0.1668    0.2267    0.1342    0.1890    0.1187
     3     9     7    3.9332    0.2935    0.8485    0.1593    0.3356    0.1248    0.2291    0.1670
     3     9     8    4.1360    0.2064    0.8958    0.1176    0.1116    0.0582    0.0988    0.0649
     3     9     9    4.2795    0.1602    0.9293    0.0937    0.3284    0.0421    0.1930    0.1711
     3     9    10    4.3448    0.0664    0.9446    0.0411    0.0809    0.0218    0.0622    0.0490
     3     9    11    4.3859    0.0484    0.9542    0.0303    0.0350    0.0111    0.0289    0.0219
     3     9    12    4.4032    0.0409    0.9582    0.0257    0.0301    0.0071    0.0235    0.0190
     3     9    13    4.4800   -0.0000    0.9762   -0.0000   -0.0000   -0.0001   -0.0001   -0.0000
     3     9    14    4.4800   -0.0000    0.9762   -0.0000   -0.0000   -0.0001   -0.0001   -0.0000
     3     9    15    4.4800   -0.0000    0.9762   -0.0000   -0.0000   -0.0001   -0.0001   -0.0000
     3     9    16    4.4800   -0.0000    0.9762   -0.0000   -0.0000   -0.0001   -0.0001   -0.0000
     3     9    17    4.4800   -0.0000    0.9762   -0.0000   -0.0000   -0.0001   -0.0001   -0.0000
     3     9    18    4.4800   -0.0000    0.9762   -0.0000   -0.0000   -0.0001   -0.0001   -0.0000
     3     9    19    4.4800   -0.0000    0.9762   -0.0000   -0.0000   -0.0001   -0.0001   -0.0000
     3     9    20    4.4800   -0.0000    0.9762   -0.0000   -0.0000   -0.0001   -0.0001   -0.0000
     3     9    21    4.4800   -0.0000    0.9762   -0.0000   -0.0000   -0.0001   -0.0001   -0.0000
     3     9    22    4.4800   -0.0000    0.9762   -0.0000   -0.0000   -0.0001   -0.0001   -0.0000
     3     9    23    4.4800   -0.0000    0.9762   -0.0000   -0.0000   -0.0001   -0.0001   -0.0000
     3     9    24    4.4800   -0.0000    0.9762   -0.0000   -0.0000   -0.0001   -0.0001   -0.0000
     3     9    25    4.4800   -0.0000    0.9762   -0.0000   -0.0000   -0.0001   -0.0001   -0.0000
     3     9    26    4.4800   -0.0000    0.9762   -0.0000   -0.0000   -0.0001   -0.0001   -0.0000
     3     9    27    4.4800   -0.0000    0.9762   -0.0000   -0.0000   -0.0001   -0.0001   -0.0000
     3     9    28    4.4800   -0.0000    0.9762   -0.0000   -0.0000   -0.0001   -0.0001   -0.0000
     3     9    29    4.4800   -0.0000    0.9762   -0.0000   -0.0000   -0.0001   -0.0001   -0.0000
     3     9    30    4.4800   -0.0000    0.9762   -0.0000   -0.0000   -0.0001   -0.0001   -0.0000
     3     9    31    4.4800   -0.0000    0.9762   -0.0000   -0.0000   -0.0001   -0.0001   -0.0000
     3     9    32    4.4800   -0.0000    0.9762   -0.0000   -0.0000   -0.0001   -0.0001   -0.0000
     3     9    33    4.4800   -0.0000    0.9762   -0.0000   -0.0000   -0.0001   -0.0001   -0.0000
     3     9    34    4.4800   -0.0000    0.9762   -0.0000   -0.0000   -0.0001   -0.0001   -0.0000
     3     9    35    4.4800   -0.0000    0.9762   -0.0000   -0.0000   -0.0001   -0.0001   -0.0000
     3     9    36    4.4800   -0.0000    0.9762   -0.0000   -0.0000   -0.0001   -0.0001   -0.0000
     3     9    37    4.4800   -0.0000    0.9762   -0.0000   -0.0000   -0.0001   -0.0001   -0.0000
     3     9    38    4.4800   -0.0000    0.9762   -0.0000   -0.0000   -0.0001   -0.0001   -0.0000
     3     9    39    4.4800   -0.0000    0.9762   -0.0000   -0.0000   -0.0001   -0.0001   -0.0000
     3     9    40    4.4800   -0.0000    0.9762   -0.0000   -0.0000   -0.0001   -0.0001   -0.0000
     3    10     0    1.9277    0.3881    0.3800    0.2003    0.0389    0.3421    0.1974    0.0202
     3    10     1    2.1177    0.4069    0.4244    0.2081    0.0649    0.3387    0.2067    0.0332
     3    10     2    2.3502    0.4448    0.4787    0.2231    0.1424    0.3580    0.2442    0.0695
     3    10     3    2.4838    0.4558    0.5099    0.2274    0.1265    0.3528    0.2363    0.0624
     3    10     4    2.8763    0.5424    0.6016    0.2594    0.1910    0.3059    0.2429    0.0933
     3    10     5    3.2766    0.4105    0.6951    0.2095    0.1807    0.2748    0.2273    0.0902
     3    10     6    3.5339    0.3610    0.7552    0.1890    0.2589    0.2132    0.2336    0.1281
     3    10     7    3.9726    0.2557    0.8576    0.1417    0.2535    0.0878    0.1805    0.1341
     3    10     8    4.2592    0.1448    0.9246    0.0855    0.1671    0.0432    0.1195    0.0950
     3    10     9    4.3307    0.0922    0.9413    0.0562    0.0786    0.0322    0.0668    0.0473
     3    10    10    4.3225    0.1001    0.9394    0.0607    0.1335    0.0590    0.1105    0.0767
     3    10    11    4.4241    0.0461    0.9631    0.0289    0.0253    0.0116    0.0233    0.0160
     3    10    12    4.4830    0.0042    0.9769    0.0027    0.0000    0.0022    0.0014    0.0000
     3    10    13    4.4817    0.0049    0.9766    0.0032    0.0026    0.0113    0.0089    0.0017
     3    10    14    4.4823    0.0030    0.9767    0.0019    0.0002    0.0063    0.0042    0.0001
     3    10    15    4.4826    0.0002    0.9768    0.0001    0.0000    0.0007    0.0005    0.0000
     3    10    16    4.4817    0.0000    0.9766    0.0000   -0.0000   -0.0001   -0.0001   -0.0000
     3    10    17    4.4813    0.0000    0.9765    0.0000    0.0001   -0.0001   -0.0000    0.0000
     3    10    18    4.4817    0.0000    0.9766    0.0000   -0.0000   -0.0001   -0.0001   -0.0000
     3    10    19    4.4800   -0.0000    0.9762   -0.0000   -0.0000   -0.0001   -0.0001   -0.0000
     3    10    20    4.4800   -0.0000    0.9762   -0.0000   -0.0000   -0.0001   -0.0001   -0.0000
     3    10    21    4.4800   -0.0000    0.9762   -0.0000   -0.0000   -0.0001   -0.0001   -0.0000
     3    10    22    4.4800   -0.0000    0.9762   -0.0000   -0.0000   -0.0001   -0.0001   -0.0000
     3    10    23    4.4800   -0.0000    0.9762   -0.0000   -0.0000   -0.0001   -0.0001   -0.0000
     3    10    24    4.4800   -0.0000    0.9762   -0.0000   -0.0000   -0.0001   -0.0001   -0.0000
     3    10    25    4.4800   -0.0000    0.9762   -0.0000   -0.0000   -0.0001   -0.0001   -0.0000
     3    10    26    4.4800   -0.0000    0.9762   -0.0000   -0.0000   -0.0001   -0.0001   -0.0000
     3    10    27    4.4800   -0.0000    0.9762   -0.0000   -0.0000   -0.0001   -0.0001   -0.0000
     3    10    28    4.4800   -0.0000    0.9762   -0.0000   -0.0000   -0.0001   -0.0001   -0.0000
     3    10    29    4.4800   -0.0000    0.9762   -0.0000   -0.0000   -0.0001   -0.0001   -0.0000
     3    10    30    4.4800   -0.0000    0.9762   -0.0000   -0.0000   -0.0001   -0.0001   -0.0000
     3    10    31    4.4800   -0.0000    0.9762   -0.0000   -0.0000   -0.0001   -0.0001   -0.0000
     3    10    32    4.4800   -0.0000    0.9762   -0.0000   -0.0000   -0.0001   -0.0001   -0.0000
     3    10    33    4.4800   -0.0000    0.9762   -0.0000   -0.0000   -0.0001   -0.0001   -0.0000
     3    10    34    4.4800   -0.0000    0.9762   -0.0000   -0.0000   -0.0001   -0.0001   -0.0000
     3    10    35    4.4800   -0.0000    0.9762   -0.0000   -0.0000   -0.0001   -0.0001   -0.0000
     3    10    36    4.4800   -0.0000    0.9762   -0.0000   -0.0000   -0.0001   -0.0001   -0.0000
     3    10    37    4.4800   -0.0000    0.9762   -0.0000   -0.0000   -0.0001   -0.0001   -0.0000
     3    10    38    4.4800   -0.0000    0.9762   -0.0000   -0.0000   -0.0001   -0.0001   -0.0000
     3    10    39    4.4800   -0.0000    0.9762   -0.0000   -0.0000   -0.0001   -0.0001   -0.0000
     3    10    40    4.4800   -0.0000    0.9762   -0.0000   -0.0000   -0.0001   -0.0001   -0.0000
     4     1     0    1.9277    0.3881    0.3800    0.2003    0.0591    0.3085    0.1918    0.0308
     4     1     1    2.0012    0.3383    0.3972    0.1792    0.0564    0.2683    0.1733    0.0301
     4     1     2    2.1031    0.3679    0.4209    0.1919    0.0664    0.2641    0.1758    0.0353
     4     1     3    2.0932    0.3584    0.4187    0.1879    0.1217    0.2310    0.1855    0.0640
     4     1     4    2.1219    0.3565    0.4254    0.1871    0.0996    0.2864    0.1995    0.0515
     4     1     5    2.2318    0.3393    0.4510    0.1797    0.0707    0.2860    0.1872    0.0371
     4     1     6    2.3245    0.3207    0.4727    0.1715    0.1033    0.2670    0.1929    0.0538
     4     1     7    2.4841    0.3208    0.5099    0.1716    0.0714    0.1807    0.1400    0.0397
     4     1     8    2.6170    0.3237    0.5410    0.1729    0.0908    0.2291    0.1712    0.0486
     4     1     9    2.5974    0.3103    0.5364    0.1669    0.1437    0.2323    0.1953    0.0747
     4     1    10    2.7839    0.3638    0.5800    0.1902    0.1969    0.2059    0.2064    0.1009
     4     1    11    2.8645    0.3082    0.5988    0.1659    0.1824    0.1596    0.1809    0.0964
     4     1    12    2.8400    0.3207    0.5931    0.1715    0.1705    0.1826    0.1856    0.0896
     4     1    13    3.0219    0.2913    0.6356    0.1583    0.1265    0.1230    0.1388    0.0703
     4     1    14    3.1626    0.2099    0.6684    0.1193    0.0988    0.1239    0.1257    0.0558
     4     1    15    3.2984    0.1973    0.7002    0.1130    0.1067    0.1101    0.1228    0.0604
     4     1    16    3.3946    0.1699    0.7226    0.0988    0.1226    0.0892    0.1203    0.0696
     4     1    17    3.4446    0.1494    0.7343    0.0880    0.1121    0.0731    0.1068    0.0646
     4     1    18    3.4639    0.1355    0.7388    0.0805    0.0931    0.0663    0.0933    0.0545
     4     1    19    3.4536    0.1487    0.7364    0.0876    0.1103    0.0691    0.1038    0.0638
     4     1    20    3.4683    0.1287    0.7399    0.0767    0.0844    0.0942    0.1034    0.0489
     4     1    21    3.2786    0.1888    0.6955    0.1087    0.1471    0.1325    0.1529    0.0805
     4     1    22    3.1262    0.1817    0.6599    0.1050    0.1429    0.0860    0.1287    0.0804
     4     1    23    3.0281    0.2011    0.6370    0.1149    0.0808    0.0915    0.1001    0.0469
     4     1    24    2.9135    0.1737    0.6103    0.1008    0.1060    0.1210    0.1278    0.0597
     4     1    25    2.8874    0.1809    0.6042    0.1046    0.0781    0.1275    0.1172    0.0445
     4     1    26    2.8473    0.2037    0.5948    0.1162    0.0748    0.1630    0.1331    0.0419
     4     1    27    2.7517    0.2064    0.5725    0.1176    0.0686    0.1843    0.1403    0.0381
     4     1    28    2.5808    0.2506    0.5325    0.1393    0.2370    0.1664    0.2066    0.1214
     4     1    29    2.4493    0.2787    0.5018    0.1525    0.1151    0.1582    0.1500    0.0631
     4     1    30    2.3740    0.2683    0.4842    0.1477    0.1859    0.1595    0.1823    0.0981
     4     1    31    2.2570    0.2469    0.4569    0.1375    0.1413    0.1918    0.1770    0.0751
     4     1    32    2.0773    0.1408    0.4149    0.0833    0.0535    0.1540    0.1181    0.0304
     4     1    33    2.0454    0.1231    0.4075    0.0736    0.0392    0.0807    0.0718    0.0235
     4     1    34    2.0657    0.1396    0.4122    0.0826    0.0367    0.1160    0.0897    0.0216
     4     1    35    1.9731    0.1449    0.3906    0.0855    0.0124    0.1509    0.0954    0.0073
     4     1    36    1.9621    0.1098    0.3880    0.0662    0.0059    0.1490    0.0909    0.0035
     4     1    37    1.9501    0.1337    0.3852    0.0795    0.0085    0.1455    0.0904    0.0050
     4     1    38    1.9899    0.1407    0.3945    0.0833    0.0084    0.1107    0.0714    0.0050
     4     1    39    2.0192    0.1081    0.4014    0.0652    0.0210    0.1125    0.0793    0.0125
     4     1    40    1.9684    0.1197    0.3895    0.0717    0.0098    0.1908    0.1147    0.0056
     4     2     0    1.9277    0.3881    0.3800    0.2003    0.0359    0.3028    0.1794    0.0190
     4     2     1    2.0085    0.3603    0.3989    0.1887    0.0463    0.2645    0.1671    0.0249
     4     2     2    2.1116    0.3678    0.4229    0.1919    0.1470    0.3722    0.2510    0.0711
     4     2     3    2.1006    0.3624    0.4204    0.1896    0.0735    0.2860    0.1884    0.0385
     4     2     4    2.1876    0.3905    0.4407    0.2013    0.0976    0.2917    0.2009    0.0504
     4     2     5    2.3245    0.3481    0.4727    0.1835    0.0583    0.2192    0.1519    0.0319
     4     2     6    2.3974    0.3556    0.4897    0.1867    0.0686    0.3459    0.2111    0.0349
     4     2     7    2.5133    0.3658    0.5168    0.1910    0.1402    0.2107    0.1847    0.0738
     4     2     8    2.6231    0.3596    0.5424    0.1884    0.1785    0.2272    0.2075    0.0913
     4     2     9    2.7354    0.3016    0.5687    0.1630    0.1113    0.1992    0.1670    0.0599
     4     2    10    2.9647    0.3560    0.6222    0.1869    0.1610    0.1908    0.1851    0.0847
     4     2    11    3.1438    0.2985    0.6640    0.1616    0.1273    0.1178    0.1366    0.0710
     4     2    12    3.2483    0.2847    0.6885    0.1553    0.1484    0.1623    0.1671    0.0798
     4     2    13    3.2024    0.2851    0.6777    0.1554    0.1594    0.1468    0.1651    0.0859
     4     2    14    3.2872    0.2052    0.6975    0.1170    0.0940    0.1601    0.1409    0.0521
     4     2    15    3.4070    0.1676    0.7255    0.0976    0.0516    0.0775    0.0769    0.0307
     4     2    16    3.4889    0.1702    0.7447    0.0990    0.0721    0.1474    0.1241    0.0408
     4     2    17    3.4913    0.1876    0.7452    0.1080    0.0761    0.1344    0.1197    0.0433
     4     2    18    3.5597    0.1773    0.7612    0.1027    0.1174    0.1345    0.1398    0.0652
     4     2    19    3.6034    0.1753    0.7714    0.1017    0.0783    0.1257    0.1164    0.0447
     4     2    20    3.6783    0.1463    0.7889    0.0863    0.0736    0.0810    0.0908    0.0432
     4     2    21    3.5308    0.1655    0.7544    0.0965    0.0789    0.1403    0.1240    0.0446
     4     2    22    3.4500    0.1409    0.7356    0.0834    0.0731    0.0789    0.0893    0.0429
     4     2    23    3.4611    0.1468    0.7382    0.0866    0.0581    0.0951    0.0900    0.0341
     4     2    24    3.3757    0.0970    0.7182    0.0589    0.0091    0.0414    0.0316    0.0057
     4     2    25    3.3942    0.1169    0.7225    0.0702    0.0100    0.0512    0.0380    0.0062
     4     2    26    3.4127    0.1200    0.7269    0.0719    0.0312    0.1149    0.0862    0.0184
     4     2    27    3.4031    0.1199    0.7246    0.0718    0.0140    0.0936    0.0650    0.0085
     4     2    28    3.3862    0.1132    0.7207    0.0681    0.0339    0.1159    0.0882    0.0200
     4     2    29    3.3555    0.1061    0.7135    0.0641    0.0118    0.0568    0.0424    0.0073
     4     2    30    3.3117    0.0800    0.7033    0.0491    0.0105    0.1041    0.0689    0.0063
     4     2    31    3.3276    0.1049    0.7070    0.0634    0.0186    0.1133    0.0785    0.0111
     4     2    32    3.3278    0.1117    0.7070    0.0673    0.0218    0.1172    0.0823    0.0129
     4     2    33    3.3333    0.1172    0.7083    0.0703    0.0092    0.0803    0.0546    0.0056
     4     2    34    3.3063    0.0781    0.7020    0.0480    0.0040    0.0798    0.0513    0.0024
     4     2    35    3.2874    0.0773    0.6976    0.0475    0.0095    0.1054    0.0691    0.0057
     4     2    36    3.3347    0.1045    0.7086    0.0632    0.0490    0.1396    0.1085    0.0282
     4     2    37    3.2879    0.1056    0.6977    0.0638    0.0045    0.0826    0.0533    0.0028
     4     2    38    3.3117    0.1176    0.7033    0.0706    0.0256    0.1320    0.0923    0.0150
     4     2    39    3.2958    0.1044    0.6996    0.0632    0.0130    0.1254    0.0820    0.0077
     4     2    40    3.2731    0.0959    0.6943    0.0583    0.0084    0.1251    0.0794    0.0050
     4     3     0    1.9277    0.3881    0.3800    0.2003    0.0455    0.3048    0.1845    0.0240
     4     3     1    2.0524    0.3505    0.4091    0.1845    0.0653    0.2761    0.1806    0.0345
     4     3     2    2.0692    0.3409    0.4130    0.1804    0.0798    0.2248    0.1643    0.0431
     4     3     3    2.1935    0.3520    0.4421    0.1852    0.0694    0.2477    0.1699    0.0372
     4     3     4    2.3024    0.3622    0.4675    0.1895    0.1412    0.2425    0.1986    0.0731
     4     3     5    2.2069    0.3208    0.4452    0.1716    0.1175    0.2146    0.1766    0.0625
     4     3     6    2.3116    0.3200    0.4697    0.1712    0.1228    0.2496    0.1938    0.0639
     4     3     7    2.3945    0.3181    0.4890    0.1704    0.0949    0.2032    0.1614    0.0514
     4     3     8    2.5025    0.2831    0.5142    0.1545    0.1334    0.1729    0.1651    0.0719
     4     3     9    2.5350    0.3014    0.5218    0.1629    0.1245    0.2554    0.1969    0.0645
     4     3    10    2.5762    0.3242    0.5315    0.1731    0.1267    0.2083    0.1778    0.0672
     4     3    11    2.6466    0.3828    0.5479    0.1982    0.1552    0.2002    0.1866    0.0815
     4     3    12    2.8248    0.3231    0.5895    0.1726    0.1030    0.2366    0.1798    0.0546
     4     3    13    2.9469    0.3638    0.6181    0.1902    0.1507    0.2653    0.2117    0.0767
     4     3    14    3.1334    0.3780    0.6616    0.1962    0.2793    0.1990    0.2359    0.1378
     4     3    15    3.2966    0.2846    0.6997    0.1552    0.3374    0.2136    0.2624    0.1607
     4     3    16    3.5833    0.2192    0.7667    0.1240    0.1535    0.1107    0.1457    0.0847
     4     3    17    3.7798    0.1216    0.8126    0.0728    0.1254    0.0693    0.1117    0.0719
     4     3    18    3.8159    0.1039    0.8211    0.0628    0.0495    0.0517    0.0613    0.0300
     4     3    19    3.8322    0.0853    0.8249    0.0522    0.0666    0.0425    0.0658    0.0402
     4     3    20    3.8857    0.0873    0.8373    0.0534    0.0421    0.0533    0.0580    0.0256
     4     3    21    3.8858    0.0752    0.8374    0.0463    0.0652    0.0519    0.0703    0.0391
     4     3    22    3.8750    0.0799    0.8349    0.0491    0.0703    0.0323    0.0621    0.0425
     4     3    23    3.7957    0.1033    0.8163    0.0625    0.0584    0.0638    0.0731    0.0350
     4     3    24    3.8636    0.0900    0.8322    0.0549    0.0372    0.0470    0.0515    0.0228
     4     3    25    3.8035    0.0940    0.8182    0.0572    0.0589    0.0685    0.0760    0.0351
     4     3    26    3.7766    0.0847    0.8119    0.0519    0.0526    0.0906    0.0846    0.0311
     4     3    27    3.7240    0.0931    0.7996    0.0567    0.0431    0.0438    0.0531    0.0263
     4     3    28    3.7600    0.0834    0.8080    0.0511    0.0360    0.0234    0.0369    0.0224
     4     3    29    3.7247    0.0971    0.7998    0.0590    0.0449    0.0560    0.0611    0.0272
     4     3    30    3.7060    0.0914    0.7954    0.0557    0.0601    0.0628    0.0735    0.0360
     4     3    31    3.6366    0.1017    0.7792    0.0616    0.0769    0.0715    0.0874    0.0453
     4     3    32    3.5520    0.1089    0.7594    0.0657    0.0808    0.0567    0.0816    0.0479
     4     3    33    3.4295    0.0925    0.7308    0.0563    0.0441    0.0815    0.0750    0.0263
     4     3    34    3.3467    0.0682    0.7114    0.0422    0.0351    0.0618    0.0588    0.0213
     4     3    35    3.3412    0.0589    0.7102    0.0366    0.0180    0.0378    0.0348    0.0112
     4     3    36    3.3929    0.0848    0.7222    0.0519    0.0289    0.0612    0.0550    0.0176
     4     3    37    3.3761    0.0762    0.7183    0.0469    0.0176    0.0845    0.0618    0.0106
     4     3    38    3.3556    0.0796    0.7135    0.0489    0.0200    0.0602    0.0492    0.0123
     4     3    39    3.3204    0.0576    0.7053    0.0359    0.0190    0.0623    0.0499    0.0117
     4     3    40    3.2993    0.0511    0.7004    0.0319    0.0103    0.0786    0.0543    0.0063
     4     4     0    1.9277    0.3881    0.3800    0.2003    0.0457    0.2742    0.1712    0.0245
     4     4     1    2.0239    0.3604    0.4024    0.1888    0.0543    0.3600    0.2110    0.0277
     4     4     2    2.1290    0.3906    0.4270    0.2014    0.0989    0.3045    0.2066    0.0506
     4     4     3    2.1380    0.4121    0.4291    0.2101    0.0413    0.2812    0.1724    0.0221
     4     4     4    2.2426    0.4659    0.4535    0.2312    0.1802    0.4536    0.2903    0.0825
     4     4     5    2.5231    0.4588    0.5191    0.2285    0.1913    0.3194    0.2480    0.0929
     4     4     6    2.8616    0.4467    0.5981    0.2238    0.5009    0.2981    0.3403    0.2133
     4     4     7    2.8262    0.4647    0.5899    0.2308    0.2305    0.2603    0.2406    0.1130
     4     4     8    3.0777    0.3629    0.6486    0.1898    0.1284    0.2301    0.1880    0.0673
     4     4     9    3.1479    0.2858    0.6650    0.1558    0.1499    0.1684    0.1704    0.0803
     4     4    10    3.1245    0.3308    0.6595    0.1760    0.0757    0.1650    0.1345    0.0423
     4     4    11    3.2821    0.3015    0.6964    0.1629    0.2325    0.1844    0.2121    0.1183
     4     4    12    3.4766    0.2804    0.7418    0.1533    0.1459    0.1237    0.1483    0.0802
     4     4    13    3.6025    0.3771    0.7712    0.1958    0.2668    0.1210    0.2002    0.1378
     4     4    14    3.9072    0.1938    0.8424    0.1112    0.0926    0.0462    0.0822    0.0549
     4     4    15    3.9524    0.1344    0.8529    0.0798    0.1174    0.0561    0.1007    0.0682
     4     4    16    4.1011    0.0806    0.8877    0.0495    0.0584    0.0302    0.0541    0.0357
     4     4    17    4.1901    0.0559    0.9085    0.0348    0.0616    0.0226    0.0515    0.0377
     4     4    18    4.2037    0.0514    0.9116    0.0321    0.0306    0.0183    0.0306    0.0191
     4     4    19    4.2335    0.0353    0.9186    0.0223    0.0272    0.0137    0.0257    0.0171
     4     4    20    4.2240    0.0390    0.9164    0.0245    0.0413    0.0238    0.0403    0.0256
     4     4    21    4.2047    0.0585    0.9119    0.0364    0.0357    0.0189    0.0340    0.0223
     4     4    22    4.2151    0.0503    0.9143    0.0314    0.0264    0.0234    0.0311    0.0165
     4     4    23    4.1192    0.0914    0.8919    0.0557    0.0743    0.0355    0.0662    0.0448
     4     4    24    4.0319    0.1266    0.8715    0.0756    0.0945    0.0394    0.0796    0.0562
     4     4    25    4.0534    0.0922    0.8765    0.0562    0.0393    0.0220    0.0380    0.0244
     4     4    26    4.1153    0.0636    0.8910    0.0395    0.0678    0.0267    0.0575    0.0412
     4     4    27    4.0355    0.0730    0.8724    0.0450    0.0391    0.0169    0.0349    0.0244
     4     4    28    3.9435    0.0830    0.8508    0.0509    0.0478    0.0276    0.0464    0.0294
     4     4    29    3.8989    0.0718    0.8404    0.0443    0.0620    0.0305    0.0564    0.0378
     4     4    30    3.9063    0.0815    0.8422    0.0500    0.0618    0.0260    0.0536    0.0378
     4     4    31    3.7944    0.1036    0.8160    0.0627    0.1007    0.0385    0.0825    0.0597
     4     4    32    3.7668    0.1098    0.8096    0.0662    0.0731    0.0358    0.0657    0.0441
     4     4    33    3.6757    0.1337    0.7883    0.0795    0.0710    0.0390    0.0663    0.0428
     4     4    34    3.6142    0.1148    0.7739    0.0690    0.1187    0.0438    0.0949    0.0694
     4     4    35    3.5128    0.0759    0.7502    0.0467    0.0372    0.0306    0.0419    0.0230
     4     4    36    3.5107    0.0785    0.7497    0.0482    0.0453    0.0297    0.0462    0.0279
     4     4    37    3.4872    0.0805    0.7443    0.0494    0.1019    0.0525    0.0907    0.0598
     4     4    38    3.4515    0.0664    0.7359    0.0411    0.0628    0.0414    0.0630    0.0380
     4     4    39    3.4565    0.0704    0.7371    0.0435    0.0602    0.0348    0.0578    0.0366
     4     4    40    3.4181    0.0539    0.7281    0.0336    0.0412    0.0307    0.0443    0.0254
     4     5     0    1.9277    0.3881    0.3800    0.2003    0.0455    0.3148    0.1887    0.0238
     4     5     1    2.1007    0.3770    0.4204    0.1957    0.0498    0.3641    0.2109    0.0254
     4     5     2    2.0991    0.3559    0.4200    0.1868    0.0667    0.3094    0.1954    0.0347
     4     5     3    2.2600    0.3520    0.4576    0.1852    0.0849    0.2272    0.1677    0.0456
     4     5     4    2.3129    0.3378    0.4700    0.1790    0.0655    0.2285    0.1595    0.0355
     4     5     5    2.3038    0.3329    0.4678    0.1769    0.1194    0.2727    0.2020    0.0615
     4     5     6    2.2458    0.3659    0.4543    0.1911    0.1194    0.3169    0.2198    0.0602
     4     5     7    2.2891    0.3537    0.4644    0.1859    0.0534    0.2121    0.1463    0.0294
     4     5     8    2.2851    0.3312    0.4635    0.1762    0.1053    0.3295    0.2192    0.0531
     4     5     9    2.3031    0.3470    0.4677    0.1830    0.0716    0.2782    0.1842    0.0377
     4     5    10    2.3475    0.3549    0.4780    0.1864    0.0915    0.3168    0.2086    0.0468
     4     5    11    2.3186    0.3642    0.4713    0.1903    0.1194    0.2975    0.2121    0.0607
     4     5    12    2.3615    0.3462    0.4813    0.1827    0.0745    0.3398    0.2110    0.0379
     4     5    13    2.4151    0.3551    0.4938    0.1865    0.0556    0.3002    0.1868    0.0292
     4     5    14    2.4190    0.3885    0.4947    0.2005    0.1002    0.3308    0.2177    0.0506
     4     5    15    2.5958    0.3878    0.5360    0.2002    0.1010    0.3982    0.2437    0.0493
     4     5    16    2.7325    0.3034    0.5680    0.1638    0.1044    0.3011    0.2075    0.0534
     4     5    17    2.9524    0.2948    0.6193    0.1599    0.0605    0.1964    0.1423    0.0335
     4     5    18    3.0107    0.2819    0.6330    0.1539    0.1093    0.2471    0.1870    0.0573
     4     5    19    3.0633    0.2518    0.6452    0.1398    0.0487    0.3016    0.1844    0.0257
     4     5    20    3.1560    0.2266    0.6669    0.1276    0.0332    0.2550    0.1569    0.0181
     4     5    21    3.1199    0.2101    0.6585    0.1194    0.0343    0.1875    0.1252    0.0194
     4     5    22    3.1170    0.2184    0.6578    0.1236    0.0452    0.2318    0.1517    0.0247
     4     5    23    3.0619    0.2038    0.6449    0.1163    0.0377    0.3036    0.1806    0.0199
     4     5    24    2.9828    0.2011    0.6264    0.1149    0.0537    0.1303    0.1062    0.0310
     4     5    25    2.8568    0.1517    0.5970    0.0892    0.0552    0.1357    0.1097    0.0317
     4     5    26    2.7438    0.1665    0.5706    0.0971    0.0412    0.1017    0.0845    0.0243
     4     5    27    2.6433    0.1254    0.5471    0.0749    0.0508    0.0979    0.0876    0.0299
     4     5    28    2.6059    0.1501    0.5384    0.0883    0.0479    0.0943    0.0841    0.0283
     4     5    29    2.6838    0.1443    0.5566    0.0852    0.0373    0.1073    0.0854    0.0220
     4     5    30    2.5881    0.1198    0.5342    0.0718    0.0299    0.0959    0.0751    0.0179
     4     5    31    2.5570    0.1242    0.5270    0.0742    0.0458    0.0982    0.0850    0.0270
     4     5    32    2.5630    0.1290    0.5284    0.0769    0.0321    0.0892    0.0726    0.0192
     4     5    33    2.5185    0.1469    0.5180    0.0866    0.0536    0.1692    0.1257    0.0302
     4     5    34    2.4464    0.1389    0.5012    0.0823    0.0391    0.0869    0.0752    0.0234
     4     5    35    2.3821    0.1410    0.4861    0.0834    0.0547    0.0881    0.0844    0.0323
     4     5    36    2.3954    0.1063    0.4892    0.0642    0.0311    0.0799    0.0669    0.0187
     4     5    37    2.3477    0.1131    0.4781    0.0680    0.0379    0.0771    0.0692    0.0228
     4     5    38    2.3468    0.1317    0.4779    0.0784    0.0378    0.0926    0.0776    0.0225
     4     5    39    2.2874    0.1287    0.4640    0.0767    0.0566    0.0969    0.0902    0.0332
     4     5    40    2.2108    0.1041    0.4461    0.0630    0.0317    0.0702    0.0617    0.0192
     4     6     0    1.9277    0.3881    0.3800    0.2003    0.0542    0.3245    0.1965    0.0281
     4     6     1    2.0469    0.3311    0.4078    0.1761    0.0469    0.2926    0.1798    0.0248
     4     6     2    2.0680    0.3239    0.4127    0.1729    0.0643    0.2517    0.1695    0.0345
     4     6     3    2.1103    0.3083    0.4226    0.1660    0.0433    0.2645    0.1658    0.0233
     4     6     4    2.1505    0.3607    0.4320    0.1889    0.0466    0.2455    0.1587    0.0253
     4     6     5    2.2199    0.3270    0.4482    0.1743    0.0417    0.2916    0.1771    0.0222
     4     6     6    2.2206    0.3376    0.4484    0.1790    0.0422    0.2729    0.1691    0.0227
     4     6     7    2.3157    0.3664    0.4706    0.1913    0.1222    0.2992    0.2138    0.0620
     4     6     8    2.2782    0.3446    0.4618    0.1820    0.1011    0.2847    0.1994    0.0522
     4     6     9    2.3399    0.3930    0.4763    0.2024    0.1512    0.2441    0.2033    0.0778
     4     6    10    2.4601    0.4186    0.5043    0.2128    0.1924    0.2977    0.2404    0.0944
     4     6    11    2.5430    0.4371    0.5237    0.2201    0.2908    0.2969    0.2751    0.1361
     4     6    12    2.7924    0.4192    0.5820    0.2130    0.1960    0.2534    0.2249    0.0981
     4     6    13    2.9647    0.3914    0.6222    0.2017    0.1314    0.2194    0.1846    0.0692
     4     6    14    3.1560    0.3596    0.6669    0.1884    0.1748    0.1757    0.1845    0.0920
     4     6    15    3.1699    0.3621    0.6701    0.1895    0.1859    0.2167    0.2063    0.0953
     4     6    16    3.4816    0.2467    0.7430    0.1374    0.1289    0.2008    0.1755    0.0686
     4     6    17    3.5452    0.2697    0.7578    0.1483    0.1582    0.0982    0.1420    0.0876
     4     6    18    3.6856    0.1974    0.7906    0.1130    0.0961    0.1225    0.1237    0.0544
     4     6    19    3.7592    0.1689    0.8078    0.0983    0.0839    0.1164    0.1145    0.0480
     4     6    20    3.8597    0.1259    0.8313    0.0752    0.0568    0.0916    0.0874    0.0335
     4     6    21    3.7303    0.2139    0.8011    0.1213    0.1227    0.0998    0.1256    0.0692
     4     6    22    3.4581    0.2554    0.7375    0.1416    0.1808    0.1781    0.1881    0.0948
     4     6    23    3.4211    0.2577    0.7288    0.1426    0.1412    0.1867    0.1747    0.0753
     4     6    24    3.2167    0.2274    0.6811    0.1280    0.0520    0.1457    0.1132    0.0298
     4     6    25    3.1774    0.2104    0.6719    0.1196    0.0688    0.1437    0.1206    0.0391
     4     6    26    3.1359    0.1856    0.6622    0.1070    0.0865    0.1892    0.1511    0.0474
     4     6    27    3.0631    0.1409    0.6452    0.0834    0.0134    0.1220    0.0803    0.0079
     4     6    28    3.0578    0.1289    0.6440    0.0768    0.0225    0.0929    0.0693    0.0135
     4     6    29    3.0084    0.1325    0.6324    0.0788    0.0400    0.1444    0.1064    0.0231
     4     6    30    2.9856    0.1186    0.6271    0.0711    0.0257    0.1422    0.0978    0.0150
     4     6    31    2.9961    0.1153    0.6296    0.0693    0.0232    0.0761    0.0603    0.0141
     4     6    32    3.0039    0.1297    0.6314    0.0773    0.0289    0.1060    0.0801    0.0172
     4     6    33    2.9756    0.1100    0.6248    0.0663    0.0244    0.0901    0.0688    0.0147
     4     6    34    2.9546    0.1339    0.6199    0.0796    0.0543    0.1167    0.0994    0.0316
     4     6    35    2.8850    0.1189    0.6036    0.0713    0.0227    0.0993    0.0730    0.0136
     4     6    36    2.8590    0.1418    0.5975    0.0838    0.0417    0.0741    0.0696    0.0251
     4     6    37    2.8145    0.1076    0.5871    0.0649    0.0440    0.0960    0.0829    0.0261
     4     6    38    2.7931    0.1050    0.5821    0.0635    0.0259    0.0686    0.0575    0.0158
     4     6    39    2.8182    0.0917    0.5880    0.0559    0.0351    0.0684    0.0626    0.0212
     4     6    40    2.8072    0.1196    0.5854    0.0717    0.0287    0.1207    0.0880    0.0169
     4     7     0    1.9277    0.3881    0.3800    0.2003    0.0544    0.2665    0.1716    0.0291
     4     7     1    2.1319    0.4190    0.4277    0.2129    0.0363    0.3250    0.1891    0.0190
     4     7     2    2.1828    0.3405    0.4396    0.1802    0.1214    0.2954    0.2120    0.0617
     4     7     3    2.2319    0.3908    0.4510    0.2015    0.0980    0.3041    0.2061    0.0502
     4     7     4    2.2979    0.3760    0.4665    0.1953    0.1604    0.2443    0.2071    0.0821
     4     7     5    2.4014    0.3369    0.4906    0.1787    0.1200    0.2113    0.1762    0.0638
     4     7     6    2.4145    0.3591    0.4937    0.1882    0.0911    0.2537    0.1821    0.0481
     4     7     7    2.4154    0.3382    0.4939    0.1792    0.1618    0.2086    0.1930    0.0843
     4     7     8    2.4784    0.3124    0.5086    0.1678    0.1060    0.2255    0.1763    0.0564
     4     7     9    2.5368    0.3554    0.5223    0.1866    0.1463    0.2710    0.2122    0.0744
     4     7    10    2.6331    0.3118    0.5447    0.1676    0.0977    0.1980    0.1603    0.0530
     4     7    11    2.8377    0.3246    0.5925    0.1733    0.1680    0.2723    0.2213    0.0845
     4     7    12    2.8285    0.3450    0.5904    0.1822    0.1466    0.2609    0.2083    0.0749
     4     7    13    3.0057    0.2822    0.6318    0.1541    0.1354    0.1815    0.1698    0.0726
     4     7    14    3.1726    0.2488    0.6708    0.1384    0.1249    0.1953    0.1713    0.0668
     4     7    15    3.2454    0.2062    0.6878    0.1175    0.0494    0.1671    0.1226    0.0280
     4     7    16    3.2883    0.1859    0.6978    0.1072    0.0450    0.1637    0.1188    0.0256
     4     7    17    3.2983    0.1833    0.7001    0.1058    0.0709    0.0872    0.0926    0.0415
     4     7    18    3.3833    0.1704    0.7200    0.0991    0.0493    0.1518    0.1149    0.0281
     4     7    19    3.3874    0.2099    0.7209    0.1194    0.0915    0.1429    0.1314    0.0513
     4     7    20    3.4736    0.2122    0.7411    0.1205    0.0424    0.1399    0.1053    0.0245
     4     7    21    3.4432    0.2008    0.7340    0.1147    0.0930    0.1070    0.1144    0.0531
     4     7    22    3.4328    0.1689    0.7316    0.0983    0.0565    0.1925    0.1385    0.0314
     4     7    23    3.4749    0.1978    0.7414    0.1132    0.0688    0.1981    0.1469    0.0379
     4     7    24    3.4209    0.1316    0.7288    0.0783    0.0377    0.1136    0.0890    0.0222
     4     7    25    3.3536    0.1286    0.7130    0.0767    0.0347    0.1022    0.0812    0.0206
     4     7    26    3.3501    0.1220    0.7122    0.0730    0.0345    0.1268    0.0943    0.0202
     4     7    27    3.3220    0.1085    0.7057    0.0655    0.0350    0.0903    0.0749    0.0209
     4     7    28    3.2884    0.0825    0.6978    0.0505    0.0159    0.0897    0.0638    0.0096
     4     7    29    3.2937    0.0810    0.6991    0.0497    0.0376    0.0533    0.0554    0.0229
     4     7    30    3.2762    0.0679    0.6950    0.0420    0.0327    0.0393    0.0444    0.0202
     4     7    31    3.2917    0.0862    0.6986    0.0527    0.0302    0.0437    0.0455    0.0186
     4     7    32    3.2402    0.0636    0.6866    0.0395    0.0302    0.0524    0.0506    0.0185
     4     7    33    3.2406    0.0731    0.6867    0.0451    0.0129    0.0792    0.0562    0.0079
     4     7    34    3.2307    0.0657    0.6844    0.0407    0.0156    0.0640    0.0489    0.0096
     4     7    35    3.1793    0.0370    0.6723    0.0233    0.0084    0.0311    0.0249    0.0053
     4     7    36    3.1969    0.0501    0.6765    0.0314    0.0130    0.0451    0.0361    0.0081
     4     7    37    3.2342    0.0610    0.6852    0.0379    0.0066    0.0126    0.0122    0.0042
     4     7    38    3.1727    0.0215    0.6708    0.0137    0.0133    0.0121    0.0162    0.0085
     4     7    39    3.1948    0.0429    0.6760    0.0269    0.0074    0.0272    0.0219    0.0047
     4     7    40    3.2200    0.0681    0.6819    0.0421    0.0121    0.0573    0.0429    0.0075
     4     8     0    1.9277    0.3881    0.3800    0.2003    0.0342    0.3031    0.1788    0.0181
     4     8     1    2.0239    0.3584    0.4025    0.1879    0.0526    0.2769    0.1754    0.0280
     4     8     2    2.0446    0.3553    0.4073    0.1866    0.0906    0.2663    0.1873    0.0476
     4     8     3    2.1382    0.3409    0.4292    0.1804    0.0747    0.3297    0.2070    0.0382
     4     8     4    2.2399    0.3480    0.4529    0.1834    0.0780    0.2137    0.1585    0.0424
     4     8     5    2.3648    0.3254    0.4821    0.1736    0.0643    0.2662    0.1759    0.0342
     4     8     6    2.5042    0.3271    0.5146    0.1744    0.1865    0.2509    0.2202    0.0939
     4     8     7    2.6065    0.3275    0.5385    0.1745    0.0894    0.2860    0.1951    0.0465
     4     8     8    2.6547    0.2812    0.5498    0.1537    0.1068    0.2026    0.1665    0.0575
     4     8     9    2.7565    0.2825    0.5736    0.1542    0.1531    0.2015    0.1863    0.0804
     4     8    10    2.8348    0.3334    0.5919    0.1771    0.1314    0.2121    0.1815    0.0694
     4     8    11    3.0312    0.2894    0.6377    0.1574    0.1148    0.1787    0.1593    0.0623
     4     8    12    3.2271    0.2144    0.6835    0.1216    0.1061    0.1128    0.1238    0.0600
     4     8    13    3.2034    0.2123    0.6780    0.1205    0.0974    0.1560    0.1406    0.0540
     4     8    14    3.1436    0.2375    0.6640    0.1330    0.0778    0.1561    0.1312    0.0437
     4     8    15    3.1677    0.2278    0.6696    0.1282    0.0562    0.1556    0.1203    0.0319
     4     8    16    3.2743    0.2554    0.6945    0.1416    0.1413    0.1713    0.1679    0.0759
     4     8    17    3.3946    0.1923    0.7226    0.1104    0.0591    0.1449    0.1164    0.0337
     4     8    18    3.5468    0.1618    0.7582    0.0946    0.1085    0.0991    0.1182    0.0618
     4     8    19    3.5418    0.1355    0.7570    0.0804    0.0617    0.0903    0.0893    0.0363
     4     8    20    3.5799    0.1224    0.7659    0.0732    0.0657    0.1000    0.0966    0.0383
     4     8    21    3.5224    0.1319    0.7525    0.0785    0.1045    0.1126    0.1229    0.0592
     4     8    22    3.4517    0.1547    0.7360    0.0908    0.1108    0.1026    0.1211    0.0629
     4     8    23    3.3029    0.1491    0.7012    0.0878    0.1034    0.0976    0.1149    0.0591
     4     8    24    3.2389    0.1524    0.6863    0.0896    0.0931    0.1126    0.1172    0.0530
     4     8    25    3.2261    0.1342    0.6833    0.0797    0.0659    0.0959    0.0946    0.0385
     4     8    26    3.1808    0.1752    0.6727    0.1016    0.1311    0.1421    0.1499    0.0719
     4     8    27    3.0052    0.1823    0.6317    0.1053    0.1097    0.0854    0.1119    0.0629
     4     8    28    2.9438    0.1390    0.6173    0.0823    0.0861    0.1026    0.1085    0.0495
     4     8    29    2.8427    0.1183    0.5937    0.0710    0.0380    0.1002    0.0820    0.0225
     4     8    30    2.7190    0.1095    0.5648    0.0660    0.0688    0.0836    0.0896    0.0404
     4     8    31    2.6510    0.0904    0.5489    0.0552    0.0305    0.0565    0.0532    0.0187
     4     8    32    2.6253    0.1046    0.5429    0.0632    0.0432    0.0787    0.0729    0.0258
     4     8    33    2.6289    0.0944    0.5438    0.0575    0.0275    0.0718    0.0603    0.0167
     4     8    34    2.5699    0.0695    0.5300    0.0429    0.0185    0.0664    0.0520    0.0113
     4     8    35    2.5555    0.0841    0.5266    0.0515    0.0112    0.0987    0.0662    0.0067
     4     8    36    2.5692    0.0791    0.5298    0.0486    0.0086    0.0642    0.0449    0.0053
     4     8    37    2.5488    0.0819    0.5251    0.0502    0.0162    0.0680    0.0516    0.0099
     4     8    38    2.5298    0.1058    0.5206    0.0639    0.0555    0.1044    0.0936    0.0325
     4     8    39    2.5573    0.0932    0.5270    0.0568    0.0077    0.0676    0.0464    0.0047
     4     8    40    2.5139    0.0973    0.5169    0.0591    0.0322    0.1040    0.0808    0.0191
     4     9     0    1.9277    0.3881    0.3800    0.2003    0.0538    0.3016    0.1866    0.0282
     4     9     1    2.0859    0.3734    0.4169    0.1942    0.1496    0.2665    0.2118    0.0761
     4     9     2    2.1729    0.3607    0.4373    0.1889    0.0987    0.3006    0.2049    0.0506
     4     9     3    2.3353    0.3762    0.4752    0.1954    0.0723    0.2877    0.1886    0.0379
     4     9     4    2.5423    0.3524    0.5235    0.1853    0.0771    0.2254    0.1634    0.0416
     4     9     5    2.6441    0.3398    0.5473    0.1799    0.2335    0.2648    0.2434    0.1140
     4     9     6    2.9045    0.3069    0.6082    0.1653    0.0976    0.2116    0.1664    0.0525
     4     9     7    3.0068    0.3075    0.6320    0.1657    0.1139    0.1340    0.1380    0.0634
     4     9     8    3.1207    0.2903    0.6587    0.1578    0.1463    0.1896    0.1782    0.0776
     4     9     9    3.1483    0.3196    0.6651    0.1711    0.1146    0.1919    0.1652    0.0618
     4     9    10    3.3317    0.1826    0.7079    0.1055    0.0651    0.1063    0.0996    0.0378
     4     9    11    3.4143    0.1793    0.7272    0.1038    0.0468    0.0824    0.0770    0.0279
     4     9    12    3.4981    0.1370    0.7468    0.0813    0.0131    0.0998    0.0680    0.0079
     4     9    13    3.5463    0.0972    0.7581    0.0590    0.0184    0.0767    0.0579    0.0112
     4     9    14    3.5741    0.0853    0.7646    0.0522    0.0064    0.1033    0.0662    0.0039
     4     9    15    3.5828    0.0925    0.7666    0.0564    0.0147    0.0860    0.0611    0.0089
     4     9    16    3.5746    0.0731    0.7647    0.0451    0.0031    0.0757    0.0484    0.0019
     4     9    17    3.6114    0.0689    0.7733    0.0426    0.0097    0.0630    0.0449    0.0060
     4     9    18    3.6606    0.0629    0.7848    0.0390    0.0126    0.0409    0.0334    0.0079
     4     9    19    3.6552    0.0719    0.7835    0.0444    0.0168    0.0491    0.0408    0.0104
     4     9    20    3.6910    0.0656    0.7919    0.0407    0.0263    0.0606    0.0532    0.0161
     4     9    21    3.6815    0.0599    0.7896    0.0372    0.0302    0.0360    0.0410    0.0187
     4     9    22    3.6771    0.0671    0.7886    0.0415    0.0209    0.0787    0.0604    0.0127
     4     9    23    3.7206    0.0765    0.7988    0.0471    0.0244    0.0557    0.0491    0.0150
     4     9    24    3.6743    0.0900    0.7880    0.0549    0.0283    0.0748    0.0624    0.0171
     4     9    25    3.6715    0.0858    0.7873    0.0525    0.0162    0.0860    0.0619    0.0098
     4     9    26    3.6612    0.0852    0.7849    0.0522    0.0173    0.0749    0.0562    0.0106
     4     9    27    3.6319    0.1020    0.7781    0.0618    0.0415    0.0819    0.0738    0.0248
     4     9    28    3.6160    0.0964    0.7743    0.0586    0.0230    0.0704    0.0569    0.0140
     4     9    29    3.6628    0.0915    0.7853    0.0558    0.0705    0.0877    0.0927    0.0413
     4     9    30    3.6779    0.0962    0.7888    0.0585    0.0388    0.0884    0.0759    0.0232
     4     9    31    3.6672    0.1053    0.7863    0.0636    0.0361    0.0643    0.0608    0.0219
     4     9    32    3.6533    0.1052    0.7831    0.0636    0.0405    0.0519    0.0563    0.0247
     4     9    33    3.5815    0.1290    0.7663    0.0769    0.0396    0.0919    0.0783    0.0236
     4     9    34    3.5158    0.1203    0.7510    0.0720    0.0673    0.1042    0.0997    0.0391
     4     9    35    3.5207    0.1290    0.7521    0.0769    0.0780    0.0821    0.0937    0.0457
     4     9    36    3.3678    0.1276    0.7164    0.0761    0.0970    0.0853    0.1053    0.0560
     4     9    37    3.2911    0.1307    0.6985    0.0778    0.0644    0.0740    0.0820    0.0382
     4     9    38    3.3337    0.1433    0.7084    0.0847    0.0468    0.1245    0.0995    0.0272
     4     9    39    3.3215    0.1216    0.7056    0.0728    0.0710    0.0462    0.0704    0.0426
     4     9    40    3.1132    0.0915    0.6569    0.0558    0.0631    0.0319    0.0578    0.0384
     4    10     0    1.9277    0.3881    0.3800    0.2003    0.0462    0.3019    0.1835    0.0244
     4    10     1    2.0242    0.3468    0.4025    0.1829    0.0498    0.2435    0.1592    0.0270
     4    10     2    2.1043    0.3584    0.4212    0.1879    0.1029    0.2734    0.1954    0.0534
     4    10     3    2.2893    0.3428    0.4645    0.1812    0.0916    0.2548    0.1828    0.0483
     4    10     4    2.3835    0.3432    0.4865    0.1814    0.0623    0.2379    0.1624    0.0337
     4    10     5    2.4638    0.3149    0.5052    0.1689    0.0871    0.2647    0.1851    0.0458
     4    10     6    2.5480    0.3269    0.5249    0.1742    0.0502    0.2400    0.1578    0.0273
     4    10     7    2.5922    0.2752    0.5352    0.1509    0.0748    0.1827    0.1425    0.0414
     4    10     8    2.6201    0.2830    0.5417    0.1545    0.0585    0.2397    0.1614    0.0317
     4    10     9    2.7757    0.2955    0.5781    0.1602    0.1544    0.1940    0.1836    0.0814
     4    10    10    2.8997    0.2973    0.6070    0.1610    0.1015    0.2075    0.1663    0.0546
     4    10    11    3.1283    0.2511    0.6604    0.1395    0.1283    0.1750    0.1637    0.0692
     4    10    12    3.1855    0.2325    0.6738    0.1305    0.1425    0.1332    0.1511    0.0781
     4    10    13    3.2960    0.2316    0.6996    0.1301    0.0879    0.0878    0.1018    0.0509
     4    10    14    3.4541    0.1955    0.7365    0.1121    0.1820    0.1421    0.1730    0.0972
     4    10    15    3.6027    0.1321    0.7712    0.0786    0.0707    0.1169    0.1080    0.0407
     4    10    16    3.6375    0.1141    0.7794    0.0686    0.0788    0.0853    0.0958    0.0460
     4    10    17    3.6443    0.1132    0.7810    0.0681    0.0535    0.0946    0.0872    0.0315
     4    10    18    3.6994    0.0870    0.7938    0.0532    0.0359    0.0788    0.0689    0.0216
     4    10    19    3.7363    0.0762    0.8024    0.0469    0.0487    0.1024    0.0889    0.0287
     4    10    20    3.7465    0.0772    0.8048    0.0475    0.0188    0.0564    0.0463    0.0116
     4    10    21    3.6889    0.0822    0.7914    0.0504    0.0244    0.0825    0.0646    0.0148
     4    10    22    3.6639    0.0965    0.7855    0.0586    0.0224    0.1083    0.0779    0.0134
     4    10    23    3.6449    0.1084    0.7811    0.0654    0.0382    0.0938    0.0785    0.0227
     4    10    24    3.5851    0.1114    0.7671    0.0671    0.0305    0.0814    0.0674    0.0183
     4    10    25    3.5319    0.1359    0.7547    0.0807    0.0294    0.1165    0.0861    0.0173
     4    10    26    3.5116    0.1503    0.7500    0.0885    0.0448    0.1167    0.0944    0.0262
     4    10    27    3.5231    0.1367    0.7527    0.0811    0.0360    0.0957    0.0784    0.0214
     4    10    28    3.4133    0.1838    0.7270    0.1061    0.0762    0.1231    0.1140    0.0436
     4    10    29    3.3883    0.2030    0.7212    0.1158    0.1207    0.1100    0.1296    0.0678
     4    10    30    3.1508    0.1968    0.6657    0.1127    0.1330    0.0869    0.1243    0.0752
     4    10    31    2.9879    0.1318    0.6276    0.0784    0.0490    0.0570    0.0641    0.0296
     4    10    32    2.8615    0.0895    0.5981    0.0546    0.0450    0.0644    0.0660    0.0271
     4    10    33    2.8230    0.0700    0.5891    0.0432    0.0165    0.0465    0.0391    0.0103
     4    10    34    2.8178    0.0886    0.5879    0.0541    0.0556    0.0619    0.0705    0.0334
     4    10    35    2.7971    0.0818    0.5831    0.0502    0.0692    0.0431    0.0676    0.0416
     4    10    36    2.8027    0.1028    0.5844    0.0622    0.0317    0.0374    0.0427    0.0196
     4    10    37    2.7518    0.0619    0.5725    0.0384    0.0105    0.0403    0.0318    0.0066
     4    10    38    2.6961    0.0548    0.5595    0.0342    0.0144    0.0398    0.0338    0.0090
     4    10    39    2.6659    0.0627    0.5524    0.0389    0.0166    0.0346    0.0320    0.0104
     4    10    40    2.6808    0.0720    0.5559    0.0444    0.0463    0.0485    0.0577    0.0282
     1  Mean     0    1.9277    0.3881    0.3800    0.2003    0.0537    0.2889    0.1810    0.0284
     1  Mean     1    2.0763    0.3733    0.4147    0.1941    0.0666    0.3150    0.1961    0.0344
     1  Mean     2    2.2296    0.3992    0.4505    0.2046    0.0936    0.3098    0.2057    0.0477
     1  Mean     3    2.3846    0.4351    0.4867    0.2188    0.1188    0.3126    0.2173    0.0596
     1  Mean     4    2.6547    0.4473    0.5498    0.2226    0.2031    0.3249    0.2494    0.0945
     1  Mean     5    2.9918    0.3765    0.6285    0.1949    0.1953    0.2531    0.2233    0.0966
     1  Mean     6    3.2421    0.3070    0.6870    0.1648    0.1557    0.1895    0.1803    0.0816
     1  Mean     7    3.4374    0.2455    0.7326    0.1342    0.0990    0.1697    0.1447    0.0534
     1  Mean     8    3.5955    0.2012    0.7696    0.1108    0.0947    0.1404    0.1257    0.0505
     1  Mean     9    3.7513    0.1635    0.8060    0.0934    0.0865    0.1056    0.1069    0.0473
     1  Mean    10    3.8596    0.1252    0.8313    0.0738    0.0689    0.0850    0.0882    0.0389
     1  Mean    11    3.9198    0.0953    0.8453    0.0574    0.0394    0.0772    0.0692    0.0235
     1  Mean    12    3.9601    0.0760    0.8547    0.0460    0.0181    0.0736    0.0544    0.0110
     1  Mean    13    3.9960    0.0643    0.8631    0.0390    0.0171    0.0598    0.0462    0.0104
     1  Mean    14    4.0093    0.0647    0.8662    0.0392    0.0190    0.0612    0.0473    0.0109
     1  Mean    15    4.0326    0.0572    0.8717    0.0346    0.0158    0.0620    0.0457    0.0093
     1  Mean    16    4.0491    0.0573    0.8755    0.0348    0.0131    0.0641    0.0456    0.0079
     1  Mean    17    4.0634    0.0509    0.8789    0.0311    0.0053    0.0518    0.0348    0.0033
     1  Mean    18    4.0747    0.0480    0.8815    0.0293    0.0065    0.0573    0.0381    0.0039
     1  Mean    19    4.0790    0.0480    0.8825    0.0293    0.0046    0.0504    0.0332    0.0028
     1  Mean    20    4.0822    0.0494    0.8833    0.0301    0.0063    0.0580    0.0384    0.0038
     1  Mean    21    4.0683    0.0537    0.8800    0.0327    0.0147    0.0483    0.0381    0.0089
     1  Mean    22    4.0454    0.0640    0.8747    0.0387    0.0207    0.0453    0.0400    0.0126
     1  Mean    23    3.9817    0.0764    0.8598    0.0453    0.0443    0.0500    0.0545    0.0254
     1  Mean    24    3.8975    0.0637    0.8401    0.0382    0.0416    0.0428    0.0493    0.0242
     1  Mean    25    3.8124    0.0436    0.8202    0.0267    0.0420    0.0222    0.0382    0.0249
     1  Mean    26    3.7761    0.0332    0.8118    0.0203    0.0278    0.0137    0.0252    0.0168
     1  Mean    27    3.7209    0.0177    0.7989    0.0112    0.0165    0.0063    0.0142    0.0103
     1  Mean    28    3.6937    0.0089    0.7925    0.0056    0.0063    0.0034    0.0062    0.0040
     1  Mean    29    3.6792    0.0042    0.7891    0.0027    0.0023    0.0019    0.0027    0.0015
     1  Mean    30    3.6782    0.0034    0.7889    0.0022    0.0020    0.0017    0.0024    0.0013
     1  Mean    31    3.6723    0.0037    0.7875    0.0024    0.0036    0.0031    0.0042    0.0023
     1  Mean    32    3.6655    0.0043    0.7859    0.0027    0.0019    0.0016    0.0022    0.0012
     1  Mean    33    3.6600    0.0042    0.7846    0.0026    0.0037    0.0018    0.0035    0.0023
     1  Mean    34    3.6561    0.0036    0.7837    0.0023    0.0026    0.0015    0.0026    0.0016
     1  Mean    35    3.6509    0.0031    0.7825    0.0020    0.0022    0.0012    0.0021    0.0014
     1  Mean    36    3.6475    0.0034    0.7817    0.0022    0.0025    0.0022    0.0030    0.0016
     1  Mean    37    3.6494    0.0031    0.7822    0.0020    0.0033    0.0015    0.0031    0.0021
     1  Mean    38    3.6508    0.0035    0.7825    0.0022    0.0032    0.0017    0.0031    0.0020
     1  Mean    39    3.6459    0.0034    0.7813    0.0021    0.0017    0.0013    0.0019    0.0011
     1  Mean    40    3.6392    0.0023    0.7798    0.0015    0.0006    0.0010    0.0010    0.0004
     2  Mean     0    1.9277    0.3881    0.3800    0.2003    0.0516    0.3071    0.1879    0.0270
     2  Mean     1    2.1208    0.3818    0.4251    0.1977    0.0729    0.3352    0.2080    0.0371
     2  Mean     2    2.2854    0.4207    0.4635    0.2133    0.0942    0.3105    0.2067    0.0480
     2  Mean     3    2.4893    0.4347    0.5112    0.2189    0.1744    0.3264    0.2421    0.0832
     2  Mean     4    2.8006    0.4645    0.5839    0.2301    0.2118    0.3083    0.2504    0.1015
     2  Mean     5    3.1121    0.4332    0.6567    0.2175    0.2567    0.2418    0.2418    0.1243
     2  Mean     6    3.4621    0.3234    0.7384    0.1716    0.2266    0.1952    0.2120    0.1140
     2  Mean     7    3.7587    0.2575    0.8077    0.1412    0.1787    0.1226    0.1607    0.0956
     2  Mean     8    3.9362    0.1755    0.8491    0.0996    0.1103    0.0925    0.1115    0.0605
     2  Mean     9    4.0568    0.1280    0.8773    0.0751    0.0932    0.0706    0.0932    0.0531
     2  Mean    10    4.1534    0.0880    0.8999    0.0522    0.0444    0.0584    0.0598    0.0258
     2  Mean    11    4.2404    0.0693    0.9202    0.0418    0.0382    0.0337    0.0435    0.0231
     2  Mean    12    4.2978    0.0561    0.9336    0.0343    0.0331    0.0275    0.0368    0.0200
     2  Mean    13    4.3409    0.0438    0.9437    0.0270    0.0268    0.0256    0.0321    0.0165
     2  Mean    14    4.3624    0.0371    0.9487    0.0229    0.0250    0.0165    0.0254    0.0153
     2  Mean    15    4.3954    0.0313    0.9564    0.0194    0.0266    0.0184    0.0275    0.0162
     2  Mean    16    4.4096    0.0254    0.9597    0.0159    0.0177    0.0131    0.0192    0.0110
     2  Mean    17    4.4341    0.0132    0.9654    0.0083    0.0067    0.0084    0.0095    0.0042
     2  Mean    18    4.4420    0.0095    0.9673    0.0060    0.0009    0.0064    0.0046    0.0006
     2  Mean    19    4.4522    0.0079    0.9697    0.0050    0.0028    0.0086    0.0069    0.0017
     2  Mean    20    4.4551    0.0065    0.9704    0.0040    0.0040    0.0069    0.0066    0.0024
     2  Mean    21    4.4504    0.0058    0.9693    0.0036    0.0007    0.0072    0.0049    0.0004
     2  Mean    22    4.4516    0.0060    0.9695    0.0037    0.0005    0.0062    0.0042    0.0003
     2  Mean    23    4.4517    0.0065    0.9696    0.0041    0.0007    0.0091    0.0060    0.0004
     2  Mean    24    4.4505    0.0069    0.9693    0.0043    0.0017    0.0060    0.0048    0.0011
     2  Mean    25    4.4502    0.0063    0.9692    0.0040    0.0007    0.0095    0.0063    0.0004
     2  Mean    26    4.4469    0.0073    0.9684    0.0046    0.0009    0.0060    0.0044    0.0006
     2  Mean    27    4.4404    0.0079    0.9669    0.0050    0.0015    0.0062    0.0048    0.0009
     2  Mean    28    4.4382    0.0077    0.9664    0.0048    0.0026    0.0068    0.0059    0.0016
     2  Mean    29    4.4314    0.0085    0.9648    0.0054    0.0029    0.0066    0.0060    0.0018
     2  Mean    30    4.4224    0.0094    0.9627    0.0060    0.0036    0.0081    0.0074    0.0023
     2  Mean    31    4.4074    0.0114    0.9592    0.0072    0.0056    0.0084    0.0088    0.0035
     2  Mean    32    4.4033    0.0108    0.9583    0.0069    0.0038    0.0086    0.0078    0.0024
     2  Mean    33    4.3925    0.0106    0.9557    0.0067    0.0054    0.0086    0.0088    0.0034
     2  Mean    34    4.3885    0.0115    0.9548    0.0073    0.0073    0.0065    0.0087    0.0046
     2  Mean    35    4.3816    0.0097    0.9532    0.0061    0.0058    0.0058    0.0073    0.0036
     2  Mean    36    4.3701    0.0090    0.9505    0.0057    0.0038    0.0106    0.0089    0.0024
     2  Mean    37    4.3598    0.0079    0.9481    0.0050    0.0039    0.0065    0.0065    0.0025
     2  Mean    38    4.3599    0.0069    0.9481    0.0044    0.0038    0.0052    0.0057    0.0024
     2  Mean    39    4.3529    0.0051    0.9465    0.0033    0.0023    0.0032    0.0035    0.0015
     2  Mean    40    4.3501    0.0048    0.9458    0.0031    0.0014    0.0059    0.0045    0.0009
     3  Mean     0    1.9277    0.3881    0.3800    0.2003    0.0469    0.3148    0.1892    0.0246
     3  Mean     1    2.1461    0.3853    0.4310    0.1990    0.0753    0.3230    0.2038    0.0386
     3  Mean     2    2.3187    0.4330    0.4713    0.2182    0.1261    0.3300    0.2266    0.0626
     3  Mean     3    2.5086    0.4577    0.5157    0.2272    0.1635    0.3304    0.2397    0.0786
     3  Mean     4    2.8339    0.4557    0.5917    0.2270    0.2025    0.2953    0.2425    0.0985
     3  Mean     5    3.1625    0.4023    0.6684    0.2057    0.2129    0.2328    0.2228    0.1063
     3  Mean     6    3.5183    0.3641    0.7515    0.1893    0.2548    0.1721    0.2144    0.1280
     3  Mean     7    3.8346    0.2817    0.8254    0.1519    0.2216    0.1101    0.1721    0.1149
     3  Mean     8    4.0868    0.1598    0.8843    0.0929    0.1103    0.0615    0.0991    0.0635
     3  Mean     9    4.2086    0.1059    0.9128    0.0635    0.1068    0.0478    0.0882    0.0602
     3  Mean    10    4.2607    0.0849    0.9250    0.0516    0.0736    0.0469    0.0709    0.0430
     3  Mean    11    4.3257    0.0655    0.9401    0.0404    0.0446    0.0283    0.0447    0.0273
     3  Mean    12    4.3633    0.0496    0.9489    0.0308    0.0399    0.0240    0.0393    0.0245
     3  Mean    13    4.4034    0.0350    0.9583    0.0219    0.0312    0.0168    0.0297    0.0193
     3  Mean    14    4.4205    0.0263    0.9623    0.0165    0.0139    0.0141    0.0175    0.0087
     3  Mean    15    4.4410    0.0197    0.9671    0.0124    0.0150    0.0085    0.0147    0.0094
     3  Mean    16    4.4503    0.0160    0.9692    0.0101    0.0102    0.0054    0.0099    0.0065
     3  Mean    17    4.4539    0.0141    0.9701    0.0089    0.0101    0.0070    0.0108    0.0064
     3  Mean    18    4.4592    0.0120    0.9713    0.0076    0.0070    0.0036    0.0068    0.0045
     3  Mean    19    4.4619    0.0104    0.9719    0.0066    0.0095    0.0045    0.0088    0.0060
     3  Mean    20    4.4626    0.0096    0.9721    0.0061    0.0081    0.0046    0.0080    0.0051
     3  Mean    21    4.4623    0.0094    0.9720    0.0059    0.0072    0.0046    0.0074    0.0045
     3  Mean    22    4.4502    0.0141    0.9692    0.0089    0.0081    0.0047    0.0081    0.0051
     3  Mean    23    4.4422    0.0165    0.9674    0.0103    0.0104    0.0077    0.0114    0.0065
     3  Mean    24    4.4344    0.0177    0.9655    0.0110    0.0095    0.0099    0.0121    0.0059
     3  Mean    25    4.4223    0.0211    0.9627    0.0131    0.0150    0.0136    0.0175    0.0091
     3  Mean    26    4.4083    0.0234    0.9594    0.0145    0.0117    0.0156    0.0168    0.0072
     3  Mean    27    4.4006    0.0235    0.9576    0.0146    0.0195    0.0142    0.0205    0.0118
     3  Mean    28    4.3836    0.0230    0.9536    0.0143    0.0120    0.0131    0.0156    0.0074
     3  Mean    29    4.3693    0.0246    0.9503    0.0153    0.0137    0.0205    0.0209    0.0083
     3  Mean    30    4.3472    0.0230    0.9452    0.0143    0.0119    0.0158    0.0171    0.0073
     3  Mean    31    4.3297    0.0206    0.9411    0.0129    0.0069    0.0218    0.0178    0.0043
     3  Mean    32    4.3230    0.0205    0.9395    0.0128    0.0059    0.0182    0.0149    0.0037
     3  Mean    33    4.3184    0.0211    0.9384    0.0132    0.0085    0.0170    0.0158    0.0053
     3  Mean    34    4.3149    0.0192    0.9376    0.0120    0.0066    0.0222    0.0177    0.0041
     3  Mean    35    4.3110    0.0186    0.9367    0.0117    0.0075    0.0188    0.0163    0.0047
     3  Mean    36    4.2982    0.0150    0.9337    0.0094    0.0033    0.0165    0.0123    0.0021
     3  Mean    37    4.2950    0.0156    0.9330    0.0098    0.0027    0.0170    0.0123    0.0017
     3  Mean    38    4.2894    0.0140    0.9317    0.0089    0.0028    0.0133    0.0101    0.0018
     3  Mean    39    4.2873    0.0128    0.9312    0.0081    0.0018    0.0145    0.0102    0.0011
     3  Mean    40    4.2872    0.0136    0.9311    0.0085    0.0020    0.0120    0.0088    0.0012
     4  Mean     0    1.9277    0.3881    0.3800    0.2003    0.0475    0.3003    0.1833    0.0250
     4  Mean     1    2.0500    0.3615    0.4085    0.1891    0.0607    0.2938    0.1858    0.0318
     4  Mean     2    2.1085    0.3562    0.4222    0.1869    0.0937    0.2862    0.1962    0.0483
     4  Mean     3    2.1890    0.3596    0.4410    0.1882    0.0771    0.2714    0.1834    0.0405
     4  Mean     4    2.2782    0.3693    0.4618    0.1923    0.1009    0.2670    0.1899    0.0518
     4  Mean     5    2.3684    0.3444    0.4829    0.1816    0.1104    0.2611    0.1923    0.0566
     4  Mean     6    2.4733    0.3467    0.5074    0.1826    0.1383    0.2706    0.2053    0.0671
     4  Mean     7    2.5444    0.3438    0.5240    0.1811    0.1152    0.2177    0.1755    0.0605
     4  Mean     8    2.6257    0.3172    0.5430    0.1698    0.1155    0.2331    0.1833    0.0608
     4  Mean     9    2.6876    0.3192    0.5575    0.1706    0.1321    0.2236    0.1865    0.0693
     4  Mean    10    2.7956    0.3273    0.5827    0.1736    0.1240    0.2108    0.1760    0.0651
     4  Mean    11    2.9210    0.3137    0.6120    0.1673    0.1565    0.1965    0.1825    0.0808
     4  Mean    12    3.0283    0.2903    0.6371    0.1564    0.1247    0.1905    0.1668    0.0661
     4  Mean    13    3.1205    0.2887    0.6586    0.1552    0.1229    0.1678    0.1557    0.0658
     4  Mean    14    3.2410    0.2502    0.6867    0.1368    0.1231    0.1633    0.1529    0.0655
     4  Mean    15    3.3319    0.2192    0.7080    0.1216    0.1091    0.1598    0.1425    0.0574
     4  Mean    16    3.4557    0.1819    0.7369    0.1035    0.0908    0.1375    0.1258    0.0502
     4  Mean    17    3.5352    0.1637    0.7555    0.0939    0.0787    0.0984    0.1015    0.0451
     4  Mean    18    3.6030    0.1430    0.7713    0.0831    0.0702    0.1011    0.0971    0.0400
     4  Mean    19    3.6266    0.1359    0.7768    0.0793    0.0634    0.1054    0.0961    0.0366
     4  Mean    20    3.6763    0.1231    0.7884    0.0726    0.0485    0.0956    0.0838    0.0285
     4  Mean    21    3.6086    0.1387    0.7726    0.0809    0.0736    0.0969    0.0975    0.0421
     4  Mean    22    3.5467    0.1414    0.7582    0.0823    0.0749    0.1113    0.1049    0.0422
     4  Mean    23    3.5030    0.1536    0.7480    0.0892    0.0685    0.1221    0.1074    0.0391
     4  Mean    24    3.4303    0.1401    0.7310    0.0823    0.0542    0.0907    0.0846    0.0316
     4  Mean    25    3.3956    0.1331    0.7229    0.0786    0.0456    0.0949    0.0823    0.0267
     4  Mean    26    3.3735    0.1357    0.7177    0.0799    0.0582    0.1147    0.0992    0.0333
     4  Mean    27    3.3103    0.1288    0.7029    0.0763    0.0451    0.0912    0.0800    0.0265
     4  Mean    28    3.2596    0.1311    0.6911    0.0772    0.0626    0.0906    0.0875    0.0352
     4  Mean    29    3.2308    0.1324    0.6844    0.0776    0.0578    0.0904    0.0861    0.0335
     4  Mean    30    3.1696    0.1230    0.6701    0.0725    0.0647    0.0889    0.0885    0.0370
     4  Mean    31    3.1167    0.1210    0.6577    0.0719    0.0552    0.0811    0.0794    0.0321
     4  Mean    32    3.0671    0.1093    0.6461    0.0658    0.0449    0.0806    0.0746    0.0268
     4  Mean    33    3.0252    0.1090    0.6363    0.0655    0.0338    0.0830    0.0696    0.0202
     4  Mean    34    2.9868    0.1018    0.6274    0.0613    0.0445    0.0801    0.0741    0.0263
     4  Mean    35    2.9434    0.0949    0.6172    0.0573    0.0321    0.0767    0.0651    0.0192
     4  Mean    36    2.9391    0.0985    0.6162    0.0596    0.0352    0.0766    0.0666    0.0210
     4  Mean    37    2.9089    0.0952    0.6092    0.0577    0.0312    0.0733    0.0626    0.0186
     4  Mean    38    2.8981    0.0966    0.6067    0.0582    0.0310    0.0786    0.0654    0.0186
     4  Mean    39    2.8937    0.0881    0.6056    0.0536    0.0308    0.0676    0.0592    0.0185
     4  Mean    40    2.8505    0.0873    0.5955    0.0532    0.0284    0.0858    0.0682    0.0172
