# Supplementary material for: Blib is a multi-module simulation platform for genetics studies and intelligent breeding
Source: Commun Biol. 2022 Nov 3;5:1167. doi: 10.1038/s42003-022-04151-9 (PMC9630530; doi:10.1038/s42003-022-04151-9)
Supplement: Supplementary file 4 — Supplementary Software 1 [file 42003_2022_4151_MOESM4_ESM.zip › Supplementary software/PRS with output files/Case study III/PRS_M1Allele2AD0/outPRS.tgv]

Method   Run Cycle   PopMean    PopVar    MeanAd    Hbroad    AddVar    DomVar    Hbroad   Hnarrow
     1     1     0    5.8567    0.1035    0.4997    0.1916    0.0806    0.0229    0.1916    0.1493
     1     1     1    6.1917    0.0711    0.6483    0.1401    0.0796    0.0181    0.1830    0.1490
     1     1     2    6.3337    0.0693    0.7114    0.1370    0.0476    0.0150    0.1254    0.0953
     1     1     3    6.5064    0.0540    0.7880    0.1101    0.0499    0.0146    0.1288    0.0996
     1     1     4    6.6263    0.0425    0.8412    0.0886    0.0364    0.0106    0.0971    0.0753
     1     1     5    6.7149    0.0293    0.8806    0.0628    0.0271    0.0091    0.0766    0.0573
     1     1     6    6.7891    0.0254    0.9135    0.0550    0.0186    0.0073    0.0562    0.0403
     1     1     7    6.8361    0.0166    0.9343    0.0366    0.0144    0.0069    0.0463    0.0314
     1     1     8    6.8399    0.0147    0.9361    0.0326    0.0100    0.0056    0.0345    0.0221
     1     1     9    6.8337    0.0166    0.9333    0.0366    0.0207    0.0091    0.0640    0.0444
     1     1    10    6.8512    0.0185    0.9411    0.0406    0.0240    0.0062    0.0648    0.0514
     1     1    11    6.8477    0.0190    0.9395    0.0417    0.0148    0.0069    0.0474    0.0323
     1     1    12    6.8413    0.0184    0.9366    0.0404    0.0176    0.0074    0.0541    0.0380
     1     1    13    6.8721    0.0130    0.9503    0.0290    0.0105    0.0050    0.0344    0.0232
     1     1    14    6.8582    0.0204    0.9442    0.0446    0.0335    0.0071    0.0851    0.0702
     1     1    15    6.8842    0.0148    0.9557    0.0329    0.0208    0.0058    0.0574    0.0449
     1     1    16    6.8711    0.0139    0.9499    0.0310    0.0090    0.0051    0.0315    0.0201
     1     1    17    6.8839    0.0122    0.9556    0.0272    0.0111    0.0057    0.0369    0.0244
     1     1    18    6.8827    0.0129    0.9551    0.0286    0.0062    0.0045    0.0239    0.0139
     1     1    19    6.8914    0.0126    0.9589    0.0281    0.0052    0.0056    0.0241    0.0115
     1     1    20    6.9050    0.0112    0.9649    0.0249    0.0127    0.0066    0.0422    0.0279
     1     1    21    6.8290    0.0201    0.9312    0.0439    0.0136    0.0064    0.0438    0.0298
     1     1    22    6.7242    0.0401    0.8847    0.0841    0.0306    0.0124    0.0897    0.0638
     1     1    23    6.5708    0.0650    0.8166    0.1296    0.0511    0.0152    0.1319    0.1017
     1     1    24    6.3416    0.0748    0.7149    0.1463    0.0772    0.0179    0.1789    0.1453
     1     1    25    6.0929    0.0621    0.6045    0.1246    0.0618    0.0157    0.1508    0.1203
     1     1    26    5.8796    0.0692    0.5098    0.1369    0.0441    0.0153    0.1197    0.0889
     1     1    27    5.6588    0.0407    0.4118    0.0853    0.0491    0.0123    0.1233    0.0986
     1     1    28    5.5883    0.0366    0.3805    0.0773    0.0346    0.0123    0.0971    0.0717
     1     1    29    5.5403    0.0439    0.3592    0.0914    0.0558    0.0108    0.1324    0.1108
     1     1    30    5.4702    0.0447    0.3281    0.0930    0.0388    0.0111    0.1027    0.0798
     1     1    31    5.3613    0.0349    0.2797    0.0740    0.0276    0.0069    0.0734    0.0587
     1     1    32    5.3617    0.0316    0.2799    0.0675    0.0207    0.0094    0.0646    0.0444
     1     1    33    5.3420    0.0342    0.2712    0.0726    0.0383    0.0102    0.1000    0.0790
     1     1    34    5.2672    0.0274    0.2380    0.0591    0.0312    0.0089    0.0842    0.0656
     1     1    35    5.1737    0.0237    0.1965    0.0515    0.0193    0.0068    0.0565    0.0418
     1     1    36    5.1058    0.0224    0.1664    0.0489    0.0249    0.0084    0.0708    0.0530
     1     1    37    5.0581    0.0196    0.1452    0.0429    0.0206    0.0063    0.0581    0.0444
     1     1    38    5.0497    0.0218    0.1415    0.0475    0.0198    0.0077    0.0592    0.0427
     1     1    39    5.0019    0.0261    0.1202    0.0565    0.0198    0.0075    0.0589    0.0427
     1     1    40    4.9549    0.0207    0.0994    0.0454    0.0296    0.0083    0.0799    0.0624
     1     2     0    5.8567    0.1035    0.4997    0.1916    0.1129    0.0211    0.2348    0.1979
     1     2     1    6.1229    0.0885    0.6178    0.1686    0.0981    0.0195    0.2122    0.1770
     1     2     2    6.3062    0.0707    0.6992    0.1394    0.0868    0.0173    0.1925    0.1605
     1     2     3    6.4522    0.0578    0.7640    0.1169    0.0708    0.0118    0.1592    0.1364
     1     2     4    6.6071    0.0384    0.8327    0.0809    0.0310    0.0083    0.0825    0.0651
     1     2     5    6.6653    0.0283    0.8585    0.0608    0.0291    0.0088    0.0800    0.0613
     1     2     6    6.7085    0.0224    0.8777    0.0488    0.0251    0.0096    0.0738    0.0534
     1     2     7    6.7229    0.0306    0.8841    0.0655    0.0255    0.0087    0.0727    0.0542
     1     2     8    6.7673    0.0198    0.9038    0.0433    0.0268    0.0085    0.0748    0.0569
     1     2     9    6.7864    0.0226    0.9123    0.0491    0.0262    0.0095    0.0756    0.0554
     1     2    10    6.8054    0.0217    0.9207    0.0473    0.0205    0.0084    0.0620    0.0440
     1     2    11    6.8191    0.0322    0.9268    0.0686    0.0295    0.0064    0.0761    0.0625
     1     2    12    6.8513    0.0186    0.9411    0.0409    0.0116    0.0053    0.0373    0.0255
     1     2    13    6.8568    0.0167    0.9435    0.0368    0.0144    0.0059    0.0444    0.0316
     1     2    14    6.8487    0.0163    0.9399    0.0360    0.0206    0.0083    0.0620    0.0443
     1     2    15    6.8613    0.0149    0.9455    0.0330    0.0183    0.0068    0.0545    0.0397
     1     2    16    6.8775    0.0151    0.9528    0.0334    0.0208    0.0064    0.0587    0.0449
     1     2    17    6.8756    0.0131    0.9519    0.0290    0.0143    0.0054    0.0432    0.0313
     1     2    18    6.8849    0.0152    0.9560    0.0337    0.0297    0.0098    0.0829    0.0624
     1     2    19    6.9022    0.0110    0.9637    0.0246    0.0083    0.0046    0.0286    0.0184
     1     2    20    6.8811    0.0214    0.9543    0.0468    0.0194    0.0067    0.0566    0.0420
     1     2    21    6.7618    0.0505    0.9014    0.1037    0.0753    0.0152    0.1717    0.1429
     1     2    22    6.4258    0.1271    0.7522    0.2255    0.1206    0.0262    0.2516    0.2067
     1     2    23    6.0852    0.1204    0.6011    0.2162    0.0939    0.0217    0.2094    0.1701
     1     2    24    5.7694    0.0683    0.4609    0.1352    0.0596    0.0153    0.1465    0.1165
     1     2    25    5.6405    0.0314    0.4037    0.0671    0.0294    0.0079    0.0787    0.0620
     1     2    26    5.5538    0.0270    0.3652    0.0582    0.0170    0.0063    0.0508    0.0371
     1     2    27    5.4614    0.0247    0.3242    0.0535    0.0243    0.0086    0.0700    0.0517
     1     2    28    5.3955    0.0240    0.2949    0.0522    0.0212    0.0066    0.0600    0.0458
     1     2    29    5.3189    0.0300    0.2609    0.0643    0.0202    0.0086    0.0618    0.0434
     1     2    30    5.2427    0.0314    0.2271    0.0670    0.0318    0.0094    0.0861    0.0665
     1     2    31    5.1856    0.0349    0.2018    0.0741    0.0245    0.0087    0.0706    0.0522
     1     2    32    5.1463    0.0262    0.1843    0.0566    0.0180    0.0075    0.0553    0.0390
     1     2    33    5.0726    0.0239    0.1516    0.0519    0.0221    0.0067    0.0619    0.0475
     1     2    34    5.0450    0.0245    0.1394    0.0531    0.0186    0.0061    0.0536    0.0403
     1     2    35    5.0138    0.0257    0.1255    0.0555    0.0228    0.0066    0.0630    0.0489
     1     2    36    4.9981    0.0227    0.1186    0.0494    0.0125    0.0068    0.0423    0.0275
     1     2    37    4.9237    0.0187    0.0855    0.0411    0.0126    0.0060    0.0409    0.0277
     1     2    38    4.9196    0.0201    0.0837    0.0440    0.0151    0.0069    0.0479    0.0328
     1     2    39    4.8979    0.0209    0.0741    0.0457    0.0149    0.0061    0.0460    0.0327
     1     2    40    4.8916    0.0209    0.0713    0.0456    0.0185    0.0071    0.0554    0.0400
     1     3     0    5.8567    0.1035    0.4997    0.1916    0.0711    0.0201    0.1727    0.1346
     1     3     1    6.1742    0.0885    0.6406    0.1686    0.0757    0.0250    0.1873    0.1409
     1     3     2    6.4827    0.0565    0.7775    0.1145    0.0360    0.0152    0.1051    0.0739
     1     3     3    6.6081    0.0322    0.8332    0.0687    0.0261    0.0097    0.0757    0.0552
     1     3     4    6.7266    0.0207    0.8858    0.0452    0.0257    0.0081    0.0719    0.0547
     1     3     5    6.7520    0.0196    0.8970    0.0430    0.0097    0.0067    0.0362    0.0214
     1     3     6    6.7958    0.0162    0.9165    0.0359    0.0163    0.0068    0.0502    0.0354
     1     3     7    6.8178    0.0177    0.9262    0.0390    0.0173    0.0069    0.0525    0.0376
     1     3     8    6.8222    0.0189    0.9282    0.0415    0.0136    0.0067    0.0443    0.0297
     1     3     9    6.8476    0.0203    0.9395    0.0444    0.0258    0.0075    0.0708    0.0549
     1     3    10    6.8664    0.0156    0.9478    0.0346    0.0151    0.0055    0.0450    0.0331
     1     3    11    6.8727    0.0164    0.9506    0.0362    0.0146    0.0051    0.0431    0.0319
     1     3    12    6.8664    0.0145    0.9478    0.0321    0.0159    0.0058    0.0474    0.0347
     1     3    13    6.8722    0.0141    0.9504    0.0312    0.0052    0.0046    0.0218    0.0116
     1     3    14    6.8635    0.0151    0.9465    0.0335    0.0069    0.0046    0.0256    0.0154
     1     3    15    6.8749    0.0151    0.9516    0.0334    0.0187    0.0063    0.0542    0.0405
     1     3    16    6.8744    0.0169    0.9514    0.0373    0.0199    0.0061    0.0563    0.0431
     1     3    17    6.9116    0.0100    0.9679    0.0223    0.0065    0.0049    0.0253    0.0144
     1     3    18    6.8943    0.0152    0.9602    0.0337    0.0148    0.0072    0.0480    0.0324
     1     3    19    6.8836    0.0151    0.9554    0.0334    0.0100    0.0057    0.0347    0.0222
     1     3    20    6.9100    0.0114    0.9672    0.0254    0.0095    0.0056    0.0333    0.0210
     1     3    21    6.8224    0.0319    0.9283    0.0680    0.0674    0.0081    0.1475    0.1316
     1     3    22    6.6515    0.0613    0.8524    0.1231    0.0471    0.0126    0.1203    0.0949
     1     3    23    6.3680    0.0826    0.7266    0.1591    0.0812    0.0147    0.1801    0.1525
     1     3    24    6.1368    0.0699    0.6240    0.1380    0.0683    0.0143    0.1591    0.1316
     1     3    25    5.9458    0.0576    0.5392    0.1166    0.0501    0.0156    0.1309    0.0998
     1     3    26    5.7300    0.0494    0.4434    0.1017    0.0227    0.0127    0.0749    0.0480
     1     3    27    5.6140    0.0490    0.3919    0.1010    0.0327    0.0095    0.0881    0.0683
     1     3    28    5.5229    0.0492    0.3515    0.1013    0.0395    0.0127    0.1069    0.0808
     1     3    29    5.2747    0.0339    0.2413    0.0720    0.0312    0.0076    0.0815    0.0656
     1     3    30    5.1966    0.0238    0.2067    0.0518    0.0286    0.0119    0.0849    0.0599
     1     3    31    5.1269    0.0250    0.1757    0.0541    0.0157    0.0059    0.0472    0.0342
     1     3    32    5.0521    0.0186    0.1425    0.0409    0.0115    0.0057    0.0379    0.0253
     1     3    33    5.0267    0.0174    0.1312    0.0383    0.0103    0.0055    0.0351    0.0228
     1     3    34    5.0407    0.0149    0.1375    0.0330    0.0140    0.0074    0.0468    0.0306
     1     3    35    5.0303    0.0149    0.1328    0.0331    0.0082    0.0052    0.0298    0.0183
     1     3    36    5.0263    0.0156    0.1310    0.0345    0.0222    0.0076    0.0640    0.0476
     1     3    37    4.9908    0.0167    0.1153    0.0369    0.0052    0.0050    0.0228    0.0116
     1     3    38    5.0161    0.0193    0.1265    0.0423    0.0132    0.0066    0.0434    0.0289
     1     3    39    5.0121    0.0198    0.1248    0.0434    0.0165    0.0063    0.0498    0.0360
     1     3    40    4.9955    0.0217    0.1174    0.0475    0.0114    0.0061    0.0384    0.0251
     1     4     0    5.8567    0.1035    0.4997    0.1916    0.0547    0.0283    0.1598    0.1053
     1     4     1    6.1946    0.0824    0.6496    0.1588    0.0458    0.0154    0.1229    0.0920
     1     4     2    6.4692    0.0528    0.7715    0.1079    0.0332    0.0124    0.0946    0.0689
     1     4     3    6.6016    0.0374    0.8303    0.0789    0.0209    0.0102    0.0664    0.0446
     1     4     4    6.6705    0.0269    0.8608    0.0580    0.0244    0.0095    0.0720    0.0518
     1     4     5    6.7425    0.0257    0.8928    0.0557    0.0343    0.0073    0.0869    0.0717
     1     4     6    6.8093    0.0214    0.9225    0.0467    0.0201    0.0073    0.0590    0.0433
     1     4     7    6.8296    0.0155    0.9315    0.0344    0.0147    0.0065    0.0463    0.0321
     1     4     8    6.8140    0.0151    0.9245    0.0333    0.0070    0.0047    0.0260    0.0156
     1     4     9    6.8148    0.0214    0.9249    0.0467    0.0269    0.0083    0.0745    0.0570
     1     4    10    6.8389    0.0188    0.9356    0.0413    0.0235    0.0091    0.0695    0.0501
     1     4    11    6.8175    0.0194    0.9261    0.0426    0.0103    0.0059    0.0357    0.0227
     1     4    12    6.8256    0.0201    0.9297    0.0439    0.0185    0.0063    0.0538    0.0401
     1     4    13    6.8826    0.0120    0.9550    0.0267    0.0067    0.0049    0.0260    0.0150
     1     4    14    6.8786    0.0151    0.9532    0.0334    0.0133    0.0052    0.0407    0.0292
     1     4    15    6.9081    0.0102    0.9663    0.0229    0.0106    0.0057    0.0359    0.0233
     1     4    16    6.8907    0.0166    0.9586    0.0366    0.0123    0.0056    0.0394    0.0270
     1     4    17    6.9127    0.0101    0.9683    0.0226    0.0070    0.0046    0.0260    0.0157
     1     4    18    6.9033    0.0146    0.9642    0.0323    0.0178    0.0070    0.0537    0.0385
     1     4    19    6.9107    0.0102    0.9675    0.0229    0.0093    0.0060    0.0339    0.0206
     1     4    20    6.8805    0.0126    0.9541    0.0281    0.0112    0.0057    0.0373    0.0247
     1     4    21    6.7958    0.0290    0.9165    0.0624    0.0282    0.0097    0.0799    0.0594
     1     4    22    6.6452    0.0639    0.8496    0.1277    0.0579    0.0148    0.1426    0.1136
     1     4    23    6.4224    0.0672    0.7507    0.1334    0.0678    0.0161    0.1613    0.1303
     1     4    24    6.1863    0.0630    0.6459    0.1262    0.0726    0.0160    0.1687    0.1383
     1     4    25    5.9839    0.0471    0.5561    0.0974    0.0760    0.0153    0.1729    0.1440
     1     4    26    5.8179    0.0469    0.4824    0.0970    0.0425    0.0155    0.1172    0.0859
     1     4    27    5.6413    0.0573    0.4040    0.1160    0.0770    0.0146    0.1736    0.1458
     1     4    28    5.5088    0.0441    0.3452    0.0918    0.0446    0.0121    0.1150    0.0904
     1     4    29    5.3832    0.0464    0.2895    0.0962    0.0776    0.0099    0.1669    0.1481
     1     4    30    5.2582    0.0443    0.2340    0.0921    0.0406    0.0113    0.1062    0.0831
     1     4    31    5.1533    0.0429    0.1874    0.0894    0.0495    0.0107    0.1212    0.0997
     1     4    32    5.0348    0.0277    0.1348    0.0596    0.0323    0.0132    0.0943    0.0670
     1     4    33    5.0154    0.0279    0.1262    0.0600    0.0204    0.0078    0.0607    0.0439
     1     4    34    4.9723    0.0206    0.1071    0.0450    0.0167    0.0068    0.0512    0.0364
     1     4    35    4.9366    0.0168    0.0913    0.0370    0.0207    0.0071    0.0599    0.0445
     1     4    36    4.9719    0.0228    0.1069    0.0497    0.0209    0.0078    0.0616    0.0449
     1     4    37    5.0012    0.0302    0.1199    0.0647    0.0228    0.0081    0.0660    0.0487
     1     4    38    4.9473    0.0271    0.0960    0.0584    0.0186    0.0069    0.0552    0.0403
     1     4    39    4.9308    0.0243    0.0887    0.0527    0.0254    0.0062    0.0676    0.0544
     1     4    40    4.9093    0.0189    0.0791    0.0416    0.0191    0.0087    0.0599    0.0411
     1     5     0    5.8567    0.1035    0.4997    0.1916    0.1074    0.0248    0.2325    0.1888
     1     5     1    6.2046    0.0852    0.6541    0.1633    0.1268    0.0209    0.2527    0.2170
     1     5     2    6.4604    0.0534    0.7676    0.1089    0.0451    0.0135    0.1182    0.0910
     1     5     3    6.5575    0.0385    0.8107    0.0810    0.0387    0.0138    0.1073    0.0791
     1     5     4    6.6163    0.0368    0.8368    0.0777    0.0295    0.0097    0.0823    0.0620
     1     5     5    6.6626    0.0267    0.8574    0.0576    0.0378    0.0090    0.0969    0.0782
     1     5     6    6.7102    0.0271    0.8785    0.0584    0.0233    0.0056    0.0620    0.0500
     1     5     7    6.7794    0.0212    0.9092    0.0464    0.0182    0.0057    0.0519    0.0395
     1     5     8    6.8236    0.0184    0.9288    0.0404    0.0274    0.0071    0.0731    0.0581
     1     5     9    6.8357    0.0218    0.9342    0.0476    0.0089    0.0062    0.0334    0.0196
     1     5    10    6.8674    0.0125    0.9482    0.0279    0.0074    0.0044    0.0262    0.0165
     1     5    11    6.8711    0.0111    0.9499    0.0248    0.0095    0.0046    0.0313    0.0212
     1     5    12    6.8605    0.0114    0.9452    0.0254    0.0130    0.0070    0.0439    0.0284
     1     5    13    6.8569    0.0150    0.9436    0.0332    0.0164    0.0054    0.0475    0.0357
     1     5    14    6.8629    0.0134    0.9462    0.0297    0.0182    0.0065    0.0535    0.0395
     1     5    15    6.8678    0.0178    0.9484    0.0392    0.0143    0.0062    0.0448    0.0313
     1     5    16    6.8627    0.0144    0.9462    0.0319    0.0084    0.0048    0.0294    0.0187
     1     5    17    6.8850    0.0128    0.9561    0.0284    0.0199    0.0049    0.0537    0.0432
     1     5    18    6.8889    0.0132    0.9578    0.0293    0.0106    0.0062    0.0372    0.0235
     1     5    19    6.8817    0.0141    0.9546    0.0313    0.0157    0.0074    0.0501    0.0341
     1     5    20    6.9061    0.0150    0.9654    0.0333    0.0075    0.0047    0.0271    0.0167
     1     5    21    6.8163    0.0332    0.9256    0.0707    0.0273    0.0084    0.0756    0.0577
     1     5    22    6.6137    0.0702    0.8356    0.1386    0.0729    0.0139    0.1659    0.1394
     1     5    23    6.2724    0.1023    0.6842    0.1898    0.0883    0.0166    0.1937    0.1632
     1     5    24    5.9748    0.0654    0.5520    0.1303    0.0503    0.0094    0.1203    0.1013
     1     5    25    5.8119    0.0380    0.4798    0.0800    0.0261    0.0110    0.0782    0.0551
     1     5    26    5.7378    0.0360    0.4469    0.0762    0.0375    0.0093    0.0968    0.0775
     1     5    27    5.6266    0.0384    0.3975    0.0809    0.0404    0.0097    0.1028    0.0830
     1     5    28    5.5179    0.0380    0.3493    0.0800    0.0360    0.0101    0.0956    0.0746
     1     5    29    5.4726    0.0497    0.3292    0.1022    0.0771    0.0108    0.1676    0.1469
     1     5    30    5.3362    0.0560    0.2686    0.1137    0.0613    0.0117    0.1432    0.1203
     1     5    31    5.2133    0.0376    0.2141    0.0793    0.0428    0.0085    0.1051    0.0878
     1     5    32    5.1338    0.0310    0.1788    0.0664    0.0228    0.0071    0.0642    0.0489
     1     5    33    5.0785    0.0274    0.1542    0.0591    0.0151    0.0076    0.0493    0.0328
     1     5    34    5.0280    0.0237    0.1318    0.0515    0.0209    0.0078    0.0618    0.0450
     1     5    35    5.0216    0.0290    0.1290    0.0623    0.0373    0.0072    0.0924    0.0775
     1     5    36    4.9785    0.0229    0.1098    0.0499    0.0153    0.0071    0.0487    0.0333
     1     5    37    4.9273    0.0184    0.0871    0.0405    0.0132    0.0057    0.0415    0.0290
     1     5    38    4.9148    0.0194    0.0816    0.0426    0.0117    0.0055    0.0379    0.0257
     1     5    39    4.8882    0.0192    0.0698    0.0422    0.0231    0.0069    0.0642    0.0494
     1     5    40    4.8721    0.0167    0.0626    0.0368    0.0204    0.0102    0.0655    0.0436
     1     6     0    5.8567    0.1035    0.4997    0.1916    0.0868    0.0262    0.2056    0.1579
     1     6     1    6.1895    0.0733    0.6473    0.1437    0.0448    0.0169    0.1237    0.0899
     1     6     2    6.4362    0.0605    0.7569    0.1217    0.0376    0.0113    0.1008    0.0775
     1     6     3    6.5619    0.0499    0.8127    0.1026    0.0429    0.0151    0.1171    0.0867
     1     6     4    6.6353    0.0404    0.8452    0.0847    0.0218    0.0097    0.0673    0.0466
     1     6     5    6.6797    0.0351    0.8650    0.0745    0.0170    0.0067    0.0516    0.0370
     1     6     6    6.7623    0.0256    0.9016    0.0553    0.0095    0.0064    0.0352    0.0211
     1     6     7    6.7365    0.0227    0.8901    0.0494    0.0141    0.0061    0.0443    0.0309
     1     6     8    6.7777    0.0237    0.9084    0.0516    0.0156    0.0073    0.0500    0.0340
     1     6     9    6.8240    0.0164    0.9290    0.0363    0.0110    0.0056    0.0366    0.0242
     1     6    10    6.7947    0.0177    0.9160    0.0389    0.0182    0.0071    0.0547    0.0394
     1     6    11    6.7980    0.0216    0.9174    0.0471    0.0174    0.0068    0.0524    0.0377
     1     6    12    6.8230    0.0148    0.9285    0.0328    0.0154    0.0056    0.0457    0.0336
     1     6    13    6.8335    0.0172    0.9332    0.0380    0.0213    0.0069    0.0607    0.0458
     1     6    14    6.8456    0.0151    0.9386    0.0333    0.0168    0.0061    0.0500    0.0366
     1     6    15    6.8594    0.0146    0.9447    0.0323    0.0121    0.0059    0.0397    0.0266
     1     6    16    6.9015    0.0113    0.9634    0.0251    0.0178    0.0068    0.0532    0.0385
     1     6    17    6.8840    0.0115    0.9556    0.0258    0.0208    0.0057    0.0572    0.0450
     1     6    18    6.8878    0.0114    0.9573    0.0255    0.0122    0.0054    0.0387    0.0269
     1     6    19    6.8533    0.0170    0.9420    0.0376    0.0212    0.0071    0.0609    0.0456
     1     6    20    6.8317    0.0253    0.9324    0.0548    0.0193    0.0066    0.0560    0.0416
     1     6    21    6.6510    0.0565    0.8522    0.1147    0.0534    0.0128    0.1315    0.1062
     1     6    22    6.4391    0.0726    0.7582    0.1425    0.0658    0.0164    0.1584    0.1269
     1     6    23    6.2002    0.0714    0.6521    0.1406    0.0691    0.0161    0.1632    0.1325
     1     6    24    5.9907    0.0498    0.5591    0.1024    0.0423    0.0152    0.1163    0.0855
     1     6    25    5.8523    0.0495    0.4977    0.1018    0.0463    0.0118    0.1174    0.0935
     1     6    26    5.6703    0.0446    0.4169    0.0928    0.0554    0.0131    0.1358    0.1097
     1     6    27    5.5279    0.0544    0.3537    0.1108    0.0421    0.0118    0.1100    0.0858
     1     6    28    5.3505    0.0558    0.2750    0.1134    0.0392    0.0126    0.1060    0.0803
     1     6    29    5.2440    0.0492    0.2277    0.1014    0.0356    0.0105    0.0956    0.0738
     1     6    30    5.1092    0.0293    0.1679    0.0628    0.0131    0.0073    0.0447    0.0286
     1     6    31    5.1123    0.0286    0.1692    0.0614    0.0272    0.0110    0.0804    0.0573
     1     6    32    5.0586    0.0278    0.1454    0.0599    0.0213    0.0069    0.0607    0.0457
     1     6    33    5.0295    0.0212    0.1325    0.0463    0.0126    0.0068    0.0425    0.0277
     1     6    34    4.9950    0.0201    0.1172    0.0440    0.0162    0.0080    0.0525    0.0351
     1     6    35    4.9390    0.0241    0.0923    0.0523    0.0152    0.0068    0.0480    0.0331
     1     6    36    4.9180    0.0180    0.0830    0.0395    0.0220    0.0070    0.0624    0.0473
     1     6    37    4.8948    0.0135    0.0727    0.0301    0.0134    0.0067    0.0441    0.0294
     1     6    38    4.9209    0.0164    0.0843    0.0362    0.0166    0.0061    0.0495    0.0362
     1     6    39    4.9049    0.0151    0.0772    0.0333    0.0101    0.0056    0.0347    0.0224
     1     6    40    4.8821    0.0146    0.0671    0.0324    0.0071    0.0041    0.0251    0.0159
     1     7     0    5.8567    0.1035    0.4997    0.1916    0.0939    0.0208    0.2080    0.1703
     1     7     1    6.1321    0.0863    0.6219    0.1651    0.0911    0.0207    0.2039    0.1661
     1     7     2    6.3788    0.0709    0.7314    0.1397    0.0494    0.0142    0.1271    0.0987
     1     7     3    6.6188    0.0485    0.8379    0.1000    0.0418    0.0104    0.1067    0.0854
     1     7     4    6.7159    0.0255    0.8810    0.0553    0.0184    0.0076    0.0562    0.0397
     1     7     5    6.7324    0.0245    0.8883    0.0532    0.0167    0.0073    0.0521    0.0363
     1     7     6    6.7869    0.0198    0.9125    0.0435    0.0190    0.0064    0.0551    0.0412
     1     7     7    6.8014    0.0195    0.9190    0.0427    0.0149    0.0079    0.0495    0.0324
     1     7     8    6.8201    0.0157    0.9272    0.0348    0.0089    0.0061    0.0332    0.0196
     1     7     9    6.8660    0.0124    0.9476    0.0277    0.0227    0.0055    0.0606    0.0489
     1     7    10    6.8740    0.0147    0.9512    0.0325    0.0130    0.0054    0.0403    0.0285
     1     7    11    6.8654    0.0163    0.9474    0.0360    0.0059    0.0040    0.0220    0.0131
     1     7    12    6.8780    0.0125    0.9530    0.0279    0.0071    0.0043    0.0255    0.0159
     1     7    13    6.8837    0.0144    0.9555    0.0319    0.0127    0.0066    0.0423    0.0279
     1     7    14    6.8654    0.0164    0.9474    0.0361    0.0112    0.0067    0.0393    0.0246
     1     7    15    6.8483    0.0219    0.9397    0.0477    0.0261    0.0079    0.0722    0.0555
     1     7    16    6.8749    0.0188    0.9516    0.0412    0.0141    0.0057    0.0435    0.0310
     1     7    17    6.8604    0.0174    0.9452    0.0383    0.0129    0.0065    0.0425    0.0283
     1     7    18    6.8845    0.0146    0.9558    0.0323    0.0165    0.0060    0.0490    0.0359
     1     7    19    6.8799    0.0122    0.9538    0.0272    0.0092    0.0056    0.0326    0.0203
     1     7    20    6.8831    0.0157    0.9552    0.0347    0.0137    0.0063    0.0438    0.0300
     1     7    21    6.7316    0.0437    0.8880    0.0911    0.0313    0.0145    0.0949    0.0649
     1     7    22    6.4623    0.0729    0.7685    0.1431    0.0554    0.0155    0.1397    0.1091
     1     7    23    6.1850    0.0695    0.6454    0.1373    0.0563    0.0159    0.1420    0.1107
     1     7    24    5.9886    0.0636    0.5582    0.1271    0.0609    0.0165    0.1505    0.1185
     1     7    25    5.7794    0.0522    0.4653    0.1068    0.0589    0.0168    0.1477    0.1149
     1     7    26    5.6571    0.0678    0.4111    0.1344    0.0526    0.0161    0.1361    0.1041
     1     7    27    5.4851    0.0637    0.3347    0.1273    0.0877    0.0129    0.1873    0.1633
     1     7    28    5.2457    0.0373    0.2285    0.0787    0.0289    0.0117    0.0850    0.0605
     1     7    29    5.1300    0.0284    0.1771    0.0611    0.0414    0.0110    0.1072    0.0847
     1     7    30    5.1006    0.0261    0.1641    0.0564    0.0330    0.0075    0.0850    0.0692
     1     7    31    5.0591    0.0226    0.1456    0.0493    0.0170    0.0077    0.0537    0.0369
     1     7    32    5.0071    0.0183    0.1225    0.0403    0.0136    0.0065    0.0441    0.0298
     1     7    33    4.9994    0.0180    0.1191    0.0396    0.0130    0.0059    0.0416    0.0286
     1     7    34    4.9854    0.0180    0.1129    0.0396    0.0134    0.0047    0.0400    0.0296
     1     7    35    4.9585    0.0184    0.1010    0.0405    0.0186    0.0051    0.0516    0.0405
     1     7    36    4.9383    0.0200    0.0920    0.0439    0.0089    0.0052    0.0313    0.0198
     1     7    37    4.9001    0.0164    0.0751    0.0363    0.0195    0.0054    0.0540    0.0424
     1     7    38    4.8923    0.0178    0.0716    0.0391    0.0083    0.0043    0.0280    0.0184
     1     7    39    4.8849    0.0179    0.0683    0.0394    0.0082    0.0055    0.0305    0.0182
     1     7    40    4.8742    0.0167    0.0636    0.0368    0.0094    0.0041    0.0299    0.0209
     1     8     0    5.8567    0.1035    0.4997    0.1916    0.0935    0.0186    0.2042    0.1704
     1     8     1    6.1320    0.1095    0.6218    0.2005    0.1308    0.0214    0.2585    0.2221
     1     8     2    6.4310    0.0696    0.7545    0.1375    0.0357    0.0145    0.1031    0.0733
     1     8     3    6.6616    0.0353    0.8569    0.0749    0.0307    0.0098    0.0850    0.0644
     1     8     4    6.7822    0.0226    0.9104    0.0493    0.0186    0.0067    0.0549    0.0403
     1     8     5    6.8118    0.0197    0.9236    0.0433    0.0158    0.0080    0.0517    0.0343
     1     8     6    6.8345    0.0162    0.9337    0.0357    0.0254    0.0073    0.0696    0.0540
     1     8     7    6.8414    0.0207    0.9367    0.0454    0.0131    0.0068    0.0436    0.0287
     1     8     8    6.8651    0.0142    0.9472    0.0315    0.0184    0.0060    0.0531    0.0400
     1     8     9    6.8689    0.0132    0.9489    0.0293    0.0127    0.0064    0.0418    0.0279
     1     8    10    6.8617    0.0146    0.9457    0.0323    0.0170    0.0068    0.0518    0.0370
     1     8    11    6.8845    0.0136    0.9558    0.0302    0.0042    0.0041    0.0188    0.0095
     1     8    12    6.8723    0.0158    0.9504    0.0350    0.0210    0.0068    0.0598    0.0453
     1     8    13    6.8611    0.0190    0.9455    0.0418    0.0164    0.0067    0.0502    0.0356
     1     8    14    6.8745    0.0159    0.9514    0.0351    0.0122    0.0059    0.0399    0.0268
     1     8    15    6.8913    0.0133    0.9589    0.0295    0.0130    0.0054    0.0404    0.0285
     1     8    16    6.8955    0.0150    0.9607    0.0331    0.0076    0.0043    0.0267    0.0170
     1     8    17    6.8806    0.0157    0.9541    0.0348    0.0087    0.0053    0.0311    0.0193
     1     8    18    6.8653    0.0193    0.9473    0.0422    0.0126    0.0059    0.0408    0.0278
     1     8    19    6.8727    0.0162    0.9506    0.0358    0.0091    0.0053    0.0319    0.0201
     1     8    20    6.8851    0.0149    0.9561    0.0330    0.0087    0.0048    0.0300    0.0193
     1     8    21    6.7856    0.0291    0.9119    0.0625    0.0212    0.0074    0.0615    0.0456
     1     8    22    6.5572    0.0513    0.8106    0.1052    0.0339    0.0158    0.1023    0.0698
     1     8    23    6.3491    0.0626    0.7182    0.1253    0.0679    0.0174    0.1636    0.1301
     1     8    24    6.1099    0.0899    0.6120    0.1707    0.0848    0.0194    0.1927    0.1569
     1     8    25    5.8766    0.0973    0.5085    0.1823    0.0698    0.0223    0.1742    0.1320
     1     8    26    5.6041    0.0686    0.3875    0.1358    0.0485    0.0168    0.1301    0.0967
     1     8    27    5.4366    0.0399    0.3132    0.0838    0.0295    0.0130    0.0887    0.0615
     1     8    28    5.3053    0.0328    0.2549    0.0699    0.0304    0.0081    0.0811    0.0640
     1     8    29    5.2608    0.0310    0.2352    0.0663    0.0383    0.0088    0.0974    0.0791
     1     8    30    5.2147    0.0252    0.2147    0.0545    0.0237    0.0062    0.0641    0.0507
     1     8    31    5.1655    0.0198    0.1928    0.0433    0.0112    0.0069    0.0399    0.0247
     1     8    32    5.1387    0.0164    0.1810    0.0362    0.0107    0.0057    0.0361    0.0235
     1     8    33    5.1236    0.0167    0.1742    0.0368    0.0171    0.0055    0.0492    0.0372
     1     8    34    5.0994    0.0180    0.1635    0.0395    0.0104    0.0059    0.0361    0.0229
     1     8    35    5.0828    0.0177    0.1562    0.0389    0.0099    0.0074    0.0381    0.0218
     1     8    36    5.0527    0.0153    0.1428    0.0338    0.0110    0.0059    0.0371    0.0242
     1     8    37    5.0186    0.0161    0.1277    0.0356    0.0185    0.0065    0.0543    0.0401
     1     8    38    5.0265    0.0153    0.1312    0.0339    0.0094    0.0047    0.0313    0.0209
     1     8    39    5.0128    0.0126    0.1251    0.0280    0.0082    0.0043    0.0279    0.0183
     1     8    40    4.9785    0.0104    0.1098    0.0234    0.0040    0.0038    0.0175    0.0090
     1     9     0    5.8567    0.1035    0.4997    0.1916    0.0936    0.0213    0.2084    0.1697
     1     9     1    6.2298    0.0867    0.6652    0.1657    0.0694    0.0192    0.1687    0.1321
     1     9     2    6.3900    0.0608    0.7364    0.1222    0.0538    0.0157    0.1372    0.1062
     1     9     3    6.5049    0.0537    0.7873    0.1095    0.0543    0.0119    0.1317    0.1081
     1     9     4    6.6181    0.0296    0.8376    0.0634    0.0275    0.0074    0.0741    0.0584
     1     9     5    6.6548    0.0274    0.8539    0.0590    0.0244    0.0086    0.0702    0.0519
     1     9     6    6.6951    0.0232    0.8718    0.0505    0.0246    0.0082    0.0699    0.0524
     1     9     7    6.7414    0.0177    0.8923    0.0390    0.0091    0.0051    0.0316    0.0202
     1     9     8    6.7789    0.0182    0.9089    0.0400    0.0220    0.0069    0.0621    0.0473
     1     9     9    6.7957    0.0164    0.9164    0.0361    0.0149    0.0061    0.0460    0.0327
     1     9    10    6.8251    0.0155    0.9295    0.0342    0.0212    0.0064    0.0595    0.0458
     1     9    11    6.8269    0.0189    0.9303    0.0415    0.0142    0.0072    0.0469    0.0311
     1     9    12    6.8635    0.0166    0.9465    0.0366    0.0058    0.0045    0.0230    0.0130
     1     9    13    6.8802    0.0115    0.9539    0.0256    0.0091    0.0058    0.0330    0.0201
     1     9    14    6.8839    0.0148    0.9556    0.0328    0.0162    0.0051    0.0466    0.0353
     1     9    15    6.8893    0.0120    0.9580    0.0268    0.0147    0.0051    0.0432    0.0321
     1     9    16    6.8907    0.0106    0.9586    0.0236    0.0133    0.0051    0.0405    0.0293
     1     9    17    6.8813    0.0121    0.9544    0.0270    0.0050    0.0034    0.0188    0.0112
     1     9    18    6.8973    0.0110    0.9615    0.0247    0.0090    0.0048    0.0308    0.0201
     1     9    19    6.8912    0.0124    0.9588    0.0277    0.0146    0.0060    0.0451    0.0319
     1     9    20    6.8927    0.0119    0.9595    0.0265    0.0098    0.0053    0.0335    0.0218
     1     9    21    6.7699    0.0315    0.9050    0.0672    0.0418    0.0099    0.1059    0.0856
     1     9    22    6.6250    0.0601    0.8406    0.1210    0.0449    0.0178    0.1256    0.0899
     1     9    23    6.4209    0.0760    0.7501    0.1483    0.0624    0.0164    0.1528    0.1210
     1     9    24    6.2692    0.0804    0.6827    0.1556    0.0670    0.0174    0.1620    0.1287
     1     9    25    6.0473    0.0646    0.5842    0.1290    0.0494    0.0136    0.1262    0.0989
     1     9    26    5.8108    0.0488    0.4793    0.1005    0.0553    0.0110    0.1317    0.1099
     1     9    27    5.7011    0.0522    0.4306    0.1069    0.0268    0.0122    0.0821    0.0563
     1     9    28    5.5345    0.0507    0.3566    0.1041    0.0431    0.0117    0.1116    0.0878
     1     9    29    5.3858    0.0499    0.2906    0.1027    0.0635    0.0107    0.1453    0.1243
     1     9    30    5.2693    0.0311    0.2389    0.0665    0.0258    0.0110    0.0777    0.0545
     1     9    31    5.1861    0.0313    0.2020    0.0670    0.0294    0.0099    0.0826    0.0619
     1     9    32    5.1637    0.0332    0.1920    0.0707    0.0282    0.0087    0.0779    0.0595
     1     9    33    5.1377    0.0237    0.1805    0.0514    0.0187    0.0064    0.0542    0.0404
     1     9    34    5.0978    0.0260    0.1628    0.0563    0.0273    0.0081    0.0750    0.0578
     1     9    35    5.0743    0.0215    0.1524    0.0470    0.0115    0.0055    0.0376    0.0254
     1     9    36    5.0022    0.0182    0.1204    0.0399    0.0110    0.0049    0.0351    0.0243
     1     9    37    4.9675    0.0127    0.1050    0.0282    0.0138    0.0059    0.0433    0.0303
     1     9    38    5.0058    0.0200    0.1220    0.0438    0.0101    0.0059    0.0352    0.0223
     1     9    39    4.9734    0.0172    0.1076    0.0378    0.0100    0.0059    0.0351    0.0220
     1     9    40    4.9635    0.0205    0.1032    0.0449    0.0151    0.0075    0.0492    0.0328
     1    10     0    5.8567    0.1035    0.4997    0.1916    0.0983    0.0213    0.2149    0.1767
     1    10     1    6.2522    0.0653    0.6752    0.1302    0.0657    0.0179    0.1607    0.1263
     1    10     2    6.3843    0.0628    0.7338    0.1258    0.0592    0.0151    0.1455    0.1159
     1    10     3    6.5222    0.0649    0.7950    0.1295    0.0443    0.0112    0.1127    0.0899
     1    10     4    6.6774    0.0399    0.8639    0.0837    0.0432    0.0087    0.1064    0.0885
     1    10     5    6.7364    0.0353    0.8901    0.0748    0.0340    0.0112    0.0939    0.0705
     1    10     6    6.7982    0.0232    0.9176    0.0504    0.0215    0.0077    0.0626    0.0461
     1    10     7    6.8276    0.0185    0.9306    0.0406    0.0203    0.0078    0.0603    0.0436
     1    10     8    6.8552    0.0138    0.9428    0.0307    0.0206    0.0068    0.0590    0.0443
     1    10     9    6.8666    0.0153    0.9479    0.0338    0.0131    0.0048    0.0393    0.0289
     1    10    10    6.8554    0.0151    0.9429    0.0333    0.0167    0.0064    0.0501    0.0363
     1    10    11    6.8599    0.0130    0.9449    0.0289    0.0136    0.0056    0.0422    0.0299
     1    10    12    6.8159    0.0257    0.9254    0.0555    0.0335    0.0079    0.0868    0.0702
     1    10    13    6.8083    0.0263    0.9220    0.0569    0.0316    0.0068    0.0810    0.0666
     1    10    14    6.8587    0.0133    0.9444    0.0296    0.0089    0.0048    0.0304    0.0197
     1    10    15    6.8847    0.0129    0.9559    0.0286    0.0073    0.0046    0.0265    0.0162
     1    10    16    6.8912    0.0121    0.9588    0.0270    0.0061    0.0047    0.0242    0.0136
     1    10    17    6.8906    0.0117    0.9585    0.0260    0.0054    0.0045    0.0223    0.0122
     1    10    18    6.8842    0.0109    0.9557    0.0244    0.0146    0.0063    0.0456    0.0319
     1    10    19    6.8608    0.0175    0.9453    0.0385    0.0112    0.0054    0.0365    0.0246
     1    10    20    6.8721    0.0180    0.9504    0.0395    0.0188    0.0055    0.0527    0.0408
     1    10    21    6.7249    0.0427    0.8850    0.0892    0.0460    0.0103    0.1141    0.0933
     1    10    22    6.5379    0.0590    0.8020    0.1190    0.0735    0.0142    0.1672    0.1402
     1    10    23    6.2685    0.0822    0.6824    0.1584    0.1024    0.0177    0.2156    0.1839
     1    10    24    6.0218    0.0773    0.5729    0.1504    0.0663    0.0165    0.1595    0.1276
     1    10    25    5.8028    0.0550    0.4757    0.1118    0.0428    0.0103    0.1085    0.0874
     1    10    26    5.6096    0.0367    0.3900    0.0775    0.0278    0.0144    0.0883    0.0582
     1    10    27    5.4843    0.0298    0.3343    0.0640    0.0270    0.0083    0.0749    0.0573
     1    10    28    5.4334    0.0233    0.3118    0.0507    0.0205    0.0073    0.0598    0.0442
     1    10    29    5.4285    0.0284    0.3096    0.0610    0.0204    0.0060    0.0571    0.0440
     1    10    30    5.3384    0.0189    0.2696    0.0414    0.0149    0.0065    0.0467    0.0325
     1    10    31    5.2595    0.0170    0.2346    0.0375    0.0130    0.0075    0.0450    0.0285
     1    10    32    5.2222    0.0227    0.2180    0.0495    0.0190    0.0071    0.0564    0.0411
     1    10    33    5.1737    0.0229    0.1965    0.0498    0.0118    0.0060    0.0390    0.0259
     1    10    34    5.1157    0.0235    0.1708    0.0510    0.0160    0.0053    0.0464    0.0349
     1    10    35    5.0707    0.0211    0.1508    0.0462    0.0118    0.0056    0.0383    0.0259
     1    10    36    5.0764    0.0240    0.1533    0.0522    0.0428    0.0086    0.1053    0.0877
     1    10    37    5.1092    0.0241    0.1679    0.0522    0.0256    0.0085    0.0725    0.0543
     1    10    38    5.0597    0.0237    0.1459    0.0514    0.0369    0.0068    0.0910    0.0769
     1    10    39    4.9910    0.0145    0.1154    0.0322    0.0201    0.0058    0.0562    0.0435
     1    10    40    5.0075    0.0180    0.1227    0.0395    0.0150    0.0052    0.0442    0.0327
     2     1     0    5.8567    0.1035    0.4997    0.1916    0.0952    0.0256    0.2168    0.1708
     2     1     1    6.1572    0.0940    0.6330    0.1771    0.0788    0.0248    0.1917    0.1458
     2     1     2    6.4341    0.0577    0.7559    0.1167    0.0274    0.0140    0.0867    0.0574
     2     1     3    6.5026    0.0471    0.7863    0.0973    0.0694    0.0122    0.1575    0.1340
     2     1     4    6.5912    0.0317    0.8257    0.0678    0.0285    0.0088    0.0788    0.0602
     2     1     5    6.6206    0.0276    0.8387    0.0594    0.0213    0.0065    0.0598    0.0458
     2     1     6    6.7393    0.0229    0.8914    0.0498    0.0140    0.0058    0.0434    0.0306
     2     1     7    6.7853    0.0161    0.9118    0.0356    0.0157    0.0063    0.0481    0.0343
     2     1     8    6.7454    0.0301    0.8941    0.0645    0.0170    0.0064    0.0508    0.0369
     2     1     9    6.7766    0.0249    0.9080    0.0539    0.0224    0.0069    0.0629    0.0481
     2     1    10    6.8034    0.0272    0.9198    0.0586    0.0175    0.0072    0.0536    0.0379
     2     1    11    6.8255    0.0253    0.9297    0.0547    0.0186    0.0062    0.0539    0.0404
     2     1    12    6.8728    0.0135    0.9507    0.0301    0.0114    0.0049    0.0359    0.0251
     2     1    13    6.8565    0.0130    0.9434    0.0290    0.0096    0.0049    0.0323    0.0214
     2     1    14    6.8266    0.0215    0.9301    0.0470    0.0247    0.0079    0.0694    0.0525
     2     1    15    6.8552    0.0174    0.9428    0.0383    0.0162    0.0057    0.0478    0.0353
     2     1    16    6.8334    0.0185    0.9332    0.0407    0.0227    0.0068    0.0632    0.0487
     2     1    17    6.8868    0.0117    0.9568    0.0261    0.0102    0.0054    0.0346    0.0226
     2     1    18    6.8655    0.0155    0.9474    0.0344    0.0160    0.0058    0.0475    0.0349
     2     1    19    6.8632    0.0160    0.9464    0.0354    0.0129    0.0055    0.0403    0.0283
     2     1    20    6.8707    0.0173    0.9497    0.0380    0.0164    0.0053    0.0473    0.0358
     2     1    21    6.7582    0.0363    0.8998    0.0769    0.0200    0.0083    0.0609    0.0430
     2     1    22    6.6197    0.0440    0.8383    0.0915    0.0332    0.0151    0.0996    0.0684
     2     1    23    6.4996    0.0656    0.7850    0.1307    0.0474    0.0140    0.1233    0.0952
     2     1    24    6.2907    0.0754    0.6923    0.1473    0.0614    0.0169    0.1521    0.1192
     2     1    25    5.9628    0.0846    0.5467    0.1623    0.0746    0.0251    0.1859    0.1392
     2     1    26    5.6654    0.0649    0.4147    0.1294    0.0475    0.0145    0.1242    0.0952
     2     1    27    5.4691    0.0415    0.3276    0.0867    0.0244    0.0114    0.0758    0.0516
     2     1    28    5.3683    0.0311    0.2829    0.0665    0.0193    0.0086    0.0601    0.0416
     2     1    29    5.3075    0.0362    0.2559    0.0766    0.0241    0.0097    0.0719    0.0513
     2     1    30    5.2053    0.0324    0.2105    0.0692    0.0385    0.0100    0.1001    0.0794
     2     1    31    5.1489    0.0309    0.1855    0.0661    0.0264    0.0066    0.0702    0.0562
     2     1    32    5.0691    0.0254    0.1501    0.0550    0.0375    0.0093    0.0968    0.0776
     2     1    33    5.0211    0.0262    0.1288    0.0566    0.0192    0.0074    0.0574    0.0415
     2     1    34    5.0346    0.0237    0.1347    0.0514    0.0153    0.0069    0.0484    0.0333
     2     1    35    4.9881    0.0254    0.1141    0.0551    0.0153    0.0065    0.0476    0.0334
     2     1    36    4.9489    0.0188    0.0967    0.0412    0.0144    0.0061    0.0448    0.0315
     2     1    37    4.9525    0.0188    0.0983    0.0413    0.0210    0.0061    0.0585    0.0453
     2     1    38    4.9333    0.0215    0.0898    0.0470    0.0125    0.0073    0.0435    0.0274
     2     1    39    4.9147    0.0189    0.0816    0.0414    0.0160    0.0049    0.0456    0.0349
     2     1    40    4.8771    0.0159    0.0648    0.0351    0.0363    0.0071    0.0904    0.0756
     2     2     0    5.8567    0.1035    0.4997    0.1916    0.0686    0.0246    0.1760    0.1294
     2     2     1    6.1870    0.0793    0.6462    0.1538    0.0488    0.0137    0.1251    0.0977
     2     2     2    6.3638    0.0763    0.7247    0.1488    0.0430    0.0126    0.1131    0.0874
     2     2     3    6.6038    0.0395    0.8313    0.0829    0.0394    0.0099    0.1015    0.0810
     2     2     4    6.6500    0.0351    0.8518    0.0745    0.0344    0.0099    0.0920    0.0715
     2     2     5    6.7205    0.0305    0.8831    0.0653    0.0173    0.0067    0.0520    0.0375
     2     2     6    6.7407    0.0252    0.8920    0.0546    0.0138    0.0058    0.0430    0.0303
     2     2     7    6.7993    0.0202    0.9180    0.0443    0.0246    0.0059    0.0653    0.0527
     2     2     8    6.8295    0.0176    0.9314    0.0387    0.0080    0.0060    0.0312    0.0177
     2     2     9    6.8265    0.0213    0.9301    0.0464    0.0274    0.0096    0.0783    0.0580
     2     2    10    6.8473    0.0204    0.9393    0.0447    0.0321    0.0083    0.0847    0.0674
     2     2    11    6.8668    0.0171    0.9480    0.0377    0.0033    0.0037    0.0157    0.0074
     2     2    12    6.8996    0.0120    0.9626    0.0268    0.0116    0.0052    0.0371    0.0255
     2     2    13    6.8915    0.0138    0.9590    0.0307    0.0198    0.0066    0.0570    0.0427
     2     2    14    6.8943    0.0129    0.9602    0.0288    0.0124    0.0055    0.0394    0.0272
     2     2    15    6.8804    0.0158    0.9540    0.0349    0.0063    0.0047    0.0246    0.0141
     2     2    16    6.9016    0.0154    0.9634    0.0341    0.0077    0.0050    0.0284    0.0172
     2     2    17    6.9290    0.0087    0.9756    0.0195    0.0057    0.0045    0.0228    0.0127
     2     2    18    6.8993    0.0137    0.9624    0.0305    0.0065    0.0055    0.0269    0.0146
     2     2    19    6.8911    0.0162    0.9588    0.0357    0.0197    0.0064    0.0565    0.0427
     2     2    20    6.9081    0.0107    0.9663    0.0240    0.0088    0.0056    0.0320    0.0196
     2     2    21    6.7646    0.0376    0.9026    0.0793    0.0447    0.0125    0.1158    0.0904
     2     2    22    6.5403    0.0693    0.8031    0.1370    0.0893    0.0117    0.1879    0.1661
     2     2    23    6.3792    0.0737    0.7316    0.1444    0.0659    0.0206    0.1654    0.1260
     2     2    24    6.1224    0.0718    0.6176    0.1412    0.0416    0.0143    0.1136    0.0845
     2     2    25    5.9372    0.0647    0.5354    0.1290    0.0646    0.0162    0.1562    0.1249
     2     2    26    5.7779    0.0642    0.4647    0.1282    0.0777    0.0122    0.1708    0.1477
     2     2    27    5.6299    0.0462    0.3990    0.0957    0.0478    0.0103    0.1175    0.0966
     2     2    28    5.4728    0.0362    0.3292    0.0766    0.0400    0.0097    0.1023    0.0823
     2     2    29    5.4060    0.0341    0.2996    0.0724    0.0312    0.0145    0.0949    0.0647
     2     2    30    5.2924    0.0280    0.2492    0.0603    0.0258    0.0083    0.0723    0.0547
     2     2    31    5.2259    0.0316    0.2197    0.0674    0.0223    0.0079    0.0648    0.0479
     2     2    32    5.1935    0.0262    0.2053    0.0567    0.0265    0.0076    0.0725    0.0563
     2     2    33    5.1264    0.0241    0.1755    0.0523    0.0338    0.0065    0.0845    0.0709
     2     2    34    5.0971    0.0290    0.1625    0.0623    0.0143    0.0060    0.0444    0.0313
     2     2    35    5.0779    0.0256    0.1540    0.0554    0.0237    0.0058    0.0633    0.0508
     2     2    36    5.0675    0.0294    0.1494    0.0630    0.0178    0.0069    0.0535    0.0385
     2     2    37    5.0181    0.0242    0.1274    0.0525    0.0179    0.0067    0.0533    0.0388
     2     2    38    4.9940    0.0181    0.1167    0.0399    0.0163    0.0057    0.0481    0.0356
     2     2    39    4.9696    0.0149    0.1059    0.0331    0.0150    0.0056    0.0451    0.0328
     2     2    40    4.9630    0.0152    0.1030    0.0337    0.0147    0.0056    0.0443    0.0321
     2     3     0    5.8567    0.1035    0.4997    0.1916    0.1339    0.0249    0.2667    0.2249
     2     3     1    6.2270    0.0970    0.6640    0.1818    0.1086    0.0185    0.2255    0.1926
     2     3     2    6.4340    0.0596    0.7559    0.1201    0.0733    0.0194    0.1752    0.1385
     2     3     3    6.5653    0.0554    0.8142    0.1127    0.0453    0.0138    0.1192    0.0914
     2     3     4    6.7043    0.0269    0.8758    0.0580    0.0165    0.0074    0.0520    0.0358
     2     3     5    6.7930    0.0190    0.9152    0.0416    0.0094    0.0058    0.0337    0.0207
     2     3     6    6.7839    0.0185    0.9112    0.0407    0.0100    0.0054    0.0342    0.0222
     2     3     7    6.7891    0.0203    0.9135    0.0444    0.0188    0.0072    0.0561    0.0406
     2     3     8    6.8162    0.0176    0.9255    0.0387    0.0172    0.0063    0.0511    0.0373
     2     3     9    6.8305    0.0188    0.9319    0.0412    0.0135    0.0061    0.0430    0.0296
     2     3    10    6.8158    0.0225    0.9253    0.0491    0.0221    0.0078    0.0642    0.0475
     2     3    11    6.8566    0.0168    0.9434    0.0370    0.0233    0.0057    0.0624    0.0501
     2     3    12    6.8551    0.0141    0.9428    0.0312    0.0102    0.0057    0.0352    0.0226
     2     3    13    6.8671    0.0110    0.9481    0.0245    0.0042    0.0048    0.0202    0.0093
     2     3    14    6.8811    0.0122    0.9543    0.0271    0.0094    0.0042    0.0302    0.0209
     2     3    15    6.8794    0.0139    0.9536    0.0308    0.0068    0.0049    0.0261    0.0152
     2     3    16    6.8815    0.0177    0.9545    0.0389    0.0263    0.0092    0.0753    0.0557
     2     3    17    6.8994    0.0151    0.9625    0.0335    0.0086    0.0047    0.0296    0.0190
     2     3    18    6.8866    0.0136    0.9568    0.0302    0.0110    0.0054    0.0363    0.0244
     2     3    19    6.8968    0.0119    0.9613    0.0265    0.0077    0.0041    0.0262    0.0171
     2     3    20    6.9032    0.0124    0.9642    0.0275    0.0187    0.0060    0.0536    0.0406
     2     3    21    6.8342    0.0269    0.9335    0.0580    0.0203    0.0079    0.0607    0.0436
     2     3    22    6.7576    0.0352    0.8995    0.0746    0.0308    0.0115    0.0884    0.0643
     2     3    23    6.5838    0.0530    0.8224    0.1083    0.0474    0.0108    0.1178    0.0959
     2     3    24    6.4018    0.0735    0.7416    0.1442    0.0753    0.0148    0.1710    0.1429
     2     3    25    6.1661    0.0701    0.6370    0.1383    0.0646    0.0180    0.1590    0.1244
     2     3    26    5.9413    0.0519    0.5372    0.1062    0.0357    0.0085    0.0919    0.0742
     2     3    27    5.8243    0.0385    0.4853    0.0810    0.0324    0.0091    0.0868    0.0678
     2     3    28    5.6307    0.0412    0.3994    0.0863    0.0232    0.0089    0.0686    0.0496
     2     3    29    5.5503    0.0391    0.3636    0.0823    0.0444    0.0090    0.1091    0.0907
     2     3    30    5.4553    0.0480    0.3215    0.0991    0.0546    0.0116    0.1317    0.1087
     2     3    31    5.3513    0.0411    0.2753    0.0861    0.0292    0.0096    0.0818    0.0615
     2     3    32    5.2716    0.0358    0.2399    0.0757    0.0223    0.0090    0.0669    0.0478
     2     3    33    5.2330    0.0442    0.2228    0.0920    0.0452    0.0100    0.1123    0.0919
     2     3    34    5.1787    0.0356    0.1987    0.0754    0.0363    0.0088    0.0937    0.0754
     2     3    35    5.1244    0.0367    0.1746    0.0776    0.0360    0.0086    0.0927    0.0748
     2     3    36    5.1372    0.0271    0.1803    0.0584    0.0085    0.0073    0.0348    0.0187
     2     3    37    5.0937    0.0282    0.1610    0.0606    0.0236    0.0097    0.0709    0.0503
     2     3    38    5.0353    0.0206    0.1351    0.0451    0.0227    0.0082    0.0662    0.0486
     2     3    39    5.0087    0.0180    0.1233    0.0395    0.0139    0.0065    0.0445    0.0303
     2     3    40    5.0084    0.0208    0.1231    0.0455    0.0219    0.0066    0.0613    0.0472
     2     4     0    5.8567    0.1035    0.4997    0.1916    0.0751    0.0246    0.1860    0.1401
     2     4     1    6.1344    0.0995    0.6229    0.1856    0.1007    0.0226    0.2203    0.1798
     2     4     2    6.3295    0.0569    0.7095    0.1154    0.0601    0.0174    0.1508    0.1169
     2     4     3    6.4151    0.0508    0.7475    0.1042    0.0401    0.0146    0.1113    0.0816
     2     4     4    6.5779    0.0372    0.8197    0.0785    0.0399    0.0079    0.0987    0.0824
     2     4     5    6.6484    0.0248    0.8510    0.0537    0.0202    0.0078    0.0602    0.0435
     2     4     6    6.6951    0.0234    0.8718    0.0509    0.0122    0.0079    0.0440    0.0268
     2     4     7    6.7311    0.0227    0.8878    0.0495    0.0207    0.0070    0.0596    0.0445
     2     4     8    6.7793    0.0225    0.9091    0.0490    0.0230    0.0070    0.0642    0.0492
     2     4     9    6.7920    0.0213    0.9148    0.0465    0.0213    0.0064    0.0597    0.0459
     2     4    10    6.8213    0.0201    0.9278    0.0439    0.0140    0.0057    0.0432    0.0306
     2     4    11    6.8240    0.0162    0.9290    0.0357    0.0233    0.0072    0.0653    0.0499
     2     4    12    6.8181    0.0199    0.9264    0.0435    0.0133    0.0047    0.0396    0.0293
     2     4    13    6.8631    0.0166    0.9463    0.0365    0.0163    0.0062    0.0490    0.0355
     2     4    14    6.8458    0.0177    0.9387    0.0389    0.0162    0.0064    0.0492    0.0352
     2     4    15    6.8793    0.0137    0.9535    0.0303    0.0145    0.0058    0.0445    0.0317
     2     4    16    6.8766    0.0155    0.9523    0.0342    0.0093    0.0055    0.0328    0.0206
     2     4    17    6.8344    0.0170    0.9336    0.0375    0.0166    0.0075    0.0523    0.0360
     2     4    18    6.8448    0.0170    0.9382    0.0374    0.0098    0.0059    0.0346    0.0216
     2     4    19    6.8853    0.0123    0.9562    0.0274    0.0135    0.0057    0.0420    0.0296
     2     4    20    6.8802    0.0139    0.9540    0.0308    0.0204    0.0067    0.0585    0.0441
     2     4    21    6.7264    0.0529    0.8857    0.1081    0.0364    0.0131    0.1019    0.0749
     2     4    22    6.5331    0.0763    0.7999    0.1487    0.0841    0.0154    0.1856    0.1570
     2     4    23    6.2057    0.1001    0.6546    0.1866    0.0600    0.0194    0.1538    0.1163
     2     4    24    5.8815    0.0624    0.5107    0.1251    0.0490    0.0140    0.1261    0.0982
     2     4    25    5.7649    0.0378    0.4589    0.0797    0.0408    0.0110    0.1060    0.0836
     2     4    26    5.6319    0.0396    0.3999    0.0832    0.0400    0.0107    0.1041    0.0821
     2     4    27    5.5599    0.0409    0.3679    0.0856    0.0332    0.0105    0.0910    0.0692
     2     4    28    5.4545    0.0403    0.3211    0.0844    0.0404    0.0095    0.1027    0.0831
     2     4    29    5.3650    0.0471    0.2814    0.0973    0.0256    0.0096    0.0746    0.0542
     2     4    30    5.3147    0.0415    0.2591    0.0868    0.0376    0.0084    0.0953    0.0779
     2     4    31    5.2370    0.0405    0.2246    0.0848    0.0291    0.0092    0.0807    0.0613
     2     4    32    5.1420    0.0375    0.1824    0.0791    0.0560    0.0095    0.1305    0.1116
     2     4    33    5.1059    0.0302    0.1664    0.0646    0.0351    0.0087    0.0912    0.0731
     2     4    34    5.0810    0.0263    0.1553    0.0569    0.0213    0.0075    0.0619    0.0457
     2     4    35    5.0655    0.0266    0.1485    0.0574    0.0171    0.0082    0.0548    0.0370
     2     4    36    5.0502    0.0250    0.1417    0.0542    0.0315    0.0093    0.0855    0.0660
     2     4    37    4.9987    0.0190    0.1188    0.0417    0.0177    0.0058    0.0510    0.0384
     2     4    38    4.9718    0.0188    0.1069    0.0412    0.0225    0.0052    0.0597    0.0485
     2     4    39    4.9648    0.0229    0.1038    0.0499    0.0190    0.0069    0.0561    0.0411
     2     4    40    4.9620    0.0277    0.1025    0.0597    0.0187    0.0079    0.0574    0.0403
     2     5     0    5.8567    0.1035    0.4997    0.1916    0.0913    0.0235    0.2082    0.1655
     2     5     1    6.1993    0.0974    0.6517    0.1824    0.0711    0.0166    0.1674    0.1357
     2     5     2    6.4210    0.0704    0.7501    0.1388    0.0640    0.0149    0.1532    0.1242
     2     5     3    6.6077    0.0447    0.8330    0.0929    0.0317    0.0087    0.0848    0.0665
     2     5     4    6.6769    0.0270    0.8637    0.0582    0.0171    0.0073    0.0530    0.0370
     2     5     5    6.7047    0.0323    0.8760    0.0689    0.0291    0.0086    0.0796    0.0614
     2     5     6    6.7378    0.0234    0.8907    0.0508    0.0146    0.0069    0.0470    0.0319
     2     5     7    6.8099    0.0173    0.9227    0.0382    0.0205    0.0074    0.0600    0.0441
     2     5     8    6.8182    0.0177    0.9264    0.0389    0.0277    0.0074    0.0744    0.0588
     2     5     9    6.8309    0.0213    0.9321    0.0465    0.0156    0.0066    0.0484    0.0341
     2     5    10    6.8709    0.0163    0.9498    0.0360    0.0125    0.0044    0.0373    0.0275
     2     5    11    6.8632    0.0220    0.9464    0.0479    0.0211    0.0064    0.0593    0.0454
     2     5    12    6.8631    0.0180    0.9464    0.0396    0.0148    0.0076    0.0488    0.0322
     2     5    13    6.8827    0.0146    0.9550    0.0323    0.0148    0.0066    0.0465    0.0322
     2     5    14    6.8876    0.0112    0.9572    0.0250    0.0098    0.0048    0.0324    0.0217
     2     5    15    6.8923    0.0103    0.9593    0.0231    0.0094    0.0057    0.0335    0.0208
     2     5    16    6.8710    0.0157    0.9499    0.0348    0.0193    0.0057    0.0541    0.0419
     2     5    17    6.8740    0.0160    0.9512    0.0354    0.0232    0.0083    0.0673    0.0496
     2     5    18    6.8911    0.0137    0.9588    0.0304    0.0161    0.0063    0.0488    0.0351
     2     5    19    6.8758    0.0167    0.9520    0.0369    0.0189    0.0060    0.0539    0.0409
     2     5    20    6.8723    0.0166    0.9504    0.0367    0.0151    0.0054    0.0450    0.0331
     2     5    21    6.7842    0.0327    0.9113    0.0696    0.0321    0.0088    0.0857    0.0671
     2     5    22    6.6500    0.0474    0.8518    0.0980    0.0538    0.0120    0.1310    0.1072
     2     5    23    6.4351    0.0758    0.7564    0.1480    0.0891    0.0167    0.1952    0.1643
     2     5    24    6.1772    0.0925    0.6419    0.1749    0.0816    0.0161    0.1828    0.1527
     2     5    25    5.8223    0.0791    0.4844    0.1534    0.0617    0.0163    0.1516    0.1199
     2     5    26    5.6022    0.0516    0.3867    0.1057    0.0407    0.0155    0.1140    0.0826
     2     5    27    5.4570    0.0389    0.3222    0.0819    0.0345    0.0094    0.0914    0.0718
     2     5    28    5.3349    0.0390    0.2681    0.0820    0.0365    0.0109    0.0981    0.0755
     2     5    29    5.2536    0.0369    0.2320    0.0778    0.0255    0.0113    0.0777    0.0539
     2     5    30    5.1606    0.0327    0.1907    0.0697    0.0323    0.0071    0.0829    0.0679
     2     5    31    5.0853    0.0223    0.1572    0.0485    0.0223    0.0074    0.0637    0.0479
     2     5    32    5.0588    0.0237    0.1455    0.0514    0.0124    0.0074    0.0433    0.0272
     2     5    33    5.0321    0.0177    0.1337    0.0391    0.0111    0.0065    0.0388    0.0245
     2     5    34    5.0031    0.0184    0.1208    0.0405    0.0137    0.0061    0.0434    0.0301
     2     5    35    4.9759    0.0187    0.1087    0.0410    0.0242    0.0083    0.0693    0.0515
     2     5    36    4.9565    0.0153    0.1001    0.0339    0.0127    0.0065    0.0421    0.0280
     2     5    37    4.9662    0.0198    0.1044    0.0434    0.0139    0.0058    0.0433    0.0305
     2     5    38    4.9788    0.0214    0.1100    0.0468    0.0181    0.0065    0.0532    0.0392
     2     5    39    4.9211    0.0173    0.0844    0.0381    0.0105    0.0068    0.0382    0.0232
     2     5    40    4.9323    0.0182    0.0894    0.0400    0.0160    0.0069    0.0500    0.0349
     2     6     0    5.8567    0.1035    0.4997    0.1916    0.1044    0.0216    0.2240    0.1856
     2     6     1    6.1946    0.0979    0.6496    0.1832    0.1338    0.0146    0.2537    0.2288
     2     6     2    6.4595    0.0598    0.7672    0.1204    0.0640    0.0136    0.1509    0.1244
     2     6     3    6.5816    0.0496    0.8214    0.1020    0.0496    0.0145    0.1281    0.0991
     2     6     4    6.7400    0.0240    0.8917    0.0521    0.0275    0.0081    0.0755    0.0583
     2     6     5    6.7769    0.0204    0.9081    0.0447    0.0249    0.0082    0.0703    0.0529
     2     6     6    6.7917    0.0210    0.9146    0.0460    0.0150    0.0066    0.0473    0.0328
     2     6     7    6.7797    0.0221    0.9093    0.0481    0.0243    0.0082    0.0694    0.0519
     2     6     8    6.7915    0.0256    0.9145    0.0555    0.0435    0.0090    0.1073    0.0890
     2     6     9    6.8422    0.0174    0.9371    0.0384    0.0106    0.0049    0.0343    0.0234
     2     6    10    6.8566    0.0137    0.9435    0.0305    0.0096    0.0055    0.0335    0.0213
     2     6    11    6.8730    0.0123    0.9507    0.0274    0.0077    0.0051    0.0284    0.0172
     2     6    12    6.8860    0.0108    0.9565    0.0241    0.0160    0.0063    0.0486    0.0349
     2     6    13    6.8623    0.0186    0.9460    0.0408    0.0075    0.0054    0.0288    0.0167
     2     6    14    6.8322    0.0270    0.9326    0.0583    0.0214    0.0080    0.0631    0.0460
     2     6    15    6.8626    0.0231    0.9461    0.0502    0.0131    0.0061    0.0421    0.0287
     2     6    16    6.8801    0.0137    0.9539    0.0305    0.0085    0.0059    0.0321    0.0189
     2     6    17    6.8603    0.0182    0.9451    0.0401    0.0117    0.0061    0.0392    0.0258
     2     6    18    6.8553    0.0198    0.9429    0.0434    0.0178    0.0083    0.0564    0.0384
     2     6    19    6.8919    0.0118    0.9591    0.0262    0.0111    0.0049    0.0354    0.0245
     2     6    20    6.8869    0.0146    0.9569    0.0323    0.0152    0.0062    0.0467    0.0331
     2     6    21    6.7991    0.0343    0.9179    0.0729    0.0413    0.0107    0.1063    0.0845
     2     6    22    6.6224    0.0715    0.8395    0.1407    0.0783    0.0130    0.1730    0.1484
     2     6    23    6.3423    0.0935    0.7152    0.1764    0.0939    0.0228    0.2110    0.1697
     2     6    24    6.0621    0.0828    0.5908    0.1594    0.0700    0.0166    0.1657    0.1339
     2     6    25    5.7808    0.0544    0.4660    0.1108    0.0375    0.0106    0.0993    0.0774
     2     6    26    5.6544    0.0552    0.4098    0.1123    0.0520    0.0117    0.1274    0.1040
     2     6    27    5.4667    0.0476    0.3265    0.0984    0.0468    0.0116    0.1181    0.0946
     2     6    28    5.3496    0.0329    0.2746    0.0700    0.0359    0.0078    0.0910    0.0747
     2     6    29    5.2888    0.0267    0.2476    0.0577    0.0202    0.0068    0.0581    0.0436
     2     6    30    5.2151    0.0249    0.2149    0.0539    0.0261    0.0075    0.0715    0.0556
     2     6    31    5.1788    0.0364    0.1988    0.0770    0.0326    0.0090    0.0870    0.0682
     2     6    32    5.1172    0.0290    0.1714    0.0622    0.0237    0.0065    0.0647    0.0509
     2     6    33    5.1061    0.0314    0.1665    0.0671    0.0275    0.0099    0.0789    0.0579
     2     6    34    5.0318    0.0225    0.1335    0.0490    0.0200    0.0078    0.0598    0.0431
     2     6    35    4.9508    0.0166    0.0975    0.0365    0.0072    0.0045    0.0260    0.0161
     2     6    36    4.9282    0.0163    0.0875    0.0359    0.0151    0.0078    0.0500    0.0329
     2     6    37    4.9314    0.0158    0.0889    0.0350    0.0093    0.0058    0.0334    0.0206
     2     6    38    4.9476    0.0180    0.0961    0.0397    0.0130    0.0059    0.0415    0.0285
     2     6    39    4.9267    0.0155    0.0868    0.0343    0.0089    0.0062    0.0335    0.0197
     2     6    40    4.9459    0.0172    0.0954    0.0378    0.0173    0.0073    0.0533    0.0376
     2     7     0    5.8567    0.1035    0.4997    0.1916    0.1382    0.0200    0.2660    0.2323
     2     7     1    6.1594    0.0993    0.6340    0.1852    0.0567    0.0228    0.1540    0.1098
     2     7     2    6.4754    0.0603    0.7742    0.1213    0.0448    0.0125    0.1161    0.0906
     2     7     3    6.5965    0.0299    0.8280    0.0641    0.0268    0.0100    0.0778    0.0566
     2     7     4    6.6715    0.0329    0.8613    0.0700    0.0383    0.0068    0.0938    0.0796
     2     7     5    6.7192    0.0250    0.8825    0.0542    0.0225    0.0082    0.0658    0.0482
     2     7     6    6.7625    0.0210    0.9017    0.0459    0.0260    0.0081    0.0725    0.0553
     2     7     7    6.7823    0.0201    0.9105    0.0441    0.0137    0.0083    0.0479    0.0299
     2     7     8    6.7995    0.0184    0.9181    0.0405    0.0278    0.0061    0.0721    0.0591
     2     7     9    6.8144    0.0169    0.9247    0.0372    0.0086    0.0046    0.0295    0.0192
     2     7    10    6.8072    0.0198    0.9215    0.0433    0.0218    0.0098    0.0675    0.0466
     2     7    11    6.7943    0.0269    0.9158    0.0580    0.0347    0.0096    0.0922    0.0721
     2     7    12    6.8523    0.0200    0.9416    0.0439    0.0160    0.0062    0.0484    0.0348
     2     7    13    6.8354    0.0201    0.9341    0.0440    0.0160    0.0063    0.0485    0.0348
     2     7    14    6.8393    0.0167    0.9358    0.0369    0.0140    0.0062    0.0442    0.0306
     2     7    15    6.8343    0.0191    0.9336    0.0420    0.0204    0.0064    0.0579    0.0441
     2     7    16    6.8555    0.0178    0.9430    0.0392    0.0110    0.0056    0.0367    0.0242
     2     7    17    6.8610    0.0200    0.9454    0.0439    0.0230    0.0065    0.0634    0.0494
     2     7    18    6.8560    0.0179    0.9432    0.0394    0.0180    0.0065    0.0530    0.0390
     2     7    19    6.8626    0.0169    0.9461    0.0373    0.0132    0.0061    0.0422    0.0289
     2     7    20    6.9005    0.0129    0.9630    0.0286    0.0086    0.0046    0.0295    0.0192
     2     7    21    6.7792    0.0402    0.9091    0.0843    0.0377    0.0109    0.1001    0.0777
     2     7    22    6.6427    0.0587    0.8485    0.1185    0.0393    0.0114    0.1042    0.0807
     2     7    23    6.4454    0.0861    0.7610    0.1647    0.0630    0.0160    0.1532    0.1222
     2     7    24    6.2382    0.0691    0.6690    0.1367    0.0426    0.0168    0.1198    0.0859
     2     7    25    6.1009    0.0441    0.6080    0.0918    0.0441    0.0123    0.1145    0.0895
     2     7    26    5.9404    0.0434    0.5368    0.0905    0.0424    0.0115    0.1100    0.0865
     2     7    27    5.8202    0.0455    0.4835    0.0944    0.0403    0.0133    0.1092    0.0822
     2     7    28    5.6706    0.0371    0.4170    0.0783    0.0408    0.0127    0.1092    0.0833
     2     7    29    5.5922    0.0390    0.3823    0.0821    0.0455    0.0108    0.1141    0.0923
     2     7    30    5.4051    0.0330    0.2992    0.0704    0.0241    0.0100    0.0724    0.0513
     2     7    31    5.2790    0.0326    0.2432    0.0696    0.0232    0.0085    0.0678    0.0496
     2     7    32    5.1855    0.0265    0.2017    0.0573    0.0244    0.0072    0.0674    0.0521
     2     7    33    5.1575    0.0211    0.1893    0.0460    0.0230    0.0095    0.0693    0.0489
     2     7    34    5.1287    0.0202    0.1765    0.0442    0.0178    0.0072    0.0543    0.0386
     2     7    35    5.1371    0.0274    0.1803    0.0590    0.0347    0.0077    0.0885    0.0725
     2     7    36    5.0789    0.0178    0.1544    0.0393    0.0096    0.0060    0.0344    0.0213
     2     7    37    5.0765    0.0219    0.1534    0.0478    0.0240    0.0082    0.0688    0.0513
     2     7    38    5.0462    0.0195    0.1399    0.0427    0.0125    0.0054    0.0395    0.0276
     2     7    39    5.0329    0.0161    0.1340    0.0355    0.0128    0.0058    0.0409    0.0282
     2     7    40    5.0388    0.0168    0.1366    0.0371    0.0132    0.0062    0.0425    0.0290
     2     8     0    5.8567    0.1035    0.4997    0.1916    0.0670    0.0247    0.1736    0.1268
     2     8     1    6.1665    0.1071    0.6372    0.1970    0.1332    0.0175    0.2566    0.2267
     2     8     2    6.4066    0.0602    0.7437    0.1211    0.0798    0.0158    0.1797    0.1499
     2     8     3    6.5157    0.0485    0.7922    0.1000    0.0557    0.0090    0.1291    0.1112
     2     8     4    6.6039    0.0375    0.8313    0.0791    0.0383    0.0104    0.1004    0.0789
     2     8     5    6.6467    0.0295    0.8503    0.0633    0.0219    0.0077    0.0634    0.0469
     2     8     6    6.6839    0.0238    0.8668    0.0517    0.0238    0.0083    0.0686    0.0508
     2     8     7    6.7072    0.0244    0.8771    0.0529    0.0219    0.0085    0.0650    0.0469
     2     8     8    6.7346    0.0211    0.8893    0.0461    0.0096    0.0064    0.0353    0.0212
     2     8     9    6.7469    0.0195    0.8947    0.0427    0.0169    0.0065    0.0509    0.0367
     2     8    10    6.7508    0.0167    0.8965    0.0369    0.0147    0.0066    0.0466    0.0322
     2     8    11    6.7750    0.0158    0.9073    0.0350    0.0071    0.0055    0.0281    0.0159
     2     8    12    6.7927    0.0160    0.9151    0.0354    0.0122    0.0062    0.0404    0.0268
     2     8    13    6.7958    0.0164    0.9165    0.0362    0.0153    0.0071    0.0489    0.0334
     2     8    14    6.7983    0.0200    0.9176    0.0438    0.0151    0.0069    0.0481    0.0330
     2     8    15    6.8172    0.0157    0.9260    0.0348    0.0157    0.0069    0.0492    0.0342
     2     8    16    6.8238    0.0149    0.9289    0.0331    0.0112    0.0049    0.0356    0.0248
     2     8    17    6.8070    0.0161    0.9214    0.0355    0.0100    0.0049    0.0329    0.0220
     2     8    18    6.8097    0.0193    0.9226    0.0424    0.0097    0.0055    0.0338    0.0216
     2     8    19    6.8535    0.0116    0.9421    0.0259    0.0152    0.0061    0.0465    0.0333
     2     8    20    6.8634    0.0115    0.9465    0.0256    0.0164    0.0061    0.0491    0.0357
     2     8    21    6.8093    0.0229    0.9225    0.0499    0.0205    0.0073    0.0598    0.0441
     2     8    22    6.7544    0.0285    0.8981    0.0613    0.0301    0.0083    0.0809    0.0634
     2     8    23    6.6202    0.0502    0.8385    0.1031    0.0342    0.0135    0.0983    0.0705
     2     8    24    6.3705    0.0759    0.7277    0.1480    0.0491    0.0137    0.1258    0.0984
     2     8    25    6.0942    0.0813    0.6050    0.1570    0.0288    0.0185    0.0979    0.0596
     2     8    26    5.9000    0.0659    0.5189    0.1311    0.0508    0.0137    0.1288    0.1014
     2     8    27    5.7703    0.0669    0.4613    0.1329    0.0759    0.0129    0.1690    0.1444
     2     8    28    5.5459    0.0685    0.3617    0.1355    0.0527    0.0136    0.1318    0.1048
     2     8    29    5.3486    0.0534    0.2741    0.1089    0.0242    0.0123    0.0773    0.0512
     2     8    30    5.2559    0.0482    0.2330    0.0995    0.0479    0.0088    0.1149    0.0970
     2     8    31    5.1303    0.0394    0.1772    0.0827    0.0391    0.0106    0.1022    0.0805
     2     8    32    5.0586    0.0305    0.1454    0.0653    0.0196    0.0089    0.0612    0.0421
     2     8    33    4.9950    0.0285    0.1172    0.0613    0.0224    0.0082    0.0653    0.0479
     2     8    34    4.9597    0.0231    0.1015    0.0502    0.0224    0.0076    0.0643    0.0481
     2     8    35    4.9287    0.0169    0.0877    0.0373    0.0213    0.0049    0.0567    0.0461
     2     8    36    4.9198    0.0164    0.0838    0.0362    0.0073    0.0061    0.0299    0.0163
     2     8    37    4.8826    0.0130    0.0673    0.0289    0.0109    0.0053    0.0357    0.0240
     2     8    38    4.8826    0.0151    0.0673    0.0334    0.0119    0.0059    0.0392    0.0263
     2     8    39    4.8727    0.0156    0.0629    0.0345    0.0129    0.0060    0.0414    0.0283
     2     8    40    4.8677    0.0161    0.0607    0.0356    0.0096    0.0064    0.0353    0.0211
     2     9     0    5.8567    0.1035    0.4997    0.1916    0.0998    0.0235    0.2202    0.1783
     2     9     1    6.2110    0.0833    0.6569    0.1602    0.0723    0.0218    0.1774    0.1363
     2     9     2    6.4251    0.0626    0.7519    0.1255    0.0419    0.0111    0.1082    0.0856
     2     9     3    6.5515    0.0411    0.8080    0.0860    0.0350    0.0130    0.0991    0.0723
     2     9     4    6.6742    0.0344    0.8625    0.0731    0.0363    0.0105    0.0968    0.0751
     2     9     5    6.7183    0.0297    0.8821    0.0637    0.0203    0.0092    0.0633    0.0437
     2     9     6    6.7685    0.0194    0.9043    0.0426    0.0111    0.0059    0.0374    0.0244
     2     9     7    6.7759    0.0192    0.9076    0.0422    0.0116    0.0049    0.0366    0.0257
     2     9     8    6.7968    0.0200    0.9169    0.0439    0.0230    0.0066    0.0635    0.0493
     2     9     9    6.8372    0.0139    0.9348    0.0310    0.0074    0.0058    0.0294    0.0165
     2     9    10    6.8287    0.0186    0.9311    0.0408    0.0142    0.0059    0.0440    0.0311
     2     9    11    6.8214    0.0167    0.9278    0.0369    0.0159    0.0068    0.0493    0.0346
     2     9    12    6.8093    0.0216    0.9225    0.0471    0.0166    0.0078    0.0528    0.0360
     2     9    13    6.8054    0.0235    0.9207    0.0510    0.0246    0.0097    0.0729    0.0523
     2     9    14    6.8496    0.0162    0.9404    0.0358    0.0218    0.0073    0.0625    0.0469
     2     9    15    6.8596    0.0153    0.9448    0.0338    0.0149    0.0066    0.0469    0.0326
     2     9    16    6.8575    0.0121    0.9439    0.0269    0.0078    0.0058    0.0301    0.0173
     2     9    17    6.8282    0.0210    0.9309    0.0459    0.0182    0.0061    0.0527    0.0395
     2     9    18    6.8734    0.0145    0.9509    0.0321    0.0074    0.0042    0.0260    0.0166
     2     9    19    6.8564    0.0190    0.9434    0.0417    0.0208    0.0064    0.0586    0.0449
     2     9    20    6.8818    0.0143    0.9546    0.0317    0.0115    0.0054    0.0372    0.0253
     2     9    21    6.8106    0.0316    0.9231    0.0675    0.0328    0.0085    0.0865    0.0687
     2     9    22    6.6553    0.0575    0.8541    0.1164    0.0534    0.0140    0.1337    0.1060
     2     9    23    6.4702    0.0653    0.7720    0.1301    0.0602    0.0160    0.1487    0.1174
     2     9    24    6.1908    0.0706    0.6479    0.1392    0.0794    0.0227    0.1895    0.1474
     2     9    25    6.0046    0.0763    0.5653    0.1488    0.0733    0.0188    0.1741    0.1386
     2     9    26    5.8676    0.0664    0.5045    0.1321    0.0694    0.0158    0.1632    0.1330
     2     9    27    5.7293    0.0719    0.4431    0.1414    0.0604    0.0181    0.1523    0.1172
     2     9    28    5.5438    0.0549    0.3607    0.1117    0.0370    0.0101    0.0973    0.0765
     2     9    29    5.4314    0.0328    0.3109    0.0700    0.0238    0.0112    0.0743    0.0505
     2     9    30    5.3529    0.0242    0.2760    0.0526    0.0266    0.0086    0.0747    0.0564
     2     9    31    5.2955    0.0279    0.2506    0.0600    0.0291    0.0078    0.0780    0.0615
     2     9    32    5.2418    0.0247    0.2267    0.0536    0.0307    0.0069    0.0793    0.0648
     2     9    33    5.1673    0.0213    0.1937    0.0466    0.0167    0.0060    0.0494    0.0364
     2     9    34    5.1691    0.0222    0.1945    0.0484    0.0287    0.0069    0.0755    0.0608
     2     9    35    5.1627    0.0255    0.1916    0.0552    0.0204    0.0078    0.0607    0.0439
     2     9    36    5.1383    0.0244    0.1808    0.0529    0.0203    0.0069    0.0588    0.0438
     2     9    37    5.1172    0.0198    0.1714    0.0434    0.0175    0.0064    0.0519    0.0381
     2     9    38    5.1094    0.0203    0.1679    0.0444    0.0153    0.0072    0.0491    0.0334
     2     9    39    5.0901    0.0215    0.1594    0.0469    0.0166    0.0075    0.0524    0.0361
     2     9    40    5.0311    0.0176    0.1332    0.0387    0.0144    0.0075    0.0478    0.0315
     2    10     0    5.8567    0.1035    0.4997    0.1916    0.1205    0.0183    0.2413    0.2094
     2    10     1    6.0391    0.0916    0.5806    0.1734    0.0833    0.0273    0.2021    0.1522
     2    10     2    6.3070    0.0800    0.6995    0.1549    0.1137    0.0183    0.2321    0.1999
     2    10     3    6.5624    0.0486    0.8129    0.1002    0.0405    0.0085    0.1010    0.0834
     2    10     4    6.7210    0.0238    0.8833    0.0517    0.0239    0.0086    0.0693    0.0509
     2    10     5    6.8114    0.0195    0.9234    0.0428    0.0164    0.0059    0.0484    0.0357
     2    10     6    6.8316    0.0207    0.9324    0.0452    0.0116    0.0056    0.0378    0.0256
     2    10     7    6.7992    0.0245    0.9180    0.0531    0.0201    0.0098    0.0639    0.0430
     2    10     8    6.8404    0.0144    0.9363    0.0319    0.0162    0.0056    0.0477    0.0353
     2    10     9    6.8197    0.0180    0.9271    0.0396    0.0149    0.0073    0.0485    0.0326
     2    10    10    6.8312    0.0128    0.9322    0.0285    0.0077    0.0064    0.0313    0.0171
     2    10    11    6.8099    0.0192    0.9227    0.0422    0.0229    0.0079    0.0659    0.0489
     2    10    12    6.7969    0.0201    0.9170    0.0440    0.0185    0.0069    0.0549    0.0400
     2    10    13    6.8180    0.0199    0.9263    0.0436    0.0157    0.0072    0.0499    0.0342
     2    10    14    6.8529    0.0159    0.9418    0.0352    0.0192    0.0060    0.0547    0.0416
     2    10    15    6.8497    0.0205    0.9404    0.0449    0.0291    0.0075    0.0773    0.0614
     2    10    16    6.8355    0.0234    0.9341    0.0509    0.0085    0.0044    0.0287    0.0189
     2    10    17    6.8669    0.0161    0.9480    0.0356    0.0111    0.0062    0.0381    0.0244
     2    10    18    6.8752    0.0139    0.9517    0.0308    0.0304    0.0082    0.0813    0.0640
     2    10    19    6.8871    0.0143    0.9570    0.0316    0.0076    0.0047    0.0273    0.0169
     2    10    20    6.8876    0.0164    0.9572    0.0362    0.0241    0.0077    0.0679    0.0514
     2    10    21    6.8290    0.0292    0.9312    0.0627    0.0210    0.0092    0.0647    0.0450
     2    10    22    6.6996    0.0488    0.8737    0.1005    0.0405    0.0083    0.1006    0.0835
     2    10    23    6.4984    0.0696    0.7845    0.1374    0.0620    0.0189    0.1564    0.1198
     2    10    24    6.2750    0.0669    0.6853    0.1328    0.0725    0.0119    0.1620    0.1391
     2    10    25    6.1110    0.0609    0.6125    0.1225    0.0631    0.0165    0.1542    0.1223
     2    10    26    5.9385    0.0467    0.5360    0.0967    0.0352    0.0103    0.0944    0.0729
     2    10    27    5.8390    0.0365    0.4918    0.0772    0.0306    0.0104    0.0859    0.0640
     2    10    28    5.7374    0.0410    0.4467    0.0858    0.0319    0.0122    0.0918    0.0664
     2    10    29    5.6465    0.0481    0.4063    0.0993    0.0558    0.0120    0.1344    0.1106
     2    10    30    5.5629    0.0528    0.3692    0.1078    0.0351    0.0109    0.0954    0.0727
     2    10    31    5.4810    0.0448    0.3329    0.0931    0.0411    0.0126    0.1096    0.0838
     2    10    32    5.4018    0.0382    0.2977    0.0804    0.0465    0.0113    0.1168    0.0940
     2    10    33    5.2632    0.0417    0.2362    0.0873    0.0465    0.0115    0.1173    0.0941
     2    10    34    5.1577    0.0306    0.1894    0.0656    0.0219    0.0076    0.0632    0.0469
     2    10    35    5.0899    0.0208    0.1593    0.0455    0.0118    0.0058    0.0387    0.0260
     2    10    36    5.0765    0.0199    0.1534    0.0435    0.0164    0.0076    0.0521    0.0357
     2    10    37    5.0715    0.0210    0.1511    0.0459    0.0078    0.0055    0.0297    0.0174
     2    10    38    5.0182    0.0151    0.1275    0.0335    0.0115    0.0059    0.0384    0.0253
     2    10    39    4.9800    0.0124    0.1105    0.0275    0.0259    0.0084    0.0727    0.0549
     2    10    40    4.9984    0.0166    0.1187    0.0366    0.0260    0.0060    0.0684    0.0555
     3     1     0    5.8567    0.1035    0.4997    0.1916    0.0792    0.0219    0.1880    0.1474
     3     1     1    6.0302    0.0876    0.5767    0.1671    0.0635    0.0191    0.1590    0.1223
     3     1     2    6.2297    0.0689    0.6652    0.1364    0.0769    0.0173    0.1774    0.1449
     3     1     3    6.4460    0.0398    0.7612    0.0836    0.0205    0.0118    0.0690    0.0438
     3     1     4    6.5954    0.0330    0.8275    0.0704    0.0228    0.0092    0.0683    0.0487
     3     1     5    6.6532    0.0267    0.8532    0.0577    0.0242    0.0106    0.0739    0.0514
     3     1     6    6.6894    0.0331    0.8693    0.0705    0.0323    0.0100    0.0883    0.0675
     3     1     7    6.7524    0.0229    0.8972    0.0499    0.0191    0.0086    0.0596    0.0412
     3     1     8    6.7753    0.0198    0.9074    0.0434    0.0109    0.0049    0.0349    0.0240
     3     1     9    6.7985    0.0177    0.9177    0.0389    0.0190    0.0057    0.0536    0.0412
     3     1    10    6.7927    0.0224    0.9151    0.0489    0.0401    0.0100    0.1028    0.0823
     3     1    11    6.8273    0.0185    0.9304    0.0407    0.0168    0.0063    0.0502    0.0366
     3     1    12    6.8369    0.0166    0.9347    0.0367    0.0165    0.0062    0.0493    0.0359
     3     1    13    6.8246    0.0230    0.9293    0.0501    0.0154    0.0071    0.0489    0.0335
     3     1    14    6.8541    0.0221    0.9423    0.0481    0.0114    0.0056    0.0375    0.0252
     3     1    15    6.8788    0.0124    0.9533    0.0276    0.0119    0.0059    0.0391    0.0261
     3     1    16    6.8820    0.0157    0.9547    0.0348    0.0257    0.0053    0.0662    0.0550
     3     1    17    6.8838    0.0146    0.9555    0.0324    0.0208    0.0058    0.0575    0.0449
     3     1    18    6.8886    0.0153    0.9577    0.0338    0.0193    0.0073    0.0574    0.0416
     3     1    19    6.8851    0.0146    0.9561    0.0325    0.0122    0.0053    0.0386    0.0269
     3     1    20    6.8889    0.0131    0.9578    0.0292    0.0113    0.0050    0.0359    0.0250
     3     1    21    6.8386    0.0198    0.9354    0.0434    0.0162    0.0067    0.0498    0.0352
     3     1    22    6.7446    0.0401    0.8937    0.0842    0.0315    0.0078    0.0825    0.0662
     3     1    23    6.5162    0.0651    0.7924    0.1297    0.0436    0.0136    0.1158    0.0883
     3     1    24    6.3197    0.0747    0.7052    0.1461    0.1066    0.0109    0.2121    0.1924
     3     1    25    6.1159    0.0626    0.6147    0.1253    0.0307    0.0178    0.1001    0.0634
     3     1    26    5.8861    0.0418    0.5127    0.0873    0.0338    0.0117    0.0945    0.0702
     3     1    27    5.7742    0.0431    0.4630    0.0898    0.0569    0.0127    0.1374    0.1124
     3     1    28    5.6342    0.0410    0.4009    0.0858    0.0385    0.0106    0.1011    0.0792
     3     1    29    5.5365    0.0348    0.3575    0.0739    0.0265    0.0111    0.0791    0.0558
     3     1    30    5.4685    0.0345    0.3273    0.0732    0.0250    0.0096    0.0734    0.0531
     3     1    31    5.4234    0.0390    0.3073    0.0820    0.0404    0.0085    0.1006    0.0832
     3     1    32    5.3566    0.0270    0.2777    0.0583    0.0261    0.0111    0.0784    0.0550
     3     1    33    5.3014    0.0318    0.2532    0.0678    0.0292    0.0095    0.0815    0.0615
     3     1    34    5.2479    0.0262    0.2294    0.0567    0.0207    0.0086    0.0628    0.0444
     3     1    35    5.2240    0.0248    0.2188    0.0538    0.0291    0.0077    0.0778    0.0616
     3     1    36    5.1653    0.0185    0.1927    0.0408    0.0129    0.0067    0.0429    0.0284
     3     1    37    5.1379    0.0198    0.1806    0.0434    0.0178    0.0068    0.0532    0.0385
     3     1    38    5.1224    0.0195    0.1737    0.0429    0.0160    0.0072    0.0504    0.0347
     3     1    39    5.1077    0.0217    0.1672    0.0474    0.0210    0.0076    0.0616    0.0452
     3     1    40    5.1021    0.0245    0.1647    0.0531    0.0194    0.0071    0.0572    0.0420
     3     2     0    5.8567    0.1035    0.4997    0.1916    0.0860    0.0243    0.2017    0.1573
     3     2     1    6.1122    0.0878    0.6131    0.1674    0.0533    0.0222    0.1475    0.1041
     3     2     2    6.2809    0.0885    0.6879    0.1686    0.0938    0.0155    0.2003    0.1719
     3     2     3    6.4537    0.0611    0.7646    0.1227    0.0570    0.0148    0.1412    0.1122
     3     2     4    6.6578    0.0374    0.8552    0.0790    0.0268    0.0137    0.0849    0.0563
     3     2     5    6.7224    0.0265    0.8839    0.0572    0.0164    0.0080    0.0531    0.0357
     3     2     6    6.7676    0.0249    0.9039    0.0540    0.0292    0.0090    0.0804    0.0615
     3     2     7    6.8327    0.0165    0.9328    0.0364    0.0088    0.0061    0.0330    0.0195
     3     2     8    6.8471    0.0146    0.9393    0.0323    0.0042    0.0043    0.0191    0.0094
     3     2     9    6.8247    0.0237    0.9293    0.0515    0.0147    0.0073    0.0479    0.0320
     3     2    10    6.8597    0.0137    0.9448    0.0305    0.0102    0.0058    0.0354    0.0226
     3     2    11    6.8734    0.0144    0.9509    0.0320    0.0185    0.0056    0.0524    0.0402
     3     2    12    6.8610    0.0147    0.9454    0.0326    0.0175    0.0072    0.0534    0.0379
     3     2    13    6.8653    0.0131    0.9473    0.0292    0.0119    0.0053    0.0379    0.0263
     3     2    14    6.8630    0.0146    0.9463    0.0324    0.0058    0.0042    0.0225    0.0130
     3     2    15    6.8671    0.0137    0.9481    0.0304    0.0100    0.0054    0.0339    0.0220
     3     2    16    6.8641    0.0145    0.9468    0.0321    0.0131    0.0061    0.0421    0.0287
     3     2    17    6.8629    0.0168    0.9462    0.0370    0.0245    0.0060    0.0653    0.0524
     3     2    18    6.8693    0.0172    0.9491    0.0378    0.0194    0.0070    0.0569    0.0418
     3     2    19    6.8414    0.0241    0.9367    0.0522    0.0242    0.0082    0.0689    0.0515
     3     2    20    6.8801    0.0186    0.9539    0.0408    0.0132    0.0063    0.0428    0.0290
     3     2    21    6.7541    0.0398    0.8980    0.0836    0.0278    0.0102    0.0800    0.0585
     3     2    22    6.6540    0.0548    0.8535    0.1115    0.0345    0.0114    0.0952    0.0716
     3     2    23    6.4159    0.0962    0.7478    0.1805    0.0715    0.0205    0.1740    0.1353
     3     2    24    6.0819    0.1002    0.5996    0.1867    0.0880    0.0195    0.1977    0.1618
     3     2    25    5.7855    0.0793    0.4680    0.1537    0.0698    0.0161    0.1645    0.1337
     3     2    26    5.6225    0.0529    0.3957    0.1081    0.0550    0.0137    0.1361    0.1089
     3     2    27    5.4825    0.0461    0.3336    0.0955    0.0479    0.0122    0.1211    0.0965
     3     2    28    5.3327    0.0379    0.2671    0.0799    0.0306    0.0134    0.0916    0.0636
     3     2    29    5.2890    0.0329    0.2477    0.0701    0.0291    0.0093    0.0809    0.0613
     3     2    30    5.2154    0.0291    0.2150    0.0626    0.0199    0.0074    0.0589    0.0430
     3     2    31    5.1861    0.0280    0.2020    0.0603    0.0241    0.0073    0.0670    0.0514
     3     2    32    5.1676    0.0333    0.1938    0.0708    0.0377    0.0082    0.0951    0.0781
     3     2    33    5.1263    0.0253    0.1755    0.0548    0.0283    0.0099    0.0804    0.0596
     3     2    34    5.0699    0.0213    0.1504    0.0465    0.0193    0.0065    0.0559    0.0418
     3     2    35    5.0302    0.0140    0.1328    0.0311    0.0149    0.0067    0.0472    0.0325
     3     2    36    5.0035    0.0115    0.1209    0.0257    0.0258    0.0084    0.0726    0.0548
     3     2    37    4.9943    0.0138    0.1169    0.0307    0.0043    0.0042    0.0193    0.0098
     3     2    38    4.9905    0.0172    0.1152    0.0379    0.0135    0.0056    0.0418    0.0295
     3     2    39    4.9668    0.0155    0.1047    0.0344    0.0156    0.0067    0.0487    0.0340
     3     2    40    4.9330    0.0156    0.0897    0.0344    0.0123    0.0046    0.0374    0.0272
     3     3     0    5.8567    0.1035    0.4997    0.1916    0.0795    0.0222    0.1889    0.1477
     3     3     1    6.1587    0.1037    0.6337    0.1919    0.1126    0.0209    0.2342    0.1976
     3     3     2    6.4208    0.0580    0.7500    0.1172    0.0687    0.0132    0.1580    0.1325
     3     3     3    6.4642    0.0605    0.7693    0.1217    0.0362    0.0127    0.1007    0.0746
     3     3     4    6.6059    0.0381    0.8322    0.0802    0.0377    0.0087    0.0960    0.0780
     3     3     5    6.6559    0.0340    0.8544    0.0723    0.0231    0.0075    0.0654    0.0494
     3     3     6    6.7127    0.0247    0.8796    0.0536    0.0337    0.0079    0.0870    0.0704
     3     3     7    6.7542    0.0284    0.8980    0.0611    0.0243    0.0090    0.0708    0.0517
     3     3     8    6.7635    0.0219    0.9021    0.0477    0.0164    0.0066    0.0501    0.0356
     3     3     9    6.7787    0.0189    0.9089    0.0414    0.0170    0.0067    0.0514    0.0370
     3     3    10    6.7664    0.0273    0.9034    0.0589    0.0224    0.0078    0.0646    0.0480
     3     3    11    6.7757    0.0250    0.9075    0.0542    0.0107    0.0062    0.0372    0.0235
     3     3    12    6.8382    0.0165    0.9353    0.0365    0.0141    0.0060    0.0439    0.0308
     3     3    13    6.8519    0.0141    0.9414    0.0314    0.0117    0.0048    0.0366    0.0259
     3     3    14    6.8596    0.0119    0.9448    0.0266    0.0085    0.0055    0.0309    0.0188
     3     3    15    6.8522    0.0146    0.9415    0.0324    0.0227    0.0070    0.0637    0.0486
     3     3    16    6.8736    0.0129    0.9510    0.0288    0.0061    0.0046    0.0240    0.0137
     3     3    17    6.8709    0.0131    0.9498    0.0291    0.0058    0.0046    0.0233    0.0129
     3     3    18    6.8685    0.0112    0.9487    0.0251    0.0083    0.0049    0.0292    0.0184
     3     3    19    6.8805    0.0110    0.9541    0.0246    0.0115    0.0054    0.0373    0.0254
     3     3    20    6.8591    0.0163    0.9446    0.0359    0.0233    0.0068    0.0645    0.0499
     3     3    21    6.7879    0.0325    0.9129    0.0694    0.0200    0.0068    0.0579    0.0431
     3     3    22    6.6671    0.0505    0.8594    0.1037    0.0370    0.0122    0.1012    0.0761
     3     3    23    6.4893    0.0831    0.7804    0.1600    0.0677    0.0164    0.1616    0.1301
     3     3    24    6.2373    0.0805    0.6686    0.1556    0.0720    0.0186    0.1718    0.1365
     3     3    25    5.9339    0.0602    0.5339    0.1212    0.0447    0.0167    0.1233    0.0897
     3     3    26    5.7926    0.0445    0.4712    0.0925    0.0421    0.0152    0.1160    0.0852
     3     3    27    5.6178    0.0416    0.3936    0.0870    0.0284    0.0127    0.0861    0.0595
     3     3    28    5.5361    0.0469    0.3573    0.0971    0.0360    0.0121    0.0992    0.0742
     3     3    29    5.3920    0.0358    0.2934    0.0758    0.0251    0.0114    0.0772    0.0530
     3     3    30    5.3376    0.0361    0.2692    0.0764    0.0246    0.0097    0.0729    0.0523
     3     3    31    5.2282    0.0326    0.2207    0.0694    0.0225    0.0102    0.0697    0.0479
     3     3    32    5.1924    0.0319    0.2048    0.0680    0.0463    0.0088    0.1121    0.0942
     3     3    33    5.1722    0.0286    0.1958    0.0616    0.0263    0.0087    0.0743    0.0559
     3     3    34    5.1281    0.0243    0.1763    0.0527    0.0377    0.0085    0.0958    0.0781
     3     3    35    5.1032    0.0349    0.1652    0.0741    0.0397    0.0078    0.0982    0.0820
     3     3    36    5.0940    0.0318    0.1611    0.0679    0.0287    0.0083    0.0782    0.0606
     3     3    37    5.0042    0.0227    0.1213    0.0494    0.0156    0.0069    0.0488    0.0339
     3     3    38    4.9584    0.0217    0.1009    0.0474    0.0105    0.0075    0.0396    0.0231
     3     3    39    4.9251    0.0198    0.0861    0.0434    0.0195    0.0075    0.0583    0.0420
     3     3    40    4.8935    0.0162    0.0721    0.0357    0.0132    0.0051    0.0403    0.0290
     3     4     0    5.8567    0.1035    0.4997    0.1916    0.1174    0.0254    0.2465    0.2026
     3     4     1    6.1907    0.1010    0.6479    0.1879    0.0907    0.0258    0.2107    0.1641
     3     4     2    6.4620    0.0561    0.7683    0.1138    0.0610    0.0158    0.1497    0.1188
     3     4     3    6.5777    0.0412    0.8197    0.0863    0.0337    0.0106    0.0923    0.0702
     3     4     4    6.6599    0.0312    0.8561    0.0668    0.0203    0.0073    0.0597    0.0438
     3     4     5    6.6976    0.0353    0.8729    0.0748    0.0269    0.0114    0.0806    0.0566
     3     4     6    6.7734    0.0231    0.9065    0.0502    0.0238    0.0072    0.0663    0.0508
     3     4     7    6.8444    0.0171    0.9380    0.0378    0.0141    0.0058    0.0435    0.0308
     3     4     8    6.8741    0.0114    0.9512    0.0255    0.0108    0.0048    0.0346    0.0239
     3     4     9    6.8563    0.0126    0.9433    0.0280    0.0136    0.0043    0.0394    0.0298
     3     4    10    6.8381    0.0199    0.9352    0.0436    0.0131    0.0071    0.0441    0.0287
     3     4    11    6.8925    0.0151    0.9594    0.0335    0.0146    0.0052    0.0435    0.0320
     3     4    12    6.9021    0.0100    0.9637    0.0225    0.0130    0.0051    0.0399    0.0287
     3     4    13    6.8927    0.0128    0.9595    0.0286    0.0051    0.0046    0.0219    0.0115
     3     4    14    6.8843    0.0159    0.9557    0.0352    0.0142    0.0066    0.0455    0.0311
     3     4    15    6.8904    0.0147    0.9585    0.0325    0.0156    0.0055    0.0461    0.0341
     3     4    16    6.8919    0.0140    0.9591    0.0310    0.0146    0.0066    0.0463    0.0318
     3     4    17    6.9033    0.0132    0.9642    0.0294    0.0107    0.0050    0.0346    0.0236
     3     4    18    6.8992    0.0148    0.9624    0.0327    0.0099    0.0048    0.0325    0.0219
     3     4    19    6.9017    0.0111    0.9635    0.0248    0.0081    0.0049    0.0289    0.0181
     3     4    20    6.8906    0.0120    0.9585    0.0267    0.0113    0.0057    0.0375    0.0250
     3     4    21    6.8603    0.0208    0.9451    0.0455    0.0113    0.0073    0.0410    0.0249
     3     4    22    6.7372    0.0425    0.8904    0.0888    0.0241    0.0099    0.0723    0.0513
     3     4    23    6.5583    0.0664    0.8110    0.1320    0.0440    0.0150    0.1190    0.0888
     3     4    24    6.3334    0.0780    0.7112    0.1515    0.0691    0.0161    0.1633    0.1324
     3     4    25    6.1306    0.0894    0.6212    0.1700    0.1154    0.0168    0.2324    0.2029
     3     4    26    5.8784    0.0772    0.5093    0.1503    0.0705    0.0165    0.1661    0.1347
     3     4    27    5.7156    0.0665    0.4370    0.1321    0.0628    0.0169    0.1544    0.1217
     3     4    28    5.5768    0.0626    0.3754    0.1254    0.0651    0.0148    0.1547    0.1261
     3     4    29    5.4424    0.0439    0.3158    0.0914    0.0421    0.0124    0.1109    0.0857
     3     4    30    5.2896    0.0338    0.2479    0.0718    0.0210    0.0107    0.0676    0.0448
     3     4    31    5.2197    0.0435    0.2169    0.0907    0.0445    0.0111    0.1130    0.0904
     3     4    32    5.1432    0.0322    0.1830    0.0687    0.0231    0.0085    0.0674    0.0493
     3     4    33    5.1051    0.0340    0.1661    0.0722    0.0404    0.0093    0.1022    0.0831
     3     4    34    5.0204    0.0218    0.1285    0.0475    0.0138    0.0064    0.0443    0.0303
     3     4    35    5.0140    0.0210    0.1256    0.0459    0.0205    0.0069    0.0591    0.0442
     3     4    36    4.9814    0.0190    0.1111    0.0417    0.0251    0.0076    0.0698    0.0535
     3     4    37    4.9776    0.0201    0.1094    0.0440    0.0138    0.0067    0.0449    0.0302
     3     4    38    4.9616    0.0199    0.1024    0.0435    0.0116    0.0075    0.0421    0.0255
     3     4    39    4.9709    0.0216    0.1065    0.0470    0.0148    0.0070    0.0477    0.0324
     3     4    40    4.9207    0.0153    0.0842    0.0338    0.0113    0.0059    0.0378    0.0248
     3     5     0    5.8567    0.1035    0.4997    0.1916    0.0987    0.0204    0.2143    0.1776
     3     5     1    6.1704    0.0869    0.6389    0.1661    0.1043    0.0185    0.2197    0.1865
     3     5     2    6.3371    0.0781    0.7129    0.1517    0.0782    0.0192    0.1824    0.1464
     3     5     3    6.5274    0.0491    0.7974    0.1010    0.0286    0.0131    0.0873    0.0599
     3     5     4    6.5670    0.0469    0.8149    0.0970    0.0243    0.0095    0.0719    0.0517
     3     5     5    6.6945    0.0246    0.8715    0.0534    0.0233    0.0082    0.0672    0.0498
     3     5     6    6.7023    0.0270    0.8749    0.0582    0.0340    0.0094    0.0906    0.0709
     3     5     7    6.7820    0.0192    0.9104    0.0422    0.0227    0.0066    0.0629    0.0488
     3     5     8    6.7667    0.0248    0.9036    0.0538    0.0196    0.0069    0.0572    0.0424
     3     5     9    6.7720    0.0222    0.9059    0.0484    0.0361    0.0083    0.0924    0.0751
     3     5    10    6.7778    0.0228    0.9085    0.0496    0.0326    0.0076    0.0842    0.0683
     3     5    11    6.8160    0.0162    0.9254    0.0358    0.0101    0.0051    0.0337    0.0223
     3     5    12    6.8003    0.0241    0.9185    0.0522    0.0161    0.0056    0.0473    0.0351
     3     5    13    6.8306    0.0193    0.9319    0.0423    0.0221    0.0071    0.0627    0.0475
     3     5    14    6.8409    0.0159    0.9365    0.0351    0.0149    0.0064    0.0465    0.0325
     3     5    15    6.8769    0.0136    0.9525    0.0303    0.0117    0.0046    0.0361    0.0259
     3     5    16    6.8456    0.0197    0.9386    0.0431    0.0192    0.0059    0.0544    0.0416
     3     5    17    6.8710    0.0144    0.9499    0.0318    0.0175    0.0054    0.0497    0.0380
     3     5    18    6.8859    0.0124    0.9565    0.0276    0.0115    0.0056    0.0378    0.0254
     3     5    19    6.8821    0.0151    0.9548    0.0335    0.0067    0.0045    0.0250    0.0149
     3     5    20    6.8914    0.0116    0.9589    0.0258    0.0153    0.0062    0.0469    0.0334
     3     5    21    6.8252    0.0215    0.9295    0.0469    0.0198    0.0084    0.0607    0.0426
     3     5    22    6.6897    0.0350    0.8694    0.0743    0.0532    0.0119    0.1298    0.1061
     3     5    23    6.4533    0.0679    0.7645    0.1346    0.0680    0.0167    0.1625    0.1304
     3     5    24    6.3081    0.0799    0.7000    0.1547    0.0914    0.0131    0.1932    0.1690
     3     5    25    6.1422    0.0695    0.6264    0.1373    0.0738    0.0128    0.1655    0.1411
     3     5    26    5.9569    0.0599    0.5441    0.1207    0.0302    0.0154    0.0946    0.0626
     3     5    27    5.7494    0.0395    0.4520    0.0830    0.0281    0.0118    0.0838    0.0591
     3     5    28    5.6335    0.0501    0.4006    0.1030    0.0327    0.0113    0.0916    0.0680
     3     5    29    5.4957    0.0496    0.3394    0.1020    0.0551    0.0116    0.1325    0.1095
     3     5    30    5.3768    0.0386    0.2866    0.0813    0.0319    0.0088    0.0852    0.0668
     3     5    31    5.3632    0.0372    0.2806    0.0785    0.0341    0.0100    0.0918    0.0709
     3     5    32    5.3138    0.0387    0.2587    0.0815    0.0321    0.0093    0.0867    0.0672
     3     5    33    5.2287    0.0341    0.2209    0.0725    0.0477    0.0116    0.1196    0.0962
     3     5    34    5.1561    0.0322    0.1887    0.0688    0.0191    0.0093    0.0610    0.0411
     3     5    35    5.0763    0.0296    0.1533    0.0635    0.0162    0.0062    0.0489    0.0354
     3     5    36    5.0352    0.0244    0.1350    0.0529    0.0182    0.0066    0.0538    0.0395
     3     5    37    4.9911    0.0269    0.1155    0.0579    0.0135    0.0063    0.0434    0.0296
     3     5    38    4.9724    0.0192    0.1072    0.0421    0.0212    0.0082    0.0632    0.0455
     3     5    39    4.9773    0.0278    0.1093    0.0599    0.0180    0.0085    0.0573    0.0388
     3     5    40    4.8999    0.0131    0.0750    0.0292    0.0063    0.0052    0.0257    0.0140
     3     6     0    5.8567    0.1035    0.4997    0.1916    0.1121    0.0230    0.2363    0.1960
     3     6     1    6.1939    0.0871    0.6493    0.1663    0.0708    0.0222    0.1756    0.1338
     3     6     2    6.4261    0.0562    0.7524    0.1140    0.0681    0.0098    0.1513    0.1323
     3     6     3    6.5828    0.0264    0.8219    0.0570    0.0246    0.0081    0.0697    0.0524
     3     6     4    6.6575    0.0247    0.8551    0.0536    0.0141    0.0064    0.0449    0.0308
     3     6     5    6.7364    0.0222    0.8901    0.0484    0.0187    0.0066    0.0549    0.0405
     3     6     6    6.7594    0.0218    0.9003    0.0476    0.0195    0.0060    0.0551    0.0422
     3     6     7    6.7774    0.0253    0.9083    0.0548    0.0264    0.0066    0.0703    0.0562
     3     6     8    6.8065    0.0178    0.9212    0.0393    0.0268    0.0066    0.0711    0.0570
     3     6     9    6.7830    0.0182    0.9108    0.0400    0.0124    0.0055    0.0394    0.0273
     3     6    10    6.8000    0.0191    0.9183    0.0420    0.0188    0.0065    0.0547    0.0407
     3     6    11    6.8349    0.0165    0.9338    0.0364    0.0138    0.0067    0.0447    0.0301
     3     6    12    6.7905    0.0260    0.9141    0.0562    0.0286    0.0090    0.0792    0.0603
     3     6    13    6.8129    0.0203    0.9240    0.0444    0.0164    0.0060    0.0489    0.0358
     3     6    14    6.8617    0.0134    0.9457    0.0298    0.0115    0.0071    0.0408    0.0253
     3     6    15    6.8965    0.0103    0.9612    0.0231    0.0092    0.0057    0.0331    0.0205
     3     6    16    6.9041    0.0088    0.9646    0.0197    0.0064    0.0051    0.0258    0.0143
     3     6    17    6.8496    0.0172    0.9404    0.0379    0.0072    0.0048    0.0266    0.0160
     3     6    18    6.8488    0.0199    0.9400    0.0437    0.0259    0.0088    0.0736    0.0549
     3     6    19    6.8486    0.0209    0.9399    0.0458    0.0155    0.0069    0.0486    0.0337
     3     6    20    6.8870    0.0106    0.9569    0.0238    0.0027    0.0037    0.0146    0.0061
     3     6    21    6.7575    0.0362    0.8995    0.0766    0.0478    0.0129    0.1222    0.0962
     3     6    22    6.6075    0.0674    0.8329    0.1338    0.0566    0.0118    0.1355    0.1120
     3     6    23    6.3706    0.0898    0.7277    0.1706    0.0699    0.0206    0.1717    0.1326
     3     6    24    6.1232    0.0914    0.6179    0.1731    0.0714    0.0214    0.1753    0.1348
     3     6    25    5.8408    0.0683    0.4926    0.1353    0.0547    0.0184    0.1434    0.1073
     3     6    26    5.7307    0.0527    0.4437    0.1078    0.0400    0.0151    0.1121    0.0814
     3     6    27    5.5770    0.0675    0.3755    0.1339    0.0793    0.0130    0.1746    0.1500
     3     6    28    5.4299    0.0466    0.3102    0.0964    0.0318    0.0122    0.0916    0.0662
     3     6    29    5.3310    0.0419    0.2663    0.0876    0.0287    0.0129    0.0871    0.0601
     3     6    30    5.2306    0.0410    0.2217    0.0858    0.0415    0.0112    0.1077    0.0848
     3     6    31    5.1369    0.0305    0.1802    0.0654    0.0347    0.0085    0.0901    0.0723
     3     6    32    5.0703    0.0225    0.1506    0.0489    0.0223    0.0075    0.0638    0.0478
     3     6    33    5.0253    0.0196    0.1306    0.0429    0.0120    0.0056    0.0388    0.0265
     3     6    34    4.9797    0.0183    0.1104    0.0403    0.0202    0.0074    0.0594    0.0435
     3     6    35    4.9906    0.0225    0.1152    0.0491    0.0095    0.0069    0.0362    0.0210
     3     6    36    4.9738    0.0211    0.1078    0.0461    0.0132    0.0063    0.0427    0.0289
     3     6    37    4.9183    0.0171    0.0831    0.0377    0.0149    0.0067    0.0472    0.0326
     3     6    38    4.9175    0.0146    0.0828    0.0323    0.0128    0.0068    0.0429    0.0280
     3     6    39    4.9482    0.0214    0.0964    0.0467    0.0186    0.0065    0.0543    0.0402
     3     6    40    4.9291    0.0208    0.0879    0.0456    0.0198    0.0078    0.0594    0.0427
     3     7     0    5.8567    0.1035    0.4997    0.1916    0.0684    0.0241    0.1748    0.1293
     3     7     1    6.1790    0.0729    0.6427    0.1431    0.0372    0.0212    0.1180    0.0751
     3     7     2    6.3704    0.0535    0.7277    0.1092    0.0483    0.0151    0.1267    0.0965
     3     7     3    6.4864    0.0452    0.7791    0.0938    0.0579    0.0147    0.1425    0.1137
     3     7     4    6.6020    0.0342    0.8304    0.0727    0.0308    0.0096    0.0848    0.0646
     3     7     5    6.6393    0.0354    0.8470    0.0749    0.0364    0.0104    0.0969    0.0753
     3     7     6    6.7288    0.0360    0.8867    0.0761    0.0213    0.0069    0.0606    0.0458
     3     7     7    6.7798    0.0235    0.9094    0.0510    0.0125    0.0056    0.0398    0.0275
     3     7     8    6.7489    0.0249    0.8957    0.0539    0.0207    0.0081    0.0619    0.0445
     3     7     9    6.8163    0.0192    0.9256    0.0422    0.0193    0.0058    0.0544    0.0419
     3     7    10    6.8246    0.0153    0.9293    0.0339    0.0090    0.0058    0.0328    0.0200
     3     7    11    6.8599    0.0130    0.9449    0.0288    0.0083    0.0052    0.0301    0.0185
     3     7    12    6.8504    0.0166    0.9407    0.0367    0.0096    0.0050    0.0324    0.0213
     3     7    13    6.8482    0.0172    0.9397    0.0379    0.0124    0.0055    0.0394    0.0273
     3     7    14    6.8629    0.0120    0.9462    0.0267    0.0082    0.0041    0.0275    0.0183
     3     7    15    6.8719    0.0120    0.9502    0.0267    0.0157    0.0087    0.0528    0.0340
     3     7    16    6.8719    0.0104    0.9503    0.0233    0.0070    0.0051    0.0268    0.0155
     3     7    17    6.8880    0.0097    0.9574    0.0217    0.0055    0.0045    0.0224    0.0123
     3     7    18    6.8744    0.0155    0.9513    0.0343    0.0325    0.0079    0.0847    0.0680
     3     7    19    6.8867    0.0120    0.9568    0.0267    0.0154    0.0059    0.0466    0.0337
     3     7    20    6.8907    0.0115    0.9586    0.0257    0.0072    0.0044    0.0258    0.0160
     3     7    21    6.8064    0.0259    0.9212    0.0559    0.0222    0.0095    0.0676    0.0474
     3     7    22    6.7217    0.0458    0.8836    0.0949    0.0419    0.0094    0.1050    0.0858
     3     7    23    6.5465    0.0637    0.8058    0.1273    0.0670    0.0113    0.1520    0.1301
     3     7    24    6.4260    0.0763    0.7523    0.1487    0.0640    0.0166    0.1557    0.1237
     3     7    25    6.2188    0.0786    0.6604    0.1526    0.0315    0.0209    0.1071    0.0644
     3     7    26    5.9715    0.0812    0.5506    0.1568    0.0981    0.0185    0.2108    0.1774
     3     7    27    5.8855    0.0644    0.5124    0.1286    0.0469    0.0143    0.1229    0.0942
     3     7    28    5.7395    0.0612    0.4476    0.1230    0.0493    0.0127    0.1244    0.0989
     3     7    29    5.6155    0.0580    0.3926    0.1173    0.0412    0.0113    0.1074    0.0843
     3     7    30    5.4631    0.0484    0.3249    0.0997    0.0563    0.0124    0.1360    0.1114
     3     7    31    5.3174    0.0403    0.2603    0.0845    0.0313    0.0098    0.0862    0.0656
     3     7    32    5.1976    0.0350    0.2071    0.0742    0.0223    0.0106    0.0700    0.0475
     3     7    33    5.1367    0.0428    0.1801    0.0892    0.0252    0.0073    0.0693    0.0538
     3     7    34    5.0309    0.0212    0.1331    0.0463    0.0267    0.0069    0.0714    0.0568
     3     7    35    5.0313    0.0249    0.1333    0.0541    0.0114    0.0062    0.0386    0.0250
     3     7    36    4.9996    0.0216    0.1192    0.0471    0.0192    0.0081    0.0587    0.0413
     3     7    37    4.9338    0.0175    0.0900    0.0385    0.0155    0.0063    0.0475    0.0337
     3     7    38    4.9190    0.0169    0.0834    0.0372    0.0160    0.0058    0.0476    0.0349
     3     7    39    4.9131    0.0158    0.0808    0.0349    0.0218    0.0055    0.0588    0.0470
     3     7    40    4.8748    0.0134    0.0638    0.0298    0.0117    0.0064    0.0399    0.0257
     3     8     0    5.8567    0.1035    0.4997    0.1916    0.0582    0.0279    0.1647    0.1113
     3     8     1    6.0973    0.1022    0.6064    0.1897    0.0743    0.0182    0.1749    0.1405
     3     8     2    6.3468    0.0689    0.7172    0.1363    0.0567    0.0135    0.1387    0.1120
     3     8     3    6.5087    0.0664    0.7890    0.1320    0.1013    0.0140    0.2089    0.1835
     3     8     4    6.6969    0.0336    0.8726    0.0714    0.0278    0.0078    0.0755    0.0590
     3     8     5    6.7690    0.0243    0.9046    0.0527    0.0183    0.0082    0.0573    0.0395
     3     8     6    6.8186    0.0164    0.9266    0.0363    0.0139    0.0066    0.0449    0.0304
     3     8     7    6.8396    0.0154    0.9359    0.0342    0.0214    0.0079    0.0629    0.0460
     3     8     8    6.8507    0.0141    0.9408    0.0312    0.0184    0.0059    0.0527    0.0399
     3     8     9    6.8581    0.0128    0.9441    0.0286    0.0106    0.0048    0.0340    0.0234
     3     8    10    6.8660    0.0124    0.9476    0.0276    0.0088    0.0044    0.0293    0.0195
     3     8    11    6.8355    0.0239    0.9341    0.0519    0.0153    0.0056    0.0457    0.0335
     3     8    12    6.8936    0.0096    0.9599    0.0216    0.0041    0.0042    0.0187    0.0093
     3     8    13    6.8874    0.0124    0.9571    0.0277    0.0074    0.0043    0.0261    0.0164
     3     8    14    6.8943    0.0102    0.9602    0.0229    0.0120    0.0051    0.0377    0.0265
     3     8    15    6.8903    0.0129    0.9584    0.0288    0.0137    0.0058    0.0428    0.0300
     3     8    16    6.9069    0.0102    0.9658    0.0229    0.0169    0.0050    0.0478    0.0369
     3     8    17    6.8814    0.0134    0.9545    0.0299    0.0109    0.0052    0.0355    0.0240
     3     8    18    6.8623    0.0229    0.9460    0.0498    0.0223    0.0084    0.0658    0.0477
     3     8    19    6.9097    0.0097    0.9670    0.0217    0.0153    0.0050    0.0443    0.0334
     3     8    20    6.8980    0.0104    0.9618    0.0234    0.0288    0.0046    0.0710    0.0613
     3     8    21    6.8279    0.0271    0.9307    0.0584    0.0203    0.0069    0.0588    0.0438
     3     8    22    6.7275    0.0515    0.8861    0.1055    0.0401    0.0103    0.1035    0.0823
     3     8    23    6.5357    0.0875    0.8010    0.1669    0.0858    0.0190    0.1937    0.1585
     3     8    24    6.2483    0.1148    0.6734    0.2082    0.0911    0.0181    0.2002    0.1670
     3     8    25    5.8893    0.1026    0.5141    0.1902    0.0791    0.0187    0.1831    0.1481
     3     8    26    5.5684    0.0578    0.3717    0.1169    0.0488    0.0124    0.1230    0.0981
     3     8    27    5.4184    0.0571    0.3051    0.1157    0.0437    0.0097    0.1090    0.0891
     3     8    28    5.3232    0.0282    0.2628    0.0608    0.0146    0.0085    0.0503    0.0318
     3     8    29    5.2796    0.0328    0.2435    0.0699    0.0429    0.0099    0.1079    0.0877
     3     8    30    5.2001    0.0234    0.2082    0.0509    0.0200    0.0083    0.0609    0.0430
     3     8    31    5.1580    0.0202    0.1895    0.0443    0.0265    0.0082    0.0738    0.0563
     3     8    32    5.1113    0.0222    0.1688    0.0484    0.0238    0.0086    0.0691    0.0508
     3     8    33    5.0676    0.0183    0.1494    0.0403    0.0127    0.0055    0.0401    0.0279
     3     8    34    5.0258    0.0201    0.1308    0.0440    0.0177    0.0062    0.0519    0.0384
     3     8    35    5.0385    0.0200    0.1365    0.0438    0.0122    0.0066    0.0414    0.0269
     3     8    36    4.9924    0.0183    0.1160    0.0403    0.0163    0.0066    0.0499    0.0355
     3     8    37    4.9723    0.0175    0.1071    0.0386    0.0166    0.0080    0.0534    0.0360
     3     8    38    4.9691    0.0197    0.1057    0.0432    0.0217    0.0070    0.0617    0.0466
     3     8    39    4.9234    0.0197    0.0854    0.0432    0.0118    0.0060    0.0391    0.0259
     3     8    40    4.9467    0.0190    0.0958    0.0417    0.0173    0.0069    0.0526    0.0375
     3     9     0    5.8567    0.1035    0.4997    0.1916    0.0926    0.0191    0.2037    0.1689
     3     9     1    6.0059    0.1159    0.5659    0.2098    0.1255    0.0218    0.2524    0.2150
     3     9     2    6.3063    0.0627    0.6992    0.1256    0.0374    0.0220    0.1198    0.0755
     3     9     3    6.4500    0.0698    0.7630    0.1378    0.0755    0.0150    0.1716    0.1432
     3     9     4    6.6516    0.0394    0.8525    0.0828    0.0201    0.0077    0.0599    0.0432
     3     9     5    6.7073    0.0270    0.8772    0.0582    0.0240    0.0073    0.0669    0.0514
     3     9     6    6.7641    0.0225    0.9024    0.0490    0.0177    0.0061    0.0517    0.0384
     3     9     7    6.7939    0.0197    0.9156    0.0432    0.0155    0.0071    0.0491    0.0338
     3     9     8    6.8054    0.0181    0.9207    0.0398    0.0217    0.0066    0.0609    0.0467
     3     9     9    6.8486    0.0145    0.9399    0.0320    0.0099    0.0048    0.0327    0.0220
     3     9    10    6.8497    0.0148    0.9404    0.0327    0.0102    0.0051    0.0338    0.0226
     3     9    11    6.8485    0.0173    0.9398    0.0380    0.0214    0.0067    0.0603    0.0460
     3     9    12    6.8647    0.0162    0.9470    0.0359    0.0138    0.0056    0.0426    0.0302
     3     9    13    6.8766    0.0144    0.9523    0.0318    0.0147    0.0060    0.0453    0.0322
     3     9    14    6.8398    0.0244    0.9360    0.0529    0.0232    0.0092    0.0691    0.0495
     3     9    15    6.8695    0.0170    0.9492    0.0375    0.0145    0.0060    0.0447    0.0316
     3     9    16    6.8669    0.0197    0.9480    0.0431    0.0215    0.0058    0.0587    0.0463
     3     9    17    6.8727    0.0179    0.9506    0.0393    0.0208    0.0077    0.0612    0.0448
     3     9    18    6.8712    0.0244    0.9500    0.0529    0.0080    0.0054    0.0298    0.0178
     3     9    19    6.8906    0.0163    0.9585    0.0360    0.0027    0.0036    0.0141    0.0061
     3     9    20    6.9177    0.0100    0.9706    0.0224    0.0107    0.0050    0.0347    0.0236
     3     9    21    6.8463    0.0210    0.9389    0.0459    0.0131    0.0073    0.0446    0.0286
     3     9    22    6.8091    0.0371    0.9224    0.0783    0.0433    0.0109    0.1104    0.0883
     3     9    23    6.6830    0.0580    0.8664    0.1172    0.0527    0.0116    0.1285    0.1053
     3     9    24    6.5462    0.0772    0.8057    0.1503    0.0854    0.0153    0.1874    0.1589
     3     9    25    6.3022    0.0894    0.6974    0.1699    0.0571    0.0206    0.1511    0.1110
     3     9    26    6.0603    0.0704    0.5900    0.1389    0.0560    0.0152    0.1403    0.1103
     3     9    27    5.9325    0.0724    0.5333    0.1423    0.0986    0.0146    0.2060    0.1794
     3     9    28    5.7393    0.0644    0.4475    0.1286    0.0320    0.0133    0.0940    0.0663
     3     9    29    5.5736    0.0414    0.3740    0.0867    0.0311    0.0095    0.0851    0.0651
     3     9    30    5.4476    0.0345    0.3181    0.0732    0.0269    0.0078    0.0737    0.0570
     3     9    31    5.3772    0.0255    0.2868    0.0551    0.0158    0.0068    0.0492    0.0344
     3     9    32    5.3398    0.0260    0.2702    0.0562    0.0125    0.0070    0.0427    0.0274
     3     9    33    5.3097    0.0208    0.2568    0.0455    0.0112    0.0073    0.0406    0.0246
     3     9    34    5.2714    0.0246    0.2399    0.0533    0.0231    0.0067    0.0638    0.0495
     3     9    35    5.2237    0.0237    0.2187    0.0514    0.0244    0.0085    0.0701    0.0520
     3     9    36    5.1718    0.0226    0.1956    0.0491    0.0291    0.0073    0.0770    0.0616
     3     9    37    5.1720    0.0276    0.1957    0.0595    0.0295    0.0070    0.0772    0.0624
     3     9    38    5.0855    0.0172    0.1574    0.0379    0.0271    0.0076    0.0736    0.0576
     3     9    39    5.0579    0.0148    0.1451    0.0328    0.0075    0.0065    0.0310    0.0165
     3     9    40    5.0377    0.0167    0.1361    0.0369    0.0107    0.0070    0.0388    0.0235
     3    10     0    5.8567    0.1035    0.4997    0.1916    0.0980    0.0264    0.2218    0.1747
     3    10     1    6.1618    0.0943    0.6351    0.1776    0.0632    0.0206    0.1610    0.1214
     3    10     2    6.2603    0.0751    0.6788    0.1467    0.0841    0.0220    0.1956    0.1550
     3    10     3    6.4272    0.0717    0.7529    0.1411    0.0980    0.0142    0.2044    0.1786
     3    10     4    6.5420    0.0384    0.8038    0.0809    0.0388    0.0121    0.1045    0.0796
     3    10     5    6.6489    0.0329    0.8513    0.0702    0.0200    0.0069    0.0579    0.0431
     3    10     6    6.6787    0.0297    0.8645    0.0638    0.0260    0.0084    0.0730    0.0552
     3    10     7    6.7347    0.0292    0.8893    0.0628    0.0272    0.0065    0.0717    0.0579
     3    10     8    6.7796    0.0186    0.9093    0.0409    0.0207    0.0057    0.0570    0.0448
     3    10     9    6.7857    0.0182    0.9120    0.0401    0.0131    0.0051    0.0399    0.0288
     3    10    10    6.8063    0.0190    0.9211    0.0418    0.0087    0.0057    0.0321    0.0194
     3    10    11    6.8315    0.0192    0.9323    0.0422    0.0197    0.0072    0.0581    0.0426
     3    10    12    6.8617    0.0121    0.9457    0.0271    0.0122    0.0064    0.0407    0.0267
     3    10    13    6.8482    0.0131    0.9397    0.0292    0.0080    0.0049    0.0286    0.0177
     3    10    14    6.8677    0.0146    0.9484    0.0323    0.0090    0.0048    0.0308    0.0201
     3    10    15    6.8652    0.0137    0.9473    0.0304    0.0093    0.0049    0.0316    0.0207
     3    10    16    6.8933    0.0121    0.9598    0.0269    0.0186    0.0062    0.0537    0.0404
     3    10    17    6.8934    0.0118    0.9598    0.0264    0.0056    0.0041    0.0217    0.0125
     3    10    18    6.9017    0.0142    0.9635    0.0315    0.0059    0.0047    0.0236    0.0131
     3    10    19    6.8967    0.0136    0.9613    0.0303    0.0103    0.0050    0.0338    0.0228
     3    10    20    6.8896    0.0125    0.9581    0.0278    0.0120    0.0052    0.0380    0.0265
     3    10    21    6.7813    0.0268    0.9100    0.0579    0.0163    0.0075    0.0517    0.0355
     3    10    22    6.6804    0.0431    0.8652    0.0899    0.0462    0.0094    0.1131    0.0940
     3    10    23    6.4961    0.0683    0.7834    0.1353    0.0566    0.0178    0.1456    0.1107
     3    10    24    6.2724    0.0995    0.6842    0.1856    0.1165    0.0194    0.2374    0.2036
     3    10    25    5.9088    0.1043    0.5228    0.1929    0.1123    0.0238    0.2378    0.1962
     3    10    26    5.6064    0.0624    0.3886    0.1251    0.0827    0.0172    0.1862    0.1542
     3    10    27    5.4874    0.0433    0.3357    0.0902    0.0380    0.0105    0.0999    0.0783
     3    10    28    5.3504    0.0335    0.2749    0.0713    0.0208    0.0102    0.0664    0.0445
     3    10    29    5.2851    0.0304    0.2459    0.0651    0.0297    0.0129    0.0891    0.0621
     3    10    30    5.2444    0.0292    0.2279    0.0626    0.0207    0.0084    0.0624    0.0444
     3    10    31    5.1806    0.0267    0.1996    0.0575    0.0278    0.0105    0.0807    0.0585
     3    10    32    5.1413    0.0310    0.1821    0.0662    0.0185    0.0063    0.0538    0.0401
     3    10    33    5.1400    0.0287    0.1815    0.0616    0.0182    0.0081    0.0568    0.0393
     3    10    34    5.1166    0.0267    0.1711    0.0577    0.0224    0.0063    0.0617    0.0482
     3    10    35    5.0705    0.0206    0.1507    0.0451    0.0088    0.0065    0.0339    0.0194
     3    10    36    5.0316    0.0198    0.1334    0.0435    0.0218    0.0065    0.0608    0.0469
     3    10    37    4.9977    0.0166    0.1184    0.0366    0.0104    0.0057    0.0357    0.0231
     3    10    38    5.0131    0.0223    0.1252    0.0486    0.0253    0.0072    0.0691    0.0538
     3    10    39    4.9960    0.0206    0.1176    0.0450    0.0227    0.0067    0.0630    0.0486
     3    10    40    4.9520    0.0188    0.0981    0.0413    0.0177    0.0069    0.0534    0.0383
     4     1     0    5.8567    0.1035    0.4997    0.1916    0.0840    0.0223    0.1959    0.1547
     4     1     1    6.0603    0.1084    0.5900    0.1990    0.1011    0.0226    0.2208    0.1805
     4     1     2    6.2391    0.0964    0.6694    0.1809    0.0489    0.0250    0.1447    0.0957
     4     1     3    6.3462    0.0882    0.7169    0.1681    0.0755    0.0206    0.1804    0.1417
     4     1     4    6.4883    0.0708    0.7800    0.1395    0.0781    0.0185    0.1812    0.1465
     4     1     5    6.5767    0.0518    0.8192    0.1061    0.0470    0.0110    0.1172    0.0950
     4     1     6    6.6232    0.0449    0.8399    0.0933    0.0334    0.0142    0.0983    0.0690
     4     1     7    6.7111    0.0379    0.8789    0.0799    0.0207    0.0081    0.0619    0.0444
     4     1     8    6.7378    0.0290    0.8907    0.0624    0.0258    0.0073    0.0705    0.0549
     4     1     9    6.7902    0.0243    0.9140    0.0527    0.0234    0.0084    0.0679    0.0499
     4     1    10    6.7989    0.0209    0.9178    0.0457    0.0146    0.0060    0.0450    0.0318
     4     1    11    6.8025    0.0236    0.9194    0.0513    0.0202    0.0073    0.0593    0.0435
     4     1    12    6.8334    0.0153    0.9331    0.0338    0.0181    0.0058    0.0517    0.0392
     4     1    13    6.8297    0.0192    0.9315    0.0421    0.0156    0.0046    0.0441    0.0341
     4     1    14    6.8546    0.0191    0.9425    0.0419    0.0320    0.0083    0.0845    0.0671
     4     1    15    6.8720    0.0168    0.9503    0.0370    0.0195    0.0073    0.0579    0.0422
     4     1    16    6.8575    0.0148    0.9438    0.0328    0.0118    0.0053    0.0377    0.0261
     4     1    17    6.8630    0.0149    0.9463    0.0329    0.0077    0.0049    0.0279    0.0171
     4     1    18    6.8312    0.0236    0.9322    0.0513    0.0171    0.0070    0.0523    0.0372
     4     1    19    6.8192    0.0234    0.9269    0.0508    0.0157    0.0058    0.0471    0.0344
     4     1    20    6.8102    0.0203    0.9229    0.0444    0.0210    0.0089    0.0641    0.0450
     4     1    21    6.7810    0.0282    0.9099    0.0606    0.0237    0.0069    0.0654    0.0507
     4     1    22    6.6439    0.0577    0.8490    0.1167    0.0368    0.0136    0.1035    0.0756
     4     1    23    6.5382    0.0610    0.8021    0.1226    0.0720    0.0161    0.1679    0.1373
     4     1    24    6.4432    0.0764    0.7600    0.1489    0.0754    0.0183    0.1768    0.1422
     4     1    25    6.3632    0.0830    0.7245    0.1598    0.0649    0.0156    0.1558    0.1256
     4     1    26    6.2189    0.0868    0.6604    0.1659    0.1022    0.0206    0.2195    0.1827
     4     1    27    6.0735    0.0857    0.5959    0.1642    0.0591    0.0207    0.1546    0.1144
     4     1    28    5.8587    0.0898    0.5005    0.1706    0.0828    0.0148    0.1827    0.1550
     4     1    29    5.7355    0.0722    0.4458    0.1419    0.0566    0.0161    0.1428    0.1112
     4     1    30    5.5792    0.0558    0.3765    0.1134    0.0428    0.0117    0.1110    0.0871
     4     1    31    5.5152    0.0500    0.3481    0.1028    0.0435    0.0156    0.1191    0.0877
     4     1    32    5.5027    0.0567    0.3425    0.1150    0.0451    0.0150    0.1211    0.0908
     4     1    33    5.3669    0.0515    0.2823    0.1055    0.0691    0.0100    0.1535    0.1340
     4     1    34    5.2600    0.0364    0.2348    0.0769    0.0278    0.0107    0.0811    0.0585
     4     1    35    5.2467    0.0312    0.2289    0.0667    0.0380    0.0084    0.0961    0.0787
     4     1    36    5.2421    0.0367    0.2269    0.0776    0.0302    0.0091    0.0826    0.0635
     4     1    37    5.1912    0.0285    0.2042    0.0612    0.0338    0.0078    0.0871    0.0707
     4     1    38    5.1706    0.0306    0.1951    0.0656    0.0284    0.0078    0.0765    0.0601
     4     1    39    5.1574    0.0336    0.1892    0.0715    0.0347    0.0091    0.0912    0.0722
     4     1    40    5.1277    0.0265    0.1761    0.0572    0.0399    0.0063    0.0956    0.0826
     4     2     0    5.8567    0.1035    0.4997    0.1916    0.0911    0.0254    0.2107    0.1648
     4     2     1    6.0983    0.0866    0.6069    0.1656    0.0699    0.0181    0.1679    0.1333
     4     2     2    6.1501    0.0962    0.6299    0.1805    0.0838    0.0160    0.1861    0.1563
     4     2     3    6.2796    0.0801    0.6873    0.1550    0.1022    0.0212    0.2204    0.1826
     4     2     4    6.4437    0.0592    0.7602    0.1194    0.0630    0.0130    0.1483    0.1229
     4     2     5    6.5254    0.0389    0.7964    0.0819    0.0225    0.0111    0.0714    0.0478
     4     2     6    6.5796    0.0279    0.8205    0.0601    0.0233    0.0085    0.0680    0.0498
     4     2     7    6.5690    0.0348    0.8158    0.0738    0.0306    0.0110    0.0870    0.0641
     4     2     8    6.6238    0.0378    0.8401    0.0798    0.0303    0.0067    0.0781    0.0640
     4     2     9    6.6868    0.0238    0.8681    0.0518    0.0379    0.0090    0.0970    0.0783
     4     2    10    6.7109    0.0289    0.8788    0.0621    0.0295    0.0068    0.0768    0.0623
     4     2    11    6.7264    0.0289    0.8857    0.0620    0.0314    0.0085    0.0838    0.0659
     4     2    12    6.7599    0.0282    0.9005    0.0606    0.0469    0.0086    0.1128    0.0952
     4     2    13    6.7947    0.0229    0.9160    0.0498    0.0247    0.0088    0.0712    0.0525
     4     2    14    6.8127    0.0198    0.9240    0.0434    0.0035    0.0050    0.0192    0.0079
     4     2    15    6.7906    0.0209    0.9142    0.0457    0.0146    0.0064    0.0459    0.0318
     4     2    16    6.7983    0.0270    0.9176    0.0583    0.0192    0.0090    0.0606    0.0413
     4     2    17    6.7906    0.0255    0.9142    0.0551    0.0164    0.0057    0.0484    0.0358
     4     2    18    6.7732    0.0247    0.9065    0.0535    0.0192    0.0070    0.0565    0.0414
     4     2    19    6.7793    0.0188    0.9091    0.0413    0.0157    0.0067    0.0488    0.0343
     4     2    20    6.7799    0.0249    0.9094    0.0540    0.0138    0.0068    0.0451    0.0303
     4     2    21    6.7363    0.0265    0.8901    0.0573    0.0254    0.0079    0.0709    0.0541
     4     2    22    6.6804    0.0307    0.8652    0.0657    0.0323    0.0111    0.0903    0.0672
     4     2    23    6.6315    0.0352    0.8435    0.0746    0.0133    0.0085    0.0476    0.0290
     4     2    24    6.4685    0.0757    0.7712    0.1478    0.0370    0.0170    0.1100    0.0754
     4     2    25    6.2508    0.1025    0.6746    0.1902    0.1165    0.0188    0.2366    0.2038
     4     2    26    6.0863    0.1096    0.6016    0.2006    0.1475    0.0201    0.2774    0.2441
     4     2    27    5.8302    0.0895    0.4879    0.1701    0.0730    0.0209    0.1770    0.1376
     4     2    28    5.7571    0.0752    0.4554    0.1469    0.0518    0.0163    0.1350    0.1026
     4     2    29    5.7353    0.0597    0.4458    0.1204    0.0262    0.0141    0.0846    0.0550
     4     2    30    5.6602    0.0472    0.4124    0.0975    0.0367    0.0150    0.1058    0.0751
     4     2    31    5.5895    0.0458    0.3810    0.0950    0.0488    0.0138    0.1254    0.0978
     4     2    32    5.5110    0.0448    0.3462    0.0930    0.0515    0.0118    0.1267    0.1030
     4     2    33    5.4252    0.0514    0.3081    0.1054    0.0688    0.0090    0.1512    0.1338
     4     2    34    5.3395    0.0428    0.2701    0.0893    0.0334    0.0083    0.0872    0.0698
     4     2    35    5.3349    0.0452    0.2681    0.0938    0.0570    0.0080    0.1296    0.1137
     4     2    36    5.3551    0.0506    0.2770    0.1039    0.0521    0.0092    0.1232    0.1047
     4     2    37    5.3058    0.0620    0.2551    0.1244    0.0775    0.0123    0.1706    0.1472
     4     2    38    5.2193    0.0401    0.2167    0.0841    0.0429    0.0099    0.1079    0.0877
     4     2    39    5.0993    0.0244    0.1635    0.0529    0.0195    0.0070    0.0572    0.0422
     4     2    40    5.1002    0.0239    0.1639    0.0518    0.0214    0.0070    0.0610    0.0460
     4     3     0    5.8567    0.1035    0.4997    0.1916    0.0816    0.0242    0.1951    0.1504
     4     3     1    6.0256    0.1219    0.5746    0.2182    0.1250    0.0185    0.2473    0.2154
     4     3     2    6.1390    0.1001    0.6249    0.1866    0.0970    0.0225    0.2148    0.1744
     4     3     3    6.2602    0.0817    0.6787    0.1576    0.1035    0.0196    0.2199    0.1849
     4     3     4    6.3514    0.0863    0.7192    0.1650    0.0758    0.0156    0.1731    0.1435
     4     3     5    6.4420    0.0774    0.7594    0.1506    0.0494    0.0146    0.1279    0.0987
     4     3     6    6.5516    0.0645    0.8081    0.1287    0.0475    0.0157    0.1264    0.0950
     4     3     7    6.5285    0.0645    0.7978    0.1287    0.0511    0.0124    0.1269    0.1021
     4     3     8    6.5622    0.0700    0.8128    0.1382    0.0486    0.0129    0.1234    0.0976
     4     3     9    6.6909    0.0317    0.8699    0.0677    0.0212    0.0068    0.0601    0.0456
     4     3    10    6.6899    0.0310    0.8694    0.0663    0.0197    0.0076    0.0588    0.0425
     4     3    11    6.7173    0.0327    0.8816    0.0697    0.0252    0.0077    0.0702    0.0537
     4     3    12    6.7583    0.0236    0.8998    0.0513    0.0153    0.0070    0.0485    0.0333
     4     3    13    6.7959    0.0195    0.9165    0.0428    0.0122    0.0056    0.0392    0.0269
     4     3    14    6.8200    0.0187    0.9272    0.0410    0.0241    0.0086    0.0697    0.0514
     4     3    15    6.8071    0.0243    0.9215    0.0527    0.0232    0.0064    0.0634    0.0498
     4     3    16    6.8003    0.0291    0.9184    0.0625    0.0356    0.0068    0.0886    0.0743
     4     3    17    6.7969    0.0287    0.9170    0.0617    0.0190    0.0069    0.0561    0.0411
     4     3    18    6.8352    0.0181    0.9339    0.0398    0.0087    0.0055    0.0314    0.0192
     4     3    19    6.8322    0.0199    0.9326    0.0436    0.0302    0.0063    0.0771    0.0638
     4     3    20    6.8482    0.0184    0.9397    0.0404    0.0147    0.0049    0.0429    0.0321
     4     3    21    6.8003    0.0272    0.9185    0.0587    0.0234    0.0081    0.0673    0.0500
     4     3    22    6.7260    0.0382    0.8855    0.0805    0.0244    0.0076    0.0683    0.0522
     4     3    23    6.6119    0.0506    0.8348    0.1038    0.0464    0.0128    0.1194    0.0935
     4     3    24    6.4901    0.0702    0.7808    0.1386    0.0844    0.0166    0.1879    0.1570
     4     3    25    6.3470    0.0772    0.7173    0.1503    0.0471    0.0228    0.1380    0.0930
     4     3    26    6.2068    0.0975    0.6550    0.1825    0.0994    0.0203    0.2153    0.1787
     4     3    27    6.1318    0.1229    0.6218    0.2197    0.1342    0.0212    0.2625    0.2268
     4     3    28    5.9158    0.1086    0.5259    0.1993    0.0890    0.0184    0.1975    0.1636
     4     3    29    5.7430    0.0681    0.4492    0.1350    0.0489    0.0150    0.1277    0.0976
     4     3    30    5.6174    0.0656    0.3934    0.1307    0.0520    0.0129    0.1296    0.1038
     4     3    31    5.4981    0.0746    0.3405    0.1459    0.0705    0.0125    0.1598    0.1358
     4     3    32    5.4251    0.0608    0.3081    0.1223    0.0403    0.0180    0.1179    0.0815
     4     3    33    5.3217    0.0494    0.2622    0.1016    0.0432    0.0107    0.1100    0.0881
     4     3    34    5.2227    0.0465    0.2182    0.0962    0.0345    0.0119    0.0960    0.0714
     4     3    35    5.1517    0.0381    0.1867    0.0802    0.0405    0.0085    0.1009    0.0834
     4     3    36    5.1318    0.0391    0.1779    0.0822    0.0334    0.0084    0.0873    0.0698
     4     3    37    5.1114    0.0316    0.1689    0.0674    0.0334    0.0101    0.0907    0.0696
     4     3    38    5.1067    0.0353    0.1667    0.0749    0.0286    0.0098    0.0809    0.0602
     4     3    39    5.1246    0.0364    0.1747    0.0769    0.0353    0.0101    0.0942    0.0733
     4     3    40    5.0778    0.0303    0.1539    0.0649    0.0401    0.0111    0.1048    0.0822
     4     4     0    5.8567    0.1035    0.4997    0.1916    0.1115    0.0246    0.2376    0.1948
     4     4     1    6.0512    0.1107    0.5860    0.2023    0.0920    0.0188    0.2023    0.1680
     4     4     2    6.2724    0.0986    0.6841    0.1843    0.0855    0.0228    0.1988    0.1569
     4     4     3    6.4234    0.0699    0.7512    0.1381    0.0942    0.0146    0.1995    0.1727
     4     4     4    6.4684    0.0515    0.7712    0.1055    0.0297    0.0103    0.0840    0.0623
     4     4     5    6.5357    0.0456    0.8010    0.0946    0.0320    0.0123    0.0922    0.0666
     4     4     6    6.5421    0.0358    0.8039    0.0757    0.0220    0.0118    0.0718    0.0467
     4     4     7    6.6230    0.0222    0.8398    0.0483    0.0181    0.0082    0.0569    0.0391
     4     4     8    6.6295    0.0266    0.8427    0.0574    0.0181    0.0081    0.0566    0.0390
     4     4     9    6.6425    0.0276    0.8484    0.0594    0.0200    0.0080    0.0603    0.0430
     4     4    10    6.6458    0.0297    0.8499    0.0637    0.0213    0.0096    0.0660    0.0456
     4     4    11    6.6585    0.0438    0.8555    0.0913    0.0278    0.0133    0.0860    0.0582
     4     4    12    6.6803    0.0374    0.8652    0.0790    0.0497    0.0077    0.1164    0.1007
     4     4    13    6.6735    0.0552    0.8622    0.1123    0.0324    0.0107    0.0900    0.0676
     4     4    14    6.6782    0.0467    0.8643    0.0966    0.0449    0.0093    0.1106    0.0916
     4     4    15    6.7276    0.0462    0.8862    0.0957    0.0330    0.0105    0.0906    0.0687
     4     4    16    6.7823    0.0367    0.9105    0.0775    0.0112    0.0057    0.0373    0.0247
     4     4    17    6.8227    0.0234    0.9284    0.0508    0.0235    0.0050    0.0612    0.0505
     4     4    18    6.8035    0.0257    0.9199    0.0557    0.0294    0.0086    0.0801    0.0620
     4     4    19    6.8064    0.0247    0.9212    0.0536    0.0153    0.0083    0.0513    0.0333
     4     4    20    6.7889    0.0277    0.9134    0.0597    0.0198    0.0083    0.0604    0.0425
     4     4    21    6.6630    0.0559    0.8575    0.1135    0.0516    0.0130    0.1290    0.1030
     4     4    22    6.5384    0.0648    0.8022    0.1293    0.0499    0.0168    0.1326    0.0992
     4     4    23    6.4903    0.0669    0.7809    0.1328    0.0505    0.0182    0.1358    0.0999
     4     4    24    6.4041    0.0654    0.7426    0.1302    0.0546    0.0133    0.1345    0.1082
     4     4    25    6.3089    0.0702    0.7004    0.1385    0.0866    0.0157    0.1897    0.1607
     4     4    26    6.1825    0.0672    0.6442    0.1335    0.0589    0.0189    0.1513    0.1145
     4     4    27    6.0515    0.0535    0.5861    0.1092    0.0505    0.0118    0.1249    0.1012
     4     4    28    5.9844    0.0643    0.5563    0.1285    0.0451    0.0154    0.1217    0.0906
     4     4    29    5.8554    0.0534    0.4991    0.1090    0.0504    0.0156    0.1313    0.1002
     4     4    30    5.8213    0.0587    0.4839    0.1185    0.0575    0.0162    0.1444    0.1126
     4     4    31    5.7608    0.0548    0.4571    0.1116    0.0576    0.0147    0.1422    0.1132
     4     4    32    5.6510    0.0589    0.4084    0.1188    0.0655    0.0139    0.1539    0.1270
     4     4    33    5.5410    0.0476    0.3595    0.0983    0.0299    0.0130    0.0896    0.0624
     4     4    34    5.4477    0.0535    0.3181    0.1092    0.0495    0.0144    0.1276    0.0988
     4     4    35    5.3847    0.0480    0.2901    0.0991    0.0363    0.0106    0.0970    0.0750
     4     4    36    5.3151    0.0423    0.2593    0.0884    0.0380    0.0120    0.1028    0.0781
     4     4    37    5.2528    0.0375    0.2316    0.0790    0.0381    0.0109    0.1010    0.0784
     4     4    38    5.2151    0.0385    0.2149    0.0810    0.0217    0.0095    0.0667    0.0465
     4     4    39    5.2440    0.0444    0.2277    0.0924    0.0374    0.0119    0.1015    0.0770
     4     4    40    5.1714    0.0454    0.1955    0.0942    0.0300    0.0090    0.0821    0.0631
     4     5     0    5.8567    0.1035    0.4997    0.1916    0.1285    0.0214    0.2556    0.2191
     4     5     1    6.0113    0.0889    0.5683    0.1692    0.1230    0.0162    0.2418    0.2136
     4     5     2    6.2545    0.0849    0.6762    0.1628    0.0449    0.0182    0.1262    0.0898
     4     5     3    6.3008    0.1036    0.6968    0.1918    0.0727    0.0209    0.1765    0.1370
     4     5     4    6.4624    0.0738    0.7685    0.1446    0.0964    0.0162    0.2052    0.1756
     4     5     5    6.5277    0.0597    0.7975    0.1204    0.0726    0.0142    0.1658    0.1386
     4     5     6    6.5768    0.0638    0.8193    0.1274    0.0395    0.0118    0.1050    0.0809
     4     5     7    6.6218    0.0504    0.8392    0.1036    0.0697    0.0081    0.1513    0.1355
     4     5     8    6.6287    0.0451    0.8423    0.0936    0.0377    0.0101    0.0987    0.0778
     4     5     9    6.6601    0.0518    0.8562    0.1061    0.0527    0.0119    0.1289    0.1051
     4     5    10    6.7377    0.0380    0.8907    0.0801    0.0325    0.0104    0.0896    0.0678
     4     5    11    6.7941    0.0222    0.9157    0.0483    0.0133    0.0057    0.0417    0.0291
     4     5    12    6.7894    0.0243    0.9136    0.0528    0.0204    0.0085    0.0620    0.0437
     4     5    13    6.7802    0.0282    0.9095    0.0606    0.0278    0.0095    0.0787    0.0587
     4     5    14    6.7498    0.0334    0.8961    0.0710    0.0284    0.0075    0.0760    0.0602
     4     5    15    6.8341    0.0220    0.9335    0.0480    0.0235    0.0105    0.0724    0.0500
     4     5    16    6.8357    0.0199    0.9342    0.0436    0.0104    0.0067    0.0376    0.0228
     4     5    17    6.8323    0.0155    0.9327    0.0343    0.0164    0.0059    0.0486    0.0356
     4     5    18    6.8435    0.0156    0.9376    0.0346    0.0123    0.0072    0.0428    0.0270
     4     5    19    6.7930    0.0249    0.9152    0.0540    0.0244    0.0063    0.0657    0.0522
     4     5    20    6.7624    0.0295    0.9016    0.0634    0.0259    0.0070    0.0701    0.0552
     4     5    21    6.6684    0.0414    0.8599    0.0866    0.0330    0.0090    0.0877    0.0690
     4     5    22    6.5812    0.0554    0.8212    0.1126    0.0452    0.0128    0.1173    0.0915
     4     5    23    6.4950    0.0663    0.7829    0.1318    0.0405    0.0135    0.1101    0.0826
     4     5    24    6.3293    0.0815    0.7094    0.1572    0.0908    0.0137    0.1931    0.1679
     4     5    25    6.2205    0.0701    0.6611    0.1384    0.0525    0.0127    0.1298    0.1046
     4     5    26    6.1785    0.0740    0.6425    0.1449    0.0564    0.0168    0.1436    0.1107
     4     5    27    6.0295    0.0710    0.5763    0.1398    0.0822    0.0140    0.1806    0.1543
     4     5    28    5.8910    0.0463    0.5149    0.0958    0.0385    0.0118    0.1034    0.0792
     4     5    29    5.7749    0.0292    0.4633    0.0627    0.0298    0.0115    0.0865    0.0624
     4     5    30    5.6675    0.0445    0.4157    0.0924    0.0382    0.0104    0.1001    0.0786
     4     5    31    5.6434    0.0439    0.4050    0.0914    0.0386    0.0131    0.1058    0.0791
     4     5    32    5.5875    0.0471    0.3801    0.0973    0.0373    0.0121    0.1017    0.0767
     4     5    33    5.5629    0.0513    0.3692    0.1052    0.0387    0.0138    0.1073    0.0791
     4     5    34    5.5475    0.0447    0.3624    0.0928    0.0491    0.0130    0.1245    0.0984
     4     5    35    5.4819    0.0407    0.3333    0.0852    0.0339    0.0139    0.0988    0.0700
     4     5    36    5.3833    0.0410    0.2895    0.0859    0.0313    0.0107    0.0879    0.0655
     4     5    37    5.3148    0.0392    0.2591    0.0824    0.0474    0.0103    0.1167    0.0959
     4     5    38    5.2317    0.0317    0.2222    0.0676    0.0505    0.0092    0.1202    0.1017
     4     5    39    5.2148    0.0283    0.2147    0.0609    0.0251    0.0074    0.0693    0.0535
     4     5    40    5.2131    0.0293    0.2140    0.0630    0.0263    0.0073    0.0713    0.0559
     4     6     0    5.8567    0.1035    0.4997    0.1916    0.1024    0.0273    0.2291    0.1809
     4     6     1    6.0277    0.1092    0.5756    0.2001    0.1189    0.0199    0.2411    0.2066
     4     6     2    6.0689    0.0899    0.5938    0.1708    0.0718    0.0212    0.1755    0.1356
     4     6     3    6.1445    0.0874    0.6274    0.1669    0.0484    0.0185    0.1328    0.0962
     4     6     4    6.2591    0.0831    0.6782    0.1600    0.0629    0.0144    0.1504    0.1223
     4     6     5    6.3881    0.0680    0.7355    0.1347    0.0635    0.0123    0.1479    0.1239
     4     6     6    6.5013    0.0448    0.7858    0.0930    0.0355    0.0110    0.0964    0.0735
     4     6     7    6.5701    0.0479    0.8163    0.0988    0.0368    0.0123    0.1011    0.0759
     4     6     8    6.5982    0.0456    0.8287    0.0945    0.0598    0.0114    0.1402    0.1178
     4     6     9    6.6488    0.0410    0.8512    0.0859    0.0556    0.0126    0.1351    0.1101
     4     6    10    6.6644    0.0395    0.8582    0.0830    0.0298    0.0080    0.0796    0.0628
     4     6    11    6.7138    0.0234    0.8801    0.0508    0.0165    0.0053    0.0477    0.0361
     4     6    12    6.7151    0.0254    0.8806    0.0550    0.0180    0.0071    0.0545    0.0390
     4     6    13    6.7073    0.0271    0.8772    0.0584    0.0178    0.0079    0.0556    0.0386
     4     6    14    6.7029    0.0207    0.8752    0.0452    0.0104    0.0054    0.0349    0.0229
     4     6    15    6.6866    0.0173    0.8680    0.0381    0.0160    0.0070    0.0500    0.0349
     4     6    16    6.6660    0.0235    0.8588    0.0511    0.0151    0.0067    0.0475    0.0328
     4     6    17    6.6110    0.0407    0.8345    0.0852    0.0271    0.0083    0.0749    0.0574
     4     6    18    6.6847    0.0348    0.8672    0.0738    0.0340    0.0093    0.0902    0.0708
     4     6    19    6.7186    0.0246    0.8822    0.0533    0.0192    0.0057    0.0539    0.0415
     4     6    20    6.6879    0.0319    0.8686    0.0680    0.0364    0.0074    0.0912    0.0758
     4     6    21    6.6025    0.0353    0.8307    0.0749    0.0316    0.0101    0.0874    0.0662
     4     6    22    6.5269    0.0403    0.7971    0.0845    0.0260    0.0120    0.0801    0.0548
     4     6    23    6.4090    0.0618    0.7448    0.1240    0.0587    0.0174    0.1484    0.1145
     4     6    24    6.2679    0.0832    0.6821    0.1601    0.0869    0.0162    0.1910    0.1610
     4     6    25    6.1949    0.0691    0.6497    0.1367    0.0808    0.0212    0.1894    0.1500
     4     6    26    6.1577    0.0877    0.6332    0.1673    0.1073    0.0144    0.2180    0.1923
     4     6    27    6.0600    0.0918    0.5899    0.1737    0.1089    0.0257    0.2357    0.1906
     4     6    28    5.8767    0.1187    0.5085    0.2138    0.0754    0.0242    0.1857    0.1406
     4     6    29    5.8038    0.1028    0.4762    0.1906    0.0635    0.0259    0.1699    0.1207
     4     6    30    5.6921    0.0903    0.4266    0.1714    0.1347    0.0174    0.2584    0.2288
     4     6    31    5.5852    0.0859    0.3791    0.1644    0.0819    0.0194    0.1883    0.1523
     4     6    32    5.4389    0.0666    0.3142    0.1323    0.0634    0.0145    0.1515    0.1233
     4     6    33    5.3249    0.0564    0.2636    0.1144    0.0674    0.0111    0.1524    0.1309
     4     6    34    5.2375    0.0491    0.2248    0.1011    0.0248    0.0073    0.0685    0.0530
     4     6    35    5.2059    0.0499    0.2108    0.1027    0.0349    0.0095    0.0924    0.0726
     4     6    36    5.1440    0.0366    0.1833    0.0774    0.0276    0.0079    0.0751    0.0585
     4     6    37    5.1369    0.0463    0.1802    0.0960    0.0421    0.0081    0.1031    0.0864
     4     6    38    5.0733    0.0397    0.1519    0.0833    0.0541    0.0100    0.1279    0.1080
     4     6    39    5.0647    0.0451    0.1481    0.0937    0.0526    0.0084    0.1225    0.1057
     4     6    40    5.0118    0.0293    0.1246    0.0630    0.0186    0.0075    0.0565    0.0402
     4     7     0    5.8567    0.1035    0.4997    0.1916    0.1146    0.0259    0.2436    0.1986
     4     7     1    5.9982    0.1079    0.5624    0.1982    0.0994    0.0243    0.2208    0.1773
     4     7     2    6.2391    0.0961    0.6694    0.1804    0.0999    0.0174    0.2119    0.1804
     4     7     3    6.3651    0.0693    0.7253    0.1370    0.0362    0.0162    0.1072    0.0741
     4     7     4    6.4349    0.0644    0.7563    0.1285    0.0522    0.0137    0.1311    0.1039
     4     7     5    6.5651    0.0342    0.8141    0.0726    0.0266    0.0081    0.0736    0.0563
     4     7     6    6.6228    0.0270    0.8397    0.0582    0.0387    0.0076    0.0960    0.0802
     4     7     7    6.6757    0.0322    0.8632    0.0687    0.0191    0.0066    0.0555    0.0413
     4     7     8    6.7073    0.0318    0.8772    0.0679    0.0280    0.0069    0.0740    0.0594
     4     7     9    6.7099    0.0312    0.8783    0.0667    0.0251    0.0066    0.0675    0.0535
     4     7    10    6.6967    0.0318    0.8725    0.0679    0.0213    0.0083    0.0634    0.0456
     4     7    11    6.6659    0.0363    0.8588    0.0768    0.0484    0.0113    0.1203    0.0974
     4     7    12    6.7216    0.0297    0.8835    0.0637    0.0248    0.0071    0.0681    0.0530
     4     7    13    6.6964    0.0287    0.8724    0.0617    0.0182    0.0071    0.0548    0.0395
     4     7    14    6.7120    0.0348    0.8793    0.0738    0.0389    0.0083    0.0974    0.0804
     4     7    15    6.7595    0.0304    0.9003    0.0651    0.0250    0.0076    0.0695    0.0532
     4     7    16    6.7592    0.0302    0.9002    0.0647    0.0405    0.0119    0.1073    0.0829
     4     7    17    6.7858    0.0200    0.9120    0.0437    0.0153    0.0060    0.0466    0.0335
     4     7    18    6.7867    0.0179    0.9124    0.0393    0.0143    0.0061    0.0448    0.0314
     4     7    19    6.7810    0.0248    0.9099    0.0537    0.0230    0.0067    0.0636    0.0493
     4     7    20    6.8041    0.0203    0.9202    0.0444    0.0158    0.0053    0.0460    0.0344
     4     7    21    6.7699    0.0240    0.9050    0.0521    0.0165    0.0057    0.0485    0.0360
     4     7    22    6.6922    0.0410    0.8705    0.0859    0.0333    0.0123    0.0946    0.0690
     4     7    23    6.5735    0.0542    0.8178    0.1105    0.0736    0.0164    0.1709    0.1397
     4     7    24    6.4275    0.0723    0.7530    0.1420    0.0644    0.0172    0.1574    0.1242
     4     7    25    6.3256    0.0798    0.7077    0.1546    0.0503    0.0174    0.1344    0.0998
     4     7    26    6.1738    0.0798    0.6404    0.1546    0.0675    0.0165    0.1613    0.1296
     4     7    27    5.9884    0.0798    0.5581    0.1546    0.0504    0.0149    0.1300    0.1004
     4     7    28    5.8366    0.0718    0.4907    0.1412    0.0683    0.0182    0.1654    0.1306
     4     7    29    5.7714    0.0849    0.4618    0.1628    0.0803    0.0154    0.1797    0.1508
     4     7    30    5.6341    0.0874    0.4008    0.1667    0.0667    0.0169    0.1606    0.1282
     4     7    31    5.5655    0.0690    0.3704    0.1366    0.0355    0.0128    0.0997    0.0733
     4     7    32    5.4631    0.0546    0.3249    0.1112    0.0482    0.0100    0.1178    0.0975
     4     7    33    5.3980    0.0516    0.2961    0.1057    0.0355    0.0093    0.0931    0.0738
     4     7    34    5.3381    0.0399    0.2695    0.0837    0.0424    0.0106    0.1082    0.0866
     4     7    35    5.2464    0.0432    0.2288    0.0900    0.0278    0.0092    0.0780    0.0586
     4     7    36    5.2401    0.0391    0.2260    0.0823    0.0430    0.0121    0.1121    0.0875
     4     7    37    5.1777    0.0380    0.1983    0.0800    0.0493    0.0097    0.1190    0.0995
     4     7    38    5.0768    0.0202    0.1535    0.0443    0.0208    0.0061    0.0582    0.0449
     4     7    39    5.1146    0.0270    0.1702    0.0582    0.0219    0.0096    0.0673    0.0467
     4     7    40    5.0947    0.0290    0.1614    0.0623    0.0214    0.0077    0.0625    0.0459
     4     8     0    5.8567    0.1035    0.4997    0.1916    0.1060    0.0269    0.2334    0.1862
     4     8     1    6.0167    0.0995    0.5707    0.1855    0.0825    0.0221    0.1933    0.1525
     4     8     2    6.1467    0.1343    0.6284    0.2352    0.1177    0.0210    0.2412    0.2046
     4     8     3    6.2423    0.0863    0.6708    0.1651    0.0796    0.0184    0.1834    0.1489
     4     8     4    6.3546    0.0680    0.7207    0.1348    0.0493    0.0162    0.1305    0.0982
     4     8     5    6.5119    0.0531    0.7905    0.1084    0.0608    0.0114    0.1419    0.1196
     4     8     6    6.5513    0.0501    0.8080    0.1029    0.0324    0.0120    0.0923    0.0674
     4     8     7    6.6265    0.0295    0.8413    0.0633    0.0307    0.0132    0.0912    0.0638
     4     8     8    6.7099    0.0237    0.8784    0.0515    0.0330    0.0086    0.0871    0.0691
     4     8     9    6.6978    0.0361    0.8730    0.0763    0.0195    0.0078    0.0590    0.0421
     4     8    10    6.7133    0.0297    0.8799    0.0637    0.0217    0.0073    0.0623    0.0466
     4     8    11    6.6892    0.0375    0.8691    0.0791    0.0401    0.0082    0.0996    0.0828
     4     8    12    6.7412    0.0272    0.8922    0.0587    0.0270    0.0083    0.0747    0.0571
     4     8    13    6.7800    0.0286    0.9095    0.0615    0.0287    0.0085    0.0784    0.0605
     4     8    14    6.7759    0.0288    0.9076    0.0618    0.0213    0.0088    0.0645    0.0456
     4     8    15    6.7527    0.0326    0.8973    0.0694    0.0224    0.0087    0.0664    0.0479
     4     8    16    6.7609    0.0349    0.9010    0.0740    0.0242    0.0091    0.0707    0.0514
     4     8    17    6.8029    0.0238    0.9196    0.0517    0.0243    0.0069    0.0668    0.0520
     4     8    18    6.7645    0.0337    0.9026    0.0716    0.0263    0.0095    0.0757    0.0556
     4     8    19    6.7683    0.0259    0.9042    0.0560    0.0334    0.0090    0.0885    0.0698
     4     8    20    6.7890    0.0221    0.9134    0.0482    0.0155    0.0063    0.0475    0.0339
     4     8    21    6.7275    0.0364    0.8861    0.0769    0.0191    0.0082    0.0587    0.0411
     4     8    22    6.6504    0.0432    0.8519    0.0901    0.0523    0.0108    0.1262    0.1046
     4     8    23    6.4902    0.0534    0.7808    0.1089    0.0401    0.0114    0.1054    0.0821
     4     8    24    6.3664    0.0654    0.7259    0.1303    0.0704    0.0160    0.1652    0.1346
     4     8    25    6.1952    0.0634    0.6499    0.1268    0.0448    0.0219    0.1326    0.0891
     4     8    26    6.0256    0.0744    0.5746    0.1456    0.0648    0.0168    0.1575    0.1250
     4     8    27    5.9757    0.0743    0.5524    0.1454    0.0542    0.0245    0.1527    0.1053
     4     8    28    5.8655    0.0812    0.5036    0.1568    0.0676    0.0199    0.1670    0.1289
     4     8    29    5.6753    0.0884    0.4192    0.1685    0.0784    0.0157    0.1774    0.1478
     4     8    30    5.5974    0.0867    0.3845    0.1657    0.0827    0.0188    0.1886    0.1537
     4     8    31    5.4282    0.0588    0.3095    0.1188    0.0314    0.0106    0.0877    0.0656
     4     8    32    5.2854    0.0481    0.2461    0.0992    0.0541    0.0130    0.1332    0.1074
     4     8    33    5.2637    0.0549    0.2364    0.1117    0.0720    0.0133    0.1636    0.1380
     4     8    34    5.2192    0.0597    0.2167    0.1202    0.0337    0.0132    0.0970    0.0697
     4     8    35    5.1460    0.0506    0.1842    0.1039    0.0484    0.0120    0.1215    0.0974
     4     8    36    5.0679    0.0360    0.1495    0.0762    0.0362    0.0100    0.0957    0.0751
     4     8    37    4.9962    0.0190    0.1177    0.0417    0.0126    0.0057    0.0402    0.0277
     4     8    38    5.0267    0.0251    0.1313    0.0545    0.0276    0.0081    0.0757    0.0585
     4     8    39    5.0208    0.0247    0.1286    0.0536    0.0218    0.0067    0.0613    0.0469
     4     8    40    4.9710    0.0188    0.1065    0.0412    0.0178    0.0071    0.0539    0.0385
     4     9     0    5.8567    0.1035    0.4997    0.1916    0.1067    0.0205    0.2256    0.1892
     4     9     1    6.0883    0.1103    0.6025    0.2017    0.0820    0.0214    0.1915    0.1519
     4     9     2    6.2346    0.1031    0.6674    0.1911    0.0744    0.0230    0.1825    0.1394
     4     9     3    6.3455    0.0657    0.7166    0.1308    0.0563    0.0186    0.1465    0.1101
     4     9     4    6.4263    0.0695    0.7525    0.1373    0.0568    0.0203    0.1502    0.1106
     4     9     5    6.4800    0.0715    0.7763    0.1407    0.0265    0.0130    0.0829    0.0556
     4     9     6    6.5677    0.0448    0.8152    0.0930    0.0451    0.0099    0.1120    0.0918
     4     9     7    6.5502    0.0541    0.8075    0.1103    0.0540    0.0144    0.1354    0.1069
     4     9     8    6.6363    0.0512    0.8457    0.1050    0.0525    0.0142    0.1326    0.1043
     4     9     9    6.6501    0.0451    0.8518    0.0936    0.0424    0.0089    0.1052    0.0869
     4     9    10    6.6821    0.0301    0.8660    0.0645    0.0220    0.0111    0.0705    0.0469
     4     9    11    6.7043    0.0262    0.8758    0.0566    0.0172    0.0076    0.0539    0.0373
     4     9    12    6.7147    0.0274    0.8805    0.0590    0.0264    0.0091    0.0751    0.0559
     4     9    13    6.7578    0.0249    0.8996    0.0539    0.0173    0.0073    0.0533    0.0376
     4     9    14    6.7982    0.0208    0.9175    0.0455    0.0136    0.0058    0.0427    0.0299
     4     9    15    6.7725    0.0274    0.9061    0.0591    0.0193    0.0070    0.0567    0.0416
     4     9    16    6.8014    0.0194    0.9190    0.0424    0.0115    0.0060    0.0386    0.0253
     4     9    17    6.8194    0.0200    0.9270    0.0438    0.0244    0.0084    0.0699    0.0519
     4     9    18    6.8371    0.0159    0.9348    0.0352    0.0184    0.0048    0.0506    0.0401
     4     9    19    6.7822    0.0231    0.9104    0.0502    0.0123    0.0083    0.0451    0.0269
     4     9    20    6.7881    0.0265    0.9131    0.0573    0.0133    0.0086    0.0477    0.0290
     4     9    21    6.6365    0.0661    0.8458    0.1315    0.0648    0.0139    0.1527    0.1258
     4     9    22    6.5545    0.0684    0.8094    0.1355    0.0498    0.0154    0.1299    0.0992
     4     9    23    6.4258    0.0849    0.7522    0.1628    0.0677    0.0155    0.1600    0.1302
     4     9    24    6.2947    0.0952    0.6941    0.1791    0.0903    0.0196    0.2011    0.1653
     4     9    25    6.1250    0.0966    0.6187    0.1811    0.0812    0.0212    0.1900    0.1506
     4     9    26    5.9994    0.0999    0.5630    0.1863    0.1096    0.0179    0.2260    0.1943
     4     9    27    5.8164    0.0771    0.4817    0.1500    0.0628    0.0164    0.1536    0.1217
     4     9    28    5.7409    0.0908    0.4483    0.1722    0.0739    0.0181    0.1741    0.1399
     4     9    29    5.5699    0.0717    0.3724    0.1411    0.0633    0.0169    0.1552    0.1224
     4     9    30    5.5917    0.0881    0.3820    0.1679    0.0733    0.0175    0.1721    0.1390
     4     9    31    5.4949    0.0630    0.3391    0.1262    0.0436    0.0156    0.1193    0.0879
     4     9    32    5.4282    0.0584    0.3095    0.1179    0.0463    0.0149    0.1230    0.0931
     4     9    33    5.3469    0.0496    0.2734    0.1020    0.0501    0.0136    0.1274    0.1002
     4     9    34    5.3028    0.0358    0.2538    0.0757    0.0210    0.0075    0.0611    0.0451
     4     9    35    5.2410    0.0402    0.2264    0.0843    0.0247    0.0101    0.0737    0.0524
     4     9    36    5.2423    0.0378    0.2269    0.0798    0.0435    0.0097    0.1085    0.0888
     4     9    37    5.2089    0.0388    0.2121    0.0817    0.0354    0.0091    0.0926    0.0736
     4     9    38    5.1858    0.0322    0.2019    0.0686    0.0348    0.0085    0.0903    0.0726
     4     9    39    5.1507    0.0292    0.1863    0.0628    0.0259    0.0073    0.0708    0.0551
     4     9    40    5.1360    0.0285    0.1798    0.0612    0.0272    0.0077    0.0740    0.0576
     4    10     0    5.8567    0.1035    0.4997    0.1916    0.0763    0.0274    0.1920    0.1412
     4    10     1    5.9673    0.0950    0.5487    0.1787    0.0763    0.0240    0.1869    0.1421
     4    10     2    6.2471    0.0838    0.6729    0.1610    0.0476    0.0164    0.1279    0.0951
     4    10     3    6.4134    0.0709    0.7467    0.1397    0.0571    0.0165    0.1443    0.1120
     4    10     4    6.4425    0.0557    0.7596    0.1132    0.0572    0.0119    0.1366    0.1130
     4    10     5    6.5742    0.0432    0.8181    0.0901    0.0516    0.0127    0.1284    0.1030
     4    10     6    6.5765    0.0365    0.8191    0.0772    0.0267    0.0096    0.0769    0.0565
     4    10     7    6.6417    0.0355    0.8481    0.0752    0.0310    0.0112    0.0882    0.0648
     4    10     8    6.6225    0.0376    0.8395    0.0792    0.0287    0.0093    0.0801    0.0605
     4    10     9    6.6274    0.0339    0.8417    0.0720    0.0329    0.0112    0.0919    0.0685
     4    10    10    6.6594    0.0328    0.8559    0.0700    0.0229    0.0072    0.0646    0.0491
     4    10    11    6.7117    0.0214    0.8791    0.0467    0.0193    0.0078    0.0585    0.0416
     4    10    12    6.7281    0.0172    0.8864    0.0378    0.0186    0.0067    0.0549    0.0404
     4    10    13    6.7242    0.0220    0.8847    0.0480    0.0098    0.0055    0.0340    0.0217
     4    10    14    6.7712    0.0210    0.9055    0.0459    0.0161    0.0071    0.0504    0.0350
     4    10    15    6.7882    0.0252    0.9131    0.0545    0.0203    0.0054    0.0556    0.0440
     4    10    16    6.8191    0.0186    0.9268    0.0409    0.0100    0.0059    0.0352    0.0221
     4    10    17    6.8260    0.0201    0.9299    0.0440    0.0184    0.0050    0.0509    0.0400
     4    10    18    6.8269    0.0198    0.9303    0.0435    0.0123    0.0051    0.0384    0.0271
     4    10    19    6.7983    0.0319    0.9176    0.0681    0.0349    0.0078    0.0891    0.0728
     4    10    20    6.8566    0.0173    0.9434    0.0381    0.0110    0.0054    0.0363    0.0243
     4    10    21    6.8029    0.0292    0.9196    0.0628    0.0242    0.0077    0.0682    0.0517
     4    10    22    6.8129    0.0252    0.9241    0.0545    0.0182    0.0064    0.0534    0.0395
     4    10    23    6.7294    0.0329    0.8870    0.0700    0.0263    0.0086    0.0741    0.0558
     4    10    24    6.6276    0.0377    0.8418    0.0796    0.0392    0.0126    0.1062    0.0803
     4    10    25    6.5373    0.0535    0.8017    0.1091    0.0351    0.0102    0.0939    0.0728
     4    10    26    6.4821    0.0531    0.7772    0.1085    0.0342    0.0109    0.0935    0.0709
     4    10    27    6.3698    0.0792    0.7274    0.1536    0.1028    0.0114    0.2073    0.1866
     4    10    28    6.1606    0.0672    0.6345    0.1334    0.0598    0.0131    0.1431    0.1174
     4    10    29    5.9709    0.0986    0.5503    0.1842    0.0785    0.0221    0.1873    0.1461
     4    10    30    5.8123    0.1110    0.4799    0.2027    0.0993    0.0224    0.2180    0.1779
     4    10    31    5.6384    0.0830    0.4027    0.1597    0.1178    0.0184    0.2378    0.2057
     4    10    32    5.5006    0.0609    0.3416    0.1223    0.0581    0.0169    0.1465    0.1135
     4    10    33    5.5088    0.0547    0.3452    0.1114    0.0382    0.0159    0.1103    0.0779
     4    10    34    5.4917    0.0477    0.3376    0.0985    0.0371    0.0136    0.1040    0.0761
     4    10    35    5.4676    0.0555    0.3269    0.1128    0.0396    0.0139    0.1093    0.0809
     4    10    36    5.4230    0.0622    0.3071    0.1247    0.0576    0.0097    0.1337    0.1144
     4    10    37    5.3359    0.0492    0.2685    0.1013    0.0526    0.0118    0.1284    0.1049
     4    10    38    5.3082    0.0557    0.2562    0.1131    0.0574    0.0121    0.1372    0.1134
     4    10    39    5.2679    0.0464    0.2383    0.0961    0.0358    0.0126    0.0999    0.0739
     4    10    40    5.2656    0.0411    0.2373    0.0861    0.0586    0.0119    0.1390    0.1156
     1  Mean     0    5.8567    0.1035    0.4997    0.1916    0.0893    0.0225    0.2033    0.1621
     1  Mean     1    6.1823    0.0837    0.6442    0.1605    0.0828    0.0195    0.1874    0.1512
     1  Mean     2    6.4073    0.0627    0.7440    0.1255    0.0484    0.0144    0.1249    0.0961
     1  Mean     3    6.5595    0.0472    0.8116    0.0972    0.0420    0.0118    0.1091    0.0849
     1  Mean     4    6.6676    0.0323    0.8596    0.0687    0.0277    0.0086    0.0765    0.0582
     1  Mean     5    6.7152    0.0272    0.8807    0.0585    0.0246    0.0083    0.0696    0.0520
     1  Mean     6    6.7690    0.0221    0.9046    0.0480    0.0203    0.0073    0.0594    0.0437
     1  Mean     7    6.7934    0.0201    0.9154    0.0439    0.0161    0.0068    0.0499    0.0350
     1  Mean     8    6.8164    0.0173    0.9256    0.0380    0.0170    0.0066    0.0510    0.0368
     1  Mean     9    6.8339    0.0176    0.9334    0.0388    0.0183    0.0069    0.0543    0.0394
     1  Mean    10    6.8440    0.0165    0.9379    0.0363    0.0177    0.0066    0.0524    0.0382
     1  Mean    11    6.8463    0.0182    0.9389    0.0398    0.0134    0.0057    0.0416    0.0292
     1  Mean    12    6.8498    0.0168    0.9404    0.0371    0.0159    0.0061    0.0477    0.0345
     1  Mean    13    6.8607    0.0159    0.9453    0.0351    0.0144    0.0059    0.0441    0.0313
     1  Mean    14    6.8640    0.0156    0.9467    0.0344    0.0158    0.0060    0.0473    0.0342
     1  Mean    15    6.8769    0.0148    0.9525    0.0327    0.0156    0.0060    0.0469    0.0339
     1  Mean    16    6.8830    0.0145    0.9552    0.0320    0.0129    0.0055    0.0403    0.0283
     1  Mean    17    6.8866    0.0127    0.9568    0.0282    0.0112    0.0051    0.0357    0.0245
     1  Mean    18    6.8873    0.0138    0.9571    0.0307    0.0144    0.0063    0.0451    0.0313
     1  Mean    19    6.8827    0.0138    0.9551    0.0307    0.0114    0.0059    0.0379    0.0249
     1  Mean    20    6.8847    0.0157    0.9559    0.0347    0.0131    0.0058    0.0413    0.0286
     1  Mean    21    6.7688    0.0368    0.9045    0.0773    0.0405    0.0103    0.1026    0.0817
     1  Mean    22    6.5682    0.0678    0.8154    0.1330    0.0603    0.0160    0.1463    0.1154
     1  Mean    23    6.3143    0.0799    0.7027    0.1538    0.0741    0.0168    0.1714    0.1396
     1  Mean    24    6.0789    0.0702    0.5983    0.1382    0.0649    0.0158    0.1555    0.1250
     1  Mean    25    5.8833    0.0555    0.5115    0.1117    0.0510    0.0140    0.1286    0.1008
     1  Mean    26    5.7071    0.0495    0.4332    0.1011    0.0403    0.0130    0.1081    0.0816
     1  Mean    27    5.5637    0.0450    0.3696    0.0929    0.0437    0.0113    0.1101    0.0872
     1  Mean    28    5.4403    0.0392    0.3148    0.0819    0.0338    0.0105    0.0918    0.0700
     1  Mean    29    5.3439    0.0391    0.2720    0.0818    0.0461    0.0095    0.1113    0.0921
     1  Mean    30    5.2536    0.0331    0.2320    0.0699    0.0312    0.0094    0.0841    0.0645
     1  Mean    31    5.1823    0.0295    0.2003    0.0629    0.0258    0.0084    0.0719    0.0542
     1  Mean    32    5.1319    0.0254    0.1779    0.0548    0.0198    0.0078    0.0592    0.0424
     1  Mean    33    5.0999    0.0233    0.1637    0.0506    0.0179    0.0068    0.0534    0.0386
     1  Mean    34    5.0646    0.0217    0.1481    0.0472    0.0185    0.0069    0.0548    0.0398
     1  Mean    35    5.0301    0.0213    0.1328    0.0464    0.0175    0.0063    0.0515    0.0378
     1  Mean    36    5.0068    0.0202    0.1224    0.0442    0.0192    0.0069    0.0559    0.0410
     1  Mean    37    4.9791    0.0186    0.1101    0.0408    0.0165    0.0064    0.0497    0.0358
     1  Mean    38    4.9753    0.0201    0.1084    0.0439    0.0160    0.0061    0.0479    0.0345
     1  Mean    39    4.9498    0.0188    0.0971    0.0411    0.0156    0.0060    0.0471    0.0340
     1  Mean    40    4.9329    0.0179    0.0896    0.0394    0.0150    0.0065    0.0465    0.0324
     2  Mean     0    5.8567    0.1035    0.4997    0.1916    0.0994    0.0231    0.2179    0.1763
     2  Mean     1    6.1675    0.0946    0.6376    0.1780    0.0887    0.0200    0.1974    0.1606
     2  Mean     2    6.4056    0.0644    0.7433    0.1283    0.0612    0.0150    0.1466    0.1175
     2  Mean     3    6.5502    0.0455    0.8075    0.0942    0.0434    0.0114    0.1109    0.0877
     2  Mean     4    6.6611    0.0310    0.8567    0.0663    0.0301    0.0086    0.0810    0.0630
     2  Mean     5    6.7160    0.0258    0.8810    0.0558    0.0203    0.0075    0.0597    0.0436
     2  Mean     6    6.7535    0.0219    0.8977    0.0478    0.0152    0.0066    0.0475    0.0331
     2  Mean     7    6.7759    0.0207    0.9076    0.0452    0.0192    0.0073    0.0572    0.0414
     2  Mean     8    6.7951    0.0205    0.9162    0.0448    0.0213    0.0067    0.0598    0.0454
     2  Mean     9    6.8117    0.0193    0.9235    0.0423    0.0159    0.0065    0.0485    0.0344
     2  Mean    10    6.8233    0.0188    0.9287    0.0412    0.0166    0.0068    0.0506    0.0359
     2  Mean    11    6.8310    0.0188    0.9321    0.0413    0.0178    0.0064    0.0520    0.0382
     2  Mean    12    6.8446    0.0166    0.9381    0.0366    0.0140    0.0061    0.0442    0.0307
     2  Mean    13    6.8478    0.0167    0.9395    0.0369    0.0144    0.0065    0.0454    0.0313
     2  Mean    14    6.8508    0.0171    0.9409    0.0377    0.0164    0.0063    0.0493    0.0356
     2  Mean    15    6.8610    0.0165    0.9454    0.0363    0.0146    0.0060    0.0450    0.0318
     2  Mean    16    6.8617    0.0165    0.9457    0.0363    0.0132    0.0059    0.0417    0.0288
     2  Mean    17    6.8647    0.0160    0.9470    0.0353    0.0138    0.0060    0.0433    0.0301
     2  Mean    18    6.8657    0.0159    0.9475    0.0351    0.0143    0.0062    0.0445    0.0310
     2  Mean    19    6.8764    0.0147    0.9522    0.0325    0.0141    0.0056    0.0429    0.0307
     2  Mean    20    6.8855    0.0140    0.9563    0.0311    0.0155    0.0059    0.0467    0.0338
     2  Mean    21    6.7895    0.0345    0.9137    0.0729    0.0307    0.0097    0.0842    0.0639
     2  Mean    22    6.6475    0.0537    0.8506    0.1087    0.0533    0.0121    0.1285    0.1045
     2  Mean    23    6.4480    0.0733    0.7621    0.1430    0.0623    0.0169    0.1523    0.1197
     2  Mean    24    6.2010    0.0741    0.6525    0.1449    0.0623    0.0158    0.1508    0.1202
     2  Mean    25    5.9745    0.0653    0.5519    0.1294    0.0553    0.0163    0.1399    0.1079
     2  Mean    26    5.7920    0.0550    0.4709    0.1115    0.0491    0.0124    0.1229    0.0980
     2  Mean    27    5.6566    0.0474    0.4108    0.0975    0.0426    0.0117    0.1097    0.0860
     2  Mean    28    5.5108    0.0422    0.3461    0.0877    0.0358    0.0104    0.0953    0.0738
     2  Mean    29    5.4190    0.0393    0.3054    0.0824    0.0320    0.0107    0.0886    0.0663
     2  Mean    30    5.3220    0.0366    0.2623    0.0769    0.0349    0.0091    0.0911    0.0722
     2  Mean    31    5.2413    0.0347    0.2265    0.0735    0.0295    0.0089    0.0806    0.0618
     2  Mean    32    5.1740    0.0297    0.1966    0.0637    0.0300    0.0083    0.0799    0.0624
     2  Mean    33    5.1208    0.0286    0.1730    0.0613    0.0281    0.0084    0.0764    0.0587
     2  Mean    34    5.0842    0.0252    0.1567    0.0544    0.0212    0.0072    0.0609    0.0453
     2  Mean    35    5.0501    0.0240    0.1416    0.0520    0.0212    0.0068    0.0598    0.0452
     2  Mean    36    5.0302    0.0210    0.1328    0.0458    0.0154    0.0070    0.0486    0.0333
     2  Mean    37    5.0108    0.0202    0.1242    0.0441    0.0164    0.0065    0.0497    0.0355
     2  Mean    38    4.9917    0.0188    0.1157    0.0414    0.0156    0.0063    0.0478    0.0340
     2  Mean    39    4.9681    0.0173    0.1053    0.0381    0.0152    0.0065    0.0470    0.0330
     2  Mean    40    4.9625    0.0182    0.1027    0.0400    0.0188    0.0067    0.0551    0.0405
     3  Mean     0    5.8567    0.1035    0.4997    0.1916    0.0890    0.0235    0.2041    0.1613
     3  Mean     1    6.1300    0.0939    0.6210    0.1767    0.0796    0.0211    0.1853    0.1460
     3  Mean     2    6.3440    0.0666    0.7160    0.1320    0.0673    0.0163    0.1600    0.1286
     3  Mean     3    6.4924    0.0531    0.7818    0.1077    0.0533    0.0129    0.1288    0.1032
     3  Mean     4    6.6236    0.0357    0.8400    0.0755    0.0264    0.0092    0.0750    0.0556
     3  Mean     5    6.6924    0.0289    0.8706    0.0620    0.0231    0.0085    0.0674    0.0493
     3  Mean     6    6.7395    0.0259    0.8915    0.0559    0.0251    0.0078    0.0698    0.0533
     3  Mean     7    6.7891    0.0217    0.9135    0.0473    0.0192    0.0070    0.0564    0.0413
     3  Mean     8    6.8018    0.0186    0.9191    0.0408    0.0170    0.0061    0.0500    0.0368
     3  Mean     9    6.8122    0.0178    0.9237    0.0391    0.0166    0.0058    0.0485    0.0358
     3  Mean    10    6.8181    0.0187    0.9264    0.0410    0.0174    0.0066    0.0514    0.0372
     3  Mean    11    6.8395    0.0179    0.9359    0.0394    0.0149    0.0060    0.0456    0.0325
     3  Mean    12    6.8499    0.0163    0.9405    0.0358    0.0145    0.0060    0.0447    0.0316
     3  Mean    13    6.8538    0.0160    0.9422    0.0352    0.0125    0.0056    0.0396    0.0274
     3  Mean    14    6.8628    0.0155    0.9462    0.0342    0.0119    0.0059    0.0389    0.0260
     3  Mean    15    6.8759    0.0135    0.9520    0.0300    0.0134    0.0059    0.0424    0.0294
     3  Mean    16    6.8800    0.0138    0.9539    0.0306    0.0149    0.0056    0.0446    0.0324
     3  Mean    17    6.8777    0.0142    0.9528    0.0315    0.0129    0.0053    0.0398    0.0281
     3  Mean    18    6.8770    0.0168    0.9525    0.0369    0.0163    0.0065    0.0491    0.0351
     3  Mean    19    6.8823    0.0149    0.9549    0.0328    0.0122    0.0055    0.0386    0.0266
     3  Mean    20    6.8893    0.0127    0.9580    0.0281    0.0136    0.0053    0.0412    0.0296
     3  Mean    21    6.8085    0.0271    0.9221    0.0583    0.0215    0.0084    0.0634    0.0456
     3  Mean    22    6.7039    0.0468    0.8757    0.0965    0.0408    0.0105    0.1049    0.0834
     3  Mean    23    6.5065    0.0746    0.7881    0.1454    0.0627    0.0162    0.1524    0.1210
     3  Mean    24    6.2896    0.0872    0.6918    0.1661    0.0856    0.0169    0.1894    0.1580
     3  Mean    25    6.0268    0.0804    0.5751    0.1548    0.0669    0.0183    0.1608    0.1258
     3  Mean    26    5.8074    0.0601    0.4778    0.1204    0.0557    0.0151    0.1380    0.1083
     3  Mean    27    5.6640    0.0541    0.4141    0.1098    0.0531    0.0128    0.1295    0.1040
     3  Mean    28    5.5296    0.0472    0.3544    0.0971    0.0351    0.0119    0.0965    0.0719
     3  Mean    29    5.4240    0.0402    0.3076    0.0840    0.0352    0.0112    0.0957    0.0725
     3  Mean    30    5.3273    0.0349    0.2647    0.0738    0.0288    0.0094    0.0799    0.0600
     3  Mean    31    5.2591    0.0323    0.2344    0.0688    0.0302    0.0091    0.0822    0.0631
     3  Mean    32    5.2034    0.0300    0.2097    0.0641    0.0265    0.0086    0.0739    0.0557
     3  Mean    33    5.1613    0.0284    0.1910    0.0609    0.0251    0.0083    0.0704    0.0528
     3  Mean    34    5.1047    0.0237    0.1659    0.0514    0.0221    0.0073    0.0628    0.0472
     3  Mean    35    5.0802    0.0236    0.1550    0.0512    0.0187    0.0070    0.0551    0.0400
     3  Mean    36    5.0449    0.0209    0.1393    0.0455    0.0210    0.0072    0.0607    0.0451
     3  Mean    37    5.0099    0.0200    0.1238    0.0437    0.0152    0.0065    0.0471    0.0330
     3  Mean    38    4.9910    0.0188    0.1154    0.0413    0.0176    0.0070    0.0532    0.0379
     3  Mean    39    4.9786    0.0199    0.1099    0.0435    0.0171    0.0069    0.0520    0.0371
     3  Mean    40    4.9490    0.0173    0.0967    0.0381    0.0140    0.0063    0.0442    0.0305
     4  Mean     0    5.8567    0.1035    0.4997    0.1916    0.1003    0.0246    0.2218    0.1780
     4  Mean     1    6.0345    0.1038    0.5786    0.1919    0.0970    0.0206    0.2114    0.1741
     4  Mean     2    6.1991    0.0983    0.6516    0.1834    0.0772    0.0204    0.1810    0.1428
     4  Mean     3    6.3121    0.0803    0.7018    0.1550    0.0726    0.0185    0.1711    0.1360
     4  Mean     4    6.4132    0.0682    0.7466    0.1348    0.0621    0.0150    0.1491    0.1199
     4  Mean     5    6.5127    0.0543    0.7908    0.1100    0.0452    0.0121    0.1149    0.0905
     4  Mean     6    6.5693    0.0440    0.8159    0.0910    0.0344    0.0112    0.0943    0.0711
     4  Mean     7    6.6118    0.0409    0.8348    0.0851    0.0362    0.0105    0.0956    0.0738
     4  Mean     8    6.6456    0.0398    0.8498    0.0829    0.0363    0.0096    0.0941    0.0745
     4  Mean     9    6.6805    0.0347    0.8653    0.0732    0.0331    0.0091    0.0873    0.0683
     4  Mean    10    6.6999    0.0313    0.8739    0.0667    0.0235    0.0082    0.0677    0.0501
     4  Mean    11    6.7184    0.0296    0.8821    0.0633    0.0259    0.0083    0.0721    0.0546
     4  Mean    12    6.7442    0.0256    0.8936    0.0552    0.0265    0.0076    0.0719    0.0558
     4  Mean    13    6.7540    0.0276    0.8979    0.0591    0.0205    0.0075    0.0599    0.0438
     4  Mean    14    6.7676    0.0264    0.9039    0.0566    0.0233    0.0074    0.0650    0.0492
     4  Mean    15    6.7791    0.0263    0.9091    0.0565    0.0217    0.0077    0.0628    0.0464
     4  Mean    16    6.7881    0.0254    0.9130    0.0548    0.0189    0.0073    0.0561    0.0404
     4  Mean    17    6.7951    0.0232    0.9161    0.0503    0.0192    0.0063    0.0551    0.0415
     4  Mean    18    6.7987    0.0230    0.9177    0.0498    0.0192    0.0070    0.0563    0.0412
     4  Mean    19    6.7879    0.0242    0.9129    0.0525    0.0224    0.0071    0.0630    0.0478
     4  Mean    20    6.7915    0.0239    0.9146    0.0518    0.0187    0.0069    0.0551    0.0403
     4  Mean    21    6.7188    0.0370    0.8823    0.0775    0.0313    0.0091    0.0836    0.0647
     4  Mean    22    6.6407    0.0465    0.8476    0.0955    0.0368    0.0119    0.0996    0.0753
     4  Mean    23    6.5395    0.0567    0.8027    0.1142    0.0489    0.0138    0.1240    0.0965
     4  Mean    24    6.4119    0.0723    0.7461    0.1414    0.0693    0.0160    0.1623    0.1316
     4  Mean    25    6.2868    0.0765    0.6906    0.1485    0.0660    0.0177    0.1590    0.1250
     4  Mean    26    6.1712    0.0830    0.6392    0.1590    0.0848    0.0173    0.1863    0.1543
     4  Mean    27    6.0327    0.0825    0.5777    0.1580    0.0778    0.0181    0.1779    0.1439
     4  Mean    28    5.8887    0.0814    0.5139    0.1558    0.0652    0.0170    0.1576    0.1248
     4  Mean    29    5.7635    0.0729    0.4583    0.1416    0.0576    0.0168    0.1442    0.1114
     4  Mean    30    5.6673    0.0735    0.4156    0.1427    0.0684    0.0159    0.1589    0.1285
     4  Mean    31    5.5719    0.0629    0.3732    0.1252    0.0569    0.0146    0.1385    0.1098
     4  Mean    32    5.4793    0.0557    0.3322    0.1130    0.0510    0.0140    0.1293    0.1014
     4  Mean    33    5.4060    0.0518    0.2996    0.1061    0.0513    0.0120    0.1258    0.1018
     4  Mean    34    5.3407    0.0456    0.2706    0.0944    0.0353    0.0110    0.0955    0.0727
     4  Mean    35    5.2907    0.0443    0.2484    0.0919    0.0381    0.0104    0.0997    0.0783
     4  Mean    36    5.2545    0.0422    0.2323    0.0878    0.0393    0.0099    0.1009    0.0806
     4  Mean    37    5.2032    0.0390    0.2096    0.0815    0.0422    0.0096    0.1049    0.0854
     4  Mean    38    5.1614    0.0349    0.1910    0.0737    0.0367    0.0091    0.0942    0.0754
     4  Mean    39    5.1459    0.0340    0.1841    0.0719    0.0310    0.0090    0.0835    0.0647
     4  Mean    40    5.1169    0.0302    0.1713    0.0645    0.0301    0.0083    0.0801    0.0628
