# Supplementary material for: Blib is a multi-module simulation platform for genetics studies and intelligent breeding
Source: Commun Biol. 2022 Nov 3;5:1167. doi: 10.1038/s42003-022-04151-9 (PMC9630530; doi:10.1038/s42003-022-04151-9)
Supplement: Supplementary file 4 — Supplementary Software 1 [file 42003_2022_4151_MOESM4_ESM.zip › Supplementary software/PRS with output files/Case study III/PRS_M1Allele2AD1/outPRS.tgv]

Method   Run Cycle   PopMean    PopVar    MeanAd    Hbroad    AddVar    DomVar    Hbroad   Hnarrow
     1     1     0    5.7724    0.4126    0.5655    0.1837    0.1162    0.3868    0.2153    0.0497
     1     1     1    6.0216    0.3976    0.6185    0.1782    0.1280    0.4304    0.2335    0.0535
     1     1     2    6.2049    0.3731    0.6574    0.1691    0.1675    0.4037    0.2375    0.0697
     1     1     3    6.3248    0.3300    0.6829    0.1525    0.0610    0.2589    0.1485    0.0283
     1     1     4    6.3608    0.3634    0.6906    0.1654    0.0665    0.3246    0.1758    0.0299
     1     1     5    6.4107    0.3242    0.7012    0.1502    0.0218    0.3843    0.1813    0.0097
     1     1     6    6.4680    0.2885    0.7133    0.1359    0.0571    0.3652    0.1872    0.0253
     1     1     7    6.4447    0.3083    0.7084    0.1439    0.0376    0.3007    0.1557    0.0173
     1     1     8    6.4979    0.2985    0.7197    0.1400    0.0497    0.2963    0.1588    0.0228
     1     1     9    6.4410    0.3197    0.7076    0.1485    0.0483    0.3318    0.1717    0.0218
     1     1    10    6.4721    0.2842    0.7142    0.1342    0.0654    0.2900    0.1623    0.0299
     1     1    11    6.4539    0.2739    0.7104    0.1300    0.0580    0.3804    0.1929    0.0255
     1     1    12    6.5166    0.2850    0.7237    0.1345    0.0563    0.2548    0.1450    0.0262
     1     1    13    6.4295    0.3436    0.7052    0.1578    0.1184    0.3848    0.2153    0.0507
     1     1    14    6.4847    0.2841    0.7169    0.1342    0.0982    0.3161    0.1843    0.0437
     1     1    15    6.5096    0.2801    0.7222    0.1325    0.0403    0.3236    0.1656    0.0184
     1     1    16    6.4873    0.2798    0.7174    0.1324    0.0421    0.3074    0.1601    0.0193
     1     1    17    6.5362    0.2687    0.7278    0.1278    0.0250    0.2927    0.1477    0.0116
     1     1    18    6.5049    0.2916    0.7212    0.1372    0.0310    0.2971    0.1518    0.0143
     1     1    19    6.5095    0.2748    0.7222    0.1303    0.0291    0.3305    0.1640    0.0133
     1     1    20    6.6019    0.2618    0.7418    0.1249    0.0308    0.2494    0.1326    0.0146
     1     1    21    6.4702    0.3381    0.7138    0.1557    0.0587    0.4440    0.2152    0.0251
     1     1    22    6.3083    0.4049    0.6794    0.1809    0.1326    0.3454    0.2068    0.0574
     1     1    23    5.9610    0.4599    0.6056    0.2005    0.1729    0.3810    0.2320    0.0724
     1     1    24    5.4284    0.4885    0.4924    0.2103    0.3501    0.2071    0.2331    0.1464
     1     1    25    4.9051    0.2779    0.3812    0.1316    0.1667    0.1193    0.1349    0.0786
     1     1    26    4.6967    0.1912    0.3370    0.0944    0.1613    0.0889    0.1201    0.0774
     1     1    27    4.5313    0.1935    0.3018    0.0955    0.1696    0.0770    0.1186    0.0815
     1     1    28    4.4063    0.1512    0.2752    0.0762    0.1046    0.0655    0.0849    0.0522
     1     1    29    4.2949    0.1309    0.2516    0.0666    0.0651    0.0595    0.0636    0.0332
     1     1    30    4.2773    0.1148    0.2478    0.0589    0.0361    0.0586    0.0491    0.0187
     1     1    31    4.2095    0.1429    0.2334    0.0723    0.1423    0.0609    0.0998    0.0699
     1     1    32    4.1808    0.1520    0.2273    0.0766    0.0577    0.0593    0.0600    0.0296
     1     1    33    4.0381    0.1301    0.1970    0.0662    0.1024    0.0724    0.0870    0.0510
     1     1    34    4.0356    0.1492    0.1965    0.0752    0.1441    0.0844    0.1108    0.0699
     1     1    35    4.0364    0.1491    0.1967    0.0752    0.0829    0.0884    0.0854    0.0413
     1     1    36    3.9957    0.1238    0.1880    0.0633    0.1009    0.0680    0.0843    0.0504
     1     1    37    3.9747    0.1093    0.1835    0.0562    0.0426    0.0541    0.0501    0.0221
     1     1    38    3.9017    0.1325    0.1680    0.0674    0.1432    0.0644    0.1017    0.0702
     1     1    39    3.8817    0.1621    0.1638    0.0812    0.1020    0.0737    0.0874    0.0508
     1     1    40    3.8101    0.1798    0.1486    0.0893    0.1979    0.0710    0.1279    0.0941
     1     2     0    5.7724    0.4126    0.5655    0.1837    0.1469    0.4033    0.2308    0.0616
     1     2     1    5.9067    0.3843    0.5941    0.1733    0.1570    0.2729    0.1899    0.0693
     1     2     2    6.0557    0.3869    0.6257    0.1743    0.0953    0.3502    0.1955    0.0418
     1     2     3    6.1951    0.3416    0.6554    0.1570    0.0612    0.3166    0.1708    0.0277
     1     2     4    6.3147    0.3380    0.6808    0.1556    0.0583    0.3622    0.1866    0.0259
     1     2     5    6.3275    0.3341    0.6835    0.1541    0.0658    0.3206    0.1740    0.0296
     1     2     6    6.4236    0.3280    0.7039    0.1517    0.0431    0.3482    0.1759    0.0194
     1     2     7    6.4649    0.2853    0.7127    0.1346    0.0420    0.3349    0.1705    0.0190
     1     2     8    6.4070    0.3258    0.7004    0.1509    0.0623    0.2924    0.1621    0.0285
     1     2     9    6.4005    0.3172    0.6990    0.1475    0.0787    0.3733    0.1978    0.0344
     1     2    10    6.4383    0.2823    0.7070    0.1334    0.0592    0.4085    0.2032    0.0257
     1     2    11    6.5254    0.2968    0.7256    0.1393    0.0326    0.3877    0.1865    0.0144
     1     2    12    6.5524    0.3050    0.7313    0.1426    0.0584    0.2817    0.1565    0.0269
     1     2    13    6.5947    0.2611    0.7403    0.1246    0.0330    0.2868    0.1485    0.0153
     1     2    14    6.6508    0.2890    0.7522    0.1361    0.0311    0.2476    0.1320    0.0147
     1     2    15    6.6591    0.2967    0.7540    0.1393    0.0333    0.4600    0.2120    0.0143
     1     2    16    6.6650    0.2910    0.7552    0.1370    0.0302    0.3040    0.1541    0.0139
     1     2    17    6.6057    0.3004    0.7426    0.1408    0.0448    0.3363    0.1721    0.0202
     1     2    18    6.6503    0.2907    0.7521    0.1368    0.0193    0.3182    0.1554    0.0089
     1     2    19    6.7017    0.2704    0.7630    0.1285    0.0357    0.3374    0.1691    0.0162
     1     2    20    6.6621    0.2868    0.7546    0.1353    0.0190    0.2989    0.1477    0.0088
     1     2    21    6.6603    0.3099    0.7542    0.1446    0.0764    0.3594    0.1920    0.0337
     1     2    22    6.4913    0.4079    0.7183    0.1820    0.0893    0.2885    0.1709    0.0404
     1     2    23    6.1086    0.4906    0.6370    0.2111    0.2422    0.2888    0.2245    0.1024
     1     2    24    5.3726    0.2498    0.4806    0.1199    0.2081    0.1189    0.1513    0.0963
     1     2    25    5.0264    0.3039    0.4070    0.1422    0.3231    0.0886    0.1834    0.1439
     1     2    26    4.6881    0.2973    0.3351    0.1395    0.2769    0.0855    0.1650    0.1261
     1     2    27    4.5777    0.2801    0.3117    0.1325    0.1531    0.0690    0.1081    0.0745
     1     2    28    4.2494    0.1776    0.2419    0.0883    0.1069    0.0649    0.0857    0.0533
     1     2    29    4.1023    0.1312    0.2107    0.0668    0.1713    0.0596    0.1118    0.0830
     1     2    30    4.0947    0.1301    0.2090    0.0663    0.0729    0.0644    0.0697    0.0370
     1     2    31    4.0280    0.1483    0.1948    0.0748    0.1250    0.0768    0.0992    0.0614
     1     2    32    3.9974    0.1973    0.1884    0.0971    0.2060    0.0982    0.1423    0.0963
     1     2    33    3.7226    0.1700    0.1300    0.0848    0.1791    0.0695    0.1194    0.0860
     1     2    34    3.6737    0.1445    0.1196    0.0730    0.1170    0.0858    0.0996    0.0575
     1     2    35    3.5067    0.1131    0.0841    0.0581    0.1474    0.0724    0.1070    0.0718
     1     2    36    3.5756    0.1406    0.0987    0.0712    0.1182    0.0800    0.0975    0.0582
     1     2    37    3.4661    0.0992    0.0755    0.0513    0.0703    0.0456    0.0594    0.0360
     1     2    38    3.4665    0.1040    0.0755    0.0537    0.0618    0.0471    0.0561    0.0318
     1     2    39    3.5199    0.1275    0.0869    0.0650    0.0878    0.0699    0.0792    0.0441
     1     2    40    3.5017    0.1229    0.0830    0.0628    0.1125    0.0601    0.0860    0.0561
     1     3     0    5.7724    0.4126    0.5655    0.1837    0.1156    0.3959    0.2181    0.0493
     1     3     1    5.9080    0.4598    0.5944    0.2005    0.1041    0.3271    0.1904    0.0460
     1     3     2    6.1060    0.3744    0.6364    0.1696    0.1208    0.3004    0.1868    0.0536
     1     3     3    6.2184    0.3732    0.6603    0.1691    0.1398    0.4208    0.2341    0.0584
     1     3     4    6.2641    0.3515    0.6700    0.1608    0.0375    0.3138    0.1608    0.0172
     1     3     5    6.3672    0.3417    0.6919    0.1571    0.0955    0.3552    0.1973    0.0418
     1     3     6    6.4351    0.3435    0.7064    0.1578    0.0784    0.2661    0.1582    0.0360
     1     3     7    6.4515    0.3142    0.7098    0.1463    0.0565    0.3630    0.1862    0.0251
     1     3     8    6.5460    0.2855    0.7299    0.1347    0.0374    0.3042    0.1570    0.0172
     1     3     9    6.5403    0.3011    0.7287    0.1410    0.0462    0.2651    0.1451    0.0216
     1     3    10    6.5833    0.3207    0.7379    0.1489    0.0257    0.2837    0.1443    0.0120
     1     3    11    6.5172    0.3092    0.7238    0.1443    0.0412    0.3690    0.1828    0.0184
     1     3    12    6.5792    0.3065    0.7370    0.1432    0.0377    0.3486    0.1740    0.0170
     1     3    13    6.5623    0.3031    0.7334    0.1418    0.0659    0.3282    0.1769    0.0296
     1     3    14    6.5666    0.2866    0.7343    0.1352    0.0512    0.3714    0.1873    0.0227
     1     3    15    6.5845    0.2805    0.7381    0.1327    0.0454    0.2940    0.1562    0.0209
     1     3    16    6.5772    0.2831    0.7366    0.1338    0.0410    0.3201    0.1645    0.0187
     1     3    17    6.6368    0.2493    0.7492    0.1197    0.0547    0.3120    0.1666    0.0248
     1     3    18    6.6060    0.2613    0.7427    0.1247    0.0295    0.2730    0.1416    0.0138
     1     3    19    6.6288    0.2492    0.7475    0.1196    0.0239    0.2485    0.1293    0.0113
     1     3    20    6.6285    0.2950    0.7474    0.1386    0.0414    0.3521    0.1767    0.0186
     1     3    21    6.5202    0.2991    0.7244    0.1403    0.0607    0.2687    0.1523    0.0281
     1     3    22    6.3110    0.3881    0.6800    0.1747    0.1445    0.2954    0.1935    0.0635
     1     3    23    6.1455    0.3903    0.6448    0.1755    0.1177    0.2784    0.1776    0.0528
     1     3    24    6.0406    0.4386    0.6225    0.1930    0.2374    0.3388    0.2391    0.0985
     1     3    25    5.8739    0.4718    0.5871    0.2047    0.2297    0.3465    0.2391    0.0953
     1     3    26    5.3445    0.5306    0.4746    0.2244    0.2534    0.2822    0.2261    0.1070
     1     3    27    4.8396    0.4091    0.3673    0.1824    0.1633    0.2121    0.1700    0.0739
     1     3    28    4.5059    0.2729    0.2964    0.1296    0.1387    0.1474    0.1350    0.0654
     1     3    29    4.2650    0.2050    0.2452    0.1005    0.1001    0.1366    0.1143    0.0483
     1     3    30    4.1730    0.2414    0.2257    0.1163    0.1563    0.1364    0.1377    0.0735
     1     3    31    3.9647    0.2039    0.1814    0.1001    0.0764    0.0922    0.0842    0.0381
     1     3    32    3.8000    0.1681    0.1464    0.0840    0.1894    0.0660    0.1223    0.0907
     1     3    33    3.6421    0.1011    0.1129    0.0523    0.0727    0.0579    0.0665    0.0370
     1     3    34    3.6522    0.1046    0.1150    0.0540    0.0835    0.0656    0.0752    0.0421
     1     3    35    3.6712    0.1444    0.1190    0.0730    0.0742    0.0649    0.0705    0.0376
     1     3    36    3.6025    0.1250    0.1044    0.0638    0.1271    0.0614    0.0932    0.0629
     1     3    37    3.5511    0.1196    0.0935    0.0612    0.0831    0.0635    0.0740    0.0420
     1     3    38    3.5188    0.1264    0.0867    0.0645    0.0818    0.0563    0.0700    0.0415
     1     3    39    3.5412    0.1571    0.0914    0.0789    0.1765    0.0998    0.1310    0.0837
     1     3    40    3.5166    0.1496    0.0862    0.0754    0.0916    0.0658    0.0791    0.0460
     1     4     0    5.7724    0.4126    0.5655    0.1837    0.1494    0.3964    0.2294    0.0628
     1     4     1    5.9999    0.3885    0.6139    0.1748    0.0869    0.3685    0.1989    0.0380
     1     4     2    6.1468    0.3949    0.6451    0.1772    0.1137    0.3447    0.2000    0.0496
     1     4     3    6.2164    0.3938    0.6599    0.1768    0.1669    0.4147    0.2408    0.0691
     1     4     4    6.3118    0.3534    0.6802    0.1616    0.1166    0.3375    0.1985    0.0510
     1     4     5    6.3456    0.3224    0.6873    0.1495    0.0988    0.2727    0.1685    0.0448
     1     4     6    6.4319    0.3040    0.7057    0.1422    0.0802    0.3024    0.1726    0.0362
     1     4     7    6.4611    0.2833    0.7119    0.1338    0.0288    0.2789    0.1437    0.0134
     1     4     8    6.4689    0.2951    0.7135    0.1386    0.0337    0.2777    0.1452    0.0157
     1     4     9    6.4651    0.2978    0.7127    0.1397    0.0664    0.4075    0.2054    0.0288
     1     4    10    6.5000    0.2668    0.7202    0.1270    0.0437    0.3080    0.1609    0.0200
     1     4    11    6.5102    0.2813    0.7223    0.1330    0.0581    0.3154    0.1692    0.0263
     1     4    12    6.5843    0.2725    0.7381    0.1294    0.0455    0.3418    0.1744    0.0205
     1     4    13    6.5765    0.2962    0.7364    0.1391    0.0282    0.3646    0.1764    0.0127
     1     4    14    6.5686    0.2852    0.7347    0.1346    0.0387    0.4147    0.1983    0.0169
     1     4    15    6.5785    0.2875    0.7368    0.1355    0.0437    0.3338    0.1707    0.0197
     1     4    16    6.5791    0.2768    0.7370    0.1312    0.0193    0.3343    0.1617    0.0088
     1     4    17    6.5939    0.2884    0.7401    0.1359    0.0949    0.2975    0.1763    0.0426
     1     4    18    6.5849    0.2958    0.7382    0.1389    0.0490    0.3573    0.1814    0.0219
     1     4    19    6.6296    0.2575    0.7477    0.1231    0.0291    0.2245    0.1215    0.0139
     1     4    20    6.6082    0.2857    0.7431    0.1348    0.0483    0.2672    0.1468    0.0225
     1     4    21    6.4761    0.2947    0.7151    0.1385    0.0613    0.2475    0.1441    0.0286
     1     4    22    6.2254    0.3432    0.6618    0.1577    0.1031    0.2913    0.1770    0.0463
     1     4    23    5.9267    0.3616    0.5983    0.1647    0.2746    0.2995    0.2384    0.1141
     1     4    24    5.5606    0.3442    0.5205    0.1581    0.1605    0.1798    0.1565    0.0738
     1     4    25    5.2466    0.3157    0.4538    0.1469    0.2163    0.1748    0.1758    0.0972
     1     4    26    4.9226    0.2692    0.3850    0.1280    0.0942    0.1379    0.1123    0.0456
     1     4    27    4.6632    0.1962    0.3298    0.0966    0.0666    0.1345    0.0988    0.0327
     1     4    28    4.6021    0.1619    0.3169    0.0811    0.0333    0.2084    0.1165    0.0161
     1     4    29    4.6152    0.2024    0.3196    0.0994    0.0698    0.1652    0.1136    0.0337
     1     4    30    4.5737    0.2062    0.3108    0.1011    0.0541    0.1775    0.1121    0.0262
     1     4    31    4.5445    0.2026    0.3046    0.0995    0.0876    0.1991    0.1352    0.0413
     1     4    32    4.4504    0.2066    0.2846    0.1013    0.0378    0.1615    0.0980    0.0186
     1     4    33    4.4393    0.2234    0.2822    0.1086    0.1293    0.1615    0.1369    0.0609
     1     4    34    4.2422    0.1815    0.2404    0.0901    0.1094    0.1237    0.1128    0.0529
     1     4    35    4.0806    0.1704    0.2060    0.0850    0.1095    0.1365    0.1183    0.0526
     1     4    36    4.0467    0.1464    0.1988    0.0739    0.0705    0.1186    0.0935    0.0349
     1     4    37    3.9804    0.1248    0.1848    0.0637    0.0598    0.0716    0.0669    0.0304
     1     4    38    4.0146    0.1163    0.1920    0.0597    0.0623    0.0986    0.0807    0.0313
     1     4    39    3.9661    0.1248    0.1817    0.0637    0.0704    0.0594    0.0661    0.0358
     1     4    40    3.9050    0.1028    0.1687    0.0531    0.0620    0.0672    0.0658    0.0316
     1     5     0    5.7724    0.4126    0.5655    0.1837    0.1214    0.3567    0.2068    0.0525
     1     5     1    5.9540    0.3979    0.6041    0.1783    0.0965    0.3415    0.1928    0.0425
     1     5     2    6.0454    0.3919    0.6235    0.1761    0.0963    0.4094    0.2162    0.0412
     1     5     3    6.1491    0.3266    0.6456    0.1512    0.0939    0.3381    0.1907    0.0415
     1     5     4    6.1880    0.3738    0.6538    0.1693    0.0912    0.3352    0.1887    0.0403
     1     5     5    6.3179    0.3258    0.6814    0.1509    0.0508    0.3426    0.1767    0.0228
     1     5     6    6.3008    0.3599    0.6778    0.1641    0.0869    0.3211    0.1820    0.0388
     1     5     7    6.3877    0.3446    0.6963    0.1582    0.0561    0.3326    0.1749    0.0253
     1     5     8    6.4456    0.3045    0.7086    0.1424    0.0997    0.3358    0.1919    0.0439
     1     5     9    6.4745    0.3305    0.7147    0.1527    0.0582    0.3274    0.1738    0.0262
     1     5    10    6.5561    0.2729    0.7321    0.1295    0.0643    0.3134    0.1708    0.0291
     1     5    11    6.5909    0.2749    0.7395    0.1304    0.0448    0.2915    0.1550    0.0206
     1     5    12    6.5950    0.2522    0.7403    0.1209    0.0139    0.2872    0.1411    0.0065
     1     5    13    6.6342    0.2664    0.7487    0.1269    0.0264    0.2597    0.1349    0.0124
     1     5    14    6.6226    0.2701    0.7462    0.1284    0.0256    0.2702    0.1389    0.0120
     1     5    15    6.6150    0.2755    0.7446    0.1306    0.0476    0.2472    0.1385    0.0224
     1     5    16    6.6335    0.2355    0.7485    0.1138    0.0364    0.2894    0.1508    0.0168
     1     5    17    6.6145    0.2478    0.7445    0.1190    0.0330    0.2792    0.1455    0.0154
     1     5    18    6.6425    0.2676    0.7504    0.1273    0.0709    0.2578    0.1520    0.0328
     1     5    19    6.6376    0.2853    0.7494    0.1346    0.0414    0.3365    0.1709    0.0187
     1     5    20    6.6286    0.2732    0.7475    0.1297    0.0767    0.3521    0.1895    0.0339
     1     5    21    6.5739    0.2982    0.7358    0.1399    0.0290    0.3201    0.1599    0.0133
     1     5    22    6.4850    0.3353    0.7170    0.1546    0.1121    0.2774    0.1752    0.0504
     1     5    23    6.3077    0.3888    0.6793    0.1749    0.1704    0.3431    0.2188    0.0726
     1     5    24    6.2771    0.3296    0.6728    0.1524    0.0903    0.2945    0.1734    0.0407
     1     5    25    6.0664    0.3927    0.6280    0.1764    0.0987    0.3791    0.2067    0.0427
     1     5    26    5.7760    0.3537    0.5663    0.1617    0.0556    0.2850    0.1566    0.0256
     1     5    27    5.6354    0.3271    0.5364    0.1514    0.0854    0.3494    0.1917    0.0376
     1     5    28    5.4729    0.3116    0.5019    0.1452    0.0487    0.2663    0.1466    0.0226
     1     5    29    5.4076    0.2935    0.4880    0.1380    0.0700    0.2149    0.1345    0.0331
     1     5    30    5.3109    0.2761    0.4675    0.1309    0.0615    0.2991    0.1643    0.0280
     1     5    31    5.3687    0.3223    0.4798    0.1495    0.0805    0.2380    0.1480    0.0374
     1     5    32    5.1334    0.2667    0.4297    0.1270    0.1476    0.1885    0.1549    0.0680
     1     5    33    4.9450    0.2625    0.3897    0.1252    0.0765    0.1685    0.1179    0.0368
     1     5    34    4.6882    0.1914    0.3351    0.0945    0.1978    0.0798    0.1315    0.0937
     1     5    35    4.6118    0.1633    0.3189    0.0818    0.1469    0.0980    0.1178    0.0707
     1     5    36    4.4547    0.1115    0.2855    0.0573    0.0592    0.0609    0.0615    0.0303
     1     5    37    4.4237    0.0998    0.2789    0.0516    0.0629    0.0542    0.0600    0.0323
     1     5    38    4.3981    0.0990    0.2735    0.0512    0.0602    0.0453    0.0544    0.0311
     1     5    39    4.4337    0.1166    0.2811    0.0598    0.0501    0.0551    0.0543    0.0258
     1     5    40    4.3991    0.0912    0.2737    0.0474    0.1111    0.0699    0.0898    0.0551
     1     6     0    5.7724    0.4126    0.5655    0.1837    0.1481    0.3361    0.2089    0.0639
     1     6     1    6.0486    0.4263    0.6242    0.1886    0.1316    0.3664    0.2136    0.0564
     1     6     2    6.2370    0.3829    0.6643    0.1728    0.1213    0.3524    0.2053    0.0526
     1     6     3    6.2757    0.3185    0.6725    0.1480    0.1320    0.3437    0.2060    0.0572
     1     6     4    6.4271    0.3328    0.7047    0.1536    0.0591    0.3550    0.1842    0.0263
     1     6     5    6.4671    0.2916    0.7131    0.1372    0.0855    0.3286    0.1842    0.0380
     1     6     6    6.4752    0.2798    0.7149    0.1324    0.0561    0.2653    0.1491    0.0260
     1     6     7    6.5822    0.2954    0.7376    0.1388    0.0666    0.3464    0.1838    0.0296
     1     6     8    6.5356    0.2883    0.7277    0.1359    0.0731    0.2432    0.1471    0.0340
     1     6     9    6.5905    0.2836    0.7394    0.1340    0.0229    0.3071    0.1525    0.0106
     1     6    10    6.5850    0.2996    0.7382    0.1405    0.0634    0.3737    0.1925    0.0279
     1     6    11    6.5904    0.2876    0.7394    0.1356    0.0477    0.3571    0.1808    0.0213
     1     6    12    6.5468    0.2868    0.7301    0.1353    0.1220    0.3196    0.1941    0.0536
     1     6    13    6.6231    0.2814    0.7463    0.1331    0.0875    0.3237    0.1832    0.0390
     1     6    14    6.5941    0.2923    0.7401    0.1375    0.0326    0.3750    0.1819    0.0146
     1     6    15    6.5840    0.2819    0.7380    0.1332    0.0369    0.3077    0.1582    0.0169
     1     6    16    6.5707    0.3047    0.7352    0.1425    0.0181    0.3098    0.1517    0.0084
     1     6    17    6.5669    0.3009    0.7344    0.1410    0.0511    0.3224    0.1692    0.0232
     1     6    18    6.5541    0.2397    0.7316    0.1156    0.0316    0.3488    0.1718    0.0143
     1     6    19    6.5753    0.2626    0.7362    0.1253    0.0459    0.2672    0.1458    0.0214
     1     6    20    6.5427    0.2734    0.7292    0.1297    0.0393    0.2219    0.1247    0.0187
     1     6    21    6.4869    0.2965    0.7174    0.1392    0.0531    0.2575    0.1448    0.0247
     1     6    22    6.3335    0.2972    0.6848    0.1395    0.0506    0.3162    0.1667    0.0230
     1     6    23    6.2122    0.3681    0.6590    0.1672    0.1062    0.3655    0.2046    0.0461
     1     6    24    5.9356    0.4610    0.6002    0.2009    0.1671    0.3971    0.2353    0.0697
     1     6    25    5.5424    0.5483    0.5167    0.2302    0.2339    0.2828    0.2199    0.0995
     1     6    26    5.2872    0.4742    0.4624    0.2055    0.1649    0.3623    0.2233    0.0699
     1     6    27    4.9079    0.3457    0.3818    0.1586    0.1197    0.2044    0.1502    0.0555
     1     6    28    4.6784    0.3296    0.3331    0.1524    0.1563    0.1691    0.1507    0.0724
     1     6    29    4.3925    0.2903    0.2723    0.1367    0.1524    0.1131    0.1265    0.0726
     1     6    30    4.2355    0.1967    0.2390    0.0969    0.0926    0.1129    0.1008    0.0454
     1     6    31    4.0889    0.1793    0.2078    0.0891    0.1621    0.1423    0.1424    0.0758
     1     6    32    3.9936    0.1656    0.1875    0.0828    0.0803    0.0856    0.0830    0.0402
     1     6    33    3.9052    0.1444    0.1688    0.0730    0.1299    0.0688    0.0978    0.0639
     1     6    34    3.8301    0.1240    0.1528    0.0634    0.0865    0.0689    0.0781    0.0435
     1     6    35    3.8580    0.1333    0.1587    0.0678    0.1098    0.0673    0.0881    0.0546
     1     6    36    3.8035    0.1155    0.1472    0.0593    0.0832    0.0674    0.0759    0.0419
     1     6    37    3.8107    0.1301    0.1487    0.0662    0.1390    0.0643    0.0998    0.0682
     1     6    38    3.7320    0.1038    0.1320    0.0536    0.0358    0.0455    0.0424    0.0187
     1     6    39    3.6938    0.1030    0.1238    0.0532    0.0562    0.0510    0.0552    0.0290
     1     6    40    3.6641    0.0985    0.1175    0.0510    0.0921    0.0587    0.0760    0.0464
     1     7     0    5.7724    0.4126    0.5655    0.1837    0.1379    0.3271    0.2023    0.0600
     1     7     1    6.0218    0.3655    0.6185    0.1662    0.1245    0.3764    0.2146    0.0533
     1     7     2    5.9699    0.3671    0.6075    0.1668    0.1857    0.3798    0.2357    0.0774
     1     7     3    6.0932    0.3703    0.6337    0.1680    0.1121    0.3372    0.1968    0.0491
     1     7     4    6.2000    0.3472    0.6564    0.1592    0.0903    0.3235    0.1841    0.0402
     1     7     5    6.3445    0.3356    0.6871    0.1547    0.1122    0.3660    0.2068    0.0485
     1     7     6    6.4043    0.3231    0.6998    0.1498    0.0861    0.3686    0.1987    0.0376
     1     7     7    6.4382    0.2865    0.7070    0.1351    0.0500    0.2925    0.1574    0.0230
     1     7     8    6.5251    0.3124    0.7255    0.1455    0.0463    0.2704    0.1473    0.0215
     1     7     9    6.6118    0.2641    0.7439    0.1259    0.0465    0.3075    0.1618    0.0213
     1     7    10    6.6341    0.2721    0.7486    0.1292    0.0230    0.3164    0.1562    0.0106
     1     7    11    6.7000    0.2688    0.7627    0.1278    0.0184    0.3292    0.1594    0.0085
     1     7    12    6.6464    0.2882    0.7512    0.1358    0.0493    0.2740    0.1499    0.0229
     1     7    13    6.6362    0.2968    0.7491    0.1393    0.0196    0.3094    0.1521    0.0091
     1     7    14    6.6137    0.3056    0.7443    0.1428    0.0563    0.3490    0.1810    0.0252
     1     7    15    6.6249    0.2992    0.7467    0.1403    0.0674    0.2770    0.1581    0.0309
     1     7    16    6.6236    0.2927    0.7464    0.1376    0.0366    0.3545    0.1758    0.0164
     1     7    17    6.6156    0.2892    0.7447    0.1362    0.0484    0.3024    0.1606    0.0222
     1     7    18    6.5980    0.2874    0.7410    0.1355    0.0488    0.2478    0.1392    0.0229
     1     7    19    6.6484    0.2767    0.7517    0.1311    0.0301    0.3183    0.1596    0.0138
     1     7    20    6.6081    0.2787    0.7431    0.1320    0.0188    0.2906    0.1443    0.0087
     1     7    21    6.5401    0.3033    0.7287    0.1419    0.0533    0.2524    0.1429    0.0249
     1     7    22    6.4492    0.3494    0.7094    0.1600    0.0807    0.3927    0.2052    0.0350
     1     7    23    6.2111    0.4678    0.6588    0.2033    0.1039    0.4194    0.2220    0.0441
     1     7    24    5.7439    0.5182    0.5595    0.2203    0.2492    0.3232    0.2379    0.1036
     1     7    25    4.8573    0.3312    0.3711    0.1530    0.1952    0.1892    0.1733    0.0880
     1     7    26    4.5400    0.3047    0.3036    0.1425    0.1505    0.0850    0.1138    0.0727
     1     7    27    4.3434    0.2561    0.2619    0.1226    0.1458    0.0931    0.1153    0.0704
     1     7    28    4.1080    0.1873    0.2119    0.0927    0.1478    0.0636    0.1034    0.0723
     1     7    29    3.9985    0.1399    0.1886    0.0709    0.0936    0.0529    0.0740    0.0473
     1     7    30    3.9663    0.1361    0.1817    0.0691    0.1637    0.0643    0.1106    0.0794
     1     7    31    3.8474    0.0960    0.1565    0.0497    0.1270    0.0477    0.0870    0.0632
     1     7    32    3.8513    0.0929    0.1573    0.0482    0.0396    0.0380    0.0406    0.0207
     1     7    33    3.8584    0.1144    0.1588    0.0587    0.0951    0.0423    0.0697    0.0482
     1     7    34    3.7976    0.0903    0.1459    0.0469    0.0794    0.0575    0.0695    0.0403
     1     7    35    3.7893    0.0881    0.1441    0.0459    0.0439    0.0455    0.0465    0.0228
     1     7    36    3.7511    0.0899    0.1360    0.0467    0.0527    0.0414    0.0488    0.0273
     1     7    37    3.7776    0.1065    0.1417    0.0549    0.0531    0.0545    0.0554    0.0274
     1     7    38    3.8435    0.1355    0.1557    0.0688    0.1330    0.0704    0.0998    0.0653
     1     7    39    3.8342    0.1415    0.1537    0.0716    0.0927    0.0592    0.0765    0.0467
     1     7    40    3.7110    0.0759    0.1275    0.0397    0.0628    0.0498    0.0578    0.0323
     1     8     0    5.7724    0.4126    0.5655    0.1837    0.1147    0.4151    0.2242    0.0485
     1     8     1    5.9715    0.4123    0.6078    0.1836    0.1230    0.4352    0.2334    0.0514
     1     8     2    6.0774    0.3640    0.6303    0.1656    0.1140    0.3475    0.2011    0.0497
     1     8     3    6.1793    0.3237    0.6520    0.1500    0.0869    0.3474    0.1915    0.0383
     1     8     4    6.3041    0.3566    0.6785    0.1628    0.1183    0.2816    0.1790    0.0530
     1     8     5    6.4075    0.2928    0.7005    0.1377    0.0479    0.2740    0.1493    0.0222
     1     8     6    6.4605    0.3044    0.7118    0.1424    0.0678    0.3072    0.1698    0.0307
     1     8     7    6.4916    0.3018    0.7184    0.1413    0.0497    0.3976    0.1961    0.0218
     1     8     8    6.4788    0.3269    0.7156    0.1513    0.0640    0.2817    0.1586    0.0294
     1     8     9    6.4546    0.3048    0.7105    0.1425    0.0691    0.3391    0.1821    0.0308
     1     8    10    6.5647    0.2956    0.7339    0.1388    0.0430    0.2566    0.1404    0.0202
     1     8    11    6.5338    0.3044    0.7273    0.1424    0.0557    0.3296    0.1737    0.0251
     1     8    12    6.5760    0.3272    0.7363    0.1514    0.0491    0.2769    0.1510    0.0228
     1     8    13    6.6036    0.2960    0.7421    0.1390    0.0468    0.3159    0.1651    0.0213
     1     8    14    6.6530    0.2701    0.7527    0.1284    0.0270    0.2977    0.1504    0.0125
     1     8    15    6.6515    0.2976    0.7523    0.1396    0.0802    0.3613    0.1941    0.0353
     1     8    16    6.6924    0.2688    0.7610    0.1279    0.0200    0.3128    0.1536    0.0092
     1     8    17    6.6654    0.3149    0.7553    0.1466    0.0540    0.3747    0.1895    0.0239
     1     8    18    6.6521    0.2811    0.7525    0.1329    0.0402    0.3821    0.1872    0.0178
     1     8    19    6.6679    0.2928    0.7558    0.1377    0.0345    0.3832    0.1856    0.0153
     1     8    20    6.6545    0.2743    0.7530    0.1301    0.0455    0.2479    0.1379    0.0214
     1     8    21    6.5857    0.3069    0.7384    0.1434    0.0530    0.3000    0.1614    0.0242
     1     8    22    6.4321    0.3915    0.7057    0.1760    0.1693    0.3503    0.2208    0.0719
     1     8    23    6.2432    0.4594    0.6656    0.2003    0.1803    0.3276    0.2169    0.0770
     1     8    24    5.6461    0.4437    0.5387    0.1948    0.2171    0.2405    0.1997    0.0947
     1     8    25    5.4244    0.3874    0.4916    0.1744    0.3180    0.2035    0.2214    0.1350
     1     8    26    5.0422    0.3181    0.4104    0.1478    0.1732    0.1327    0.1430    0.0809
     1     8    27    4.6504    0.3052    0.3271    0.1427    0.3439    0.1260    0.2040    0.1493
     1     8    28    4.4689    0.2339    0.2885    0.1131    0.1974    0.0934    0.1369    0.0929
     1     8    29    4.2506    0.1980    0.2422    0.0975    0.2830    0.0798    0.1652    0.1289
     1     8    30    4.0202    0.1768    0.1932    0.0879    0.0728    0.0627    0.0688    0.0370
     1     8    31    3.9008    0.1541    0.1678    0.0775    0.1601    0.0822    0.1167    0.0771
     1     8    32    3.7516    0.1472    0.1361    0.0743    0.0908    0.0623    0.0771    0.0457
     1     8    33    3.7038    0.1395    0.1260    0.0707    0.1102    0.0540    0.0822    0.0552
     1     8    34    3.6524    0.1099    0.1150    0.0565    0.0573    0.0535    0.0570    0.0295
     1     8    35    3.5831    0.1102    0.1003    0.0567    0.0774    0.0518    0.0658    0.0394
     1     8    36    3.6364    0.1173    0.1116    0.0601    0.0876    0.0506    0.0701    0.0444
     1     8    37    3.5574    0.0980    0.0949    0.0507    0.0817    0.0494    0.0668    0.0416
     1     8    38    3.5344    0.1015    0.0900    0.0524    0.0972    0.0565    0.0773    0.0489
     1     8    39    3.5346    0.1006    0.0900    0.0520    0.0803    0.0509    0.0668    0.0409
     1     8    40    3.5254    0.1149    0.0881    0.0590    0.0716    0.0609    0.0674    0.0364
     1     9     0    5.7724    0.4126    0.5655    0.1837    0.1896    0.2953    0.2091    0.0818
     1     9     1    5.7776    0.4852    0.5666    0.2092    0.1136    0.3969    0.2178    0.0484
     1     9     2    6.0717    0.4140    0.6291    0.1842    0.1454    0.3711    0.2198    0.0619
     1     9     3    6.2585    0.3552    0.6688    0.1623    0.0889    0.3883    0.2065    0.0385
     1     9     4    6.4286    0.3164    0.7050    0.1471    0.0491    0.3422    0.1759    0.0220
     1     9     5    6.4805    0.3303    0.7160    0.1526    0.0701    0.2717    0.1571    0.0322
     1     9     6    6.5322    0.2960    0.7270    0.1390    0.0670    0.3241    0.1758    0.0301
     1     9     7    6.6360    0.2917    0.7490    0.1373    0.0698    0.2897    0.1639    0.0318
     1     9     8    6.5563    0.2809    0.7321    0.1328    0.0546    0.2834    0.1557    0.0251
     1     9     9    6.6189    0.2896    0.7454    0.1364    0.0432    0.2864    0.1523    0.0200
     1     9    10    6.6104    0.2696    0.7436    0.1282    0.0375    0.2853    0.1497    0.0174
     1     9    11    6.6068    0.2786    0.7428    0.1319    0.0375    0.2982    0.1548    0.0173
     1     9    12    6.6308    0.2736    0.7479    0.1298    0.0177    0.3260    0.1578    0.0081
     1     9    13    6.6460    0.2994    0.7512    0.1404    0.0468    0.3727    0.1862    0.0208
     1     9    14    6.6026    0.2965    0.7419    0.1392    0.0228    0.2947    0.1476    0.0106
     1     9    15    6.6633    0.2704    0.7548    0.1285    0.0209    0.3457    0.1666    0.0095
     1     9    16    6.6493    0.2592    0.7519    0.1239    0.0429    0.2975    0.1566    0.0197
     1     9    17    6.6727    0.2738    0.7568    0.1299    0.0247    0.3501    0.1697    0.0112
     1     9    18    6.7024    0.2642    0.7632    0.1259    0.0141    0.3253    0.1562    0.0065
     1     9    19    6.6959    0.2720    0.7618    0.1292    0.0253    0.2809    0.1431    0.0118
     1     9    20    6.6564    0.2715    0.7534    0.1290    0.0658    0.3608    0.1887    0.0291
     1     9    21    6.4680    0.3642    0.7134    0.1657    0.0865    0.4043    0.2111    0.0372
     1     9    22    6.3917    0.3652    0.6971    0.1661    0.0938    0.2663    0.1641    0.0427
     1     9    23    6.1456    0.3318    0.6448    0.1532    0.1464    0.3900    0.2263    0.0618
     1     9    24    5.8574    0.3707    0.5836    0.1682    0.1308    0.1849    0.1469    0.0609
     1     9    25    5.6162    0.4063    0.5323    0.1814    0.1867    0.2731    0.2005    0.0814
     1     9    26    5.2693    0.3590    0.4586    0.1637    0.2529    0.1769    0.1899    0.1117
     1     9    27    4.9109    0.2146    0.3825    0.1048    0.1175    0.1151    0.1125    0.0569
     1     9    28    4.6442    0.2004    0.3258    0.0985    0.1651    0.0912    0.1226    0.0790
     1     9    29    4.4138    0.1316    0.2768    0.0670    0.1304    0.0713    0.0991    0.0640
     1     9    30    4.3366    0.1563    0.2604    0.0785    0.0936    0.0773    0.0853    0.0467
     1     9    31    4.2151    0.1608    0.2346    0.0806    0.1242    0.0843    0.1021    0.0608
     1     9    32    4.0409    0.1329    0.1976    0.0676    0.1091    0.0610    0.0849    0.0544
     1     9    33    4.0356    0.1569    0.1965    0.0788    0.0889    0.0699    0.0797    0.0446
     1     9    34    3.9445    0.1209    0.1771    0.0619    0.0780    0.0679    0.0737    0.0394
     1     9    35    3.8872    0.1197    0.1649    0.0613    0.1523    0.0790    0.1120    0.0737
     1     9    36    3.8533    0.1248    0.1577    0.0637    0.0750    0.0598    0.0685    0.0381
     1     9    37    3.7538    0.1044    0.1366    0.0539    0.0479    0.0441    0.0478    0.0249
     1     9    38    3.7630    0.1210    0.1385    0.0619    0.0899    0.0603    0.0757    0.0453
     1     9    39    3.6865    0.1156    0.1223    0.0593    0.0766    0.0441    0.0618    0.0392
     1     9    40    3.7296    0.1474    0.1314    0.0744    0.1072    0.0591    0.0832    0.0536
     1    10     0    5.7724    0.4126    0.5655    0.1837    0.1382    0.3567    0.2125    0.0593
     1    10     1    5.8151    0.4415    0.5746    0.1941    0.2030    0.3942    0.2457    0.0835
     1    10     2    6.0391    0.3901    0.6222    0.1754    0.1075    0.4252    0.2251    0.0454
     1    10     3    6.2638    0.3615    0.6699    0.1647    0.0512    0.3799    0.1903    0.0226
     1    10     4    6.4350    0.3340    0.7063    0.1541    0.0522    0.3273    0.1715    0.0236
     1    10     5    6.4961    0.3020    0.7193    0.1414    0.0307    0.3409    0.1685    0.0139
     1    10     6    6.5119    0.3089    0.7227    0.1442    0.0528    0.3045    0.1631    0.0241
     1    10     7    6.5150    0.3012    0.7233    0.1411    0.0785    0.3079    0.1741    0.0354
     1    10     8    6.5994    0.2916    0.7413    0.1372    0.0511    0.3500    0.1795    0.0229
     1    10     9    6.7197    0.2747    0.7668    0.1303    0.0290    0.2712    0.1407    0.0136
     1    10    10    6.6898    0.3029    0.7605    0.1418    0.0509    0.2624    0.1459    0.0237
     1    10    11    6.6312    0.2740    0.7480    0.1300    0.0253    0.3043    0.1523    0.0117
     1    10    12    6.6440    0.2715    0.7508    0.1290    0.0479    0.3144    0.1650    0.0218
     1    10    13    6.6533    0.2653    0.7527    0.1264    0.0249    0.3399    0.1659    0.0113
     1    10    14    6.6584    0.2588    0.7538    0.1237    0.0394    0.2862    0.1508    0.0183
     1    10    15    6.6515    0.2778    0.7523    0.1316    0.0156    0.3477    0.1654    0.0071
     1    10    16    6.6656    0.2485    0.7553    0.1193    0.0211    0.3124    0.1539    0.0097
     1    10    17    6.6808    0.2715    0.7586    0.1290    0.0215    0.2907    0.1455    0.0100
     1    10    18    6.6851    0.2572    0.7595    0.1230    0.0668    0.2694    0.1549    0.0308
     1    10    19    6.6845    0.2626    0.7594    0.1253    0.0623    0.2644    0.1512    0.0289
     1    10    20    6.7215    0.2763    0.7672    0.1310    0.0295    0.3706    0.1791    0.0132
     1    10    21    6.5854    0.3044    0.7383    0.1424    0.0537    0.2180    0.1291    0.0255
     1    10    22    6.5331    0.3418    0.7272    0.1571    0.0617    0.3248    0.1741    0.0278
     1    10    23    6.2028    0.3582    0.6570    0.1634    0.1496    0.2168    0.1665    0.0680
     1    10    24    5.8410    0.3145    0.5801    0.1464    0.1421    0.1259    0.1275    0.0676
     1    10    25    5.5598    0.3192    0.5204    0.1483    0.1481    0.1634    0.1452    0.0690
     1    10    26    5.2255    0.3035    0.4493    0.1420    0.2332    0.1211    0.1619    0.1066
     1    10    27    4.9002    0.1809    0.3802    0.0898    0.1745    0.1057    0.1326    0.0826
     1    10    28    4.6815    0.2117    0.3337    0.1035    0.0889    0.0505    0.0707    0.0451
     1    10    29    4.5065    0.1225    0.2965    0.0626    0.0580    0.0470    0.0542    0.0299
     1    10    30    4.4928    0.1209    0.2936    0.0618    0.1173    0.0523    0.0846    0.0585
     1    10    31    4.5172    0.1754    0.2988    0.0873    0.1198    0.1306    0.1202    0.0575
     1    10    32    4.3340    0.1434    0.2599    0.0725    0.0795    0.0651    0.0731    0.0402
     1    10    33    4.3210    0.1439    0.2571    0.0728    0.1655    0.0754    0.1161    0.0798
     1    10    34    4.2815    0.1748    0.2487    0.0870    0.0924    0.0955    0.0929    0.0457
     1    10    35    4.1907    0.1415    0.2294    0.0717    0.0956    0.0735    0.0844    0.0477
     1    10    36    4.1473    0.1310    0.2202    0.0667    0.0969    0.0523    0.0752    0.0489
     1    10    37    4.0352    0.1087    0.1964    0.0560    0.0674    0.0678    0.0687    0.0343
     1    10    38    3.9904    0.0844    0.1869    0.0440    0.0459    0.0469    0.0482    0.0238
     1    10    39    3.9647    0.0798    0.1814    0.0417    0.0700    0.0417    0.0574    0.0360
     1    10    40    3.9807    0.0879    0.1848    0.0457    0.0559    0.0671    0.0629    0.0286
     2     1     0    5.7724    0.4126    0.5655    0.1837    0.1328    0.3938    0.2231    0.0563
     2     1     1    5.9245    0.4804    0.5979    0.2076    0.2057    0.3905    0.2454    0.0847
     2     1     2    6.0699    0.4103    0.6288    0.1829    0.1149    0.3059    0.1867    0.0510
     2     1     3    6.2885    0.3758    0.6752    0.1701    0.0642    0.3663    0.1901    0.0283
     2     1     4    6.3382    0.3141    0.6858    0.1463    0.1008    0.2968    0.1782    0.0452
     2     1     5    6.4057    0.3644    0.7001    0.1658    0.1139    0.3187    0.1909    0.0502
     2     1     6    6.4451    0.3306    0.7085    0.1528    0.1329    0.3824    0.2194    0.0566
     2     1     7    6.4987    0.2859    0.7199    0.1349    0.0559    0.3115    0.1669    0.0254
     2     1     8    6.4866    0.2853    0.7173    0.1347    0.0416    0.3331    0.1697    0.0188
     2     1     9    6.4701    0.2785    0.7138    0.1318    0.0599    0.2916    0.1608    0.0274
     2     1    10    6.4625    0.2587    0.7122    0.1236    0.0707    0.3120    0.1727    0.0319
     2     1    11    6.5293    0.2682    0.7264    0.1276    0.0656    0.3021    0.1670    0.0298
     2     1    12    6.5871    0.2580    0.7386    0.1234    0.0372    0.2958    0.1537    0.0172
     2     1    13    6.6102    0.2323    0.7436    0.1125    0.0144    0.2278    0.1167    0.0069
     2     1    14    6.5516    0.2354    0.7311    0.1138    0.0455    0.2569    0.1416    0.0213
     2     1    15    6.6259    0.2471    0.7469    0.1188    0.0178    0.4063    0.1879    0.0079
     2     1    16    6.5794    0.2194    0.7370    0.1069    0.0494    0.2636    0.1458    0.0230
     2     1    17    6.5799    0.2502    0.7371    0.1200    0.0347    0.2331    0.1274    0.0165
     2     1    18    6.5576    0.2478    0.7324    0.1190    0.0371    0.2205    0.1232    0.0177
     2     1    19    6.5441    0.2558    0.7295    0.1224    0.0509    0.2302    0.1329    0.0241
     2     1    20    6.5201    0.2164    0.7244    0.1056    0.0923    0.2246    0.1474    0.0429
     2     1    21    6.4627    0.2597    0.7122    0.1240    0.0943    0.1809    0.1305    0.0447
     2     1    22    6.3314    0.3162    0.6843    0.1471    0.1778    0.3208    0.2138    0.0762
     2     1    23    6.0575    0.3304    0.6261    0.1527    0.2151    0.2313    0.1958    0.0943
     2     1    24    5.8720    0.3724    0.5867    0.1688    0.0800    0.2829    0.1652    0.0364
     2     1    25    5.7401    0.3867    0.5587    0.1742    0.1201    0.2334    0.1616    0.0549
     2     1    26    5.6573    0.3769    0.5411    0.1705    0.1024    0.2021    0.1424    0.0479
     2     1    27    5.3879    0.3164    0.4838    0.1472    0.1706    0.2524    0.1874    0.0756
     2     1    28    5.2983    0.2832    0.4648    0.1338    0.1089    0.1928    0.1413    0.0510
     2     1    29    5.1861    0.2883    0.4409    0.1359    0.0747    0.1878    0.1252    0.0356
     2     1    30    5.0149    0.3159    0.4046    0.1469    0.1020    0.2574    0.1639    0.0465
     2     1    31    4.9144    0.2806    0.3832    0.1327    0.1270    0.1980    0.1506    0.0588
     2     1    32    4.7931    0.3231    0.3574    0.1498    0.1534    0.1796    0.1537    0.0708
     2     1    33    4.5683    0.2733    0.3097    0.1297    0.0690    0.1668    0.1140    0.0333
     2     1    34    4.3988    0.2256    0.2736    0.1095    0.1143    0.1669    0.1330    0.0541
     2     1    35    4.3593    0.2234    0.2653    0.1086    0.0885    0.1540    0.1168    0.0426
     2     1    36    4.2602    0.2112    0.2442    0.1033    0.0757    0.2102    0.1349    0.0357
     2     1    37    4.2348    0.1801    0.2388    0.0894    0.0281    0.1441    0.0858    0.0140
     2     1    38    4.2498    0.2178    0.2420    0.1061    0.1142    0.1912    0.1428    0.0534
     2     1    39    4.2301    0.2227    0.2378    0.1083    0.0493    0.1532    0.0995    0.0242
     2     1    40    4.2258    0.2115    0.2369    0.1034    0.0574    0.1725    0.1114    0.0278
     2     2     0    5.7724    0.4126    0.5655    0.1837    0.1279    0.3636    0.2114    0.0550
     2     2     1    6.0137    0.4030    0.6168    0.1802    0.1512    0.4227    0.2384    0.0628
     2     2     2    6.1558    0.3850    0.6470    0.1735    0.1440    0.3253    0.2038    0.0625
     2     2     3    6.1492    0.3416    0.6456    0.1570    0.0853    0.3033    0.1749    0.0384
     2     2     4    6.3047    0.3247    0.6786    0.1504    0.0481    0.3165    0.1659    0.0219
     2     2     5    6.3245    0.3287    0.6829    0.1520    0.0587    0.3393    0.1783    0.0263
     2     2     6    6.3495    0.3144    0.6882    0.1464    0.0838    0.3154    0.1788    0.0375
     2     2     7    6.3743    0.3176    0.6934    0.1476    0.0650    0.2791    0.1580    0.0298
     2     2     8    6.3793    0.2643    0.6945    0.1260    0.0623    0.2661    0.1519    0.0288
     2     2     9    6.4246    0.3065    0.7041    0.1432    0.0782    0.2347    0.1458    0.0364
     2     2    10    6.4423    0.2654    0.7079    0.1265    0.0674    0.2685    0.1548    0.0311
     2     2    11    6.4829    0.2747    0.7165    0.1303    0.0674    0.2283    0.1388    0.0317
     2     2    12    6.4871    0.2167    0.7174    0.1057    0.0511    0.2615    0.1457    0.0238
     2     2    13    6.4513    0.2428    0.7098    0.1169    0.0629    0.2829    0.1587    0.0289
     2     2    14    6.4537    0.2416    0.7103    0.1164    0.0302    0.2686    0.1401    0.0142
     2     2    15    6.4969    0.2316    0.7195    0.1121    0.0520    0.2304    0.1334    0.0246
     2     2    16    6.5077    0.2506    0.7218    0.1202    0.0611    0.2317    0.1377    0.0287
     2     2    17    6.5944    0.2414    0.7402    0.1163    0.0553    0.2182    0.1298    0.0262
     2     2    18    6.6456    0.2286    0.7511    0.1108    0.0208    0.3086    0.1523    0.0096
     2     2    19    6.6326    0.2488    0.7483    0.1195    0.0420    0.2042    0.1183    0.0202
     2     2    20    6.6383    0.2276    0.7495    0.1104    0.0249    0.3756    0.1793    0.0111
     2     2    21    6.5915    0.2252    0.7396    0.1094    0.0643    0.1684    0.1126    0.0311
     2     2    22    6.5424    0.2390    0.7292    0.1153    0.0275    0.2296    0.1230    0.0132
     2     2    23    6.4909    0.2850    0.7182    0.1345    0.0615    0.2908    0.1611    0.0281
     2     2    24    6.3512    0.3738    0.6885    0.1693    0.0789    0.2705    0.1601    0.0362
     2     2    25    6.2223    0.4155    0.6611    0.1847    0.1082    0.4973    0.2482    0.0443
     2     2    26    5.8736    0.4715    0.5870    0.2045    0.1634    0.4531    0.2516    0.0667
     2     2    27    5.6474    0.4429    0.5390    0.1945    0.2030    0.2756    0.2070    0.0878
     2     2    28    5.4129    0.4041    0.4892    0.1806    0.1341    0.2174    0.1609    0.0614
     2     2    29    5.2290    0.3188    0.4501    0.1481    0.1332    0.2028    0.1549    0.0614
     2     2    30    5.0026    0.2566    0.4020    0.1228    0.0986    0.2143    0.1458    0.0459
     2     2    31    4.9295    0.2528    0.3864    0.1212    0.0922    0.1872    0.1322    0.0436
     2     2    32    4.7814    0.3533    0.3550    0.1615    0.1783    0.1930    0.1684    0.0808
     2     2    33    4.6200    0.2868    0.3206    0.1352    0.1111    0.1443    0.1222    0.0532
     2     2    34    4.4384    0.2595    0.2821    0.1240    0.1028    0.1752    0.1316    0.0487
     2     2    35    4.3100    0.2445    0.2548    0.1177    0.0778    0.1627    0.1160    0.0375
     2     2    36    4.0804    0.2212    0.2060    0.1076    0.1746    0.1073    0.1333    0.0825
     2     2    37    4.0831    0.2287    0.2066    0.1109    0.0827    0.1181    0.0987    0.0406
     2     2    38    3.9434    0.2147    0.1769    0.1048    0.1180    0.1121    0.1115    0.0572
     2     2    39    3.8215    0.1866    0.1510    0.0924    0.1017    0.0966    0.0976    0.0501
     2     2    40    3.6073    0.1106    0.1055    0.0569    0.1154    0.0631    0.0887    0.0574
     2     3     0    5.7724    0.4126    0.5655    0.1837    0.1694    0.4393    0.2492    0.0694
     2     3     1    6.0139    0.3805    0.6169    0.1719    0.0916    0.3135    0.1809    0.0409
     2     3     2    6.1578    0.3794    0.6474    0.1714    0.1097    0.3028    0.1836    0.0488
     2     3     3    6.2612    0.3594    0.6694    0.1639    0.0664    0.3307    0.1780    0.0298
     2     3     4    6.4431    0.3228    0.7081    0.1497    0.0513    0.3203    0.1685    0.0233
     2     3     5    6.4696    0.3243    0.7137    0.1503    0.0682    0.3456    0.1841    0.0304
     2     3     6    6.4857    0.2822    0.7171    0.1334    0.0588    0.2164    0.1305    0.0279
     2     3     7    6.5024    0.2808    0.7207    0.1328    0.0801    0.3118    0.1761    0.0360
     2     3     8    6.5396    0.2755    0.7286    0.1306    0.0312    0.2754    0.1432    0.0146
     2     3     9    6.5892    0.2554    0.7391    0.1223    0.0405    0.2651    0.1428    0.0189
     2     3    10    6.5719    0.2579    0.7354    0.1233    0.0228    0.2748    0.1396    0.0107
     2     3    11    6.5845    0.2849    0.7381    0.1345    0.0587    0.2511    0.1446    0.0274
     2     3    12    6.5898    0.2422    0.7392    0.1167    0.0776    0.2519    0.1523    0.0359
     2     3    13    6.5666    0.2655    0.7343    0.1265    0.0607    0.2345    0.1387    0.0285
     2     3    14    6.5567    0.2495    0.7322    0.1198    0.0547    0.2867    0.1570    0.0252
     2     3    15    6.6651    0.2153    0.7552    0.1051    0.0374    0.1569    0.0958    0.0184
     2     3    16    6.6678    0.2376    0.7558    0.1147    0.0295    0.3205    0.1603    0.0135
     2     3    17    6.6622    0.2646    0.7546    0.1261    0.0424    0.2431    0.1347    0.0200
     2     3    18    6.6307    0.2630    0.7479    0.1255    0.0429    0.2319    0.1303    0.0204
     2     3    19    6.6386    0.2628    0.7496    0.1253    0.0808    0.2318    0.1456    0.0376
     2     3    20    6.6014    0.2447    0.7417    0.1177    0.0170    0.2268    0.1174    0.0082
     2     3    21    6.5285    0.2306    0.7262    0.1117    0.0493    0.2436    0.1377    0.0232
     2     3    22    6.4257    0.2987    0.7044    0.1401    0.1203    0.3534    0.2053    0.0521
     2     3    23    6.3391    0.2993    0.6859    0.1403    0.0925    0.2491    0.1570    0.0425
     2     3    24    6.3081    0.2858    0.6794    0.1349    0.0885    0.3455    0.1914    0.0390
     2     3    25    6.1222    0.3252    0.6399    0.1507    0.1113    0.3438    0.1988    0.0486
     2     3    26    5.8764    0.3288    0.5876    0.1520    0.1313    0.2868    0.1857    0.0583
     2     3    27    5.6408    0.3432    0.5376    0.1577    0.2293    0.2474    0.2063    0.0992
     2     3    28    5.3566    0.3079    0.4772    0.1438    0.1419    0.2566    0.1785    0.0636
     2     3    29    5.2407    0.3470    0.4526    0.1591    0.1279    0.2273    0.1623    0.0584
     2     3    30    5.0717    0.3783    0.4166    0.1710    0.1887    0.2505    0.1932    0.0830
     2     3    31    4.8123    0.3561    0.3615    0.1626    0.2473    0.1899    0.1925    0.1089
     2     3    32    4.8293    0.3166    0.3651    0.1472    0.1234    0.2503    0.1693    0.0559
     2     3    33    4.5245    0.3394    0.3004    0.1562    0.1447    0.1848    0.1523    0.0669
     2     3    34    4.4858    0.3636    0.2921    0.1655    0.1932    0.1567    0.1602    0.0885
     2     3    35    4.4079    0.3174    0.2756    0.1476    0.1831    0.1925    0.1700    0.0829
     2     3    36    4.2094    0.3097    0.2334    0.1445    0.0889    0.1064    0.0963    0.0438
     2     3    37    4.0686    0.2324    0.2035    0.1125    0.1196    0.1459    0.1265    0.0570
     2     3    38    4.0056    0.2717    0.1901    0.1291    0.1063    0.0873    0.0955    0.0525
     2     3    39    3.8128    0.1372    0.1491    0.0696    0.0618    0.0880    0.0755    0.0311
     2     3    40    3.7897    0.1504    0.1442    0.0758    0.1482    0.0618    0.1028    0.0725
     2     4     0    5.7724    0.4126    0.5655    0.1837    0.1597    0.3745    0.2256    0.0674
     2     4     1    6.0061    0.4007    0.6152    0.1793    0.1243    0.3359    0.2006    0.0542
     2     4     2    6.1307    0.3587    0.6417    0.1636    0.0917    0.3857    0.2066    0.0397
     2     4     3    6.2001    0.3236    0.6564    0.1500    0.0905    0.3390    0.1898    0.0400
     2     4     4    6.3390    0.3285    0.6859    0.1519    0.0993    0.2626    0.1648    0.0452
     2     4     5    6.3768    0.2983    0.6940    0.1399    0.0704    0.3658    0.1922    0.0310
     2     4     6    6.3930    0.3002    0.6974    0.1407    0.0251    0.2960    0.1490    0.0117
     2     4     7    6.4391    0.3022    0.7072    0.1415    0.0542    0.3963    0.1972    0.0237
     2     4     8    6.4480    0.3190    0.7091    0.1482    0.0397    0.2624    0.1415    0.0186
     2     4     9    6.4666    0.2732    0.7131    0.1297    0.0419    0.2525    0.1383    0.0197
     2     4    10    6.5104    0.2883    0.7223    0.1359    0.0342    0.2924    0.1512    0.0158
     2     4    11    6.4802    0.2701    0.7159    0.1284    0.0878    0.2757    0.1655    0.0400
     2     4    12    6.4979    0.2671    0.7197    0.1272    0.0520    0.2546    0.1433    0.0243
     2     4    13    6.4955    0.2626    0.7192    0.1253    0.0552    0.3156    0.1682    0.0250
     2     4    14    6.4832    0.3059    0.7166    0.1430    0.0676    0.2515    0.1482    0.0314
     2     4    15    6.5525    0.2597    0.7313    0.1240    0.0291    0.3146    0.1578    0.0133
     2     4    16    6.5733    0.2623    0.7357    0.1252    0.0650    0.1855    0.1202    0.0312
     2     4    17    6.5507    0.2649    0.7309    0.1262    0.0311    0.2467    0.1316    0.0147
     2     4    18    6.6027    0.2592    0.7420    0.1239    0.0309    0.2836    0.1464    0.0144
     2     4    19    6.5605    0.2403    0.7330    0.1159    0.0719    0.2635    0.1546    0.0331
     2     4    20    6.5016    0.2303    0.7205    0.1116    0.0565    0.2895    0.1587    0.0259
     2     4    21    6.5261    0.2060    0.7257    0.1010    0.0431    0.2214    0.1260    0.0205
     2     4    22    6.4475    0.2682    0.7090    0.1276    0.0941    0.1970    0.1370    0.0443
     2     4    23    6.2606    0.2963    0.6693    0.1391    0.1176    0.2957    0.1839    0.0523
     2     4    24    6.1094    0.3047    0.6371    0.1425    0.1137    0.3111    0.1881    0.0503
     2     4    25    5.8620    0.3550    0.5846    0.1622    0.1027    0.2893    0.1761    0.0461
     2     4    26    5.4124    0.4138    0.4890    0.1841    0.2428    0.2700    0.2185    0.1035
     2     4    27    5.2594    0.3994    0.4565    0.1788    0.2292    0.2920    0.2213    0.0973
     2     4    28    5.0014    0.3299    0.4017    0.1525    0.1448    0.1641    0.1442    0.0676
     2     4    29    4.9032    0.3184    0.3808    0.1480    0.1851    0.2483    0.1911    0.0816
     2     4    30    4.6566    0.3015    0.3284    0.1412    0.1226    0.1726    0.1387    0.0576
     2     4    31    4.5353    0.2540    0.3027    0.1217    0.1618    0.1540    0.1469    0.0753
     2     4    32    4.4901    0.2360    0.2930    0.1140    0.1137    0.1489    0.1253    0.0542
     2     4    33    4.2976    0.2310    0.2521    0.1119    0.1688    0.1498    0.1480    0.0784
     2     4    34    4.2224    0.1962    0.2362    0.0967    0.1502    0.1378    0.1357    0.0708
     2     4    35    4.2434    0.2044    0.2406    0.1003    0.1723    0.1093    0.1331    0.0814
     2     4    36    4.1579    0.2032    0.2225    0.0998    0.1046    0.1054    0.1027    0.0512
     2     4    37    4.0602    0.1482    0.2017    0.0748    0.0473    0.0992    0.0740    0.0239
     2     4    38    4.0865    0.1656    0.2073    0.0828    0.1219    0.1523    0.1301    0.0578
     2     4    39    4.1000    0.1730    0.2102    0.0862    0.0818    0.1138    0.0964    0.0403
     2     4    40    4.1183    0.1767    0.2140    0.0879    0.0567    0.1357    0.0950    0.0280
     2     5     0    5.7724    0.4126    0.5655    0.1837    0.0827    0.4568    0.2274    0.0349
     2     5     1    5.8968    0.4192    0.5920    0.1861    0.1626    0.3869    0.2306    0.0682
     2     5     2    6.0121    0.3894    0.6165    0.1752    0.1643    0.3138    0.2068    0.0711
     2     5     3    6.2242    0.3676    0.6615    0.1670    0.1351    0.2362    0.1684    0.0613
     2     5     4    6.3115    0.3442    0.6801    0.1581    0.0691    0.4069    0.2061    0.0299
     2     5     5    6.3608    0.2739    0.6906    0.1300    0.0646    0.2968    0.1647    0.0294
     2     5     6    6.3883    0.3133    0.6964    0.1459    0.0877    0.3457    0.1912    0.0387
     2     5     7    6.4780    0.3354    0.7155    0.1546    0.0379    0.2708    0.1441    0.0177
     2     5     8    6.4590    0.3023    0.7114    0.1415    0.0283    0.2917    0.1486    0.0131
     2     5     9    6.5090    0.2954    0.7221    0.1387    0.0424    0.2813    0.1500    0.0196
     2     5    10    6.5432    0.2644    0.7293    0.1260    0.0413    0.3842    0.1883    0.0183
     2     5    11    6.6193    0.2538    0.7455    0.1216    0.0234    0.3116    0.1544    0.0108
     2     5    12    6.6074    0.2415    0.7430    0.1164    0.0959    0.3177    0.1840    0.0427
     2     5    13    6.6262    0.2715    0.7470    0.1290    0.0256    0.2445    0.1284    0.0122
     2     5    14    6.6115    0.2535    0.7438    0.1214    0.0263    0.3326    0.1637    0.0120
     2     5    15    6.6489    0.2446    0.7518    0.1177    0.0382    0.3268    0.1660    0.0174
     2     5    16    6.6321    0.2165    0.7482    0.1056    0.0418    0.1991    0.1161    0.0202
     2     5    17    6.6226    0.2262    0.7462    0.1098    0.0255    0.2701    0.1388    0.0120
     2     5    18    6.6516    0.2331    0.7523    0.1128    0.0302    0.2759    0.1430    0.0141
     2     5    19    6.6104    0.2374    0.7436    0.1146    0.0193    0.2649    0.1342    0.0091
     2     5    20    6.5986    0.2264    0.7411    0.1099    0.0359    0.2767    0.1456    0.0167
     2     5    21    6.4971    0.3150    0.7195    0.1466    0.0902    0.3176    0.1819    0.0402
     2     5    22    6.4232    0.3865    0.7038    0.1741    0.0874    0.3480    0.1919    0.0385
     2     5    23    6.2535    0.3634    0.6678    0.1654    0.1009    0.2898    0.1757    0.0454
     2     5    24    6.1868    0.4311    0.6536    0.1903    0.1109    0.3549    0.2026    0.0482
     2     5    25    5.9621    0.4565    0.6058    0.1993    0.1610    0.3537    0.2192    0.0686
     2     5    26    5.7551    0.4390    0.5619    0.1932    0.1291    0.3776    0.2165    0.0552
     2     5    27    5.4761    0.4042    0.5026    0.1806    0.2039    0.2916    0.2127    0.0876
     2     5    28    5.1987    0.3416    0.4436    0.1570    0.1152    0.1918    0.1434    0.0538
     2     5    29    5.0128    0.2808    0.4041    0.1328    0.1544    0.2405    0.1772    0.0693
     2     5    30    4.7459    0.2265    0.3474    0.1099    0.0883    0.1049    0.0953    0.0436
     2     5    31    4.6244    0.2066    0.3216    0.1013    0.0581    0.1195    0.0883    0.0289
     2     5    32    4.5543    0.2394    0.3067    0.1155    0.1346    0.1680    0.1416    0.0630
     2     5    33    4.4911    0.2044    0.2933    0.1003    0.1028    0.1389    0.1165    0.0495
     2     5    34    4.4707    0.2407    0.2889    0.1160    0.1754    0.1549    0.1526    0.0810
     2     5    35    4.3933    0.2321    0.2725    0.1124    0.1153    0.1252    0.1159    0.0556
     2     5    36    4.3618    0.2385    0.2658    0.1151    0.1033    0.1204    0.1087    0.0502
     2     5    37    4.0913    0.2166    0.2083    0.1057    0.1817    0.0914    0.1296    0.0863
     2     5    38    3.9474    0.1746    0.1777    0.0869    0.1078    0.1121    0.1071    0.0525
     2     5    39    3.8383    0.1568    0.1546    0.0788    0.1515    0.0771    0.1109    0.0735
     2     5    40    3.8400    0.1564    0.1549    0.0786    0.0728    0.0715    0.0730    0.0368
     2     6     0    5.7724    0.4126    0.5655    0.1837    0.1093    0.3693    0.2070    0.0473
     2     6     1    5.9671    0.4195    0.6069    0.1862    0.1863    0.3315    0.2202    0.0792
     2     6     2    6.0654    0.3938    0.6278    0.1768    0.1225    0.3842    0.2165    0.0523
     2     6     3    6.2861    0.3478    0.6747    0.1594    0.0772    0.3411    0.1858    0.0343
     2     6     4    6.3718    0.3132    0.6929    0.1459    0.0792    0.3899    0.2037    0.0344
     2     6     5    6.4265    0.3020    0.7045    0.1414    0.1010    0.3167    0.1856    0.0449
     2     6     6    6.4811    0.2967    0.7161    0.1393    0.0361    0.3642    0.1792    0.0161
     2     6     7    6.4674    0.3051    0.7132    0.1427    0.0449    0.3369    0.1723    0.0203
     2     6     8    6.4437    0.2698    0.7082    0.1283    0.0352    0.2422    0.1314    0.0167
     2     6     9    6.4911    0.2691    0.7182    0.1280    0.0558    0.2368    0.1376    0.0262
     2     6    10    6.4489    0.2585    0.7093    0.1236    0.0666    0.3283    0.1772    0.0299
     2     6    11    6.4778    0.2487    0.7154    0.1194    0.0656    0.2834    0.1599    0.0301
     2     6    12    6.5391    0.2252    0.7285    0.1094    0.0380    0.2644    0.1416    0.0178
     2     6    13    6.5823    0.2332    0.7376    0.1128    0.0483    0.2741    0.1495    0.0224
     2     6    14    6.5669    0.2353    0.7344    0.1137    0.0450    0.2872    0.1534    0.0208
     2     6    15    6.5798    0.2363    0.7371    0.1141    0.0332    0.2305    0.1257    0.0158
     2     6    16    6.5882    0.2216    0.7389    0.1078    0.0434    0.1963    0.1156    0.0209
     2     6    17    6.5874    0.2294    0.7387    0.1112    0.0277    0.2791    0.1433    0.0129
     2     6    18    6.6086    0.2168    0.7432    0.1057    0.0435    0.2270    0.1286    0.0207
     2     6    19    6.5423    0.2242    0.7291    0.1090    0.0438    0.1722    0.1054    0.0214
     2     6    20    6.5057    0.2389    0.7213    0.1153    0.0351    0.2307    0.1266    0.0167
     2     6    21    6.4257    0.2350    0.7044    0.1136    0.0812    0.2132    0.1383    0.0381
     2     6    22    6.3726    0.2335    0.6931    0.1130    0.0394    0.1681    0.1017    0.0193
     2     6    23    6.2822    0.2254    0.6739    0.1095    0.0948    0.2080    0.1417    0.0444
     2     6    24    6.1385    0.2637    0.6433    0.1257    0.1138    0.2126    0.1511    0.0527
     2     6    25    5.8364    0.2417    0.5791    0.1164    0.1606    0.1819    0.1574    0.0738
     2     6    26    5.7080    0.2844    0.5519    0.1343    0.0925    0.1859    0.1318    0.0438
     2     6    27    5.4353    0.2670    0.4939    0.1271    0.1227    0.1449    0.1274    0.0584
     2     6    28    5.4314    0.2597    0.4931    0.1241    0.2055    0.1901    0.1775    0.0922
     2     6    29    5.3342    0.2523    0.4724    0.1210    0.1078    0.1836    0.1371    0.0507
     2     6    30    5.0680    0.2185    0.4158    0.1065    0.0983    0.1197    0.1063    0.0479
     2     6    31    4.9352    0.2669    0.3876    0.1271    0.2227    0.1675    0.1755    0.1001
     2     6    32    4.7701    0.2439    0.3525    0.1174    0.1915    0.1152    0.1433    0.0895
     2     6    33    4.5763    0.1554    0.3114    0.0781    0.1272    0.1235    0.1203    0.0610
     2     6    34    4.5747    0.1637    0.3110    0.0820    0.0643    0.1107    0.0871    0.0320
     2     6    35    4.5597    0.1450    0.3078    0.0733    0.0686    0.0990    0.0837    0.0343
     2     6    36    4.4654    0.1336    0.2878    0.0679    0.0583    0.0825    0.0713    0.0295
     2     6    37    4.4025    0.1647    0.2744    0.0824    0.0835    0.1203    0.1000    0.0410
     2     6    38    4.4864    0.2014    0.2923    0.0989    0.0690    0.1392    0.1020    0.0338
     2     6    39    4.4003    0.1754    0.2740    0.0873    0.0683    0.1250    0.0953    0.0337
     2     6    40    4.3628    0.1989    0.2660    0.0978    0.0711    0.1133    0.0914    0.0352
     2     7     0    5.7724    0.4126    0.5655    0.1837    0.1438    0.3290    0.2050    0.0623
     2     7     1    5.9945    0.3851    0.6127    0.1736    0.1247    0.3411    0.2026    0.0542
     2     7     2    6.1518    0.3902    0.6462    0.1755    0.1078    0.3072    0.1846    0.0480
     2     7     3    6.2575    0.3792    0.6686    0.1714    0.1203    0.3092    0.1898    0.0532
     2     7     4    6.4600    0.3350    0.7117    0.1545    0.0708    0.3325    0.1803    0.0317
     2     7     5    6.4674    0.3054    0.7132    0.1428    0.0558    0.3738    0.1898    0.0246
     2     7     6    6.4968    0.2967    0.7195    0.1393    0.0488    0.2670    0.1469    0.0227
     2     7     7    6.6044    0.2813    0.7423    0.1330    0.0205    0.3608    0.1721    0.0093
     2     7     8    6.6093    0.2566    0.7434    0.1227    0.0576    0.2716    0.1522    0.0266
     2     7     9    6.6202    0.2790    0.7457    0.1321    0.0450    0.2654    0.1448    0.0210
     2     7    10    6.6010    0.2538    0.7416    0.1216    0.0249    0.2171    0.1166    0.0120
     2     7    11    6.5923    0.2637    0.7398    0.1257    0.0597    0.2146    0.1301    0.0283
     2     7    12    6.5192    0.2529    0.7242    0.1212    0.0335    0.2719    0.1428    0.0157
     2     7    13    6.4716    0.2330    0.7141    0.1127    0.0350    0.3251    0.1641    0.0160
     2     7    14    6.4992    0.2578    0.7200    0.1233    0.1255    0.3005    0.1885    0.0555
     2     7    15    6.4911    0.2570    0.7183    0.1229    0.0371    0.3117    0.1598    0.0170
     2     7    16    6.5114    0.2585    0.7226    0.1236    0.0376    0.2537    0.1371    0.0177
     2     7    17    6.5327    0.2138    0.7271    0.1044    0.0467    0.2998    0.1589    0.0214
     2     7    18    6.5524    0.2408    0.7313    0.1161    0.0771    0.2592    0.1550    0.0355
     2     7    19    6.5779    0.2515    0.7367    0.1206    0.0732    0.2271    0.1407    0.0343
     2     7    20    6.6077    0.2349    0.7430    0.1136    0.0308    0.2476    0.1318    0.0146
     2     7    21    6.6111    0.2525    0.7437    0.1210    0.0392    0.2818    0.1490    0.0182
     2     7    22    6.5224    0.2994    0.7249    0.1403    0.0531    0.2565    0.1445    0.0248
     2     7    23    6.3437    0.3730    0.6869    0.1690    0.1577    0.3068    0.2021    0.0686
     2     7    24    6.1820    0.3983    0.6526    0.1784    0.2416    0.2935    0.2259    0.1020
     2     7    25    5.9119    0.3849    0.5952    0.1735    0.1721    0.2817    0.1984    0.0752
     2     7    26    5.6399    0.4395    0.5374    0.1933    0.2154    0.2375    0.1981    0.0942
     2     7    27    5.1312    0.3377    0.4293    0.1555    0.1583    0.1321    0.1367    0.0745
     2     7    28    4.9636    0.3183    0.3937    0.1479    0.2071    0.1526    0.1640    0.0944
     2     7    29    4.8373    0.2998    0.3668    0.1405    0.2008    0.1645    0.1661    0.0913
     2     7    30    4.6406    0.3106    0.3250    0.1449    0.2656    0.1330    0.1786    0.1190
     2     7    31    4.4869    0.3293    0.2924    0.1522    0.2874    0.1188    0.1813    0.1283
     2     7    32    4.3350    0.2174    0.2601    0.1060    0.1279    0.0816    0.1025    0.0626
     2     7    33    4.3174    0.1957    0.2564    0.0964    0.0906    0.0938    0.0914    0.0449
     2     7    34    4.3328    0.2040    0.2596    0.1001    0.1303    0.1002    0.1117    0.0631
     2     7    35    4.2282    0.2283    0.2374    0.1107    0.1484    0.1233    0.1291    0.0705
     2     7    36    4.1839    0.2479    0.2280    0.1191    0.1353    0.0920    0.1103    0.0657
     2     7    37    3.9876    0.1445    0.1863    0.0730    0.0922    0.0627    0.0779    0.0464
     2     7    38    3.8764    0.1219    0.1626    0.0623    0.0428    0.0513    0.0488    0.0222
     2     7    39    3.9143    0.1422    0.1707    0.0720    0.1290    0.0760    0.1005    0.0633
     2     7    40    3.9294    0.1271    0.1739    0.0648    0.0875    0.0624    0.0756    0.0441
     2     8     0    5.7724    0.4126    0.5655    0.1837    0.1772    0.3830    0.2340    0.0740
     2     8     1    5.8256    0.4252    0.5768    0.1882    0.1543    0.3537    0.2170    0.0659
     2     8     2    6.1025    0.3713    0.6357    0.1684    0.0557    0.3194    0.1698    0.0252
     2     8     3    6.2806    0.3226    0.6735    0.1496    0.0934    0.3324    0.1884    0.0413
     2     8     4    6.3073    0.3401    0.6792    0.1565    0.0512    0.3059    0.1630    0.0234
     2     8     5    6.3769    0.3013    0.6940    0.1411    0.0554    0.2836    0.1560    0.0255
     2     8     6    6.3926    0.3137    0.6973    0.1461    0.0411    0.3067    0.1594    0.0189
     2     8     7    6.4011    0.2911    0.6991    0.1370    0.0217    0.3318    0.1616    0.0099
     2     8     8    6.4661    0.2922    0.7129    0.1374    0.0407    0.3476    0.1748    0.0183
     2     8     9    6.5247    0.2711    0.7254    0.1288    0.0398    0.2805    0.1487    0.0185
     2     8    10    6.5502    0.2427    0.7308    0.1169    0.0555    0.3208    0.1703    0.0251
     2     8    11    6.5150    0.2507    0.7233    0.1203    0.0347    0.2623    0.1394    0.0163
     2     8    12    6.5434    0.2597    0.7294    0.1240    0.0249    0.2560    0.1328    0.0118
     2     8    13    6.6018    0.2478    0.7418    0.1191    0.0275    0.2353    0.1254    0.0131
     2     8    14    6.5577    0.2420    0.7324    0.1166    0.0696    0.2446    0.1463    0.0324
     2     8    15    6.5535    0.2305    0.7315    0.1117    0.0441    0.2554    0.1404    0.0207
     2     8    16    6.5849    0.2365    0.7382    0.1143    0.0618    0.2326    0.1383    0.0290
     2     8    17    6.6280    0.2477    0.7473    0.1190    0.0487    0.1888    0.1147    0.0235
     2     8    18    6.6427    0.2516    0.7505    0.1207    0.0246    0.2411    0.1266    0.0117
     2     8    19    6.6508    0.2598    0.7522    0.1241    0.0376    0.2698    0.1436    0.0176
     2     8    20    6.6495    0.2365    0.7519    0.1142    0.0235    0.2774    0.1410    0.0110
     2     8    21    6.5208    0.2575    0.7246    0.1231    0.1145    0.2576    0.1687    0.0519
     2     8    22    6.3744    0.2598    0.6935    0.1241    0.0643    0.1958    0.1242    0.0307
     2     8    23    6.2632    0.2956    0.6698    0.1388    0.0872    0.2313    0.1480    0.0405
     2     8    24    5.9970    0.2980    0.6133    0.1398    0.2120    0.1240    0.1549    0.0977
     2     8    25    5.6944    0.2701    0.5489    0.1284    0.2438    0.1432    0.1743    0.1098
     2     8    26    5.4323    0.2834    0.4933    0.1338    0.2050    0.1029    0.1437    0.0957
     2     8    27    5.2061    0.2457    0.4452    0.1181    0.2174    0.1146    0.1533    0.1004
     2     8    28    4.9666    0.2201    0.3943    0.1072    0.1363    0.0941    0.1116    0.0660
     2     8    29    4.8880    0.1919    0.3776    0.0948    0.0975    0.0878    0.0918    0.0483
     2     8    30    4.8404    0.1598    0.3675    0.0802    0.0590    0.1014    0.0805    0.0296
     2     8    31    4.8794    0.1894    0.3758    0.0936    0.1095    0.0920    0.0990    0.0538
     2     8    32    4.7632    0.1863    0.3511    0.0922    0.1231    0.0850    0.1019    0.0603
     2     8    33    4.6886    0.1726    0.3352    0.0860    0.1143    0.0654    0.0893    0.0568
     2     8    34    4.5288    0.0831    0.3013    0.0434    0.0530    0.0552    0.0557    0.0273
     2     8    35    4.5517    0.0987    0.3061    0.0511    0.0674    0.0467    0.0586    0.0346
     2     8    36    4.5656    0.1203    0.3091    0.0616    0.0757    0.0615    0.0696    0.0384
     2     8    37    4.4827    0.1095    0.2915    0.0564    0.0736    0.0699    0.0726    0.0372
     2     8    38    4.4583    0.1011    0.2863    0.0523    0.0777    0.0772    0.0779    0.0391
     2     8    39    4.5388    0.1201    0.3034    0.0615    0.0778    0.0748    0.0768    0.0392
     2     8    40    4.5628    0.1634    0.3085    0.0818    0.0541    0.0962    0.0757    0.0273
     2     9     0    5.7724    0.4126    0.5655    0.1837    0.1758    0.4133    0.2432    0.0726
     2     9     1    5.9322    0.3780    0.5995    0.1709    0.1594    0.3551    0.2191    0.0679
     2     9     2    6.0455    0.3777    0.6236    0.1708    0.0806    0.3599    0.1937    0.0354
     2     9     3    6.2341    0.3149    0.6636    0.1466    0.0850    0.3055    0.1756    0.0382
     2     9     4    6.3135    0.3470    0.6805    0.1591    0.1899    0.2844    0.2055    0.0823
     2     9     5    6.4254    0.3003    0.7043    0.1407    0.0822    0.3266    0.1823    0.0366
     2     9     6    6.5032    0.2558    0.7208    0.1224    0.0733    0.3074    0.1719    0.0331
     2     9     7    6.5745    0.2581    0.7360    0.1234    0.0299    0.2698    0.1405    0.0140
     2     9     8    6.5817    0.2484    0.7375    0.1193    0.0154    0.2460    0.1248    0.0074
     2     9     9    6.6060    0.2330    0.7427    0.1127    0.0377    0.2739    0.1453    0.0176
     2     9    10    6.6180    0.2212    0.7452    0.1076    0.0259    0.3286    0.1620    0.0118
     2     9    11    6.5907    0.2163    0.7394    0.1055    0.0409    0.2141    0.1221    0.0196
     2     9    12    6.5598    0.2477    0.7329    0.1190    0.0483    0.2456    0.1381    0.0227
     2     9    13    6.6227    0.2528    0.7462    0.1211    0.0534    0.2437    0.1394    0.0251
     2     9    14    6.5590    0.2574    0.7327    0.1231    0.0369    0.2749    0.1453    0.0172
     2     9    15    6.6242    0.2330    0.7465    0.1127    0.0798    0.2254    0.1427    0.0373
     2     9    16    6.6748    0.2523    0.7573    0.1209    0.0472    0.3048    0.1611    0.0216
     2     9    17    6.6441    0.2252    0.7508    0.1094    0.0385    0.2485    0.1353    0.0182
     2     9    18    6.6423    0.2222    0.7504    0.1081    0.0462    0.2363    0.1335    0.0218
     2     9    19    6.6244    0.2320    0.7466    0.1123    0.0428    0.2786    0.1491    0.0198
     2     9    20    6.6506    0.2490    0.7522    0.1196    0.0412    0.2389    0.1325    0.0195
     2     9    21    6.5474    0.2700    0.7302    0.1284    0.0527    0.2582    0.1450    0.0246
     2     9    22    6.3284    0.3227    0.6837    0.1496    0.0923    0.2719    0.1657    0.0420
     2     9    23    6.1142    0.3594    0.6382    0.1639    0.0798    0.2904    0.1680    0.0362
     2     9    24    5.7572    0.3888    0.5623    0.1749    0.1778    0.2801    0.1998    0.0776
     2     9    25    5.6032    0.4278    0.5296    0.1892    0.1578    0.2842    0.1942    0.0693
     2     9    26    5.2727    0.3895    0.4594    0.1752    0.1458    0.2199    0.1663    0.0663
     2     9    27    4.9220    0.3901    0.3848    0.1754    0.1810    0.1654    0.1589    0.0830
     2     9    28    4.7792    0.3472    0.3545    0.1592    0.1928    0.1721    0.1660    0.0877
     2     9    29    4.5375    0.2887    0.3031    0.1360    0.1253    0.1795    0.1425    0.0586
     2     9    30    4.4174    0.2691    0.2776    0.1280    0.2326    0.1451    0.1708    0.1052
     2     9    31    4.3250    0.2760    0.2580    0.1308    0.1210    0.1568    0.1316    0.0573
     2     9    32    4.0944    0.2081    0.2090    0.1019    0.1639    0.1186    0.1335    0.0775
     2     9    33    3.9911    0.2199    0.1870    0.1071    0.1648    0.1041    0.1279    0.0784
     2     9    34    3.8856    0.1888    0.1646    0.0933    0.0847    0.0740    0.0797    0.0425
     2     9    35    3.8074    0.1638    0.1480    0.0820    0.1026    0.0737    0.0877    0.0510
     2     9    36    3.6714    0.1124    0.1191    0.0577    0.0448    0.0547    0.0515    0.0232
     2     9    37    3.6888    0.1136    0.1228    0.0583    0.0770    0.0580    0.0686    0.0391
     2     9    38    3.7449    0.1347    0.1347    0.0684    0.1279    0.0752    0.0997    0.0628
     2     9    39    3.8417    0.1386    0.1553    0.0703    0.0449    0.0655    0.0568    0.0231
     2     9    40    3.7903    0.1401    0.1444    0.0710    0.0820    0.0754    0.0791    0.0412
     2    10     0    5.7724    0.4126    0.5655    0.1837    0.1383    0.3918    0.2243    0.0585
     2    10     1    6.0424    0.3785    0.6229    0.1711    0.1279    0.3855    0.2188    0.0545
     2    10     2    6.1603    0.3291    0.6480    0.1522    0.0905    0.3354    0.1885    0.0401
     2    10     3    6.3761    0.3365    0.6938    0.1551    0.0588    0.3031    0.1649    0.0268
     2    10     4    6.4884    0.3390    0.7177    0.1560    0.0663    0.3103    0.1704    0.0300
     2    10     5    6.5977    0.2663    0.7409    0.1268    0.0483    0.3308    0.1713    0.0218
     2    10     6    6.5748    0.2665    0.7360    0.1269    0.0536    0.2539    0.1436    0.0250
     2    10     7    6.5807    0.2617    0.7373    0.1249    0.0461    0.2571    0.1419    0.0216
     2    10     8    6.6158    0.2396    0.7447    0.1156    0.0690    0.2944    0.1654    0.0314
     2    10     9    6.5648    0.2322    0.7339    0.1124    0.0360    0.2440    0.1325    0.0170
     2    10    10    6.5583    0.2422    0.7325    0.1167    0.0255    0.3096    0.1545    0.0118
     2    10    11    6.6073    0.2296    0.7429    0.1113    0.0278    0.2358    0.1257    0.0133
     2    10    12    6.5960    0.2617    0.7405    0.1249    0.0371    0.2903    0.1515    0.0172
     2    10    13    6.5535    0.2423    0.7315    0.1167    0.0376    0.1793    0.1058    0.0183
     2    10    14    6.5176    0.2425    0.7239    0.1168    0.0441    0.2347    0.1320    0.0209
     2    10    15    6.5165    0.2527    0.7236    0.1211    0.0404    0.2128    0.1213    0.0194
     2    10    16    6.5125    0.2159    0.7228    0.1054    0.0751    0.1681    0.1171    0.0362
     2    10    17    6.4178    0.2198    0.7027    0.1070    0.0641    0.1908    0.1221    0.0307
     2    10    18    6.5150    0.2436    0.7233    0.1173    0.0674    0.2671    0.1543    0.0311
     2    10    19    6.4670    0.2196    0.7131    0.1069    0.0746    0.1494    0.1088    0.0362
     2    10    20    6.4886    0.2061    0.7177    0.1010    0.0734    0.1950    0.1277    0.0349
     2    10    21    6.3316    0.2178    0.6844    0.1062    0.0954    0.1207    0.1055    0.0466
     2    10    22    6.1633    0.1889    0.6486    0.0934    0.1258    0.1177    0.1172    0.0606
     2    10    23    6.0289    0.2858    0.6200    0.1348    0.1275    0.1812    0.1441    0.0595
     2    10    24    5.8367    0.2992    0.5792    0.1403    0.1113    0.1600    0.1289    0.0529
     2    10    25    5.5265    0.2330    0.5133    0.1128    0.1406    0.1222    0.1253    0.0670
     2    10    26    5.4146    0.2070    0.4895    0.1014    0.1470    0.1854    0.1535    0.0679
     2    10    27    5.2099    0.1900    0.4460    0.0939    0.0486    0.1567    0.1007    0.0238
     2    10    28    5.1084    0.2089    0.4244    0.1023    0.0631    0.1790    0.1166    0.0304
     2    10    29    4.9847    0.2349    0.3982    0.1136    0.0989    0.1080    0.1014    0.0485
     2    10    30    4.7833    0.1677    0.3553    0.0838    0.1020    0.1245    0.1099    0.0495
     2    10    31    4.7284    0.1729    0.3437    0.0862    0.0703    0.0881    0.0795    0.0353
     2    10    32    4.7150    0.1886    0.3408    0.0932    0.1078    0.1198    0.1104    0.0523
     2    10    33    4.6269    0.1804    0.3221    0.0896    0.0681    0.1083    0.0878    0.0339
     2    10    34    4.6023    0.1759    0.3169    0.0875    0.0908    0.1153    0.1010    0.0445
     2    10    35    4.4918    0.1672    0.2934    0.0836    0.0714    0.1048    0.0876    0.0355
     2    10    36    4.4815    0.1936    0.2912    0.0955    0.0582    0.1636    0.1079    0.0283
     2    10    37    4.3588    0.2051    0.2652    0.1006    0.1447    0.1006    0.1180    0.0696
     2    10    38    4.2711    0.2215    0.2465    0.1078    0.1802    0.0917    0.1291    0.0856
     2    10    39    4.0881    0.1967    0.2076    0.0969    0.1273    0.0744    0.0991    0.0625
     2    10    40    4.0170    0.1857    0.1925    0.0919    0.1000    0.0700    0.0848    0.0499
     3     1     0    5.7724    0.4126    0.5655    0.1837    0.1791    0.3386    0.2201    0.0762
     3     1     1    5.9731    0.3793    0.6082    0.1714    0.1171    0.4402    0.2331    0.0490
     3     1     2    6.0553    0.3876    0.6257    0.1745    0.1243    0.3962    0.2211    0.0528
     3     1     3    6.2657    0.3965    0.6704    0.1778    0.1485    0.3540    0.2151    0.0636
     3     1     4    6.4084    0.3061    0.7007    0.1431    0.0626    0.2319    0.1384    0.0294
     3     1     5    6.4149    0.3041    0.7021    0.1422    0.0542    0.2818    0.1548    0.0250
     3     1     6    6.4281    0.2430    0.7049    0.1170    0.0625    0.2242    0.1352    0.0295
     3     1     7    6.4935    0.2648    0.7188    0.1262    0.0452    0.2267    0.1291    0.0215
     3     1     8    6.4272    0.2247    0.7047    0.1092    0.0969    0.2143    0.1451    0.0452
     3     1     9    6.4918    0.1921    0.7184    0.0948    0.0610    0.1733    0.1133    0.0295
     3     1    10    6.4587    0.2108    0.7114    0.1031    0.0568    0.2182    0.1304    0.0269
     3     1    11    6.4732    0.1958    0.7144    0.0965    0.0855    0.1370    0.1082    0.0416
     3     1    12    6.4825    0.2062    0.7164    0.1011    0.0459    0.2163    0.1251    0.0219
     3     1    13    6.4891    0.2290    0.7178    0.1110    0.0295    0.2034    0.1127    0.0143
     3     1    14    6.4614    0.2487    0.7119    0.1194    0.0580    0.2186    0.1311    0.0275
     3     1    15    6.5534    0.2224    0.7315    0.1082    0.0399    0.2011    0.1161    0.0192
     3     1    16    6.4952    0.2617    0.7191    0.1249    0.0844    0.2280    0.1456    0.0393
     3     1    17    6.5288    0.2465    0.7263    0.1185    0.0462    0.2185    0.1261    0.0220
     3     1    18    6.6049    0.2396    0.7424    0.1156    0.0238    0.2060    0.1113    0.0115
     3     1    19    6.6087    0.2436    0.7432    0.1173    0.0450    0.1795    0.1091    0.0219
     3     1    20    6.6014    0.2198    0.7417    0.1071    0.0402    0.2356    0.1307    0.0191
     3     1    21    6.5748    0.2260    0.7360    0.1097    0.0614    0.2858    0.1592    0.0281
     3     1    22    6.5170    0.2758    0.7238    0.1308    0.0377    0.3071    0.1583    0.0173
     3     1    23    6.3952    0.3144    0.6979    0.1464    0.0713    0.3316    0.1801    0.0319
     3     1    24    6.0744    0.3566    0.6297    0.1628    0.2016    0.3242    0.2228    0.0854
     3     1    25    5.6636    0.4021    0.5424    0.1799    0.1777    0.2540    0.1906    0.0785
     3     1    26    5.3263    0.3706    0.4707    0.1681    0.1642    0.2827    0.1960    0.0720
     3     1    27    5.1640    0.3387    0.4363    0.1559    0.1664    0.2513    0.1855    0.0739
     3     1    28    4.9743    0.3484    0.3960    0.1597    0.2333    0.1619    0.1773    0.1047
     3     1    29    4.8582    0.4095    0.3713    0.1825    0.2380    0.1883    0.1886    0.1053
     3     1    30    4.6408    0.4185    0.3251    0.1858    0.2720    0.1756    0.1962    0.1192
     3     1    31    4.4114    0.3558    0.2763    0.1625    0.2059    0.1588    0.1659    0.0936
     3     1    32    4.3709    0.3273    0.2677    0.1515    0.3330    0.1686    0.2148    0.1426
     3     1    33    4.2184    0.3003    0.2353    0.1407    0.2083    0.1439    0.1611    0.0953
     3     1    34    4.1800    0.2970    0.2272    0.1394    0.3585    0.1481    0.2165    0.1532
     3     1    35    4.1318    0.2422    0.2169    0.1167    0.1081    0.1122    0.1073    0.0526
     3     1    36    4.0967    0.2406    0.2095    0.1160    0.1677    0.1038    0.1290    0.0797
     3     1    37    4.0874    0.2083    0.2075    0.1020    0.1135    0.1531    0.1269    0.0540
     3     1    38    4.2798    0.2683    0.2484    0.1277    0.1418    0.1583    0.1407    0.0665
     3     1    39    4.2187    0.2304    0.2354    0.1116    0.0924    0.1607    0.1213    0.0443
     3     1    40    4.0554    0.2250    0.2007    0.1093    0.1455    0.1085    0.1217    0.0697
     3     2     0    5.7724    0.4126    0.5655    0.1837    0.1677    0.3798    0.2299    0.0704
     3     2     1    6.0335    0.3767    0.6210    0.1704    0.0952    0.3708    0.2026    0.0414
     3     2     2    6.0974    0.4211    0.6346    0.1868    0.0620    0.3894    0.1976    0.0271
     3     2     3    6.2780    0.3418    0.6730    0.1571    0.0442    0.3224    0.1666    0.0201
     3     2     4    6.3837    0.2686    0.6954    0.1278    0.0301    0.2476    0.1315    0.0142
     3     2     5    6.3701    0.2859    0.6925    0.1349    0.0413    0.2424    0.1340    0.0195
     3     2     6    6.4096    0.3281    0.7009    0.1518    0.1153    0.2855    0.1794    0.0516
     3     2     7    6.3224    0.2856    0.6824    0.1348    0.0628    0.2033    0.1267    0.0299
     3     2     8    6.4071    0.2768    0.7004    0.1311    0.0618    0.2901    0.1610    0.0283
     3     2     9    6.4414    0.2492    0.7077    0.1196    0.0401    0.1999    0.1158    0.0194
     3     2    10    6.4676    0.2296    0.7133    0.1113    0.0747    0.1823    0.1229    0.0358
     3     2    11    6.3596    0.2575    0.6903    0.1231    0.0496    0.2563    0.1430    0.0232
     3     2    12    6.3766    0.2240    0.6939    0.1089    0.1103    0.1825    0.1377    0.0519
     3     2    13    6.4201    0.2111    0.7032    0.1032    0.0406    0.1710    0.1035    0.0199
     3     2    14    6.3594    0.1633    0.6903    0.0818    0.0663    0.1576    0.1088    0.0322
     3     2    15    6.3924    0.1736    0.6973    0.0865    0.0344    0.1407    0.0872    0.0171
     3     2    16    6.3834    0.1801    0.6954    0.0894    0.0614    0.1424    0.1000    0.0301
     3     2    17    6.3569    0.1655    0.6897    0.0828    0.0613    0.1477    0.1023    0.0300
     3     2    18    6.3514    0.1824    0.6886    0.0905    0.0539    0.1022    0.0784    0.0271
     3     2    19    6.4006    0.1714    0.6990    0.0855    0.0570    0.1938    0.1203    0.0274
     3     2    20    6.3569    0.1316    0.6897    0.0670    0.0323    0.1321    0.0823    0.0162
     3     2    21    6.3400    0.1715    0.6861    0.0855    0.0608    0.1287    0.0936    0.0300
     3     2    22    6.2578    0.1871    0.6687    0.0926    0.0706    0.1212    0.0947    0.0349
     3     2    23    6.1233    0.2230    0.6401    0.1084    0.0920    0.1424    0.1133    0.0445
     3     2    24    6.0190    0.2716    0.6179    0.1290    0.1454    0.1558    0.1411    0.0681
     3     2    25    5.8984    0.2855    0.5923    0.1347    0.0942    0.1550    0.1197    0.0452
     3     2    26    5.6789    0.3920    0.5457    0.1761    0.1359    0.2264    0.1650    0.0619
     3     2    27    5.4703    0.3332    0.5013    0.1538    0.1738    0.2252    0.1787    0.0778
     3     2    28    5.3723    0.2952    0.4805    0.1387    0.0673    0.1875    0.1220    0.0322
     3     2    29    5.3056    0.2998    0.4663    0.1405    0.1020    0.2001    0.1415    0.0478
     3     2    30    5.1924    0.2626    0.4423    0.1253    0.0622    0.2072    0.1281    0.0296
     3     2    31    4.9629    0.2601    0.3935    0.1242    0.0729    0.1924    0.1264    0.0347
     3     2    32    4.9479    0.2967    0.3903    0.1393    0.1684    0.1852    0.1616    0.0770
     3     2    33    4.8552    0.3132    0.3706    0.1459    0.1059    0.1805    0.1351    0.0499
     3     2    34    4.7765    0.3212    0.3539    0.1491    0.1453    0.2574    0.1801    0.0650
     3     2    35    4.5035    0.2871    0.2959    0.1354    0.1358    0.1463    0.1333    0.0642
     3     2    36    4.5865    0.3032    0.3135    0.1419    0.1355    0.2233    0.1637    0.0618
     3     2    37    4.5624    0.3188    0.3084    0.1481    0.1188    0.1563    0.1305    0.0564
     3     2    38    4.4587    0.2636    0.2864    0.1257    0.1179    0.2206    0.1559    0.0543
     3     2    39    4.2537    0.2570    0.2428    0.1229    0.0868    0.1428    0.1113    0.0421
     3     2    40    4.1062    0.2209    0.2115    0.1075    0.0838    0.1507    0.1134    0.0405
     3     3     0    5.7724    0.4126    0.5655    0.1837    0.1221    0.3507    0.2050    0.0529
     3     3     1    5.9052    0.4693    0.5938    0.2038    0.1345    0.3183    0.1980    0.0588
     3     3     2    6.1534    0.3354    0.6465    0.1546    0.0735    0.3573    0.1902    0.0325
     3     3     3    6.2684    0.3190    0.6709    0.1482    0.0904    0.2891    0.1715    0.0409
     3     3     4    6.2637    0.3224    0.6699    0.1495    0.0758    0.3440    0.1863    0.0336
     3     3     5    6.3158    0.2850    0.6810    0.1345    0.0494    0.3152    0.1658    0.0225
     3     3     6    6.3924    0.2872    0.6973    0.1354    0.0302    0.2770    0.1435    0.0141
     3     3     7    6.3988    0.2474    0.6986    0.1189    0.0499    0.2102    0.1242    0.0238
     3     3     8    6.4252    0.2365    0.7042    0.1143    0.0602    0.2084    0.1278    0.0286
     3     3     9    6.4089    0.2696    0.7008    0.1282    0.0525    0.3022    0.1621    0.0240
     3     3    10    6.3761    0.2595    0.6938    0.1240    0.0745    0.2064    0.1328    0.0352
     3     3    11    6.4426    0.2507    0.7079    0.1203    0.0359    0.3461    0.1724    0.0162
     3     3    12    6.5037    0.2517    0.7209    0.1207    0.0619    0.2584    0.1487    0.0288
     3     3    13    6.5280    0.2283    0.7261    0.1107    0.0374    0.2344    0.1291    0.0177
     3     3    14    6.5087    0.2313    0.7220    0.1120    0.0310    0.2397    0.1286    0.0147
     3     3    15    6.5244    0.2317    0.7253    0.1122    0.0696    0.1799    0.1197    0.0334
     3     3    16    6.5380    0.2164    0.7282    0.1055    0.0415    0.2511    0.1376    0.0195
     3     3    17    6.5661    0.2084    0.7342    0.1021    0.0338    0.3034    0.1553    0.0156
     3     3    18    6.5812    0.2160    0.7374    0.1054    0.0314    0.2287    0.1242    0.0150
     3     3    19    6.6203    0.2290    0.7457    0.1110    0.0250    0.2296    0.1219    0.0120
     3     3    20    6.6250    0.2464    0.7467    0.1185    0.0357    0.2440    0.1324    0.0169
     3     3    21    6.4828    0.2560    0.7165    0.1225    0.0540    0.1949    0.1195    0.0259
     3     3    22    6.4688    0.2425    0.7135    0.1168    0.0433    0.2290    0.1293    0.0206
     3     3    23    6.4396    0.2701    0.7073    0.1284    0.0499    0.3305    0.1718    0.0225
     3     3    24    6.3869    0.2652    0.6961    0.1263    0.0731    0.2366    0.1445    0.0341
     3     3    25    6.1985    0.2853    0.6561    0.1346    0.0859    0.2096    0.1388    0.0403
     3     3    26    6.0262    0.3265    0.6195    0.1511    0.1792    0.2622    0.1940    0.0788
     3     3    27    5.8238    0.3925    0.5764    0.1763    0.1890    0.2797    0.2036    0.0821
     3     3    28    5.5587    0.4819    0.5201    0.2081    0.2649    0.2442    0.2173    0.1131
     3     3    29    5.1278    0.4017    0.4286    0.1797    0.2438    0.2924    0.2263    0.1029
     3     3    30    4.9705    0.4026    0.3951    0.1800    0.2150    0.1925    0.1818    0.0960
     3     3    31    4.7601    0.3997    0.3504    0.1790    0.1863    0.1999    0.1740    0.0839
     3     3    32    4.6378    0.4130    0.3244    0.1838    0.2135    0.2515    0.2023    0.0929
     3     3    33    4.4094    0.2894    0.2759    0.1363    0.1470    0.2262    0.1691    0.0666
     3     3    34    4.3975    0.2785    0.2734    0.1319    0.1902    0.1895    0.1716    0.0859
     3     3    35    4.2955    0.3085    0.2517    0.1440    0.1790    0.1992    0.1710    0.0809
     3     3    36    4.2890    0.3088    0.2503    0.1441    0.1210    0.2257    0.1590    0.0555
     3     3    37    4.1791    0.2892    0.2270    0.1362    0.1011    0.2198    0.1490    0.0469
     3     3    38    4.1794    0.3316    0.2270    0.1531    0.1737    0.1837    0.1631    0.0793
     3     3    39    4.0877    0.2715    0.2075    0.1290    0.1349    0.2301    0.1660    0.0614
     3     3    40    3.9582    0.2104    0.1800    0.1029    0.0852    0.1427    0.1106    0.0413
     3     4     0    5.7724    0.4126    0.5655    0.1837    0.1276    0.3468    0.2055    0.0553
     3     4     1    5.9628    0.4008    0.6060    0.1794    0.1431    0.3954    0.2270    0.0603
     3     4     2    6.0919    0.3784    0.6334    0.1710    0.1973    0.2804    0.2067    0.0853
     3     4     3    6.3129    0.3607    0.6804    0.1644    0.1075    0.2203    0.1517    0.0497
     3     4     4    6.3776    0.2836    0.6941    0.1340    0.0708    0.3199    0.1757    0.0318
     3     4     5    6.4766    0.2760    0.7152    0.1308    0.0291    0.2485    0.1315    0.0138
     3     4     6    6.5036    0.2829    0.7209    0.1337    0.0592    0.2451    0.1423    0.0277
     3     4     7    6.5171    0.2299    0.7238    0.1114    0.0606    0.2294    0.1365    0.0285
     3     4     8    6.5239    0.2450    0.7252    0.1179    0.0618    0.2855    0.1592    0.0284
     3     4     9    6.4582    0.2175    0.7113    0.1060    0.0485    0.2119    0.1244    0.0232
     3     4    10    6.4012    0.2310    0.6992    0.1119    0.0689    0.1532    0.1080    0.0335
     3     4    11    6.4024    0.2165    0.6994    0.1056    0.0433    0.1786    0.1079    0.0211
     3     4    12    6.3912    0.2187    0.6970    0.1066    0.0934    0.2359    0.1522    0.0432
     3     4    13    6.5023    0.1924    0.7206    0.0950    0.0489    0.2490    0.1398    0.0230
     3     4    14    6.4981    0.2074    0.7197    0.1016    0.0700    0.2048    0.1303    0.0332
     3     4    15    6.4673    0.2089    0.7132    0.1023    0.0515    0.2136    0.1263    0.0246
     3     4    16    6.4790    0.1928    0.7157    0.0952    0.0476    0.2653    0.1458    0.0222
     3     4    17    6.5070    0.2021    0.7216    0.0993    0.0345    0.1687    0.0997    0.0169
     3     4    18    6.4916    0.1857    0.7184    0.0920    0.0930    0.1370    0.1115    0.0451
     3     4    19    6.4672    0.1999    0.7132    0.0983    0.0727    0.2402    0.1457    0.0339
     3     4    20    6.4594    0.1906    0.7115    0.0941    0.0419    0.1813    0.1085    0.0204
     3     4    21    6.4254    0.2182    0.7043    0.1063    0.0396    0.2435    0.1337    0.0187
     3     4    22    6.3816    0.2165    0.6950    0.1056    0.0442    0.2449    0.1362    0.0208
     3     4    23    6.2849    0.2353    0.6744    0.1137    0.0441    0.1629    0.1015    0.0216
     3     4    24    6.1730    0.2798    0.6507    0.1324    0.0730    0.1662    0.1154    0.0352
     3     4    25    5.9537    0.3377    0.6041    0.1555    0.0986    0.2133    0.1454    0.0460
     3     4    26    5.6974    0.3641    0.5496    0.1657    0.1873    0.2655    0.1980    0.0819
     3     4    27    5.4376    0.3669    0.4944    0.1667    0.1593    0.2240    0.1729    0.0719
     3     4    28    5.1246    0.3439    0.4279    0.1579    0.2371    0.1750    0.1835    0.1056
     3     4    29    4.9399    0.2907    0.3886    0.1368    0.2073    0.2012    0.1822    0.0925
     3     4    30    4.6851    0.2138    0.3345    0.1044    0.0796    0.1380    0.1061    0.0388
     3     4    31    4.5523    0.2163    0.3063    0.1055    0.1044    0.1222    0.1100    0.0507
     3     4    32    4.5558    0.2160    0.3070    0.1054    0.1285    0.1244    0.1212    0.0616
     3     4    33    4.4880    0.2169    0.2926    0.1058    0.1116    0.1103    0.1079    0.0543
     3     4    34    4.4967    0.2505    0.2945    0.1202    0.1853    0.1292    0.1464    0.0862
     3     4    35    4.3607    0.2065    0.2655    0.1012    0.1155    0.1269    0.1168    0.0556
     3     4    36    4.3532    0.2053    0.2640    0.1007    0.1432    0.1062    0.1197    0.0688
     3     4    37    4.3232    0.2247    0.2576    0.1092    0.1256    0.1081    0.1130    0.0608
     3     4    38    4.2382    0.2038    0.2395    0.1000    0.0467    0.1365    0.0908    0.0231
     3     4    39    4.2872    0.2248    0.2499    0.1092    0.0732    0.1568    0.1114    0.0355
     3     4    40    4.2661    0.2106    0.2455    0.1030    0.1124    0.2116    0.1502    0.0521
     3     5     0    5.7724    0.4126    0.5655    0.1837    0.1586    0.3237    0.2083    0.0685
     3     5     1    6.0273    0.3507    0.6197    0.1606    0.0949    0.3478    0.1945    0.0417
     3     5     2    6.1166    0.3604    0.6387    0.1643    0.0729    0.3625    0.1919    0.0321
     3     5     3    6.2455    0.3589    0.6661    0.1637    0.1141    0.3033    0.1854    0.0507
     3     5     4    6.2452    0.3281    0.6660    0.1518    0.0938    0.3277    0.1869    0.0416
     3     5     5    6.2950    0.3078    0.6766    0.1437    0.0559    0.3565    0.1836    0.0249
     3     5     6    6.3079    0.3401    0.6793    0.1565    0.0436    0.3481    0.1760    0.0196
     3     5     7    6.4301    0.3359    0.7053    0.1548    0.0749    0.2895    0.1658    0.0341
     3     5     8    6.4932    0.3063    0.7187    0.1431    0.0474    0.2677    0.1466    0.0220
     3     5     9    6.5964    0.2335    0.7406    0.1130    0.0334    0.2600    0.1379    0.0157
     3     5    10    6.5698    0.2175    0.7350    0.1061    0.0482    0.2042    0.1210    0.0231
     3     5    11    6.5611    0.2183    0.7331    0.1064    0.0367    0.2431    0.1324    0.0174
     3     5    12    6.5321    0.2355    0.7270    0.1138    0.0444    0.2179    0.1252    0.0212
     3     5    13    6.5347    0.2018    0.7275    0.0991    0.0402    0.2329    0.1296    0.0191
     3     5    14    6.6215    0.2166    0.7460    0.1056    0.0261    0.2305    0.1228    0.0125
     3     5    15    6.5922    0.2095    0.7397    0.1026    0.0215    0.1821    0.0999    0.0105
     3     5    16    6.5115    0.2042    0.7226    0.1002    0.0545    0.2430    0.1396    0.0256
     3     5    17    6.5179    0.1958    0.7239    0.0965    0.0469    0.2244    0.1289    0.0223
     3     5    18    6.5068    0.1953    0.7216    0.0962    0.0525    0.1397    0.0948    0.0259
     3     5    19    6.4960    0.2058    0.7193    0.1009    0.0457    0.1766    0.1081    0.0222
     3     5    20    6.5244    0.2021    0.7253    0.0993    0.0516    0.1584    0.1027    0.0252
     3     5    21    6.5052    0.2155    0.7212    0.1052    0.0522    0.2521    0.1423    0.0244
     3     5    22    6.2983    0.2559    0.6773    0.1224    0.0712    0.2460    0.1474    0.0331
     3     5    23    6.2187    0.2920    0.6604    0.1374    0.0663    0.2553    0.1492    0.0308
     3     5    24    6.1889    0.3213    0.6540    0.1491    0.0872    0.2501    0.1554    0.0402
     3     5    25    6.0201    0.3811    0.6182    0.1721    0.2397    0.2199    0.2004    0.1045
     3     5    26    5.6501    0.4638    0.5395    0.2019    0.2420    0.2296    0.2046    0.1050
     3     5    27    5.3478    0.4495    0.4753    0.1969    0.2047    0.3066    0.2180    0.0873
     3     5    28    5.3066    0.4039    0.4666    0.1805    0.2254    0.3106    0.2262    0.0951
     3     5    29    5.1671    0.3520    0.4369    0.1610    0.1182    0.3304    0.1966    0.0518
     3     5    30    5.0252    0.3446    0.4068    0.1582    0.2119    0.2326    0.1951    0.0930
     3     5    31    4.9184    0.3250    0.3841    0.1505    0.1056    0.1902    0.1389    0.0496
     3     5    32    4.8824    0.3506    0.3764    0.1605    0.1493    0.2551    0.1807    0.0667
     3     5    33    4.7468    0.3297    0.3476    0.1524    0.1675    0.2107    0.1710    0.0757
     3     5    34    4.5302    0.2993    0.3016    0.1403    0.0902    0.1862    0.1310    0.0427
     3     5    35    4.4800    0.2767    0.2909    0.1311    0.1410    0.1737    0.1465    0.0656
     3     5    36    4.4611    0.2333    0.2869    0.1129    0.1098    0.1387    0.1193    0.0527
     3     5    37    4.5019    0.2638    0.2956    0.1258    0.1190    0.1478    0.1270    0.0567
     3     5    38    4.4395    0.2267    0.2823    0.1100    0.0895    0.2285    0.1478    0.0416
     3     5    39    4.4243    0.2486    0.2791    0.1194    0.1165    0.1512    0.1274    0.0554
     3     5    40    4.2523    0.1792    0.2425    0.0890    0.0778    0.1413    0.1067    0.0379
     3     6     0    5.7724    0.4126    0.5655    0.1837    0.1349    0.3654    0.2144    0.0578
     3     6     1    5.9631    0.3587    0.6061    0.1636    0.1170    0.4050    0.2216    0.0497
     3     6     2    6.1561    0.3550    0.6471    0.1622    0.0758    0.3277    0.1804    0.0339
     3     6     3    6.2434    0.3148    0.6656    0.1465    0.0954    0.2803    0.1701    0.0432
     3     6     4    6.1850    0.3014    0.6532    0.1412    0.1102    0.2575    0.1670    0.0501
     3     6     5    6.2387    0.2312    0.6646    0.1120    0.0513    0.2157    0.1271    0.0244
     3     6     6    6.2719    0.2523    0.6717    0.1209    0.1021    0.1683    0.1285    0.0485
     3     6     7    6.2749    0.2264    0.6723    0.1099    0.0764    0.2897    0.1664    0.0347
     3     6     8    6.3850    0.1880    0.6957    0.0930    0.0819    0.1481    0.1115    0.0397
     3     6     9    6.3703    0.2015    0.6926    0.0990    0.0721    0.2070    0.1321    0.0341
     3     6    10    6.4425    0.2160    0.7079    0.1054    0.0554    0.1972    0.1211    0.0265
     3     6    11    6.4418    0.2480    0.7078    0.1191    0.1214    0.2841    0.1811    0.0542
     3     6    12    6.4805    0.2264    0.7160    0.1099    0.0545    0.1684    0.1084    0.0265
     3     6    13    6.4895    0.2161    0.7179    0.1054    0.0503    0.2811    0.1531    0.0233
     3     6    14    6.5154    0.2152    0.7234    0.1050    0.0500    0.2287    0.1319    0.0237
     3     6    15    6.4656    0.1863    0.7128    0.0922    0.0463    0.1204    0.0834    0.0232
     3     6    16    6.4035    0.1584    0.6996    0.0795    0.0545    0.1196    0.0867    0.0272
     3     6    17    6.4479    0.1723    0.7091    0.0859    0.0617    0.1574    0.1067    0.0301
     3     6    18    6.4039    0.1783    0.6997    0.0886    0.0980    0.1236    0.1078    0.0477
     3     6    19    6.4898    0.2000    0.7180    0.0983    0.0681    0.2226    0.1369    0.0321
     3     6    20    6.4034    0.1859    0.6996    0.0920    0.0799    0.1895    0.1281    0.0380
     3     6    21    6.3247    0.2016    0.6829    0.0990    0.0519    0.1592    0.1032    0.0254
     3     6    22    6.1629    0.2253    0.6485    0.1094    0.1350    0.1738    0.1441    0.0630
     3     6    23    5.9127    0.3027    0.5954    0.1417    0.1184    0.2075    0.1509    0.0548
     3     6    24    5.6383    0.3298    0.5370    0.1525    0.1747    0.1381    0.1457    0.0814
     3     6    25    5.4907    0.2922    0.5057    0.1374    0.1258    0.1997    0.1508    0.0582
     3     6    26    5.2887    0.2785    0.4628    0.1318    0.1333    0.2271    0.1643    0.0607
     3     6    27    5.0773    0.2398    0.4178    0.1156    0.0895    0.1851    0.1303    0.0425
     3     6    28    5.0522    0.2631    0.4125    0.1255    0.0884    0.1945    0.1337    0.0417
     3     6    29    5.0022    0.2172    0.4019    0.1059    0.1072    0.1689    0.1309    0.0508
     3     6    30    4.9062    0.2107    0.3815    0.1031    0.0801    0.2231    0.1419    0.0375
     3     6    31    4.8715    0.2197    0.3741    0.1070    0.0487    0.1618    0.1030    0.0238
     3     6    32    4.8525    0.2246    0.3701    0.1091    0.0651    0.1839    0.1196    0.0313
     3     6    33    4.8039    0.2530    0.3597    0.1213    0.0795    0.2435    0.1497    0.0368
     3     6    34    4.7854    0.2475    0.3558    0.1189    0.0564    0.2545    0.1450    0.0263
     3     6    35    4.8028    0.2553    0.3595    0.1222    0.0427    0.2151    0.1233    0.0204
     3     6    36    4.7934    0.2990    0.3575    0.1402    0.0909    0.2665    0.1631    0.0415
     3     6    37    4.8110    0.3183    0.3612    0.1479    0.1163    0.2953    0.1833    0.0518
     3     6    38    4.7399    0.3225    0.3461    0.1496    0.0912    0.2029    0.1382    0.0429
     3     6    39    4.6456    0.3114    0.3261    0.1452    0.0929    0.2457    0.1559    0.0428
     3     6    40    4.5303    0.2858    0.3016    0.1348    0.1386    0.1822    0.1489    0.0643
     3     7     0    5.7724    0.4126    0.5655    0.1837    0.0990    0.3400    0.1932    0.0436
     3     7     1    5.9621    0.4493    0.6058    0.1968    0.1248    0.4322    0.2330    0.0522
     3     7     2    6.1643    0.3470    0.6488    0.1591    0.1190    0.4001    0.2206    0.0506
     3     7     3    6.3020    0.3110    0.6781    0.1450    0.0981    0.2610    0.1638    0.0447
     3     7     4    6.3742    0.3133    0.6934    0.1459    0.0896    0.3085    0.1784    0.0402
     3     7     5    6.4671    0.2826    0.7132    0.1335    0.0311    0.4069    0.1928    0.0137
     3     7     6    6.5268    0.2712    0.7258    0.1288    0.0290    0.2540    0.1337    0.0137
     3     7     7    6.5029    0.2901    0.7208    0.1366    0.0655    0.2524    0.1478    0.0304
     3     7     8    6.5053    0.2910    0.7213    0.1370    0.0460    0.2402    0.1350    0.0217
     3     7     9    6.4832    0.2553    0.7166    0.1222    0.0442    0.2941    0.1558    0.0204
     3     7    10    6.4302    0.2082    0.7053    0.1020    0.0656    0.1692    0.1135    0.0317
     3     7    11    6.4191    0.2177    0.7030    0.1061    0.0431    0.1523    0.0963    0.0212
     3     7    12    6.4531    0.2107    0.7102    0.1031    0.0316    0.2533    0.1345    0.0149
     3     7    13    6.4824    0.2111    0.7164    0.1032    0.0387    0.1930    0.1122    0.0187
     3     7    14    6.4833    0.1896    0.7166    0.0937    0.0444    0.1185    0.0816    0.0222
     3     7    15    6.4715    0.2197    0.7141    0.1070    0.0459    0.2241    0.1283    0.0218
     3     7    16    6.4177    0.2051    0.7027    0.1006    0.0345    0.1673    0.0992    0.0170
     3     7    17    6.3599    0.1898    0.6904    0.0938    0.0419    0.1708    0.1039    0.0205
     3     7    18    6.4239    0.2049    0.7040    0.1005    0.0213    0.2174    0.1152    0.0103
     3     7    19    6.4559    0.1987    0.7108    0.0978    0.0370    0.2257    0.1253    0.0176
     3     7    20    6.3850    0.2061    0.6957    0.1010    0.0536    0.1735    0.1102    0.0260
     3     7    21    6.3203    0.2204    0.6820    0.1073    0.0482    0.2262    0.1302    0.0229
     3     7    22    6.2819    0.2652    0.6738    0.1264    0.0922    0.3311    0.1875    0.0408
     3     7    23    6.0606    0.2906    0.6268    0.1368    0.0940    0.2862    0.1717    0.0425
     3     7    24    6.0168    0.3288    0.6175    0.1520    0.1640    0.2966    0.2007    0.0715
     3     7    25    5.9471    0.3651    0.6027    0.1661    0.0886    0.2835    0.1687    0.0402
     3     7    26    5.8226    0.3924    0.5762    0.1763    0.1235    0.2954    0.1860    0.0548
     3     7    27    5.5827    0.3656    0.5252    0.1662    0.1584    0.2678    0.1886    0.0701
     3     7    28    5.3874    0.3245    0.4837    0.1504    0.0683    0.3099    0.1710    0.0309
     3     7    29    5.2058    0.3418    0.4451    0.1571    0.0870    0.2788    0.1663    0.0395
     3     7    30    5.1756    0.3823    0.4387    0.1725    0.1163    0.2442    0.1643    0.0530
     3     7    31    5.0085    0.3958    0.4032    0.1775    0.1609    0.2488    0.1827    0.0717
     3     7    32    4.8330    0.4474    0.3659    0.1961    0.2375    0.3680    0.2482    0.0974
     3     7    33    4.6184    0.3598    0.3203    0.1640    0.0773    0.2582    0.1547    0.0356
     3     7    34    4.6178    0.3081    0.3202    0.1438    0.1100    0.2187    0.1520    0.0509
     3     7    35    4.5619    0.2944    0.3083    0.1384    0.1021    0.1800    0.1333    0.0482
     3     7    36    4.4221    0.3193    0.2786    0.1483    0.1655    0.2319    0.1781    0.0742
     3     7    37    4.2869    0.2970    0.2499    0.1394    0.1480    0.1791    0.1514    0.0685
     3     7    38    4.2177    0.2364    0.2352    0.1142    0.1415    0.1803    0.1493    0.0656
     3     7    39    4.2780    0.2910    0.2480    0.1370    0.1515    0.2203    0.1686    0.0687
     3     7    40    4.2525    0.2429    0.2426    0.1170    0.1138    0.2038    0.1476    0.0529
     3     8     0    5.7724    0.4126    0.5655    0.1837    0.1311    0.3415    0.2049    0.0568
     3     8     1    5.9736    0.4318    0.6083    0.1906    0.0952    0.3874    0.2083    0.0411
     3     8     2    6.1984    0.3554    0.6561    0.1624    0.1119    0.4031    0.2193    0.0477
     3     8     3    6.2147    0.3440    0.6595    0.1580    0.1005    0.3196    0.1864    0.0446
     3     8     4    6.3041    0.3589    0.6785    0.1637    0.1648    0.3076    0.2048    0.0714
     3     8     5    6.4450    0.3191    0.7085    0.1482    0.0810    0.2739    0.1621    0.0370
     3     8     6    6.4918    0.3026    0.7184    0.1416    0.0441    0.2717    0.1469    0.0205
     3     8     7    6.4774    0.2802    0.7153    0.1326    0.0939    0.2793    0.1691    0.0426
     3     8     8    6.5392    0.2810    0.7285    0.1329    0.0616    0.3195    0.1721    0.0278
     3     8     9    6.4937    0.2286    0.7188    0.1109    0.0757    0.1960    0.1290    0.0359
     3     8    10    6.5311    0.2336    0.7268    0.1130    0.0448    0.2471    0.1373    0.0211
     3     8    11    6.5433    0.2082    0.7293    0.1020    0.0548    0.2317    0.1351    0.0258
     3     8    12    6.5574    0.2267    0.7323    0.1100    0.0597    0.1866    0.1184    0.0287
     3     8    13    6.5274    0.2383    0.7260    0.1150    0.0450    0.2101    0.1221    0.0215
     3     8    14    6.5576    0.2365    0.7324    0.1142    0.0499    0.1600    0.1027    0.0244
     3     8    15    6.5407    0.2180    0.7288    0.1063    0.0359    0.1642    0.0984    0.0177
     3     8    16    6.5567    0.1980    0.7322    0.0975    0.0584    0.1657    0.1089    0.0284
     3     8    17    6.5236    0.1891    0.7252    0.0935    0.0736    0.1409    0.1047    0.0359
     3     8    18    6.4742    0.2127    0.7147    0.1040    0.0995    0.1114    0.1032    0.0487
     3     8    19    6.5141    0.2013    0.7231    0.0989    0.0661    0.2577    0.1501    0.0306
     3     8    20    6.4477    0.1804    0.7090    0.0896    0.0628    0.1076    0.0850    0.0313
     3     8    21    6.3629    0.1965    0.6910    0.0968    0.0508    0.2244    0.1305    0.0241
     3     8    22    6.3313    0.2164    0.6843    0.1056    0.0687    0.1270    0.0964    0.0338
     3     8    23    6.2646    0.2530    0.6701    0.1212    0.1112    0.2786    0.1753    0.0500
     3     8    24    6.0052    0.3469    0.6150    0.1591    0.0875    0.3214    0.1823    0.0390
     3     8    25    5.7406    0.4618    0.5588    0.2012    0.2177    0.2633    0.2078    0.0941
     3     8    26    5.6009    0.4137    0.5291    0.1841    0.1228    0.2856    0.1822    0.0548
     3     8    27    5.4799    0.3793    0.5034    0.1714    0.2436    0.2197    0.2017    0.1060
     3     8    28    5.2883    0.4061    0.4627    0.1813    0.1455    0.3261    0.2046    0.0631
     3     8    29    4.9645    0.3190    0.3939    0.1482    0.1799    0.2242    0.1806    0.0804
     3     8    30    4.9071    0.3155    0.3817    0.1468    0.1980    0.2003    0.1785    0.0887
     3     8    31    4.7427    0.3353    0.3467    0.1546    0.1624    0.2035    0.1663    0.0738
     3     8    32    4.4377    0.2798    0.2819    0.1324    0.1235    0.1232    0.1186    0.0594
     3     8    33    4.2995    0.2544    0.2525    0.1218    0.1347    0.1041    0.1152    0.0650
     3     8    34    4.2302    0.2447    0.2378    0.1177    0.1929    0.1599    0.1613    0.0882
     3     8    35    4.1515    0.2377    0.2211    0.1147    0.1395    0.0956    0.1137    0.0674
     3     8    36    4.1506    0.2425    0.2209    0.1168    0.0970    0.1133    0.1029    0.0475
     3     8    37    4.1302    0.2394    0.2166    0.1155    0.0759    0.1156    0.0946    0.0375
     3     8    38    4.0233    0.2083    0.1939    0.1020    0.1258    0.1290    0.1220    0.0602
     3     8    39    4.0280    0.2623    0.1949    0.1252    0.1194    0.1131    0.1125    0.0578
     3     8    40    4.0131    0.2313    0.1917    0.1120    0.2160    0.1380    0.1618    0.0987
     3     9     0    5.7724    0.4126    0.5655    0.1837    0.1693    0.3876    0.2330    0.0708
     3     9     1    5.9897    0.4311    0.6117    0.1903    0.1308    0.3284    0.2003    0.0570
     3     9     2    6.1597    0.4144    0.6478    0.1843    0.1982    0.4160    0.2509    0.0810
     3     9     3    6.2981    0.3550    0.6772    0.1622    0.0744    0.2877    0.1649    0.0339
     3     9     4    6.4199    0.2786    0.7031    0.1319    0.0340    0.3710    0.1809    0.0152
     3     9     5    6.4823    0.2710    0.7164    0.1287    0.0323    0.2401    0.1293    0.0153
     3     9     6    6.5047    0.2507    0.7211    0.1203    0.0267    0.2661    0.1377    0.0126
     3     9     7    6.4697    0.2590    0.7137    0.1238    0.0674    0.2331    0.1408    0.0316
     3     9     8    6.4548    0.2439    0.7105    0.1174    0.0572    0.3043    0.1647    0.0261
     3     9     9    6.4622    0.2146    0.7121    0.1048    0.0411    0.1866    0.1105    0.0200
     3     9    10    6.4476    0.2374    0.7090    0.1146    0.0899    0.2492    0.1561    0.0414
     3     9    11    6.3739    0.2413    0.6934    0.1163    0.0450    0.2210    0.1267    0.0214
     3     9    12    6.3606    0.2281    0.6905    0.1106    0.0545    0.2072    0.1249    0.0260
     3     9    13    6.4481    0.2150    0.7091    0.1049    0.0360    0.2676    0.1421    0.0168
     3     9    14    6.4427    0.2310    0.7080    0.1119    0.0242    0.2434    0.1273    0.0115
     3     9    15    6.4002    0.2388    0.6989    0.1152    0.0403    0.2516    0.1374    0.0190
     3     9    16    6.4361    0.2078    0.7066    0.1018    0.0640    0.1629    0.1101    0.0311
     3     9    17    6.4299    0.2137    0.7053    0.1044    0.1013    0.2446    0.1587    0.0465
     3     9    18    6.4413    0.2107    0.7077    0.1030    0.0720    0.1837    0.1224    0.0345
     3     9    19    6.5016    0.2112    0.7205    0.1033    0.0468    0.1728    0.1070    0.0228
     3     9    20    6.5073    0.1964    0.7217    0.0968    0.0398    0.1681    0.1018    0.0195
     3     9    21    6.4745    0.2500    0.7147    0.1200    0.1356    0.1633    0.1402    0.0636
     3     9    22    6.3019    0.2559    0.6780    0.1225    0.0846    0.2008    0.1347    0.0399
     3     9    23    6.2002    0.3298    0.6564    0.1524    0.1059    0.2355    0.1569    0.0487
     3     9    24    5.8815    0.3308    0.5887    0.1528    0.2221    0.2391    0.2010    0.0968
     3     9    25    5.7070    0.3459    0.5516    0.1587    0.1454    0.2071    0.1613    0.0665
     3     9    26    5.4740    0.3583    0.5021    0.1635    0.1179    0.2321    0.1603    0.0540
     3     9    27    5.2593    0.3019    0.4565    0.1414    0.1203    0.3091    0.1897    0.0531
     3     9    28    5.2064    0.3362    0.4453    0.1549    0.1671    0.3057    0.2050    0.0725
     3     9    29    5.0157    0.3130    0.4047    0.1458    0.0528    0.2752    0.1517    0.0244
     3     9    30    4.7628    0.3360    0.3510    0.1549    0.1208    0.2035    0.1503    0.0560
     3     9    31    4.6559    0.3071    0.3283    0.1435    0.1673    0.1913    0.1635    0.0763
     3     9    32    4.6023    0.3065    0.3169    0.1432    0.2023    0.2261    0.1894    0.0894
     3     9    33    4.4505    0.2830    0.2846    0.1337    0.1539    0.1978    0.1609    0.0704
     3     9    34    4.4441    0.2693    0.2833    0.1281    0.1504    0.1953    0.1586    0.0690
     3     9    35    4.4369    0.2965    0.2817    0.1392    0.1112    0.2292    0.1566    0.0511
     3     9    36    4.4658    0.3389    0.2879    0.1560    0.1233    0.2559    0.1713    0.0557
     3     9    37    4.3160    0.3108    0.2560    0.1449    0.0915    0.1950    0.1351    0.0432
     3     9    38    4.1859    0.2758    0.2284    0.1307    0.0979    0.1577    0.1224    0.0469
     3     9    39    4.2027    0.3679    0.2320    0.1671    0.3486    0.2345    0.2413    0.1442
     3     9    40    4.0242    0.2895    0.1940    0.1364    0.1195    0.1677    0.1354    0.0564
     3    10     0    5.7724    0.4126    0.5655    0.1837    0.1259    0.3829    0.2172    0.0538
     3    10     1    5.9602    0.4442    0.6054    0.1950    0.1126    0.4002    0.2185    0.0480
     3    10     2    6.1620    0.4191    0.6483    0.1860    0.1189    0.3235    0.1944    0.0522
     3    10     3    6.3279    0.3309    0.6836    0.1529    0.0542    0.4089    0.2016    0.0236
     3    10     4    6.3926    0.3241    0.6973    0.1502    0.0900    0.2500    0.1564    0.0414
     3    10     5    6.4921    0.3077    0.7185    0.1437    0.0677    0.4315    0.2140    0.0290
     3    10     6    6.4651    0.2826    0.7127    0.1336    0.0683    0.3109    0.1714    0.0309
     3    10     7    6.5291    0.2494    0.7263    0.1197    0.0545    0.2961    0.1605    0.0249
     3    10     8    6.4988    0.2670    0.7199    0.1271    0.0639    0.2606    0.1503    0.0296
     3    10     9    6.4425    0.2713    0.7079    0.1289    0.0917    0.2680    0.1640    0.0418
     3    10    10    6.4483    0.2694    0.7092    0.1281    0.0969    0.2155    0.1456    0.0452
     3    10    11    6.4863    0.2580    0.7172    0.1233    0.0420    0.2740    0.1470    0.0196
     3    10    12    6.4984    0.2425    0.7198    0.1168    0.0458    0.2373    0.1337    0.0216
     3    10    13    6.4473    0.2237    0.7089    0.1087    0.0682    0.1891    0.1231    0.0326
     3    10    14    6.4327    0.2203    0.7058    0.1073    0.0708    0.2704    0.1569    0.0326
     3    10    15    6.3335    0.2244    0.6848    0.1090    0.0516    0.1862    0.1148    0.0249
     3    10    16    6.3893    0.2417    0.6966    0.1165    0.1202    0.1424    0.1253    0.0573
     3    10    17    6.3774    0.2161    0.6941    0.1054    0.0819    0.1655    0.1189    0.0393
     3    10    18    6.4479    0.2312    0.7091    0.1119    0.0486    0.2348    0.1339    0.0230
     3    10    19    6.4632    0.2948    0.7123    0.1385    0.1181    0.1626    0.1327    0.0559
     3    10    20    6.4741    0.2605    0.7146    0.1244    0.0653    0.3426    0.1820    0.0291
     3    10    21    6.4135    0.3198    0.7018    0.1485    0.0717    0.2772    0.1598    0.0328
     3    10    22    6.3237    0.3401    0.6827    0.1565    0.0850    0.2912    0.1702    0.0385
     3    10    23    6.1350    0.3741    0.6426    0.1694    0.1553    0.3198    0.2058    0.0672
     3    10    24    5.8635    0.4334    0.5849    0.1912    0.1714    0.3113    0.2084    0.0740
     3    10    25    5.4575    0.4885    0.4986    0.2104    0.1663    0.2910    0.1996    0.0726
     3    10    26    5.2961    0.3791    0.4643    0.1713    0.1412    0.2891    0.1901    0.0624
     3    10    27    5.0428    0.3442    0.4105    0.1581    0.1551    0.2546    0.1826    0.0691
     3    10    28    4.8779    0.3284    0.3755    0.1519    0.1684    0.2745    0.1945    0.0740
     3    10    29    4.6819    0.2745    0.3338    0.1302    0.1780    0.2070    0.1735    0.0802
     3    10    30    4.6190    0.2764    0.3204    0.1310    0.1741    0.1886    0.1651    0.0793
     3    10    31    4.6152    0.2527    0.3196    0.1211    0.1287    0.2125    0.1569    0.0592
     3    10    32    4.4951    0.2575    0.2941    0.1231    0.1143    0.1422    0.1227    0.0547
     3    10    33    4.3390    0.2304    0.2609    0.1116    0.1374    0.1431    0.1327    0.0650
     3    10    34    4.3358    0.2125    0.2603    0.1038    0.0973    0.1377    0.1136    0.0470
     3    10    35    4.3028    0.2306    0.2532    0.1117    0.1020    0.1435    0.1181    0.0491
     3    10    36    4.3132    0.2061    0.2555    0.1010    0.1179    0.1725    0.1367    0.0555
     3    10    37    4.3336    0.2416    0.2598    0.1164    0.0800    0.1690    0.1195    0.0384
     3    10    38    4.1723    0.1856    0.2255    0.0919    0.1408    0.1409    0.1332    0.0665
     3    10    39    4.2038    0.2106    0.2322    0.1030    0.0867    0.1589    0.1181    0.0417
     3    10    40    4.1350    0.1903    0.2176    0.0940    0.0962    0.0973    0.0954    0.0474
     4     1     0    5.7724    0.4126    0.5655    0.1837    0.1154    0.3624    0.2067    0.0499
     4     1     1    5.7524    0.4468    0.5613    0.1959    0.2062    0.3499    0.2327    0.0863
     4     1     2    5.9432    0.4272    0.6018    0.1890    0.1591    0.3581    0.2200    0.0677
     4     1     3    6.0143    0.4085    0.6169    0.1822    0.1300    0.3617    0.2115    0.0559
     4     1     4    6.1440    0.3898    0.6445    0.1753    0.0969    0.3792    0.2061    0.0419
     4     1     5    6.1580    0.3593    0.6475    0.1638    0.0829    0.3358    0.1859    0.0368
     4     1     6    6.2964    0.3596    0.6769    0.1640    0.1116    0.3269    0.1930    0.0491
     4     1     7    6.3410    0.3765    0.6864    0.1704    0.1400    0.3960    0.2262    0.0591
     4     1     8    6.3294    0.3967    0.6839    0.1779    0.1563    0.3859    0.2282    0.0658
     4     1     9    6.3340    0.3815    0.6849    0.1722    0.1084    0.3139    0.1872    0.0481
     4     1    10    6.2789    0.3991    0.6732    0.1787    0.1423    0.3266    0.2036    0.0618
     4     1    11    6.3510    0.3503    0.6885    0.1604    0.1448    0.3823    0.2233    0.0613
     4     1    12    6.4422    0.3496    0.7079    0.1601    0.1345    0.3944    0.2239    0.0569
     4     1    13    6.4433    0.3105    0.7081    0.1448    0.1099    0.2650    0.1697    0.0497
     4     1    14    6.5014    0.3344    0.7204    0.1542    0.0629    0.3417    0.1808    0.0281
     4     1    15    6.4560    0.3372    0.7108    0.1553    0.1095    0.3188    0.1894    0.0484
     4     1    16    6.4201    0.3138    0.7032    0.1461    0.0815    0.2983    0.1716    0.0368
     4     1    17    6.3939    0.3092    0.6976    0.1443    0.1055    0.3894    0.2125    0.0453
     4     1    18    6.4093    0.2877    0.7009    0.1356    0.0594    0.2839    0.1577    0.0273
     4     1    19    6.3802    0.2912    0.6947    0.1370    0.1079    0.2635    0.1684    0.0489
     4     1    20    6.3548    0.3094    0.6893    0.1444    0.0876    0.2528    0.1566    0.0403
     4     1    21    6.3080    0.3068    0.6794    0.1433    0.0977    0.2911    0.1750    0.0440
     4     1    22    6.1893    0.3578    0.6541    0.1633    0.1206    0.2313    0.1610    0.0552
     4     1    23    5.9270    0.3536    0.5984    0.1617    0.2526    0.2472    0.2142    0.1082
     4     1    24    5.7747    0.3892    0.5660    0.1751    0.1969    0.1853    0.1725    0.0889
     4     1    25    5.6628    0.4047    0.5423    0.1808    0.2649    0.1609    0.1885    0.1172
     4     1    26    5.4067    0.4073    0.4878    0.1818    0.1775    0.1792    0.1628    0.0810
     4     1    27    5.2026    0.2927    0.4445    0.1376    0.1578    0.1518    0.1444    0.0736
     4     1    28    5.1015    0.3086    0.4230    0.1440    0.1215    0.1323    0.1216    0.0582
     4     1    29    5.0535    0.2798    0.4128    0.1324    0.1305    0.1607    0.1370    0.0614
     4     1    30    4.8907    0.2934    0.3782    0.1379    0.1910    0.1411    0.1533    0.0882
     4     1    31    4.6748    0.2394    0.3323    0.1155    0.1763    0.1681    0.1581    0.0809
     4     1    32    4.7364    0.2833    0.3454    0.1338    0.2468    0.1439    0.1756    0.1110
     4     1    33    4.5989    0.2291    0.3162    0.1111    0.1005    0.1213    0.1079    0.0489
     4     1    34    4.5292    0.2177    0.3014    0.1061    0.1465    0.1149    0.1248    0.0699
     4     1    35    4.5137    0.2143    0.2981    0.1046    0.1259    0.0695    0.0963    0.0621
     4     1    36    4.3027    0.1435    0.2532    0.0726    0.1332    0.0761    0.1025    0.0652
     4     1    37    4.3144    0.1669    0.2557    0.0834    0.0921    0.0744    0.0832    0.0460
     4     1    38    4.3024    0.1620    0.2532    0.0812    0.1914    0.0854    0.1311    0.0907
     4     1    39    4.3000    0.1774    0.2527    0.0882    0.0929    0.0871    0.0894    0.0461
     4     1    40    4.2783    0.1928    0.2480    0.0951    0.2127    0.1099    0.1496    0.0986
     4     2     0    5.7724    0.4126    0.5655    0.1837    0.1320    0.4044    0.2263    0.0557
     4     2     1    5.7559    0.4476    0.5620    0.1962    0.1760    0.4635    0.2586    0.0712
     4     2     2    5.7752    0.4446    0.5661    0.1951    0.0890    0.4129    0.2149    0.0381
     4     2     3    5.8759    0.3920    0.5875    0.1761    0.1316    0.3542    0.2095    0.0567
     4     2     4    6.0217    0.3897    0.6185    0.1753    0.1717    0.3503    0.2216    0.0729
     4     2     5    6.0235    0.4006    0.6189    0.1793    0.1698    0.3741    0.2288    0.0714
     4     2     6    6.1008    0.3813    0.6353    0.1722    0.0832    0.3157    0.1787    0.0373
     4     2     7    6.0913    0.4238    0.6333    0.1877    0.1651    0.2851    0.1971    0.0723
     4     2     8    6.1539    0.3595    0.6466    0.1639    0.1422    0.3088    0.1974    0.0622
     4     2     9    6.2176    0.3833    0.6601    0.1729    0.1284    0.2781    0.1814    0.0573
     4     2    10    6.2745    0.3686    0.6722    0.1674    0.1598    0.2971    0.1995    0.0698
     4     2    11    6.4061    0.3070    0.7002    0.1434    0.0674    0.3471    0.1844    0.0300
     4     2    12    6.4248    0.3264    0.7042    0.1511    0.0645    0.2838    0.1596    0.0295
     4     2    13    6.4230    0.2961    0.7038    0.1390    0.0413    0.3450    0.1740    0.0186
     4     2    14    6.4413    0.3229    0.7077    0.1497    0.0358    0.3244    0.1642    0.0163
     4     2    15    6.3685    0.3110    0.6922    0.1450    0.0520    0.3077    0.1640    0.0237
     4     2    16    6.3719    0.3209    0.6929    0.1489    0.1135    0.3543    0.2032    0.0493
     4     2    17    6.3841    0.2836    0.6955    0.1340    0.0890    0.2808    0.1678    0.0404
     4     2    18    6.3623    0.2970    0.6909    0.1394    0.0471    0.3024    0.1601    0.0216
     4     2    19    6.3788    0.3039    0.6944    0.1422    0.0679    0.3032    0.1683    0.0308
     4     2    20    6.3658    0.3020    0.6916    0.1414    0.0550    0.3650    0.1864    0.0244
     4     2    21    6.3030    0.2829    0.6783    0.1337    0.0514    0.1889    0.1159    0.0248
     4     2    22    6.1303    0.2923    0.6416    0.1375    0.0809    0.1955    0.1310    0.0384
     4     2    23    6.0022    0.2730    0.6144    0.1296    0.0951    0.2154    0.1448    0.0444
     4     2    24    5.9919    0.2656    0.6122    0.1265    0.1094    0.1613    0.1286    0.0520
     4     2    25    5.9540    0.2817    0.6041    0.1332    0.0965    0.1736    0.1284    0.0459
     4     2    26    5.8791    0.2725    0.5882    0.1294    0.2406    0.1477    0.1748    0.1083
     4     2    27    5.7188    0.2851    0.5541    0.1346    0.1577    0.1733    0.1529    0.0728
     4     2    28    5.4830    0.2591    0.5040    0.1238    0.2252    0.1527    0.1709    0.1018
     4     2    29    5.3940    0.3268    0.4851    0.1513    0.2019    0.1443    0.1588    0.0926
     4     2    30    5.2927    0.2993    0.4636    0.1403    0.1420    0.1771    0.1482    0.0660
     4     2    31    5.1693    0.3033    0.4374    0.1419    0.2362    0.1681    0.1807    0.1056
     4     2    32    5.1215    0.2910    0.4272    0.1369    0.1502    0.2400    0.1755    0.0676
     4     2    33    4.9640    0.2559    0.3938    0.1225    0.1140    0.1682    0.1334    0.0539
     4     2    34    4.8437    0.2902    0.3682    0.1366    0.2251    0.1063    0.1531    0.1040
     4     2    35    4.6527    0.2474    0.3276    0.1189    0.0689    0.1007    0.0846    0.0344
     4     2    36    4.5124    0.2453    0.2978    0.1180    0.1674    0.0880    0.1223    0.0801
     4     2    37    4.2825    0.1734    0.2489    0.0864    0.1195    0.0551    0.0869    0.0595
     4     2    38    4.1278    0.1509    0.2161    0.0761    0.1052    0.0596    0.0824    0.0526
     4     2    39    4.0466    0.1144    0.1988    0.0587    0.0416    0.0453    0.0452    0.0216
     4     2    40    4.1999    0.1579    0.2314    0.0793    0.1192    0.0759    0.0962    0.0588
     4     3     0    5.7724    0.4126    0.5655    0.1837    0.1471    0.3367    0.2088    0.0635
     4     3     1    5.7655    0.4378    0.5641    0.1927    0.2032    0.3225    0.2228    0.0861
     4     3     2    5.8645    0.4112    0.5851    0.1832    0.1492    0.3523    0.2148    0.0639
     4     3     3    5.8956    0.3939    0.5917    0.1768    0.1269    0.3549    0.2081    0.0548
     4     3     4    6.0974    0.4073    0.6346    0.1817    0.1818    0.4003    0.2410    0.0752
     4     3     5    6.1919    0.3831    0.6547    0.1728    0.1141    0.3641    0.2068    0.0494
     4     3     6    6.3157    0.3818    0.6810    0.1723    0.0618    0.2642    0.1510    0.0286
     4     3     7    6.2745    0.3445    0.6722    0.1582    0.0948    0.3448    0.1934    0.0417
     4     3     8    6.3646    0.3202    0.6914    0.1487    0.0547    0.2723    0.1513    0.0253
     4     3     9    6.4656    0.3304    0.7128    0.1527    0.0627    0.3441    0.1816    0.0280
     4     3    10    6.3709    0.3471    0.6927    0.1592    0.0772    0.3142    0.1759    0.0347
     4     3    11    6.3988    0.3242    0.6987    0.1502    0.0699    0.2924    0.1650    0.0318
     4     3    12    6.4500    0.3210    0.7095    0.1490    0.1296    0.3536    0.2085    0.0559
     4     3    13    6.4482    0.3072    0.7091    0.1435    0.0919    0.3463    0.1929    0.0404
     4     3    14    6.4056    0.3142    0.7001    0.1463    0.1139    0.2387    0.1612    0.0521
     4     3    15    6.4130    0.3225    0.7017    0.1496    0.0576    0.2973    0.1621    0.0263
     4     3    16    6.4586    0.3261    0.7114    0.1510    0.0959    0.2568    0.1613    0.0439
     4     3    17    6.5035    0.2971    0.7209    0.1394    0.0779    0.3088    0.1741    0.0351
     4     3    18    6.4817    0.3257    0.7162    0.1508    0.1218    0.3926    0.2191    0.0519
     4     3    19    6.5341    0.3212    0.7274    0.1491    0.0971    0.2760    0.1691    0.0440
     4     3    20    6.4767    0.3323    0.7152    0.1534    0.0355    0.3107    0.1588    0.0163
     4     3    21    6.5029    0.2960    0.7208    0.1390    0.0265    0.2480    0.1302    0.0126
     4     3    22    6.4725    0.3342    0.7143    0.1542    0.0889    0.3379    0.1888    0.0393
     4     3    23    6.3887    0.3311    0.6965    0.1530    0.1105    0.2399    0.1604    0.0506
     4     3    24    6.3117    0.3029    0.6801    0.1418    0.0481    0.1904    0.1151    0.0232
     4     3    25    6.0467    0.3350    0.6238    0.1545    0.1515    0.2436    0.1773    0.0680
     4     3    26    5.8620    0.2706    0.5846    0.1286    0.0894    0.2171    0.1432    0.0418
     4     3    27    5.6890    0.2578    0.5478    0.1233    0.0920    0.1776    0.1282    0.0437
     4     3    28    5.6242    0.3277    0.5340    0.1516    0.1060    0.1834    0.1363    0.0499
     4     3    29    5.4491    0.3380    0.4968    0.1556    0.0892    0.1905    0.1323    0.0422
     4     3    30    5.2941    0.3472    0.4639    0.1592    0.1476    0.2622    0.1827    0.0658
     4     3    31    5.0232    0.3392    0.4063    0.1561    0.2988    0.1427    0.1940    0.1313
     4     3    32    4.9224    0.3118    0.3849    0.1453    0.1825    0.1252    0.1437    0.0852
     4     3    33    4.7916    0.2678    0.3571    0.1274    0.1661    0.1353    0.1412    0.0778
     4     3    34    4.7153    0.2637    0.3409    0.1257    0.1227    0.1311    0.1216    0.0588
     4     3    35    4.6406    0.2497    0.3250    0.1199    0.1551    0.1983    0.1616    0.0709
     4     3    36    4.6121    0.2245    0.3190    0.1091    0.0879    0.1591    0.1187    0.0423
     4     3    37    4.5912    0.2095    0.3145    0.1025    0.0945    0.1626    0.1230    0.0452
     4     3    38    4.5418    0.2408    0.3040    0.1161    0.2216    0.0947    0.1471    0.1031
     4     3    39    4.4153    0.2134    0.2772    0.1042    0.1733    0.0578    0.1119    0.0839
     4     3    40    4.4761    0.1691    0.2901    0.0844    0.0534    0.0675    0.0619    0.0273
     4     4     0    5.7724    0.4126    0.5655    0.1837    0.1185    0.4480    0.2360    0.0494
     4     4     1    5.9492    0.4463    0.6031    0.1958    0.1342    0.4145    0.2303    0.0563
     4     4     2    6.0752    0.3365    0.6299    0.1551    0.1265    0.2691    0.1775    0.0568
     4     4     3    6.0566    0.3260    0.6259    0.1509    0.1221    0.3283    0.1972    0.0534
     4     4     4    6.1458    0.3239    0.6449    0.1501    0.0741    0.2340    0.1439    0.0346
     4     4     5    6.1611    0.3065    0.6481    0.1432    0.0819    0.3547    0.1923    0.0361
     4     4     6    6.1380    0.2863    0.6432    0.1351    0.0870    0.3235    0.1829    0.0388
     4     4     7    6.1486    0.3005    0.6455    0.1408    0.0566    0.3189    0.1700    0.0256
     4     4     8    6.1882    0.2951    0.6539    0.1386    0.0610    0.2944    0.1624    0.0279
     4     4     9    6.2135    0.2762    0.6593    0.1309    0.0864    0.2672    0.1617    0.0395
     4     4    10    6.2551    0.2797    0.6681    0.1323    0.0703    0.2754    0.1586    0.0323
     4     4    11    6.2924    0.2861    0.6760    0.1350    0.1267    0.2592    0.1739    0.0571
     4     4    12    6.3242    0.2881    0.6828    0.1358    0.0330    0.2867    0.1484    0.0153
     4     4    13    6.3113    0.2807    0.6800    0.1327    0.1040    0.2487    0.1613    0.0476
     4     4    14    6.3935    0.2832    0.6975    0.1338    0.0422    0.2855    0.1516    0.0195
     4     4    15    6.4044    0.2746    0.6998    0.1302    0.0483    0.2847    0.1537    0.0223
     4     4    16    6.3241    0.2805    0.6828    0.1327    0.0602    0.2403    0.1408    0.0282
     4     4    17    6.4439    0.2631    0.7082    0.1255    0.0592    0.2633    0.1496    0.0274
     4     4    18    6.4715    0.3216    0.7141    0.1492    0.0456    0.3170    0.1651    0.0208
     4     4    19    6.5149    0.2896    0.7233    0.1364    0.0561    0.3574    0.1840    0.0250
     4     4    20    6.5812    0.2427    0.7374    0.1169    0.0296    0.3140    0.1578    0.0136
     4     4    21    6.4349    0.3314    0.7063    0.1531    0.1142    0.3105    0.1881    0.0506
     4     4    22    6.3789    0.3045    0.6944    0.1424    0.0866    0.2870    0.1692    0.0392
     4     4    23    6.3220    0.3217    0.6823    0.1493    0.1253    0.3026    0.1892    0.0554
     4     4    24    6.1909    0.3199    0.6545    0.1486    0.1013    0.2592    0.1643    0.0461
     4     4    25    6.1119    0.3418    0.6377    0.1571    0.0970    0.3434    0.1936    0.0426
     4     4    26    6.0915    0.3536    0.6333    0.1616    0.1373    0.2385    0.1701    0.0621
     4     4    27    6.0383    0.3218    0.6220    0.1493    0.1207    0.2279    0.1597    0.0553
     4     4    28    5.8617    0.3736    0.5845    0.1692    0.1894    0.2013    0.1756    0.0851
     4     4    29    5.6839    0.3981    0.5467    0.1784    0.2685    0.2105    0.2071    0.1161
     4     4    30    5.4980    0.3352    0.5072    0.1545    0.1790    0.2320    0.1831    0.0797
     4     4    31    5.2634    0.2635    0.4574    0.1257    0.1399    0.1493    0.1363    0.0659
     4     4    32    5.0012    0.2086    0.4017    0.1022    0.0624    0.1120    0.0869    0.0311
     4     4    33    4.8967    0.1909    0.3794    0.0943    0.0964    0.1264    0.1084    0.0469
     4     4    34    4.8641    0.2208    0.3725    0.1075    0.1268    0.1070    0.1131    0.0613
     4     4    35    4.7496    0.1933    0.3482    0.0954    0.0916    0.1358    0.1103    0.0444
     4     4    36    4.7342    0.1967    0.3449    0.0969    0.1728    0.1005    0.1297    0.0820
     4     4    37    4.8269    0.2458    0.3646    0.1182    0.1465    0.1105    0.1229    0.0701
     4     4    38    4.7904    0.2453    0.3569    0.1180    0.1274    0.1182    0.1181    0.0613
     4     4    39    4.6978    0.2065    0.3372    0.1012    0.1357    0.1367    0.1293    0.0644
     4     4    40    4.6926    0.2412    0.3361    0.1162    0.1059    0.1216    0.1104    0.0514
     4     5     0    5.7724    0.4126    0.5655    0.1837    0.0824    0.3773    0.2005    0.0359
     4     5     1    5.9346    0.3807    0.6000    0.1719    0.1023    0.3728    0.2058    0.0443
     4     5     2    6.0502    0.3873    0.6246    0.1744    0.1067    0.2661    0.1690    0.0484
     4     5     3    6.1199    0.3593    0.6394    0.1639    0.0569    0.3180    0.1697    0.0258
     4     5     4    6.1469    0.3541    0.6451    0.1619    0.1263    0.3570    0.2086    0.0545
     4     5     5    6.0475    0.3418    0.6240    0.1571    0.1686    0.3460    0.2191    0.0718
     4     5     6    6.1229    0.3498    0.6400    0.1602    0.1196    0.3177    0.1926    0.0527
     4     5     7    6.2246    0.3333    0.6616    0.1538    0.0948    0.3538    0.1966    0.0416
     4     5     8    6.2902    0.3209    0.6756    0.1489    0.0511    0.3346    0.1738    0.0230
     4     5     9    6.2675    0.3594    0.6707    0.1639    0.0664    0.2991    0.1662    0.0302
     4     5    10    6.3331    0.3057    0.6847    0.1429    0.0700    0.3610    0.1903    0.0309
     4     5    11    6.3867    0.3171    0.6961    0.1474    0.1170    0.3074    0.1879    0.0518
     4     5    12    6.3262    0.3535    0.6832    0.1616    0.0975    0.2994    0.1780    0.0437
     4     5    13    6.3739    0.3205    0.6934    0.1488    0.0453    0.3197    0.1660    0.0206
     4     5    14    6.3552    0.3138    0.6894    0.1461    0.0503    0.3060    0.1627    0.0230
     4     5    15    6.3040    0.3385    0.6785    0.1558    0.0905    0.2879    0.1710    0.0409
     4     5    16    6.2626    0.3695    0.6697    0.1677    0.0723    0.3552    0.1891    0.0320
     4     5    17    6.3007    0.3848    0.6778    0.1734    0.0935    0.4066    0.2143    0.0401
     4     5    18    6.3250    0.3643    0.6830    0.1658    0.1454    0.2954    0.1938    0.0639
     4     5    19    6.3598    0.3404    0.6904    0.1566    0.1117    0.2288    0.1566    0.0514
     4     5    20    6.3683    0.3677    0.6922    0.1670    0.0813    0.4160    0.2134    0.0349
     4     5    21    6.2861    0.4457    0.6747    0.1955    0.1775    0.3520    0.2241    0.0751
     4     5    22    6.0891    0.4624    0.6328    0.2014    0.2158    0.3735    0.2432    0.0891
     4     5    23    5.6864    0.4467    0.5473    0.1959    0.2913    0.2763    0.2364    0.1213
     4     5    24    5.5781    0.4116    0.5242    0.1833    0.3067    0.2718    0.2399    0.1272
     4     5    25    5.1610    0.3959    0.4356    0.1776    0.2354    0.2037    0.1932    0.1036
     4     5    26    4.9554    0.3945    0.3919    0.1771    0.3336    0.2519    0.2420    0.1379
     4     5    27    4.7277    0.3656    0.3435    0.1663    0.2273    0.1700    0.1781    0.1019
     4     5    28    4.5561    0.3002    0.3071    0.1407    0.2902    0.1661    0.1992    0.1267
     4     5    29    4.3970    0.2858    0.2733    0.1349    0.2190    0.1295    0.1597    0.1004
     4     5    30    4.2341    0.2192    0.2386    0.1068    0.1438    0.0883    0.1123    0.0696
     4     5    31    4.1646    0.2191    0.2239    0.1067    0.1681    0.1012    0.1280    0.0799
     4     5    32    4.1988    0.2279    0.2312    0.1106    0.1264    0.1404    0.1270    0.0602
     4     5    33    4.0968    0.2115    0.2095    0.1034    0.1685    0.1030    0.1290    0.0801
     4     5    34    4.0298    0.1857    0.1952    0.0920    0.0895    0.0755    0.0825    0.0448
     4     5    35    4.0276    0.1706    0.1948    0.0851    0.1245    0.0813    0.1009    0.0610
     4     5    36    3.9939    0.2067    0.1876    0.1013    0.1812    0.1023    0.1339    0.0856
     4     5    37    4.1197    0.2158    0.2143    0.1053    0.2037    0.0795    0.1338    0.0962
     4     5    38    4.0908    0.2099    0.2082    0.1027    0.0866    0.0641    0.0759    0.0436
     4     5    39    4.1239    0.2113    0.2152    0.1033    0.2081    0.1173    0.1507    0.0964
     4     5    40    4.0297    0.1714    0.1952    0.0855    0.1119    0.0894    0.0989    0.0550
     4     6     0    5.7724    0.4126    0.5655    0.1837    0.1312    0.3775    0.2172    0.0560
     4     6     1    5.9083    0.4125    0.5944    0.1837    0.1049    0.3240    0.1896    0.0464
     4     6     2    6.0222    0.3892    0.6186    0.1751    0.1582    0.3057    0.2019    0.0688
     4     6     3    6.0274    0.4146    0.6197    0.1844    0.1418    0.3380    0.2074    0.0613
     4     6     4    5.9354    0.4168    0.6002    0.1852    0.1660    0.3277    0.2121    0.0713
     4     6     5    6.0154    0.3871    0.6172    0.1743    0.1210    0.3977    0.2205    0.0514
     4     6     6    6.0444    0.3681    0.6233    0.1672    0.1004    0.3099    0.1828    0.0447
     4     6     7    6.0205    0.4514    0.6183    0.1976    0.3052    0.2986    0.2477    0.1252
     4     6     8    6.1631    0.4266    0.6486    0.1887    0.1246    0.3331    0.1997    0.0544
     4     6     9    6.2116    0.3703    0.6589    0.1680    0.0816    0.4254    0.2166    0.0348
     4     6    10    6.1874    0.3692    0.6537    0.1676    0.1327    0.3633    0.2129    0.0569
     4     6    11    6.2080    0.4117    0.6581    0.1833    0.1390    0.4541    0.2444    0.0573
     4     6    12    6.3018    0.3832    0.6780    0.1729    0.1462    0.2993    0.1954    0.0641
     4     6    13    6.4113    0.3112    0.7013    0.1451    0.0260    0.3817    0.1819    0.0116
     4     6    14    6.5148    0.2882    0.7233    0.1358    0.0490    0.3296    0.1711    0.0222
     4     6    15    6.5576    0.2830    0.7324    0.1337    0.0235    0.3305    0.1618    0.0107
     4     6    16    6.5758    0.2649    0.7363    0.1262    0.0452    0.2264    0.1290    0.0215
     4     6    17    6.5851    0.2505    0.7382    0.1202    0.0428    0.2979    0.1567    0.0197
     4     6    18    6.4690    0.2798    0.7136    0.1324    0.0950    0.2814    0.1703    0.0430
     4     6    19    6.4369    0.2966    0.7067    0.1392    0.0750    0.4251    0.2143    0.0321
     4     6    20    6.5239    0.3215    0.7252    0.1492    0.0684    0.3637    0.1907    0.0302
     4     6    21    6.3766    0.3036    0.6939    0.1420    0.1133    0.2766    0.1753    0.0509
     4     6    22    6.2893    0.3257    0.6754    0.1508    0.0945    0.2870    0.1722    0.0426
     4     6    23    6.2000    0.3496    0.6564    0.1601    0.1388    0.3541    0.2119    0.0597
     4     6    24    6.0554    0.3953    0.6257    0.1774    0.2158    0.2260    0.1942    0.0948
     4     6    25    5.8577    0.4188    0.5837    0.1859    0.1219    0.2858    0.1819    0.0544
     4     6    26    5.6687    0.4277    0.5435    0.1891    0.1765    0.2491    0.1884    0.0781
     4     6    27    5.3828    0.3488    0.4828    0.1598    0.1934    0.1556    0.1599    0.0886
     4     6    28    5.3240    0.3137    0.4703    0.1461    0.1783    0.2031    0.1722    0.0805
     4     6    29    5.1920    0.3033    0.4422    0.1419    0.1294    0.2419    0.1684    0.0587
     4     6    30    5.1875    0.3144    0.4413    0.1464    0.1023    0.1949    0.1395    0.0480
     4     6    31    5.0243    0.2995    0.4066    0.1404    0.1065    0.2430    0.1601    0.0488
     4     6    32    4.9787    0.2538    0.3969    0.1216    0.0897    0.1839    0.1299    0.0426
     4     6    33    4.9675    0.2724    0.3945    0.1294    0.1526    0.2345    0.1743    0.0687
     4     6    34    4.8956    0.2848    0.3792    0.1345    0.1803    0.1784    0.1636    0.0823
     4     6    35    4.7252    0.2972    0.3430    0.1395    0.1483    0.1611    0.1444    0.0692
     4     6    36    4.7437    0.3338    0.3469    0.1540    0.1847    0.1614    0.1588    0.0847
     4     6    37    4.7462    0.2924    0.3475    0.1375    0.1578    0.1967    0.1620    0.0721
     4     6    38    4.5684    0.2740    0.3097    0.1300    0.2050    0.1393    0.1581    0.0941
     4     6    39    4.5310    0.2247    0.3017    0.1092    0.0829    0.1514    0.1133    0.0401
     4     6    40    4.5968    0.2641    0.3157    0.1259    0.0882    0.1677    0.1225    0.0422
     4     7     0    5.7724    0.4126    0.5655    0.1837    0.1447    0.3639    0.2172    0.0618
     4     7     1    5.8736    0.4144    0.5870    0.1843    0.1207    0.3664    0.2099    0.0520
     4     7     2    5.9375    0.4207    0.6006    0.1866    0.1071    0.3031    0.1828    0.0477
     4     7     3    6.0012    0.3712    0.6142    0.1683    0.1277    0.3228    0.1972    0.0559
     4     7     4    6.1367    0.3724    0.6429    0.1688    0.0790    0.3790    0.1999    0.0345
     4     7     5    6.2274    0.3510    0.6622    0.1607    0.0993    0.2670    0.1665    0.0452
     4     7     6    6.2050    0.3548    0.6575    0.1621    0.1131    0.3151    0.1893    0.0500
     4     7     7    6.2050    0.3377    0.6575    0.1555    0.0739    0.3131    0.1743    0.0333
     4     7     8    6.1770    0.3511    0.6515    0.1607    0.0682    0.3061    0.1695    0.0309
     4     7     9    6.1202    0.3408    0.6394    0.1567    0.0612    0.3568    0.1857    0.0272
     4     7    10    6.1134    0.3868    0.6380    0.1742    0.1632    0.2254    0.1749    0.0734
     4     7    11    6.1816    0.4470    0.6525    0.1960    0.0813    0.3493    0.1902    0.0359
     4     7    12    6.3030    0.4231    0.6783    0.1875    0.1080    0.3954    0.2154    0.0462
     4     7    13    6.3792    0.3573    0.6945    0.1631    0.0926    0.3300    0.1873    0.0410
     4     7    14    6.5420    0.2919    0.7291    0.1373    0.0562    0.2964    0.1613    0.0257
     4     7    15    6.5131    0.2964    0.7229    0.1392    0.0293    0.2609    0.1367    0.0138
     4     7    16    6.4912    0.3054    0.7183    0.1428    0.0599    0.3133    0.1691    0.0271
     4     7    17    6.4408    0.2589    0.7076    0.1237    0.0737    0.2807    0.1620    0.0337
     4     7    18    6.4852    0.2410    0.7170    0.1162    0.0422    0.1944    0.1143    0.0204
     4     7    19    6.4145    0.2379    0.7020    0.1148    0.0440    0.2315    0.1306    0.0208
     4     7    20    6.4556    0.3007    0.7107    0.1409    0.0728    0.3109    0.1730    0.0328
     4     7    21    6.3646    0.2808    0.6914    0.1328    0.0721    0.2782    0.1604    0.0330
     4     7    22    6.2908    0.3013    0.6757    0.1411    0.0467    0.2764    0.1498    0.0217
     4     7    23    6.1774    0.3542    0.6516    0.1619    0.1060    0.2919    0.1783    0.0475
     4     7    24    6.1881    0.3697    0.6539    0.1678    0.1318    0.2892    0.1867    0.0585
     4     7    25    6.0311    0.4346    0.6205    0.1916    0.2077    0.3354    0.2285    0.0874
     4     7    26    5.8542    0.4066    0.5829    0.1815    0.1755    0.2037    0.1714    0.0793
     4     7    27    5.7293    0.3996    0.5564    0.1789    0.1880    0.2689    0.1995    0.0821
     4     7    28    5.3551    0.3364    0.4769    0.1550    0.1832    0.1985    0.1723    0.0827
     4     7    29    5.2302    0.3428    0.4503    0.1575    0.1642    0.2070    0.1683    0.0745
     4     7    30    5.2404    0.3513    0.4525    0.1608    0.1882    0.1962    0.1733    0.0848
     4     7    31    5.1323    0.3150    0.4295    0.1466    0.1826    0.2067    0.1751    0.0822
     4     7    32    5.0545    0.3498    0.4130    0.1602    0.1609    0.2163    0.1706    0.0728
     4     7    33    4.9592    0.3187    0.3927    0.1481    0.1658    0.1608    0.1512    0.0768
     4     7    34    4.7851    0.3266    0.3557    0.1512    0.1628    0.1224    0.1346    0.0768
     4     7    35    4.5323    0.2378    0.3020    0.1148    0.0985    0.0967    0.0962    0.0486
     4     7    36    4.4712    0.2121    0.2890    0.1037    0.0775    0.1189    0.0967    0.0382
     4     7    37    4.4054    0.2034    0.2750    0.0998    0.1116    0.1462    0.1232    0.0533
     4     7    38    4.2851    0.1644    0.2495    0.0823    0.0779    0.1952    0.1297    0.0370
     4     7    39    4.2793    0.2065    0.2482    0.1012    0.1568    0.1356    0.1375    0.0738
     4     7    40    4.3054    0.1785    0.2538    0.0887    0.0785    0.1135    0.0948    0.0388
     4     8     0    5.7724    0.4126    0.5655    0.1837    0.1132    0.4470    0.2340    0.0473
     4     8     1    5.8721    0.3902    0.5867    0.1755    0.1429    0.2894    0.1908    0.0631
     4     8     2    5.9386    0.4440    0.6008    0.1949    0.1613    0.3132    0.2056    0.0699
     4     8     3    6.1536    0.3722    0.6465    0.1687    0.0757    0.3746    0.1972    0.0332
     4     8     4    6.2680    0.3842    0.6708    0.1732    0.0959    0.3031    0.1787    0.0430
     4     8     5    6.3797    0.3340    0.6946    0.1541    0.1021    0.3277    0.1899    0.0451
     4     8     6    6.3491    0.3401    0.6881    0.1565    0.0625    0.3457    0.1821    0.0279
     4     8     7    6.3665    0.3335    0.6918    0.1539    0.1078    0.2898    0.1782    0.0483
     4     8     8    6.4271    0.3323    0.7047    0.1534    0.0771    0.3145    0.1760    0.0347
     4     8     9    6.4458    0.3435    0.7086    0.1578    0.0874    0.3353    0.1873    0.0388
     4     8    10    6.5393    0.3050    0.7285    0.1426    0.0649    0.3692    0.1914    0.0286
     4     8    11    6.4960    0.3347    0.7193    0.1543    0.0928    0.2713    0.1657    0.0422
     4     8    12    6.5508    0.2974    0.7309    0.1396    0.0568    0.3636    0.1865    0.0252
     4     8    13    6.5245    0.2932    0.7254    0.1378    0.0489    0.4556    0.2157    0.0209
     4     8    14    6.5650    0.3297    0.7340    0.1524    0.0390    0.3535    0.1763    0.0175
     4     8    15    6.5242    0.2778    0.7253    0.1316    0.0379    0.2852    0.1498    0.0176
     4     8    16    6.5857    0.3204    0.7383    0.1487    0.0525    0.2418    0.1383    0.0247
     4     8    17    6.5067    0.2906    0.7216    0.1368    0.0723    0.2800    0.1612    0.0331
     4     8    18    6.5687    0.3148    0.7347    0.1465    0.0460    0.3748    0.1866    0.0204
     4     8    19    6.5618    0.3306    0.7333    0.1527    0.0768    0.3520    0.1895    0.0339
     4     8    20    6.5261    0.3358    0.7257    0.1548    0.0563    0.3491    0.1811    0.0252
     4     8    21    6.4742    0.3142    0.7147    0.1463    0.1002    0.3237    0.1877    0.0444
     4     8    22    6.4178    0.3502    0.7027    0.1604    0.0508    0.2939    0.1583    0.0233
     4     8    23    6.2713    0.3710    0.6715    0.1683    0.1029    0.3844    0.2099    0.0443
     4     8    24    6.0863    0.4431    0.6322    0.1946    0.1748    0.3112    0.2095    0.0753
     4     8    25    5.7858    0.4361    0.5684    0.1921    0.0828    0.3015    0.1733    0.0373
     4     8    26    5.6591    0.4608    0.5415    0.2008    0.2270    0.2824    0.2174    0.0969
     4     8    27    5.5325    0.5254    0.5146    0.2227    0.2328    0.2775    0.2177    0.0993
     4     8    28    5.3324    0.4276    0.4720    0.1891    0.2970    0.2275    0.2224    0.1259
     4     8    29    5.0447    0.4937    0.4109    0.2121    0.3035    0.1796    0.2085    0.1310
     4     8    30    4.7473    0.4184    0.3477    0.1858    0.3220    0.2104    0.2250    0.1361
     4     8    31    4.5901    0.3467    0.3143    0.1590    0.1831    0.1587    0.1571    0.0842
     4     8    32    4.4273    0.3304    0.2797    0.1527    0.2305    0.1355    0.1664    0.1048
     4     8    33    4.5388    0.3952    0.3034    0.1773    0.2002    0.1429    0.1576    0.0920
     4     8    34    4.2457    0.3449    0.2411    0.1583    0.2284    0.1180    0.1589    0.1048
     4     8    35    4.1843    0.2819    0.2281    0.1332    0.2156    0.0798    0.1387    0.1013
     4     8    36    4.1050    0.2400    0.2112    0.1157    0.1108    0.0794    0.0940    0.0548
     4     8    37    4.0832    0.2126    0.2066    0.1039    0.1120    0.0860    0.0975    0.0551
     4     8    38    4.0846    0.2108    0.2069    0.1031    0.1886    0.0887    0.1313    0.0893
     4     8    39    4.0307    0.1849    0.1954    0.0916    0.1234    0.1095    0.1127    0.0597
     4     8    40    4.0822    0.2372    0.2064    0.1145    0.1023    0.0837    0.0921    0.0506
     4     9     0    5.7724    0.4126    0.5655    0.1837    0.1487    0.3040    0.1980    0.0650
     4     9     1    6.0027    0.3995    0.6145    0.1789    0.1653    0.3866    0.2313    0.0693
     4     9     2    6.0197    0.3634    0.6181    0.1654    0.1256    0.3580    0.2087    0.0542
     4     9     3    6.1158    0.3984    0.6385    0.1785    0.0999    0.4482    0.2301    0.0419
     4     9     4    6.2575    0.3598    0.6686    0.1640    0.0835    0.3486    0.1907    0.0369
     4     9     5    6.2308    0.3477    0.6629    0.1594    0.1197    0.3453    0.2023    0.0521
     4     9     6    6.2863    0.3379    0.6747    0.1556    0.0830    0.3834    0.2028    0.0361
     4     9     7    6.3884    0.3263    0.6964    0.1511    0.0829    0.3654    0.1964    0.0363
     4     9     8    6.4564    0.2901    0.7109    0.1366    0.0333    0.2960    0.1522    0.0154
     4     9     9    6.4873    0.2927    0.7175    0.1376    0.0585    0.2774    0.1548    0.0270
     4     9    10    6.4270    0.3519    0.7046    0.1610    0.1232    0.3723    0.2127    0.0529
     4     9    11    6.4242    0.3195    0.7040    0.1484    0.0664    0.4180    0.2090    0.0286
     4     9    12    6.4405    0.3145    0.7075    0.1464    0.0673    0.3761    0.1947    0.0295
     4     9    13    6.4865    0.3041    0.7173    0.1423    0.0509    0.3185    0.1677    0.0231
     4     9    14    6.3996    0.3171    0.6988    0.1474    0.0788    0.3272    0.1813    0.0352
     4     9    15    6.3602    0.3488    0.6904    0.1598    0.0747    0.3294    0.1806    0.0334
     4     9    16    6.4570    0.3259    0.7110    0.1509    0.0631    0.3441    0.1817    0.0282
     4     9    17    6.4114    0.2995    0.7013    0.1404    0.0378    0.3144    0.1611    0.0173
     4     9    18    6.3926    0.3259    0.6973    0.1509    0.1006    0.3320    0.1909    0.0444
     4     9    19    6.4833    0.3099    0.7166    0.1446    0.1085    0.3022    0.1830    0.0484
     4     9    20    6.3987    0.3611    0.6986    0.1645    0.0688    0.3630    0.1906    0.0304
     4     9    21    6.3148    0.3514    0.6808    0.1608    0.0933    0.3458    0.1932    0.0411
     4     9    22    6.2829    0.3301    0.6740    0.1526    0.1108    0.3199    0.1902    0.0489
     4     9    23    6.2035    0.3188    0.6571    0.1481    0.1089    0.2708    0.1716    0.0492
     4     9    24    6.0496    0.3799    0.6244    0.1716    0.1295    0.2180    0.1593    0.0594
     4     9    25    5.7807    0.3633    0.5673    0.1654    0.1259    0.2605    0.1740    0.0567
     4     9    26    5.6197    0.3279    0.5331    0.1517    0.1115    0.2000    0.1452    0.0520
     4     9    27    5.4587    0.3237    0.4989    0.1500    0.1357    0.1812    0.1473    0.0631
     4     9    28    5.4709    0.2938    0.5015    0.1381    0.1384    0.1821    0.1488    0.0642
     4     9    29    5.3663    0.3144    0.4792    0.1464    0.1192    0.1464    0.1265    0.0568
     4     9    30    5.2619    0.2703    0.4571    0.1285    0.2209    0.1298    0.1606    0.1011
     4     9    31    5.0654    0.2164    0.4153    0.1055    0.2103    0.1026    0.1458    0.0980
     4     9    32    4.9763    0.2920    0.3964    0.1374    0.1702    0.1024    0.1294    0.0808
     4     9    33    4.7808    0.2554    0.3548    0.1223    0.1812    0.0972    0.1318    0.0858
     4     9    34    4.6965    0.3055    0.3369    0.1428    0.1896    0.0954    0.1345    0.0895
     4     9    35    4.6486    0.2242    0.3267    0.1089    0.1903    0.0828    0.1296    0.0903
     4     9    36    4.6303    0.2446    0.3228    0.1177    0.1185    0.0591    0.0883    0.0589
     4     9    37    4.4904    0.1773    0.2931    0.0882    0.1967    0.0582    0.1220    0.0942
     4     9    38    4.3971    0.1943    0.2733    0.0958    0.2783    0.0822    0.1643    0.1268
     4     9    39    4.3217    0.1690    0.2573    0.0844    0.1369    0.0777    0.1048    0.0669
     4     9    40    4.2886    0.1825    0.2502    0.0905    0.1228    0.0757    0.0977    0.0604
     4    10     0    5.7724    0.4126    0.5655    0.1837    0.1403    0.3264    0.2029    0.0610
     4    10     1    5.8858    0.4443    0.5896    0.1951    0.1843    0.4181    0.2473    0.0757
     4    10     2    6.0605    0.3749    0.6268    0.1697    0.0997    0.3362    0.1921    0.0439
     4    10     3    6.2054    0.3697    0.6575    0.1678    0.0769    0.4223    0.2140    0.0330
     4    10     4    6.1548    0.3830    0.6468    0.1728    0.0837    0.2610    0.1582    0.0384
     4    10     5    6.2061    0.3795    0.6577    0.1715    0.0587    0.2595    0.1479    0.0273
     4    10     6    6.2009    0.3585    0.6566    0.1635    0.1278    0.3041    0.1906    0.0564
     4    10     7    6.3317    0.3248    0.6844    0.1505    0.0646    0.2791    0.1579    0.0297
     4    10     8    6.3794    0.3160    0.6945    0.1470    0.0748    0.3997    0.2056    0.0324
     4    10     9    6.3333    0.3096    0.6847    0.1445    0.0561    0.3459    0.1798    0.0251
     4    10    10    6.2967    0.3225    0.6769    0.1496    0.1724    0.3171    0.2107    0.0742
     4    10    11    6.3525    0.3203    0.6888    0.1487    0.0689    0.2429    0.1453    0.0321
     4    10    12    6.4013    0.3056    0.6992    0.1429    0.0751    0.3679    0.1946    0.0330
     4    10    13    6.3811    0.3371    0.6949    0.1553    0.0933    0.3498    0.1946    0.0410
     4    10    14    6.4549    0.3418    0.7106    0.1571    0.0640    0.2763    0.1565    0.0294
     4    10    15    6.4774    0.3117    0.7153    0.1453    0.0680    0.2986    0.1666    0.0309
     4    10    16    6.4669    0.3497    0.7131    0.1601    0.2134    0.3768    0.2435    0.0881
     4    10    17    6.5456    0.2712    0.7298    0.1289    0.0456    0.3166    0.1650    0.0208
     4    10    18    6.5598    0.2829    0.7328    0.1337    0.0402    0.3562    0.1778    0.0180
     4    10    19    6.4783    0.3286    0.7155    0.1520    0.0572    0.3178    0.1698    0.0259
     4    10    20    6.5289    0.3146    0.7263    0.1464    0.0365    0.2592    0.1389    0.0171
     4    10    21    6.4240    0.3328    0.7040    0.1536    0.0443    0.3626    0.1816    0.0198
     4    10    22    6.4096    0.2949    0.7009    0.1385    0.0625    0.2831    0.1586    0.0287
     4    10    23    6.2641    0.3281    0.6700    0.1518    0.1219    0.2964    0.1858    0.0541
     4    10    24    6.2577    0.3190    0.6687    0.1482    0.1241    0.1751    0.1403    0.0582
     4    10    25    6.2058    0.3363    0.6576    0.1550    0.1947    0.2088    0.1804    0.0870
     4    10    26    6.0512    0.3283    0.6248    0.1518    0.1444    0.2048    0.1600    0.0662
     4    10    27    5.9075    0.2720    0.5942    0.1292    0.0856    0.1959    0.1331    0.0405
     4    10    28    5.8152    0.2877    0.5746    0.1356    0.1406    0.1146    0.1222    0.0673
     4    10    29    5.6409    0.2420    0.5376    0.1166    0.2762    0.1670    0.1947    0.1213
     4    10    30    5.4747    0.2430    0.5023    0.1170    0.1576    0.1442    0.1413    0.0738
     4    10    31    5.3888    0.2790    0.4840    0.1320    0.2725    0.1185    0.1758    0.1225
     4    10    32    5.1648    0.2686    0.4364    0.1278    0.1323    0.0912    0.1087    0.0643
     4    10    33    5.1508    0.2415    0.4334    0.1164    0.1608    0.1039    0.1261    0.0766
     4    10    34    5.0770    0.2714    0.4178    0.1289    0.1679    0.0920    0.1241    0.0802
     4    10    35    4.7980    0.2273    0.3585    0.1103    0.1808    0.0930    0.1299    0.0858
     4    10    36    4.5713    0.1945    0.3103    0.0959    0.2258    0.0859    0.1453    0.1053
     4    10    37    4.4442    0.1720    0.2833    0.0858    0.1877    0.0807    0.1277    0.0893
     4    10    38    4.4355    0.1620    0.2815    0.0812    0.1224    0.0720    0.0958    0.0603
     4    10    39    4.4255    0.1648    0.2793    0.0824    0.1021    0.0710    0.0863    0.0509
     4    10    40    4.3779    0.1398    0.2692    0.0709    0.0686    0.0735    0.0719    0.0347
     1  Mean     0    5.7724    0.4126    0.5655    0.1837    0.1378    0.3669    0.2157    0.0589
     1  Mean     1    5.9425    0.4159    0.6017    0.1847    0.1268    0.3710    0.2130    0.0542
     1  Mean     2    6.0954    0.3839    0.6342    0.1731    0.1268    0.3684    0.2123    0.0543
     1  Mean     3    6.2174    0.3494    0.6601    0.1600    0.0994    0.3546    0.1976    0.0431
     1  Mean     4    6.3234    0.3467    0.6826    0.1590    0.0739    0.3303    0.1805    0.0329
     1  Mean     5    6.3964    0.3201    0.6981    0.1486    0.0679    0.3257    0.1764    0.0304
     1  Mean     6    6.4443    0.3136    0.7083    0.1459    0.0675    0.3173    0.1732    0.0304
     1  Mean     7    6.4873    0.3012    0.7174    0.1410    0.0536    0.3244    0.1706    0.0242
     1  Mean     8    6.5061    0.3009    0.7214    0.1409    0.0572    0.2935    0.1603    0.0261
     1  Mean     9    6.5317    0.2983    0.7269    0.1398    0.0509    0.3216    0.1683    0.0229
     1  Mean    10    6.5634    0.2867    0.7336    0.1351    0.0476    0.3098    0.1626    0.0216
     1  Mean    11    6.5660    0.2850    0.7342    0.1345    0.0419    0.3362    0.1707    0.0189
     1  Mean    12    6.5871    0.2869    0.7387    0.1352    0.0498    0.3025    0.1609    0.0226
     1  Mean    13    6.5959    0.2909    0.7405    0.1368    0.0498    0.3286    0.1705    0.0222
     1  Mean    14    6.6015    0.2838    0.7417    0.1340    0.0423    0.3223    0.1652    0.0191
     1  Mean    15    6.6122    0.2847    0.7440    0.1344    0.0431    0.3298    0.1685    0.0195
     1  Mean    16    6.6144    0.2740    0.7444    0.1299    0.0308    0.3142    0.1583    0.0141
     1  Mean    17    6.6188    0.2805    0.7454    0.1326    0.0452    0.3158    0.1643    0.0205
     1  Mean    18    6.6180    0.2737    0.7452    0.1298    0.0401    0.3077    0.1592    0.0184
     1  Mean    19    6.6379    0.2704    0.7495    0.1285    0.0357    0.2991    0.1540    0.0165
     1  Mean    20    6.6313    0.2777    0.7480    0.1315    0.0415    0.3011    0.1568    0.0190
     1  Mean    21    6.5367    0.3115    0.7279    0.1451    0.0586    0.3072    0.1653    0.0265
     1  Mean    22    6.3960    0.3625    0.6981    0.1648    0.1038    0.3148    0.1854    0.0458
     1  Mean    23    6.1464    0.4077    0.6450    0.1814    0.1664    0.3310    0.2128    0.0711
     1  Mean    24    5.7703    0.3959    0.5651    0.1764    0.1953    0.2411    0.1901    0.0852
     1  Mean    25    5.4119    0.3755    0.4889    0.1689    0.2116    0.2220    0.1900    0.0931
     1  Mean    26    5.0792    0.3402    0.4182    0.1550    0.1816    0.1757    0.1612    0.0823
     1  Mean    27    4.7960    0.2708    0.3581    0.1277    0.1540    0.1486    0.1402    0.0715
     1  Mean    28    4.5818    0.2238    0.3125    0.1081    0.1188    0.1220    0.1153    0.0571
     1  Mean    29    4.4247    0.1845    0.2792    0.0906    0.1194    0.1000    0.1057    0.0574
     1  Mean    30    4.3481    0.1755    0.2629    0.0868    0.0921    0.1105    0.0983    0.0450
     1  Mean    31    4.2685    0.1786    0.2460    0.0880    0.1205    0.1154    0.1135    0.0583
     1  Mean    32    4.1533    0.1673    0.2215    0.0831    0.1038    0.0885    0.0936    0.0504
     1  Mean    33    4.0611    0.1586    0.2019    0.0791    0.1150    0.0840    0.0973    0.0563
     1  Mean    34    3.9798    0.1391    0.1846    0.0703    0.1046    0.0783    0.0901    0.0514
     1  Mean    35    3.9215    0.1333    0.1722    0.0676    0.1040    0.0777    0.0896    0.0512
     1  Mean    36    3.8867    0.1226    0.1648    0.0626    0.0871    0.0660    0.0769    0.0437
     1  Mean    37    3.8331    0.1100    0.1534    0.0566    0.0708    0.0569    0.0649    0.0359
     1  Mean    38    3.8163    0.1124    0.1499    0.0577    0.0811    0.0591    0.0706    0.0408
     1  Mean    39    3.8056    0.1229    0.1476    0.0626    0.0863    0.0605    0.0736    0.0432
     1  Mean    40    3.7743    0.1171    0.1410    0.0598    0.0965    0.0630    0.0796    0.0480
     2  Mean     0    5.7724    0.4126    0.5655    0.1837    0.1417    0.3914    0.2250    0.0598
     2  Mean     1    5.9617    0.4070    0.6058    0.1815    0.1488    0.3616    0.2174    0.0633
     2  Mean     2    6.1052    0.3785    0.6362    0.1710    0.1082    0.3340    0.1940    0.0474
     2  Mean     3    6.2557    0.3469    0.6682    0.1590    0.0876    0.3167    0.1806    0.0392
     2  Mean     4    6.3678    0.3309    0.6920    0.1528    0.0826    0.3226    0.1806    0.0367
     2  Mean     5    6.4231    0.3065    0.7038    0.1431    0.0719    0.3298    0.1795    0.0321
     2  Mean     6    6.4510    0.2970    0.7097    0.1393    0.0641    0.3055    0.1670    0.0288
     2  Mean     7    6.4921    0.2919    0.7185    0.1372    0.0456    0.3126    0.1631    0.0208
     2  Mean     8    6.5029    0.2753    0.7208    0.1304    0.0421    0.2831    0.1503    0.0194
     2  Mean     9    6.5266    0.2693    0.7258    0.1280    0.0477    0.2626    0.1447    0.0222
     2  Mean    10    6.5307    0.2553    0.7267    0.1222    0.0435    0.3036    0.1587    0.0198
     2  Mean    11    6.5479    0.2561    0.7303    0.1225    0.0532    0.2579    0.1447    0.0247
     2  Mean    12    6.5527    0.2473    0.7313    0.1188    0.0496    0.2710    0.1486    0.0229
     2  Mean    13    6.5582    0.2484    0.7325    0.1193    0.0421    0.2563    0.1395    0.0196
     2  Mean    14    6.5357    0.2521    0.7277    0.1208    0.0545    0.2738    0.1516    0.0251
     2  Mean    15    6.5754    0.2408    0.7362    0.1160    0.0409    0.2671    0.1431    0.0192
     2  Mean    16    6.5832    0.2371    0.7378    0.1144    0.0512    0.2356    0.1349    0.0242
     2  Mean    17    6.5820    0.2383    0.7376    0.1150    0.0415    0.2418    0.1337    0.0196
     2  Mean    18    6.6049    0.2407    0.7424    0.1160    0.0421    0.2551    0.1393    0.0197
     2  Mean    19    6.5849    0.2432    0.7382    0.1171    0.0537    0.2292    0.1333    0.0253
     2  Mean    20    6.5762    0.2311    0.7363    0.1119    0.0431    0.2583    0.1408    0.0202
     2  Mean    21    6.5042    0.2469    0.7210    0.1185    0.0724    0.2263    0.1395    0.0339
     2  Mean    22    6.3931    0.2813    0.6974    0.1325    0.0882    0.2459    0.1524    0.0402
     2  Mean    23    6.2434    0.3114    0.6656    0.1448    0.1135    0.2574    0.1677    0.0512
     2  Mean    24    6.0739    0.3416    0.6296    0.1565    0.1328    0.2635    0.1768    0.0593
     2  Mean    25    5.8481    0.3496    0.5816    0.1591    0.1478    0.2731    0.1854    0.0658
     2  Mean    26    5.6042    0.3634    0.5298    0.1642    0.1575    0.2521    0.1808    0.0699
     2  Mean    27    5.3316    0.3336    0.4719    0.1529    0.1764    0.2073    0.1712    0.0788
     2  Mean    28    5.1517    0.3021    0.4336    0.1408    0.1450    0.1811    0.1504    0.0668
     2  Mean    29    5.0154    0.2821    0.4047    0.1330    0.1305    0.1830    0.1450    0.0604
     2  Mean    30    4.8241    0.2605    0.3640    0.1235    0.1358    0.1624    0.1383    0.0628
     2  Mean    31    4.7171    0.2585    0.3413    0.1229    0.1497    0.1472    0.1377    0.0690
     2  Mean    32    4.6126    0.2512    0.3191    0.1199    0.1418    0.1460    0.1350    0.0667
     2  Mean    33    4.4702    0.2259    0.2888    0.1091    0.1161    0.1280    0.1170    0.0556
     2  Mean    34    4.3940    0.2101    0.2726    0.1018    0.1159    0.1247    0.1148    0.0552
     2  Mean    35    4.3353    0.2025    0.2601    0.0987    0.1095    0.1191    0.1099    0.0526
     2  Mean    36    4.2438    0.1992    0.2407    0.0972    0.0920    0.1104    0.0986    0.0449
     2  Mean    37    4.1458    0.1743    0.2199    0.0864    0.0930    0.1010    0.0952    0.0455
     2  Mean    38    4.1070    0.1825    0.2116    0.0900    0.1066    0.1090    0.1044    0.0517
     2  Mean    39    4.0586    0.1649    0.2014    0.0823    0.0893    0.0944    0.0908    0.0441
     2  Mean    40    4.0243    0.1621    0.1941    0.0810    0.0845    0.0922    0.0877    0.0420
     3  Mean     0    5.7724    0.4126    0.5655    0.1837    0.1415    0.3557    0.2132    0.0606
     3  Mean     1    5.9751    0.4092    0.6086    0.1822    0.1165    0.3826    0.2137    0.0499
     3  Mean     2    6.1355    0.3774    0.6427    0.1705    0.1154    0.3656    0.2073    0.0495
     3  Mean     3    6.2756    0.3433    0.6725    0.1576    0.0927    0.3047    0.1777    0.0415
     3  Mean     4    6.3354    0.3085    0.6852    0.1439    0.0822    0.2966    0.1706    0.0369
     3  Mean     5    6.3998    0.2870    0.6988    0.1352    0.0493    0.3013    0.1595    0.0225
     3  Mean     6    6.4302    0.2841    0.7053    0.1340    0.0581    0.2651    0.1495    0.0269
     3  Mean     7    6.4416    0.2669    0.7077    0.1269    0.0651    0.2510    0.1467    0.0302
     3  Mean     8    6.4660    0.2560    0.7129    0.1223    0.0639    0.2539    0.1473    0.0297
     3  Mean     9    6.4649    0.2333    0.7127    0.1127    0.0560    0.2299    0.1345    0.0264
     3  Mean    10    6.4573    0.2313    0.7111    0.1119    0.0676    0.2042    0.1289    0.0320
     3  Mean    11    6.4503    0.2312    0.7096    0.1119    0.0557    0.2324    0.1350    0.0262
     3  Mean    12    6.4636    0.2270    0.7124    0.1101    0.0602    0.2164    0.1309    0.0285
     3  Mean    13    6.4869    0.2167    0.7174    0.1056    0.0435    0.2232    0.1267    0.0207
     3  Mean    14    6.4881    0.2160    0.7176    0.1053    0.0491    0.2072    0.1222    0.0235
     3  Mean    15    6.4741    0.2133    0.7146    0.1041    0.0437    0.1864    0.1112    0.0211
     3  Mean    16    6.4610    0.2066    0.7119    0.1011    0.0621    0.1888    0.1199    0.0298
     3  Mean    17    6.4616    0.1999    0.7120    0.0982    0.0583    0.1942    0.1205    0.0279
     3  Mean    18    6.4727    0.2057    0.7143    0.1008    0.0594    0.1684    0.1103    0.0289
     3  Mean    19    6.5017    0.2156    0.7205    0.1050    0.0581    0.2061    0.1257    0.0276
     3  Mean    20    6.4784    0.2020    0.7156    0.0990    0.0503    0.1933    0.1164    0.0242
     3  Mean    21    6.4224    0.2275    0.7037    0.1101    0.0626    0.2155    0.1312    0.0296
     3  Mean    22    6.3325    0.2481    0.6846    0.1188    0.0732    0.2272    0.1399    0.0343
     3  Mean    23    6.2035    0.2885    0.6571    0.1356    0.0908    0.2550    0.1577    0.0414
     3  Mean    24    6.0248    0.3264    0.6192    0.1507    0.1400    0.2439    0.1717    0.0626
     3  Mean    25    5.8077    0.3645    0.5730    0.1651    0.1440    0.2297    0.1683    0.0646
     3  Mean    26    5.5861    0.3739    0.5259    0.1690    0.1547    0.2596    0.1840    0.0686
     3  Mean    27    5.3685    0.3512    0.4797    0.1602    0.1660    0.2523    0.1852    0.0734
     3  Mean    28    5.2149    0.3532    0.4471    0.1609    0.1666    0.2490    0.1835    0.0733
     3  Mean    29    5.0269    0.3219    0.4071    0.1488    0.1514    0.2366    0.1738    0.0676
     3  Mean    30    4.8885    0.3163    0.3777    0.1462    0.1530    0.2006    0.1607    0.0691
     3  Mean    31    4.7499    0.3067    0.3483    0.1425    0.1343    0.1881    0.1488    0.0617
     3  Mean    32    4.6615    0.3119    0.3295    0.1444    0.1735    0.2028    0.1679    0.0773
     3  Mean    33    4.5229    0.2830    0.3000    0.1334    0.1323    0.1818    0.1457    0.0615
     3  Mean    34    4.4794    0.2729    0.2908    0.1293    0.1576    0.1877    0.1576    0.0714
     3  Mean    35    4.4027    0.2636    0.2745    0.1255    0.1177    0.1622    0.1320    0.0555
     3  Mean    36    4.3932    0.2697    0.2725    0.1278    0.1272    0.1838    0.1443    0.0593
     3  Mean    37    4.3532    0.2712    0.2640    0.1285    0.1090    0.1739    0.1330    0.0514
     3  Mean    38    4.2935    0.2523    0.2513    0.1205    0.1167    0.1739    0.1363    0.0547
     3  Mean    39    4.2630    0.2675    0.2448    0.1270    0.1303    0.1814    0.1434    0.0594
     3  Mean    40    4.1593    0.2286    0.2228    0.1106    0.1189    0.1544    0.1292    0.0561
     4  Mean     0    5.7724    0.4126    0.5655    0.1837    0.1273    0.3748    0.2147    0.0545
     4  Mean     1    5.8700    0.4220    0.5863    0.1870    0.1540    0.3708    0.2219    0.0651
     4  Mean     2    5.9687    0.3999    0.6072    0.1789    0.1282    0.3275    0.1987    0.0559
     4  Mean     3    6.0466    0.3806    0.6238    0.1718    0.1089    0.3623    0.2042    0.0472
     4  Mean     4    6.1308    0.3781    0.6417    0.1708    0.1159    0.3340    0.1961    0.0503
     4  Mean     5    6.1641    0.3591    0.6488    0.1636    0.1118    0.3372    0.1960    0.0486
     4  Mean     6    6.2060    0.3518    0.6577    0.1609    0.0950    0.3206    0.1846    0.0422
     4  Mean     7    6.2392    0.3553    0.6647    0.1619    0.1186    0.3245    0.1938    0.0513
     4  Mean     8    6.2929    0.3408    0.6761    0.1564    0.0843    0.3245    0.1816    0.0372
     4  Mean     9    6.3096    0.3388    0.6797    0.1557    0.0797    0.3243    0.1802    0.0356
     4  Mean    10    6.3076    0.3436    0.6793    0.1576    0.1176    0.3222    0.1931    0.0516
     4  Mean    11    6.3497    0.3418    0.6882    0.1567    0.0974    0.3324    0.1889    0.0428
     4  Mean    12    6.3965    0.3362    0.6981    0.1547    0.0912    0.3420    0.1905    0.0400
     4  Mean    13    6.4182    0.3118    0.7028    0.1452    0.0704    0.3360    0.1811    0.0315
     4  Mean    14    6.4573    0.3137    0.7111    0.1460    0.0592    0.3079    0.1667    0.0269
     4  Mean    15    6.4378    0.3102    0.7069    0.1446    0.0591    0.3001    0.1636    0.0268
     4  Mean    16    6.4414    0.3177    0.7077    0.1475    0.0858    0.3007    0.1728    0.0380
     4  Mean    17    6.4516    0.2908    0.7099    0.1367    0.0697    0.3139    0.1724    0.0313
     4  Mean    18    6.4525    0.3041    0.7100    0.1420    0.0743    0.3130    0.1736    0.0332
     4  Mean    19    6.4543    0.3050    0.7104    0.1425    0.0802    0.3057    0.1734    0.0361
     4  Mean    20    6.4580    0.3188    0.7112    0.1479    0.0592    0.3304    0.1747    0.0265
     4  Mean    21    6.3789    0.3245    0.6944    0.1500    0.0891    0.2977    0.1731    0.0396
     4  Mean    22    6.2950    0.3354    0.6766    0.1542    0.0958    0.2885    0.1722    0.0426
     4  Mean    23    6.1442    0.3448    0.6445    0.1580    0.1453    0.2879    0.1902    0.0635
     4  Mean    24    6.0484    0.3596    0.6242    0.1635    0.1538    0.2288    0.1710    0.0684
     4  Mean    25    5.8597    0.3748    0.5841    0.1693    0.1578    0.2517    0.1819    0.0700
     4  Mean    26    5.7048    0.3650    0.5512    0.1653    0.1813    0.2175    0.1775    0.0804
     4  Mean    27    5.5387    0.3393    0.5159    0.1552    0.1591    0.1980    0.1621    0.0721
     4  Mean    28    5.3924    0.3228    0.4848    0.1493    0.1870    0.1762    0.1641    0.0842
     4  Mean    29    5.2451    0.3325    0.4535    0.1527    0.1902    0.1777    0.1661    0.0855
     4  Mean    30    5.1122    0.3092    0.4252    0.1437    0.1794    0.1776    0.1619    0.0813
     4  Mean    31    4.9496    0.2821    0.3907    0.1330    0.1974    0.1559    0.1611    0.0899
     4  Mean    32    4.8582    0.2817    0.3713    0.1328    0.1552    0.1491    0.1414    0.0720
     4  Mean    33    4.7745    0.2638    0.3535    0.1252    0.1506    0.1394    0.1361    0.0707
     4  Mean    34    4.6682    0.2711    0.3309    0.1284    0.1640    0.1141    0.1311    0.0772
     4  Mean    35    4.5473    0.2344    0.3052    0.1131    0.1399    0.1099    0.1193    0.0668
     4  Mean    36    4.4677    0.2242    0.2883    0.1085    0.1460    0.1031    0.1190    0.0697
     4  Mean    37    4.4304    0.2069    0.2804    0.1011    0.1422    0.1050    0.1182    0.0681
     4  Mean    38    4.3624    0.2014    0.2659    0.0986    0.1604    0.0999    0.1234    0.0759
     4  Mean    39    4.3172    0.1873    0.2563    0.0925    0.1254    0.0989    0.1081    0.0604
     4  Mean    40    4.3328    0.1934    0.2596    0.0951    0.1063    0.0979    0.0996    0.0518
