# Supplementary material for: Blib is a multi-module simulation platform for genetics studies and intelligent breeding
Source: Commun Biol. 2022 Nov 3;5:1167. doi: 10.1038/s42003-022-04151-9 (PMC9630530; doi:10.1038/s42003-022-04151-9)
Supplement: Supplementary file 4 — Supplementary Software 1 [file 42003_2022_4151_MOESM4_ESM.zip › Supplementary software/PRS with output files/Case study III/PRS_M1Allele2ADE/PRS.log]

Genetics and breeding simulation tools, built on BLIB ver 1.00 - 10 Jan 2020
Developed by the Quantitative Genetics Group, ICS-CAAS 

Program starts at 10:47:24.779 on 2021/07/14 (yyyy/mm/dd)

Read the *.par file and generate progeny ...

Read the *.gmd file... 
  General parameters read successfully! 
  Environment information read successfully! 
  Trait information read successfully! 
  Number of composite traits is equal to 0! 
  Chromosome information read successfully! 
  Locus information read successfully! 
  Number of markers is equal to 0! 
  Gene information read successfully! 
  Epistasis information read successfully! 
  Number of cytoplasms is equal to 0! 
  Number of cytoplasm and cyto-locus actions is equal to 0! 
  Number of fertility actions is equal to 0! 
The *.gmd file read successfully! 
--Warn1182: number of traits affacted by gene is equal to 0 ! Gene=   1
--Warn1182: number of traits affacted by gene is equal to 0 ! Gene=   2
--Warn1182: number of traits affacted by gene is equal to 0 ! Gene=   3
--Warn1182: number of traits affacted by gene is equal to 0 ! Gene=   4
--Warn1182: number of traits affacted by gene is equal to 0 ! Gene=   5
--Warn1182: number of traits affacted by gene is equal to 0 ! Gene=   6
--Warn1182: number of traits affacted by gene is equal to 0 ! Gene=   7
--Warn1182: number of traits affacted by gene is equal to 0 ! Gene=   8
--Warn1182: number of traits affacted by gene is equal to 0 ! Gene=   9
--Warn1182: number of traits affacted by gene is equal to 0 ! Gene=  10

Read the *.pop file... 
The *.pop file read successfully! 

Program ends at 10:54:28.081 on 2021/07/14 (yyyy/mm/dd)
The BLIB application runs successfully.
