# Supplementary material for: Blib is a multi-module simulation platform for genetics studies and intelligent breeding
Source: Commun Biol. 2022 Nov 3;5:1167. doi: 10.1038/s42003-022-04151-9 (PMC9630530; doi:10.1038/s42003-022-04151-9)
Supplement: Supplementary file 4 — Supplementary Software 1 [file 42003_2022_4151_MOESM4_ESM.zip › Supplementary software/PRS with output files/Case study III/PRS_M1Allele2ADE/outPRS.tgv]

Method   Run Cycle   PopMean    PopVar    MeanAd    Hbroad    AddVar    DomVar    Hbroad   Hnarrow
     1     1     0    2.0124    0.3812    0.3998    0.2044    0.0730    0.2620    0.1842    0.0401
     1     1     1    2.0059    0.3572    0.3982    0.1940    0.0878    0.2791    0.1982    0.0475
     1     1     2    2.0445    0.3675    0.4073    0.1985    0.0617    0.2547    0.1758    0.0343
     1     1     3    2.1950    0.3987    0.4424    0.2118    0.0629    0.2672    0.1820    0.0347
     1     1     4    2.2480    0.4311    0.4548    0.2251    0.1032    0.4473    0.2706    0.0507
     1     1     5    2.3648    0.4594    0.4821    0.2364    0.0827    0.3505    0.2260    0.0432
     1     1     6    2.4475    0.5316    0.5014    0.2638    0.1034    0.4730    0.2798    0.0502
     1     1     7    2.5906    0.5036    0.5348    0.2534    0.2433    0.3616    0.2896    0.1165
     1     1     8    2.8410    0.6475    0.5933    0.3038    0.3660    0.2428    0.2909    0.1749
     1     1     9    3.3516    0.3757    0.7126    0.2020    0.2069    0.1650    0.2004    0.1115
     1     1    10    3.5214    0.2451    0.7522    0.1418    0.1703    0.1185    0.1629    0.0961
     1     1    11    3.6272    0.2320    0.7770    0.1352    0.1322    0.1073    0.1390    0.0767
     1     1    12    3.6722    0.2145    0.7875    0.1263    0.1048    0.1197    0.1314    0.0613
     1     1    13    3.7515    0.1984    0.8060    0.1179    0.1550    0.1148    0.1539    0.0884
     1     1    14    3.8112    0.1581    0.8200    0.0963    0.0759    0.1226    0.1180    0.0451
     1     1    15    3.7875    0.1637    0.8144    0.0994    0.1143    0.1053    0.1289    0.0671
     1     1    16    3.7715    0.1818    0.8107    0.1092    0.1320    0.1223    0.1463    0.0760
     1     1    17    3.6525    0.2294    0.7829    0.1339    0.1024    0.1205    0.1306    0.0600
     1     1    18    3.7686    0.1737    0.8100    0.1048    0.1035    0.1104    0.1260    0.0609
     1     1    19    3.8117    0.1632    0.8201    0.0991    0.0450    0.0919    0.0844    0.0278
     1     1    20    3.7758    0.1839    0.8117    0.1102    0.1316    0.1018    0.1359    0.0766
     1     1    21    3.4862    0.3465    0.7440    0.1893    0.2475    0.1477    0.2103    0.1317
     1     1    22    2.9868    0.4975    0.6274    0.2511    0.2074    0.2184    0.2230    0.1086
     1     1    23    2.4421    0.4210    0.5001    0.2210    0.1928    0.2517    0.2305    0.1000
     1     1    24    2.1267    0.4427    0.4265    0.2298    0.1455    0.2372    0.2050    0.0779
     1     1    25    1.9158    0.3541    0.3772    0.1927    0.1034    0.2684    0.2003    0.0557
     1     1    26    1.8656    0.2903    0.3655    0.1636    0.0449    0.2854    0.1821    0.0248
     1     1    27    1.7352    0.2714    0.3350    0.1546    0.0370    0.2019    0.1387    0.0215
     1     1    28    1.6964    0.2401    0.3260    0.1393    0.0150    0.2039    0.1286    0.0088
     1     1    29    1.6520    0.2463    0.3156    0.1423    0.0255    0.2082    0.1361    0.0149
     1     1    30    1.6243    0.2322    0.3091    0.1353    0.0282    0.1725    0.1192    0.0168
     1     1    31    1.6612    0.2457    0.3177    0.1420    0.0395    0.2047    0.1413    0.0228
     1     1    32    1.6501    0.2814    0.3151    0.1594    0.0402    0.2929    0.1833    0.0221
     1     1    33    1.6058    0.2548    0.3048    0.1466    0.0293    0.2030    0.1353    0.0171
     1     1    34    1.6321    0.2632    0.3109    0.1507    0.0265    0.3270    0.1924    0.0144
     1     1    35    1.6480    0.2517    0.3146    0.1450    0.0244    0.2557    0.1588    0.0138
     1     1    36    1.6068    0.2604    0.3050    0.1493    0.0305    0.1942    0.1315    0.0179
     1     1    37    1.6042    0.2613    0.3044    0.1497    0.0438    0.2963    0.1865    0.0240
     1     1    38    1.5739    0.2586    0.2973    0.1484    0.0228    0.2014    0.1312    0.0133
     1     1    39    1.5444    0.2362    0.2904    0.1373    0.0556    0.2381    0.1652    0.0313
     1     1    40    1.5545    0.2821    0.2928    0.1598    0.0537    0.2422    0.1663    0.0302
     1     2     0    2.0124    0.3812    0.3998    0.2044    0.0320    0.2598    0.1644    0.0180
     1     2     1    2.1332    0.4134    0.4280    0.2179    0.0625    0.3208    0.2053    0.0335
     1     2     2    2.2498    0.4444    0.4552    0.2305    0.0921    0.2709    0.1965    0.0498
     1     2     3    2.3303    0.5033    0.4740    0.2533    0.0808    0.3726    0.2340    0.0417
     1     2     4    2.4783    0.4727    0.5086    0.2416    0.0915    0.3322    0.2221    0.0480
     1     2     5    2.7117    0.5547    0.5631    0.2721    0.1094    0.2686    0.2030    0.0588
     1     2     6    3.0724    0.4078    0.6474    0.2156    0.2240    0.2152    0.2284    0.1165
     1     2     7    3.2767    0.3920    0.6951    0.2090    0.2589    0.2420    0.2524    0.1305
     1     2     8    3.4799    0.2772    0.7426    0.1574    0.1580    0.1991    0.1940    0.0858
     1     2     9    3.5882    0.2177    0.7679    0.1280    0.0942    0.1759    0.1540    0.0537
     1     2    10    3.5324    0.3032    0.7548    0.1697    0.1276    0.1598    0.1623    0.0721
     1     2    11    3.5646    0.2483    0.7623    0.1433    0.0791    0.1492    0.1334    0.0462
     1     2    12    3.6474    0.2133    0.7817    0.1257    0.1784    0.1350    0.1744    0.0993
     1     2    13    3.6161    0.2280    0.7744    0.1332    0.0336    0.1636    0.1173    0.0200
     1     2    14    3.6342    0.2535    0.7786    0.1459    0.1486    0.1437    0.1646    0.0836
     1     2    15    3.6827    0.2363    0.7899    0.1374    0.0982    0.1470    0.1418    0.0568
     1     2    16    3.6969    0.2062    0.7932    0.1220    0.1023    0.1252    0.1329    0.0598
     1     2    17    3.6979    0.2387    0.7935    0.1385    0.1375    0.1600    0.1670    0.0772
     1     2    18    3.7908    0.1911    0.8152    0.1141    0.0943    0.1268    0.1297    0.0553
     1     2    19    3.7917    0.2075    0.8154    0.1227    0.1549    0.1327    0.1623    0.0874
     1     2    20    3.7826    0.2517    0.8133    0.1450    0.1712    0.1285    0.1680    0.0960
     1     2    21    3.3114    0.4207    0.7032    0.2209    0.1899    0.1480    0.1854    0.1042
     1     2    22    2.6917    0.5166    0.5584    0.2582    0.2629    0.2519    0.2576    0.1315
     1     2    23    2.3483    0.4635    0.4782    0.2380    0.1581    0.2418    0.2123    0.0839
     1     2    24    2.1932    0.3944    0.4420    0.2100    0.1539    0.2781    0.2255    0.0803
     1     2    25    2.0169    0.3606    0.4008    0.1955    0.0531    0.2249    0.1578    0.0301
     1     2    26    1.9162    0.3224    0.3773    0.1785    0.0521    0.3054    0.1941    0.0283
     1     2    27    1.8717    0.3613    0.3669    0.1958    0.0385    0.3039    0.1875    0.0211
     1     2    28    1.7928    0.3687    0.3485    0.1990    0.0571    0.2949    0.1917    0.0311
     1     2    29    1.7271    0.3781    0.3331    0.2031    0.0293    0.2773    0.1713    0.0164
     1     2    30    1.7506    0.3586    0.3386    0.1947    0.0562    0.2946    0.1912    0.0306
     1     2    31    1.7605    0.3393    0.3409    0.1861    0.0728    0.2982    0.2000    0.0392
     1     2    32    1.6438    0.3409    0.3137    0.1868    0.0562    0.2416    0.1672    0.0316
     1     2    33    1.5867    0.2852    0.3003    0.1612    0.0502    0.2599    0.1729    0.0280
     1     2    34    1.5718    0.2911    0.2968    0.1640    0.0744    0.2466    0.1778    0.0412
     1     2    35    1.5061    0.2835    0.2815    0.1604    0.0443    0.2729    0.1761    0.0246
     1     2    36    1.4562    0.2427    0.2698    0.1406    0.0598    0.2222    0.1597    0.0338
     1     2    37    1.4151    0.2304    0.2602    0.1344    0.0466    0.1620    0.1233    0.0275
     1     2    38    1.3107    0.2096    0.2359    0.1237    0.0324    0.1723    0.1212    0.0192
     1     2    39    1.3640    0.2297    0.2483    0.1340    0.0447    0.2067    0.1448    0.0257
     1     2    40    1.3537    0.2518    0.2459    0.1451    0.0373    0.1854    0.1305    0.0219
     1     3     0    2.0124    0.3812    0.3998    0.2044    0.0509    0.2946    0.1889    0.0279
     1     3     1    2.0578    0.3823    0.4104    0.2048    0.0690    0.2564    0.1799    0.0382
     1     3     2    2.2307    0.4365    0.4507    0.2273    0.0577    0.2810    0.1858    0.0317
     1     3     3    2.4779    0.4716    0.5085    0.2412    0.1555    0.3792    0.2649    0.0770
     1     3     4    2.6573    0.4510    0.5504    0.2331    0.1668    0.3201    0.2471    0.0846
     1     3     5    2.8244    0.4508    0.5894    0.2330    0.1883    0.3350    0.2607    0.0938
     1     3     6    3.0441    0.3869    0.6408    0.2068    0.1377    0.3210    0.2361    0.0709
     1     3     7    3.1551    0.4153    0.6667    0.2187    0.2308    0.2844    0.2577    0.1154
     1     3     8    3.3832    0.4006    0.7200    0.2126    0.1186    0.1703    0.1630    0.0669
     1     3     9    3.6479    0.3762    0.7818    0.2023    0.2522    0.1423    0.2100    0.1343
     1     3    10    3.7643    0.3319    0.8090    0.1828    0.3096    0.1646    0.2422    0.1581
     1     3    11    4.0401    0.2369    0.8734    0.1377    0.1151    0.0972    0.1251    0.0679
     1     3    12    4.1101    0.2254    0.8898    0.1318    0.0966    0.0914    0.1124    0.0578
     1     3    13    4.1468    0.2115    0.8983    0.1248    0.1592    0.1013    0.1493    0.0912
     1     3    14    4.1625    0.1948    0.9020    0.1160    0.1364    0.1019    0.1384    0.0792
     1     3    15    4.2112    0.1743    0.9134    0.1051    0.1200    0.1138    0.1361    0.0699
     1     3    16    4.1899    0.1946    0.9084    0.1159    0.1445    0.0917    0.1373    0.0840
     1     3    17    4.1699    0.2047    0.9037    0.1212    0.1652    0.0968    0.1501    0.0946
     1     3    18    4.1964    0.1838    0.9099    0.1102    0.2279    0.0890    0.1760    0.1265
     1     3    19    4.1914    0.1918    0.9088    0.1144    0.0946    0.0963    0.1140    0.0565
     1     3    20    4.1846    0.1931    0.9072    0.1152    0.2162    0.0975    0.1745    0.1203
     1     3    21    3.6720    0.3737    0.7874    0.2012    0.2187    0.1764    0.2103    0.1164
     1     3    22    3.1083    0.4546    0.6558    0.2345    0.2298    0.2204    0.2328    0.1188
     1     3    23    2.6602    0.5199    0.5511    0.2594    0.2711    0.2802    0.2709    0.1332
     1     3    24    2.1900    0.4327    0.4412    0.2258    0.1551    0.2930    0.2319    0.0803
     1     3    25    1.8589    0.4148    0.3639    0.2185    0.0944    0.3330    0.2236    0.0494
     1     3    26    1.7912    0.4185    0.3481    0.2200    0.0583    0.3061    0.1972    0.0316
     1     3    27    1.6744    0.4010    0.3208    0.2127    0.0828    0.3443    0.2235    0.0433
     1     3    28    1.5527    0.3707    0.2924    0.1999    0.0620    0.3371    0.2119    0.0329
     1     3    29    1.5202    0.3317    0.2848    0.1827    0.0626    0.3219    0.2058    0.0335
     1     3    30    1.4837    0.3085    0.2763    0.1721    0.0622    0.3227    0.2060    0.0333
     1     3    31    1.4813    0.2985    0.2757    0.1675    0.0421    0.2075    0.1440    0.0243
     1     3    32    1.4413    0.2983    0.2664    0.1674    0.0430    0.2842    0.1807    0.0238
     1     3    33    1.4229    0.2993    0.2621    0.1679    0.0535    0.2152    0.1533    0.0305
     1     3    34    1.4449    0.3109    0.2672    0.1732    0.1026    0.2683    0.2000    0.0553
     1     3    35    1.4284    0.3186    0.2634    0.1768    0.0818    0.3054    0.2069    0.0437
     1     3    36    1.3475    0.2669    0.2445    0.1524    0.0535    0.2545    0.1719    0.0299
     1     3    37    1.3154    0.2418    0.2370    0.1401    0.0718    0.2580    0.1818    0.0396
     1     3    38    1.2993    0.2787    0.2332    0.1581    0.0480    0.2494    0.1670    0.0269
     1     3    39    1.2727    0.2682    0.2270    0.1531    0.0430    0.2197    0.1504    0.0246
     1     3    40    1.3252    0.3205    0.2392    0.1776    0.0479    0.2225    0.1542    0.0273
     1     4     0    2.0124    0.3812    0.3998    0.2044    0.0703    0.2880    0.1945    0.0382
     1     4     1    2.0895    0.3529    0.4178    0.1921    0.0735    0.2622    0.1845    0.0404
     1     4     2    2.3259    0.3897    0.4730    0.2080    0.0745    0.2719    0.1892    0.0407
     1     4     3    2.5505    0.3781    0.5255    0.2030    0.0873    0.2329    0.1775    0.0484
     1     4     4    2.6734    0.4382    0.5542    0.2280    0.1583    0.2379    0.2107    0.0842
     1     4     5    3.0111    0.3740    0.6331    0.2013    0.1674    0.2248    0.2091    0.0892
     1     4     6    3.1326    0.3281    0.6614    0.1811    0.1463    0.2138    0.1953    0.0793
     1     4     7    3.1817    0.3018    0.6729    0.1690    0.0598    0.1550    0.1264    0.0352
     1     4     8    3.3021    0.2871    0.7010    0.1621    0.0929    0.2169    0.1727    0.0518
     1     4     9    3.3965    0.2590    0.7231    0.1486    0.1610    0.1715    0.1830    0.0886
     1     4    10    3.4779    0.2480    0.7421    0.1432    0.1008    0.1776    0.1580    0.0572
     1     4    11    3.4864    0.2267    0.7441    0.1325    0.1023    0.1604    0.1504    0.0586
     1     4    12    3.5953    0.1994    0.7695    0.1184    0.0480    0.1154    0.0992    0.0292
     1     4    13    3.5566    0.2069    0.7605    0.1224    0.1509    0.1868    0.1854    0.0828
     1     4    14    3.5210    0.2480    0.7522    0.1432    0.1326    0.1887    0.1780    0.0734
     1     4    15    3.5370    0.2397    0.7559    0.1391    0.0787    0.1580    0.1376    0.0457
     1     4    16    3.5467    0.2251    0.7582    0.1317    0.0703    0.1717    0.1402    0.0407
     1     4    17    3.5652    0.2545    0.7625    0.1464    0.0854    0.2092    0.1657    0.0480
     1     4    18    3.5894    0.2491    0.7681    0.1437    0.0531    0.1564    0.1237    0.0314
     1     4    19    3.5697    0.2830    0.7635    0.1602    0.0631    0.2388    0.1690    0.0353
     1     4    20    3.5419    0.2787    0.7570    0.1581    0.0616    0.1867    0.1434    0.0356
     1     4    21    3.1848    0.4232    0.6736    0.2219    0.1189    0.2196    0.1857    0.0652
     1     4    22    2.7533    0.4948    0.5728    0.2501    0.1542    0.2607    0.2185    0.0812
     1     4    23    2.3834    0.4740    0.4864    0.2421    0.1483    0.3341    0.2453    0.0754
     1     4    24    2.2166    0.4550    0.4475    0.2347    0.1133    0.3082    0.2212    0.0595
     1     4    25    2.0302    0.4257    0.4039    0.2229    0.2083    0.2755    0.2459    0.1058
     1     4    26    1.8301    0.4259    0.3572    0.2230    0.1899    0.3026    0.2492    0.0961
     1     4    27    1.7630    0.4332    0.3415    0.2260    0.1478    0.2727    0.2208    0.0776
     1     4    28    1.5661    0.3635    0.2955    0.1968    0.1532    0.2606    0.2180    0.0807
     1     4    29    1.4772    0.2681    0.2748    0.1530    0.0696    0.2448    0.1748    0.0387
     1     4    30    1.3870    0.2571    0.2537    0.1477    0.0879    0.3085    0.2108    0.0467
     1     4    31    1.4649    0.2779    0.2719    0.1577    0.0415    0.1918    0.1359    0.0242
     1     4    32    1.4701    0.2522    0.2731    0.1453    0.0362    0.2293    0.1518    0.0207
     1     4    33    1.4901    0.2881    0.2778    0.1626    0.0182    0.2590    0.1574    0.0104
     1     4    34    1.4564    0.3043    0.2699    0.1702    0.0511    0.2624    0.1744    0.0284
     1     4    35    1.4605    0.2863    0.2708    0.1617    0.0284    0.2364    0.1514    0.0162
     1     4    36    1.4628    0.2551    0.2714    0.1467    0.0876    0.2635    0.1913    0.0478
     1     4    37    1.3915    0.2362    0.2547    0.1373    0.0293    0.2153    0.1415    0.0169
     1     4    38    1.4622    0.2488    0.2712    0.1436    0.0413    0.2903    0.1827    0.0227
     1     4    39    1.4427    0.2644    0.2667    0.1512    0.0600    0.2070    0.1525    0.0343
     1     4    40    1.4798    0.2975    0.2754    0.1670    0.0598    0.2499    0.1727    0.0333
     1     5     0    2.0124    0.3812    0.3998    0.2044    0.0705    0.2498    0.1775    0.0391
     1     5     1    2.1197    0.4143    0.4248    0.2182    0.0640    0.3558    0.2205    0.0336
     1     5     2    2.2680    0.4004    0.4595    0.2125    0.0505    0.3430    0.2096    0.0269
     1     5     3    2.3977    0.4703    0.4898    0.2407    0.1385    0.4382    0.2799    0.0672
     1     5     4    2.7016    0.4698    0.5608    0.2405    0.2368    0.2969    0.2646    0.1174
     1     5     5    3.0767    0.4639    0.6484    0.2382    0.1905    0.2595    0.2327    0.0985
     1     5     6    3.3014    0.3710    0.7009    0.2000    0.2372    0.1852    0.2216    0.1244
     1     5     7    3.5327    0.3190    0.7549    0.1769    0.1286    0.1494    0.1578    0.0730
     1     5     8    3.6095    0.2735    0.7728    0.1556    0.0985    0.1556    0.1462    0.0567
     1     5     9    3.6188    0.2704    0.7750    0.1541    0.2093    0.1328    0.1873    0.1146
     1     5    10    3.7014    0.2274    0.7943    0.1329    0.0820    0.1560    0.1382    0.0476
     1     5    11    3.7126    0.2553    0.7969    0.1468    0.1801    0.1567    0.1850    0.0989
     1     5    12    3.7473    0.2238    0.8050    0.1311    0.0582    0.1396    0.1176    0.0346
     1     5    13    3.7108    0.2158    0.7965    0.1270    0.1083    0.1342    0.1404    0.0627
     1     5    14    3.7471    0.2384    0.8050    0.1384    0.1455    0.1541    0.1680    0.0816
     1     5    15    3.7963    0.2259    0.8165    0.1321    0.0762    0.1123    0.1127    0.0455
     1     5    16    3.7536    0.2288    0.8065    0.1336    0.1018    0.1281    0.1342    0.0594
     1     5    17    3.8155    0.1988    0.8210    0.1182    0.1027    0.1060    0.1233    0.0607
     1     5    18    3.9269    0.1772    0.8470    0.1067    0.1552    0.1156    0.1543    0.0884
     1     5    19    3.8055    0.2473    0.8186    0.1429    0.2223    0.1412    0.1967    0.1203
     1     5    20    3.8276    0.2389    0.8238    0.1387    0.1372    0.1236    0.1495    0.0786
     1     5    21    3.4271    0.4398    0.7302    0.2286    0.1790    0.1749    0.1926    0.0974
     1     5    22    2.7617    0.6165    0.5748    0.2935    0.4673    0.3046    0.3422    0.2071
     1     5    23    2.2425    0.5135    0.4535    0.2571    0.2452    0.3706    0.2933    0.1168
     1     5    24    1.9443    0.4784    0.3839    0.2438    0.1263    0.3231    0.2324    0.0653
     1     5    25    1.7475    0.3431    0.3379    0.1878    0.1152    0.2559    0.2001    0.0621
     1     5    26    1.6419    0.3121    0.3132    0.1738    0.1381    0.3359    0.2421    0.0706
     1     5    27    1.6198    0.3499    0.3081    0.1908    0.0593    0.2463    0.1708    0.0332
     1     5    28    1.5814    0.3363    0.2991    0.1847    0.0383    0.3017    0.1864    0.0210
     1     5    29    1.5719    0.3252    0.2969    0.1798    0.0363    0.3035    0.1863    0.0199
     1     5    30    1.5290    0.2941    0.2869    0.1654    0.0783    0.2724    0.1912    0.0427
     1     5    31    1.5257    0.3095    0.2861    0.1726    0.0362    0.3925    0.2241    0.0189
     1     5    32    1.5163    0.3244    0.2839    0.1794    0.0591    0.2741    0.1833    0.0325
     1     5    33    1.5196    0.3558    0.2847    0.1934    0.1174    0.2693    0.2068    0.0628
     1     5    34    1.4874    0.3117    0.2771    0.1736    0.1150    0.2555    0.1998    0.0620
     1     5    35    1.4358    0.3028    0.2651    0.1695    0.0678    0.2082    0.1568    0.0385
     1     5    36    1.4870    0.3437    0.2770    0.1881    0.1141    0.2919    0.2148    0.0604
     1     5    37    1.4536    0.3489    0.2692    0.1904    0.1269    0.2746    0.2130    0.0673
     1     5    38    1.4003    0.3171    0.2568    0.1761    0.0248    0.2080    0.1356    0.0145
     1     5    39    1.4003    0.2786    0.2568    0.1581    0.0520    0.1711    0.1307    0.0305
     1     5    40    1.3602    0.2666    0.2474    0.1523    0.0331    0.2078    0.1397    0.0192
     1     6     0    2.0124    0.3812    0.3998    0.2044    0.0425    0.2585    0.1686    0.0238
     1     6     1    2.1338    0.3848    0.4281    0.2059    0.0551    0.3326    0.2071    0.0294
     1     6     2    2.1470    0.3780    0.4312    0.2030    0.0457    0.3133    0.1948    0.0248
     1     6     3    2.2412    0.3557    0.4532    0.1933    0.0553    0.2479    0.1697    0.0309
     1     6     4    2.4002    0.3727    0.4903    0.2007    0.0528    0.2051    0.1481    0.0303
     1     6     5    2.3857    0.3637    0.4870    0.1968    0.0544    0.3629    0.2195    0.0286
     1     6     6    2.5315    0.3647    0.5210    0.1973    0.0426    0.2630    0.1708    0.0238
     1     6     7    2.6403    0.3601    0.5464    0.1953    0.1168    0.1906    0.1716    0.0652
     1     6     8    2.8242    0.3202    0.5894    0.1775    0.1817    0.2119    0.2097    0.0968
     1     6     9    2.9919    0.3462    0.6286    0.1892    0.1539    0.2143    0.1988    0.0831
     1     6    10    3.0759    0.2975    0.6482    0.1670    0.1132    0.1367    0.1441    0.0653
     1     6    11    3.1828    0.2510    0.6731    0.1447    0.1428    0.2097    0.1920    0.0778
     1     6    12    3.1798    0.2700    0.6725    0.1539    0.0845    0.2603    0.1885    0.0462
     1     6    13    3.2843    0.2730    0.6969    0.1554    0.0877    0.1842    0.1549    0.0500
     1     6    14    3.2836    0.2628    0.6967    0.1504    0.0752    0.2164    0.1642    0.0424
     1     6    15    3.2491    0.2640    0.6886    0.1510    0.0829    0.2149    0.1671    0.0465
     1     6    16    3.2312    0.2961    0.6845    0.1664    0.0753    0.2821    0.1941    0.0409
     1     6    17    3.4010    0.3002    0.7241    0.1683    0.0793    0.2800    0.1950    0.0430
     1     6    18    3.4746    0.2935    0.7413    0.1651    0.1018    0.2172    0.1770    0.0565
     1     6    19    3.4223    0.3246    0.7291    0.1795    0.0418    0.2030    0.1416    0.0242
     1     6    20    3.5408    0.3200    0.7568    0.1774    0.1816    0.2499    0.2253    0.0948
     1     6    21    3.2004    0.3852    0.6773    0.2061    0.0959    0.2488    0.1885    0.0524
     1     6    22    2.8324    0.4541    0.5913    0.2343    0.2506    0.2275    0.2437    0.1277
     1     6    23    2.4826    0.4356    0.5096    0.2269    0.1124    0.3155    0.2238    0.0588
     1     6    24    2.1905    0.4447    0.4414    0.2306    0.1180    0.2859    0.2139    0.0625
     1     6    25    1.9240    0.3949    0.3791    0.2102    0.1476    0.2739    0.2212    0.0775
     1     6    26    1.7986    0.3992    0.3498    0.2120    0.1171    0.2711    0.2073    0.0625
     1     6    27    1.5256    0.2787    0.2861    0.1581    0.0996    0.2213    0.1778    0.0552
     1     6    28    1.4987    0.2714    0.2798    0.1546    0.1001    0.2507    0.1912    0.0546
     1     6    29    1.4366    0.2864    0.2653    0.1618    0.0603    0.1901    0.1444    0.0348
     1     6    30    1.3432    0.2120    0.2434    0.1250    0.0356    0.1838    0.1288    0.0209
     1     6    31    1.3234    0.2632    0.2388    0.1506    0.0559    0.2378    0.1653    0.0315
     1     6    32    1.3028    0.2654    0.2340    0.1517    0.0630    0.1973    0.1492    0.0361
     1     6    33    1.2770    0.2465    0.2280    0.1425    0.0504    0.1575    0.1229    0.0298
     1     6    34    1.3089    0.2502    0.2354    0.1443    0.0341    0.1915    0.1320    0.0200
     1     6    35    1.2327    0.2551    0.2176    0.1467    0.0559    0.2258    0.1596    0.0317
     1     6    36    1.0927    0.2495    0.1849    0.1439    0.0779    0.2295    0.1716    0.0435
     1     6    37    1.0838    0.2519    0.1828    0.1451    0.0562    0.1761    0.1353    0.0327
     1     6    38    1.1567    0.2772    0.1999    0.1574    0.1379    0.1728    0.1731    0.0768
     1     6    39    1.0895    0.2815    0.1842    0.1595    0.1119    0.2215    0.1835    0.0616
     1     6    40    0.9910    0.2609    0.1612    0.1495    0.1032    0.2057    0.1723    0.0576
     1     7     0    2.0124    0.3812    0.3998    0.2044    0.0536    0.2381    0.1643    0.0302
     1     7     1    2.0988    0.3830    0.4199    0.2052    0.0636    0.2436    0.1715    0.0355
     1     7     2    2.2801    0.4099    0.4623    0.2165    0.1393    0.3108    0.2327    0.0720
     1     7     3    2.3808    0.4577    0.4858    0.2357    0.0897    0.3216    0.2170    0.0473
     1     7     4    2.6161    0.4165    0.5408    0.2192    0.0953    0.2708    0.1979    0.0515
     1     7     5    2.8260    0.4848    0.5898    0.2463    0.1773    0.2164    0.2097    0.0945
     1     7     6    3.2226    0.3274    0.6825    0.1807    0.0860    0.1672    0.1458    0.0495
     1     7     7    3.3120    0.3451    0.7033    0.1887    0.1221    0.2160    0.1856    0.0670
     1     7     8    3.4659    0.3286    0.7393    0.1813    0.2487    0.2062    0.2346    0.1283
     1     7     9    3.5622    0.2892    0.7618    0.1631    0.2399    0.1700    0.2165    0.1267
     1     7    10    3.7024    0.2613    0.7945    0.1497    0.1408    0.1358    0.1571    0.0800
     1     7    11    3.8171    0.2336    0.8213    0.1360    0.1739    0.1321    0.1710    0.0972
     1     7    12    3.8951    0.1888    0.8396    0.1129    0.1073    0.1234    0.1345    0.0626
     1     7    13    3.8219    0.2416    0.8224    0.1400    0.1431    0.1271    0.1541    0.0816
     1     7    14    3.8591    0.2078    0.8311    0.1228    0.1308    0.1342    0.1515    0.0748
     1     7    15    3.8859    0.2164    0.8374    0.1273    0.1823    0.1704    0.1920    0.0993
     1     7    16    3.8835    0.2070    0.8368    0.1224    0.1495    0.1247    0.1560    0.0851
     1     7    17    3.9408    0.1857    0.8502    0.1112    0.1294    0.1162    0.1420    0.0748
     1     7    18    3.9352    0.1778    0.8489    0.1070    0.0955    0.0997    0.1163    0.0569
     1     7    19    3.9107    0.1708    0.8432    0.1032    0.1485    0.1128    0.1497    0.0851
     1     7    20    3.9610    0.1666    0.8549    0.1009    0.1043    0.1113    0.1269    0.0613
     1     7    21    3.4658    0.3831    0.7393    0.2052    0.2262    0.1412    0.1984    0.1222
     1     7    22    2.8628    0.4444    0.5984    0.2305    0.2385    0.2383    0.2432    0.1216
     1     7    23    2.3573    0.4586    0.4803    0.2361    0.2042    0.2677    0.2413    0.1044
     1     7    24    2.2311    0.4259    0.4509    0.2230    0.1225    0.2818    0.2141    0.0649
     1     7    25    2.0572    0.4001    0.4102    0.2124    0.1139    0.3363    0.2328    0.0589
     1     7    26    1.8860    0.3934    0.3702    0.2095    0.0994    0.2678    0.1984    0.0537
     1     7    27    1.6366    0.3645    0.3120    0.1972    0.1218    0.3123    0.2263    0.0635
     1     7    28    1.5277    0.3774    0.2866    0.2028    0.1142    0.2770    0.2086    0.0609
     1     7    29    1.4978    0.3524    0.2796    0.1919    0.1567    0.3289    0.2465    0.0795
     1     7    30    1.4203    0.3163    0.2615    0.1757    0.0527    0.2221    0.1563    0.0300
     1     7    31    1.4152    0.3197    0.2603    0.1773    0.0746    0.2418    0.1757    0.0414
     1     7    32    1.4214    0.3252    0.2617    0.1798    0.0633    0.2432    0.1712    0.0353
     1     7    33    1.3428    0.2632    0.2434    0.1507    0.0443    0.2529    0.1669    0.0249
     1     7    34    1.3273    0.2991    0.2397    0.1678    0.0596    0.2291    0.1629    0.0337
     1     7    35    1.3618    0.2957    0.2478    0.1661    0.0778    0.2953    0.2010    0.0419
     1     7    36    1.2983    0.3034    0.2330    0.1698    0.1058    0.2908    0.2109    0.0562
     1     7    37    1.2616    0.2619    0.2244    0.1500    0.0574    0.2715    0.1814    0.0317
     1     7    38    1.3122    0.3227    0.2362    0.1786    0.0479    0.2621    0.1728    0.0267
     1     7    39    1.2813    0.2938    0.2290    0.1653    0.0872    0.3421    0.2244    0.0456
     1     7    40    1.3164    0.3168    0.2372    0.1759    0.0507    0.2666    0.1762    0.0281
     1     8     0    2.0124    0.3812    0.3998    0.2044    0.0462    0.2316    0.1577    0.0262
     1     8     1    2.1875    0.4104    0.4407    0.2166    0.0830    0.2907    0.2012    0.0447
     1     8     2    2.3515    0.4660    0.4790    0.2390    0.0830    0.2767    0.1951    0.0450
     1     8     3    2.5476    0.4087    0.5248    0.2159    0.0577    0.3630    0.2209    0.0303
     1     8     4    2.6961    0.3411    0.5595    0.1869    0.0987    0.2549    0.1924    0.0537
     1     8     5    2.7406    0.3149    0.5699    0.1751    0.1283    0.2685    0.2110    0.0682
     1     8     6    2.8108    0.3057    0.5863    0.1708    0.1104    0.2037    0.1747    0.0614
     1     8     7    2.7624    0.3110    0.5750    0.1733    0.0583    0.1825    0.1396    0.0338
     1     8     8    2.9356    0.2950    0.6154    0.1658    0.1452    0.2011    0.1892    0.0794
     1     8     9    3.0952    0.2845    0.6527    0.1609    0.0964    0.1552    0.1450    0.0556
     1     8    10    3.1183    0.2794    0.6581    0.1585    0.1147    0.2034    0.1765    0.0637
     1     8    11    3.3051    0.2900    0.7017    0.1635    0.1362    0.1713    0.1717    0.0760
     1     8    12    3.3646    0.2768    0.7156    0.1572    0.0858    0.1580    0.1411    0.0497
     1     8    13    3.4687    0.2381    0.7399    0.1383    0.1199    0.1321    0.1452    0.0691
     1     8    14    3.5664    0.2474    0.7628    0.1429    0.1084    0.1512    0.1489    0.0622
     1     8    15    3.5385    0.2344    0.7562    0.1364    0.0774    0.1584    0.1371    0.0450
     1     8    16    3.5292    0.2647    0.7541    0.1514    0.1041    0.1857    0.1634    0.0587
     1     8    17    3.4528    0.2941    0.7362    0.1654    0.1590    0.1680    0.1806    0.0878
     1     8    18    3.5249    0.2758    0.7531    0.1567    0.0933    0.2530    0.1892    0.0510
     1     8    19    3.5017    0.2683    0.7476    0.1531    0.1099    0.1824    0.1646    0.0619
     1     8    20    3.4998    0.2693    0.7472    0.1536    0.0731    0.1559    0.1337    0.0427
     1     8    21    3.2660    0.3164    0.6926    0.1757    0.1890    0.1823    0.2001    0.1019
     1     8    22    2.7871    0.4671    0.5807    0.2394    0.1892    0.2450    0.2264    0.0987
     1     8    23    2.2020    0.5900    0.4441    0.2845    0.3428    0.3112    0.3059    0.1603
     1     8    24    1.8556    0.4137    0.3631    0.2180    0.1589    0.2574    0.2191    0.0836
     1     8    25    1.7352    0.4490    0.3350    0.2323    0.1495    0.2871    0.2273    0.0778
     1     8    26    1.6355    0.3826    0.3117    0.2050    0.0613    0.2837    0.1886    0.0335
     1     8    27    1.6232    0.3177    0.3088    0.1763    0.0720    0.2861    0.1944    0.0391
     1     8    28    1.6288    0.3432    0.3102    0.1879    0.1042    0.3266    0.2250    0.0544
     1     8    29    1.5425    0.3143    0.2900    0.1748    0.0415    0.2250    0.1523    0.0237
     1     8    30    1.4605    0.2676    0.2709    0.1528    0.0473    0.2523    0.1680    0.0265
     1     8    31    1.4498    0.2695    0.2683    0.1537    0.0480    0.1985    0.1425    0.0277
     1     8    32    1.4342    0.2696    0.2647    0.1537    0.0442    0.1766    0.1295    0.0260
     1     8    33    1.3448    0.2314    0.2438    0.1349    0.0424    0.2235    0.1519    0.0242
     1     8    34    1.4455    0.3002    0.2674    0.1683    0.0461    0.2257    0.1548    0.0262
     1     8    35    1.4425    0.2904    0.2666    0.1637    0.0499    0.2010    0.1447    0.0288
     1     8    36    1.4262    0.2762    0.2628    0.1569    0.0581    0.1832    0.1399    0.0337
     1     8    37    1.4356    0.3030    0.2650    0.1696    0.1272    0.3258    0.2339    0.0657
     1     8    38    1.4064    0.2795    0.2582    0.1585    0.0973    0.3152    0.2175    0.0513
     1     8    39    1.4525    0.3073    0.2690    0.1715    0.0534    0.2056    0.1486    0.0306
     1     8    40    1.4402    0.3076    0.2661    0.1717    0.0188    0.2813    0.1682    0.0106
     1     9     0    2.0124    0.3812    0.3998    0.2044    0.0522    0.2564    0.1721    0.0291
     1     9     1    1.9916    0.3698    0.3949    0.1995    0.0757    0.2972    0.2008    0.0408
     1     9     2    2.2013    0.4628    0.4439    0.2377    0.0573    0.3207    0.2030    0.0307
     1     9     3    2.4361    0.4661    0.4987    0.2390    0.1087    0.2905    0.2120    0.0577
     1     9     4    2.7897    0.5359    0.5813    0.2653    0.3095    0.2497    0.2737    0.1515
     1     9     5    3.0012    0.4261    0.6307    0.2231    0.2094    0.2136    0.2218    0.1098
     1     9     6    3.3202    0.3985    0.7053    0.2117    0.3577    0.1953    0.2715    0.1756
     1     9     7    3.3006    0.4245    0.7007    0.2224    0.2251    0.2110    0.2272    0.1173
     1     9     8    3.6215    0.2508    0.7756    0.1446    0.1438    0.1330    0.1572    0.0817
     1     9     9    3.6802    0.2596    0.7893    0.1489    0.1092    0.1279    0.1377    0.0634
     1     9    10    3.6805    0.2413    0.7894    0.1399    0.1022    0.1693    0.1547    0.0582
     1     9    11    3.7708    0.2050    0.8105    0.1214    0.1683    0.1536    0.1783    0.0932
     1     9    12    3.8314    0.1913    0.8247    0.1142    0.0781    0.1186    0.1171    0.0465
     1     9    13    3.7864    0.2067    0.8142    0.1222    0.0939    0.1271    0.1296    0.0551
     1     9    14    3.7849    0.2210    0.8138    0.1296    0.0725    0.1096    0.1093    0.0435
     1     9    15    3.8320    0.1826    0.8248    0.1096    0.0894    0.0891    0.1074    0.0538
     1     9    16    3.8341    0.2237    0.8253    0.1310    0.1029    0.1192    0.1302    0.0603
     1     9    17    3.9235    0.1956    0.8462    0.1165    0.2120    0.0988    0.1732    0.1181
     1     9    18    4.0000    0.1752    0.8641    0.1056    0.1165    0.0915    0.1229    0.0689
     1     9    19    3.9918    0.1794    0.8621    0.1078    0.1309    0.0752    0.1219    0.0774
     1     9    20    4.0215    0.1585    0.8691    0.0965    0.1333    0.0854    0.1285    0.0783
     1     9    21    3.5383    0.3204    0.7562    0.1776    0.2014    0.1245    0.1801    0.1113
     1     9    22    3.0381    0.3704    0.6393    0.1998    0.0986    0.1534    0.1452    0.0568
     1     9    23    2.6297    0.3303    0.5440    0.1821    0.0967    0.2302    0.1805    0.0534
     1     9    24    2.4109    0.3213    0.4929    0.1780    0.0794    0.2474    0.1805    0.0439
     1     9    25    2.2857    0.3519    0.4636    0.1917    0.1032    0.2994    0.2134    0.0547
     1     9    26    2.1562    0.3548    0.4334    0.1930    0.0570    0.2592    0.1757    0.0317
     1     9    27    2.0243    0.3636    0.4025    0.1968    0.1058    0.3205    0.2232    0.0554
     1     9    28    2.0502    0.3999    0.4086    0.2123    0.1114    0.2914    0.2135    0.0590
     1     9    29    1.8751    0.3596    0.3677    0.1951    0.0556    0.3350    0.2084    0.0296
     1     9    30    1.6934    0.3288    0.3253    0.1814    0.1468    0.2824    0.2243    0.0767
     1     9    31    1.5918    0.3140    0.3015    0.1747    0.0776    0.2205    0.1672    0.0435
     1     9    32    1.6049    0.3347    0.3046    0.1840    0.1000    0.2848    0.2059    0.0535
     1     9    33    1.5002    0.3486    0.2801    0.1902    0.0540    0.2181    0.1549    0.0307
     1     9    34    1.3394    0.3426    0.2426    0.1876    0.0946    0.1881    0.1600    0.0535
     1     9    35    1.3461    0.3722    0.2441    0.2005    0.0824    0.2560    0.1857    0.0452
     1     9    36    1.2293    0.3506    0.2168    0.1911    0.1416    0.2628    0.2142    0.0750
     1     9    37    1.1241    0.3003    0.1923    0.1683    0.0920    0.2680    0.1952    0.0499
     1     9    38    1.1604    0.3152    0.2007    0.1752    0.1669    0.2784    0.2308    0.0865
     1     9    39    1.2349    0.3533    0.2182    0.1923    0.1024    0.2465    0.1903    0.0559
     1     9    40    1.1556    0.2870    0.1996    0.1621    0.0971    0.2815    0.2033    0.0521
     1    10     0    2.0124    0.3812    0.3998    0.2044    0.0576    0.2809    0.1858    0.0316
     1    10     1    2.0477    0.3815    0.4080    0.2045    0.0765    0.3003    0.2025    0.0411
     1    10     2    2.2717    0.3666    0.4603    0.1981    0.0820    0.2527    0.1841    0.0451
     1    10     3    2.3826    0.3887    0.4862    0.2076    0.1061    0.2868    0.2093    0.0565
     1    10     4    2.4401    0.3216    0.4997    0.1781    0.0625    0.1913    0.1461    0.0360
     1    10     5    2.4916    0.3344    0.5117    0.1839    0.0481    0.2312    0.1584    0.0273
     1    10     6    2.5808    0.3828    0.5326    0.2051    0.0966    0.2384    0.1842    0.0531
     1    10     7    2.7149    0.4432    0.5639    0.2300    0.1303    0.3156    0.2311    0.0675
     1    10     8    2.8887    0.3974    0.6045    0.2113    0.1654    0.3066    0.2413    0.0845
     1    10     9    2.9541    0.3926    0.6197    0.2092    0.1487    0.2449    0.2096    0.0792
     1    10    10    3.1848    0.3418    0.6736    0.1872    0.1787    0.2107    0.2079    0.0954
     1    10    11    3.2710    0.3027    0.6938    0.1694    0.1913    0.1897    0.2043    0.1026
     1    10    12    3.2544    0.3195    0.6899    0.1772    0.1053    0.2562    0.1959    0.0571
     1    10    13    3.4313    0.2495    0.7312    0.1440    0.0888    0.1298    0.1284    0.0521
     1    10    14    3.4346    0.2536    0.7320    0.1460    0.0821    0.1894    0.1547    0.0468
     1    10    15    3.3855    0.2759    0.7205    0.1568    0.0732    0.1705    0.1411    0.0424
     1    10    16    3.4287    0.2328    0.7306    0.1356    0.0570    0.1546    0.1248    0.0336
     1    10    17    3.4410    0.2473    0.7335    0.1429    0.1413    0.1786    0.1774    0.0783
     1    10    18    3.4499    0.2194    0.7356    0.1288    0.1151    0.1352    0.1443    0.0664
     1    10    19    3.4385    0.2316    0.7329    0.1350    0.0200    0.1620    0.1093    0.0120
     1    10    20    3.4270    0.2459    0.7302    0.1422    0.0859    0.1852    0.1545    0.0490
     1    10    21    3.1129    0.4007    0.6568    0.2126    0.2351    0.2231    0.2359    0.1211
     1    10    22    2.6039    0.4558    0.5379    0.2350    0.2564    0.2863    0.2678    0.1265
     1    10    23    2.3714    0.4417    0.4836    0.2294    0.1179    0.3361    0.2343    0.0608
     1    10    24    2.0745    0.4450    0.4143    0.2307    0.1058    0.2909    0.2109    0.0562
     1    10    25    1.8631    0.4669    0.3649    0.2393    0.1605    0.2838    0.2304    0.0832
     1    10    26    1.7357    0.3959    0.3351    0.2106    0.0900    0.3158    0.2148    0.0476
     1    10    27    1.5922    0.3707    0.3016    0.1999    0.1052    0.2381    0.1879    0.0576
     1    10    28    1.4632    0.3168    0.2715    0.1759    0.0422    0.2214    0.1509    0.0242
     1    10    29    1.4192    0.2932    0.2612    0.1650    0.0266    0.2200    0.1425    0.0154
     1    10    30    1.4210    0.2985    0.2616    0.1675    0.0797    0.2268    0.1712    0.0445
     1    10    31    1.4185    0.3081    0.2610    0.1719    0.0693    0.1661    0.1369    0.0403
     1    10    32    1.3199    0.2134    0.2380    0.1257    0.0572    0.2243    0.1595    0.0324
     1    10    33    1.3210    0.2325    0.2383    0.1355    0.0344    0.1947    0.1337    0.0201
     1    10    34    1.3451    0.2766    0.2439    0.1571    0.0455    0.1966    0.1403    0.0264
     1    10    35    1.3618    0.2815    0.2478    0.1594    0.0694    0.2423    0.1736    0.0387
     1    10    36    1.2357    0.2811    0.2183    0.1593    0.0668    0.2039    0.1543    0.0381
     1    10    37    1.1531    0.2847    0.1991    0.1610    0.0680    0.1972    0.1516    0.0389
     1    10    38    1.1964    0.3094    0.2092    0.1725    0.1487    0.2477    0.2108    0.0791
     1    10    39    1.0737    0.2490    0.1805    0.1437    0.0883    0.1812    0.1537    0.0504
     1    10    40    0.9964    0.2306    0.1624    0.1345    0.0970    0.1999    0.1667    0.0545
     2     1     0    2.0124    0.3812    0.3998    0.2044    0.0659    0.3080    0.2013    0.0354
     2     1     1    2.1321    0.3715    0.4277    0.2002    0.0654    0.2454    0.1732    0.0364
     2     1     2    2.2301    0.4108    0.4506    0.2168    0.0459    0.3874    0.2260    0.0240
     2     1     3    2.3316    0.4075    0.4743    0.2155    0.0852    0.3462    0.2252    0.0445
     2     1     4    2.5715    0.4300    0.5304    0.2247    0.1621    0.3262    0.2476    0.0822
     2     1     5    2.8781    0.4589    0.6020    0.2362    0.1627    0.2840    0.2314    0.0843
     2     1     6    3.1032    0.4978    0.6546    0.2512    0.1875    0.2877    0.2426    0.0957
     2     1     7    3.2241    0.4448    0.6828    0.2306    0.3148    0.2404    0.2723    0.1544
     2     1     8    3.5125    0.3929    0.7502    0.2094    0.4026    0.2210    0.2959    0.1910
     2     1     9    3.7375    0.3388    0.8027    0.1859    0.2124    0.1259    0.1856    0.1165
     2     1    10    3.9140    0.2596    0.8440    0.1489    0.1379    0.1147    0.1455    0.0794
     2     1    11    3.8856    0.2693    0.8373    0.1536    0.1818    0.1648    0.1893    0.0993
     2     1    12    4.0179    0.2471    0.8682    0.1428    0.1959    0.1125    0.1721    0.1093
     2     1    13    4.0223    0.2570    0.8692    0.1476    0.2192    0.1135    0.1832    0.1207
     2     1    14    4.0893    0.2339    0.8849    0.1362    0.2232    0.1195    0.1876    0.1222
     2     1    15    4.0402    0.2289    0.8734    0.1336    0.2443    0.1553    0.2122    0.1297
     2     1    16    4.0565    0.2628    0.8772    0.1504    0.1189    0.0975    0.1273    0.0699
     2     1    17    4.1169    0.2229    0.8914    0.1306    0.1462    0.1130    0.1487    0.0839
     2     1    18    4.1354    0.2342    0.8957    0.1363    0.2344    0.1025    0.1850    0.1287
     2     1    19    4.1811    0.1845    0.9064    0.1106    0.1100    0.0817    0.1144    0.0656
     2     1    20    4.1383    0.2382    0.8964    0.1383    0.2172    0.1057    0.1787    0.1202
     2     1    21    3.7831    0.3799    0.8134    0.2038    0.3243    0.1470    0.2410    0.1659
     2     1    22    3.4088    0.4248    0.7260    0.2226    0.2614    0.1771    0.2281    0.1360
     2     1    23    2.9833    0.4937    0.6266    0.2496    0.2754    0.2360    0.2563    0.1380
     2     1    24    2.7191    0.4894    0.5648    0.2480    0.2170    0.3273    0.2684    0.1070
     2     1    25    2.3596    0.4367    0.4809    0.2274    0.2184    0.2835    0.2528    0.1100
     2     1    26    2.0617    0.3644    0.4113    0.1972    0.0772    0.2562    0.1835    0.0425
     2     1    27    1.9180    0.3099    0.3777    0.1727    0.0366    0.2805    0.1761    0.0203
     2     1    28    1.8820    0.3214    0.3693    0.1780    0.0301    0.2348    0.1515    0.0172
     2     1    29    1.8092    0.2883    0.3523    0.1627    0.0774    0.2585    0.1846    0.0425
     2     1    30    1.7523    0.2868    0.3390    0.1620    0.0543    0.2559    0.1729    0.0303
     2     1    31    1.7594    0.3243    0.3407    0.1794    0.0588    0.3047    0.1968    0.0318
     2     1    32    1.6370    0.3459    0.3121    0.1890    0.1116    0.2539    0.1977    0.0604
     2     1    33    1.5297    0.3029    0.2870    0.1695    0.1242    0.2159    0.1865    0.0681
     2     1    34    1.5394    0.2559    0.2893    0.1471    0.0675    0.1750    0.1405    0.0391
     2     1    35    1.4706    0.2474    0.2732    0.1429    0.0887    0.1621    0.1446    0.0511
     2     1    36    1.4895    0.2572    0.2776    0.1477    0.0626    0.1524    0.1266    0.0369
     2     1    37    1.4883    0.2236    0.2773    0.1309    0.0698    0.0974    0.1013    0.0423
     2     1    38    1.4203    0.2137    0.2615    0.1259    0.0839    0.1253    0.1236    0.0495
     2     1    39    1.4682    0.2373    0.2726    0.1379    0.0913    0.1486    0.1392    0.0530
     2     1    40    1.3561    0.1906    0.2465    0.1138    0.0778    0.1250    0.1202    0.0461
     2     2     0    2.0124    0.3812    0.3998    0.2044    0.0505    0.2469    0.1670    0.0284
     2     2     1    2.0812    0.3628    0.4158    0.1965    0.0744    0.2644    0.1859    0.0408
     2     2     2    2.2058    0.3788    0.4449    0.2033    0.0841    0.2692    0.1923    0.0458
     2     2     3    2.4749    0.4324    0.5078    0.2257    0.1086    0.3329    0.2293    0.0564
     2     2     4    2.6782    0.4335    0.5553    0.2261    0.2207    0.2413    0.2374    0.1134
     2     2     5    2.8754    0.4105    0.6013    0.2167    0.2933    0.2542    0.2695    0.1444
     2     2     6    2.9763    0.3874    0.6249    0.2070    0.1579    0.2264    0.2057    0.0845
     2     2     7    3.1780    0.3146    0.6720    0.1749    0.1041    0.2475    0.1916    0.0567
     2     2     8    3.1922    0.2951    0.6754    0.1659    0.1324    0.2175    0.1908    0.0722
     2     2     9    3.2113    0.3556    0.6798    0.1933    0.1452    0.1704    0.1754    0.0807
     2     2    10    3.2946    0.3232    0.6993    0.1789    0.1971    0.2085    0.2147    0.1043
     2     2    11    3.4011    0.2652    0.7241    0.1516    0.0969    0.1633    0.1492    0.0556
     2     2    12    3.5311    0.2716    0.7545    0.1547    0.1722    0.1902    0.1963    0.0933
     2     2    13    3.5484    0.2444    0.7586    0.1414    0.0740    0.1432    0.1277    0.0435
     2     2    14    3.5352    0.3036    0.7555    0.1699    0.1345    0.1479    0.1599    0.0762
     2     2    15    3.6518    0.2583    0.7827    0.1483    0.1606    0.1581    0.1768    0.0891
     2     2    16    3.7409    0.2617    0.8035    0.1499    0.2213    0.1866    0.2156    0.1170
     2     2    17    3.8147    0.2523    0.8208    0.1453    0.0916    0.1149    0.1221    0.0542
     2     2    18    3.9067    0.2065    0.8423    0.1221    0.1219    0.1219    0.1411    0.0706
     2     2    19    3.9387    0.2210    0.8497    0.1296    0.1305    0.1267    0.1477    0.0750
     2     2    20    3.8642    0.2749    0.8323    0.1563    0.2210    0.1373    0.1945    0.1199
     2     2    21    3.5662    0.4158    0.7627    0.2189    0.3131    0.1727    0.2466    0.1589
     2     2    22    2.9638    0.5168    0.6220    0.2583    0.3521    0.2248    0.2799    0.1709
     2     2    23    2.5399    0.5217    0.5230    0.2601    0.2227    0.3370    0.2739    0.1090
     2     2    24    2.2082    0.4392    0.4455    0.2284    0.1181    0.3659    0.2460    0.0600
     2     2    25    1.9121    0.4134    0.3763    0.2179    0.1119    0.2450    0.1939    0.0608
     2     2    26    1.7914    0.3407    0.3481    0.1867    0.0606    0.2340    0.1656    0.0341
     2     2    27    1.6577    0.2968    0.3169    0.1667    0.0463    0.2432    0.1632    0.0261
     2     2    28    1.5670    0.2971    0.2957    0.1668    0.0857    0.3243    0.2165    0.0453
     2     2    29    1.5817    0.2718    0.2992    0.1548    0.0868    0.2245    0.1734    0.0483
     2     2    30    1.5322    0.2727    0.2876    0.1553    0.0824    0.1611    0.1410    0.0477
     2     2    31    1.3891    0.2368    0.2542    0.1376    0.0483    0.1703    0.1284    0.0284
     2     2    32    1.3412    0.1946    0.2430    0.1159    0.0296    0.1458    0.1057    0.0178
     2     2    33    1.3806    0.1761    0.2522    0.1061    0.0422    0.1015    0.0883    0.0259
     2     2    34    1.3668    0.1836    0.2490    0.1101    0.0326    0.1132    0.0895    0.0200
     2     2    35    1.3177    0.1988    0.2375    0.1182    0.0406    0.1220    0.0988    0.0247
     2     2    36    1.3261    0.1647    0.2395    0.0999    0.0914    0.1460    0.1379    0.0531
     2     2    37    1.2917    0.1755    0.2314    0.1058    0.0329    0.1103    0.0880    0.0202
     2     2    38    1.1863    0.1479    0.2068    0.0907    0.0295    0.0918    0.0756    0.0184
     2     2    39    1.1497    0.1193    0.1982    0.0744    0.0328    0.0697    0.0646    0.0207
     2     2    40    1.1547    0.1564    0.1994    0.0954    0.0799    0.0887    0.1020    0.0483
     2     3     0    2.0124    0.3812    0.3998    0.2044    0.0596    0.2408    0.1683    0.0334
     2     3     1    2.1189    0.4210    0.4246    0.2210    0.0757    0.2210    0.1666    0.0425
     2     3     2    2.4373    0.4282    0.4990    0.2239    0.1135    0.3072    0.2209    0.0596
     2     3     3    2.6902    0.5141    0.5581    0.2573    0.2161    0.3372    0.2716    0.1061
     2     3     4    2.8397    0.5095    0.5930    0.2556    0.1651    0.3344    0.2518    0.0832
     2     3     5    3.0407    0.5859    0.6400    0.2831    0.2790    0.2395    0.2589    0.1393
     2     3     6    3.5497    0.4675    0.7589    0.2396    0.4387    0.2354    0.3124    0.2033
     2     3     7    3.8552    0.3199    0.8302    0.1773    0.1663    0.1294    0.1662    0.0934
     2     3     8    3.9156    0.3415    0.8443    0.1871    0.2432    0.1091    0.1919    0.1324
     2     3     9    4.0970    0.2090    0.8867    0.1235    0.2445    0.1174    0.1961    0.1325
     2     3    10    4.1021    0.2288    0.8879    0.1336    0.1279    0.0932    0.1297    0.0750
     2     3    11    4.0996    0.2959    0.8873    0.1662    0.2031    0.1001    0.1697    0.1137
     2     3    12    4.1017    0.2498    0.8878    0.1441    0.1424    0.1098    0.1453    0.0820
     2     3    13    4.0944    0.2446    0.8861    0.1415    0.1440    0.0890    0.1357    0.0838
     2     3    14    4.1472    0.2053    0.8984    0.1215    0.1702    0.0947    0.1515    0.0973
     2     3    15    4.1659    0.2186    0.9028    0.1284    0.2278    0.0981    0.1801    0.1259
     2     3    16    4.1413    0.2015    0.8971    0.1196    0.1674    0.1171    0.1609    0.0947
     2     3    17    4.1431    0.2061    0.8975    0.1220    0.2256    0.1208    0.1893    0.1233
     2     3    18    4.0337    0.2792    0.8719    0.1584    0.3073    0.1222    0.2245    0.1606
     2     3    19    4.1545    0.2159    0.9001    0.1270    0.1787    0.1174    0.1663    0.1004
     2     3    20    4.2157    0.1791    0.9144    0.1077    0.1244    0.0859    0.1241    0.0734
     2     3    21    3.9309    0.3512    0.8479    0.1914    0.1903    0.1256    0.1755    0.1057
     2     3    22    3.5340    0.4203    0.7552    0.2207    0.2259    0.1613    0.2070    0.1207
     2     3    23    3.0379    0.4640    0.6393    0.2382    0.1865    0.2776    0.2382    0.0957
     2     3    24    2.5681    0.5352    0.5296    0.2651    0.2817    0.3564    0.3007    0.1328
     2     3    25    2.2601    0.4368    0.4576    0.2274    0.2017    0.3244    0.2617    0.1003
     2     3    26    2.1474    0.3820    0.4313    0.2047    0.1064    0.2327    0.1860    0.0584
     2     3    27    1.9901    0.3050    0.3946    0.1705    0.0565    0.2330    0.1632    0.0319
     2     3    28    1.8925    0.2899    0.3718    0.1634    0.0344    0.2690    0.1698    0.0192
     2     3    29    1.9398    0.3173    0.3828    0.1762    0.0548    0.2255    0.1589    0.0311
     2     3    30    1.8936    0.2528    0.3720    0.1456    0.0417    0.2193    0.1496    0.0239
     2     3    31    1.8562    0.2778    0.3633    0.1577    0.0550    0.1577    0.1254    0.0324
     2     3    32    1.8243    0.2639    0.3558    0.1510    0.0207    0.1715    0.1147    0.0124
     2     3    33    1.8027    0.2902    0.3508    0.1636    0.0538    0.2056    0.1488    0.0309
     2     3    34    1.6954    0.2781    0.3257    0.1578    0.0832    0.1793    0.1503    0.0477
     2     3    35    1.6793    0.2627    0.3219    0.1504    0.0349    0.1689    0.1208    0.0207
     2     3    36    1.6153    0.2572    0.3070    0.1477    0.0866    0.1119    0.1180    0.0515
     2     3    37    1.5624    0.2316    0.2947    0.1350    0.0525    0.1188    0.1035    0.0317
     2     3    38    1.4818    0.1929    0.2758    0.1150    0.0396    0.0918    0.0814    0.0245
     2     3    39    1.5154    0.2124    0.2837    0.1252    0.1083    0.0995    0.1228    0.0640
     2     3    40    1.5397    0.2181    0.2893    0.1281    0.0811    0.1035    0.1107    0.0486
     2     4     0    2.0124    0.3812    0.3998    0.2044    0.0437    0.2900    0.1836    0.0240
     2     4     1    2.1211    0.3918    0.4252    0.2089    0.0605    0.2922    0.1921    0.0329
     2     4     2    2.3719    0.4596    0.4837    0.2365    0.1104    0.3152    0.2229    0.0578
     2     4     3    2.6870    0.4917    0.5574    0.2489    0.1565    0.2677    0.2223    0.0820
     2     4     4    2.9087    0.4315    0.6091    0.2253    0.1992    0.3057    0.2539    0.1002
     2     4     5    3.2411    0.4329    0.6868    0.2258    0.1835    0.2428    0.2232    0.0961
     2     4     6    3.3209    0.4062    0.7054    0.2149    0.1494    0.2404    0.2080    0.0797
     2     4     7    3.4316    0.4366    0.7313    0.2273    0.1675    0.1535    0.1778    0.0928
     2     4     8    3.6533    0.3230    0.7831    0.1788    0.1909    0.1423    0.1834    0.1051
     2     4     9    3.8173    0.2405    0.8214    0.1395    0.1757    0.1764    0.1918    0.0957
     2     4    10    3.8110    0.2559    0.8199    0.1471    0.1841    0.1300    0.1747    0.1024
     2     4    11    3.9062    0.2688    0.8421    0.1534    0.1976    0.1285    0.1802    0.1092
     2     4    12    3.9247    0.2706    0.8465    0.1542    0.2789    0.1188    0.2114    0.1482
     2     4    13    4.0333    0.2470    0.8718    0.1427    0.0803    0.1020    0.1094    0.0482
     2     4    14    4.0650    0.2245    0.8792    0.1314    0.1861    0.1199    0.1710    0.1040
     2     4    15    3.9078    0.2902    0.8425    0.1636    0.1639    0.1330    0.1667    0.0920
     2     4    16    3.9868    0.2585    0.8610    0.1483    0.2261    0.1149    0.1869    0.1239
     2     4    17    4.1469    0.2087    0.8984    0.1233    0.1152    0.1045    0.1289    0.0676
     2     4    18    4.1663    0.1805    0.9029    0.1084    0.1305    0.1116    0.1403    0.0756
     2     4    19    4.1502    0.2023    0.8991    0.1200    0.1393    0.0950    0.1364    0.0811
     2     4    20    4.1638    0.2146    0.9023    0.1264    0.2045    0.0925    0.1667    0.1148
     2     4    21    3.7337    0.3777    0.8018    0.2029    0.3891    0.1631    0.2712    0.1911
     2     4    22    3.2065    0.5624    0.6787    0.2748    0.3392    0.2618    0.2883    0.1627
     2     4    23    2.7198    0.4935    0.5650    0.2496    0.1835    0.2450    0.2240    0.0959
     2     4    24    2.4188    0.4870    0.4947    0.2471    0.2461    0.3098    0.2725    0.1207
     2     4    25    2.1656    0.4350    0.4355    0.2267    0.0911    0.2534    0.1884    0.0498
     2     4    26    2.1119    0.4236    0.4230    0.2221    0.1134    0.2875    0.2127    0.0602
     2     4    27    2.0457    0.4118    0.4076    0.2172    0.1040    0.3050    0.2161    0.0550
     2     4    28    1.9684    0.4351    0.3895    0.2267    0.0984    0.3866    0.2463    0.0500
     2     4    29    1.8156    0.3480    0.3538    0.1900    0.0582    0.2473    0.1707    0.0325
     2     4    30    1.6100    0.3626    0.3058    0.1964    0.1349    0.2350    0.1995    0.0728
     2     4    31    1.6374    0.3651    0.3122    0.1975    0.0705    0.2761    0.1893    0.0385
     2     4    32    1.5425    0.3238    0.2900    0.1791    0.1007    0.2235    0.1793    0.0557
     2     4    33    1.4298    0.3054    0.2637    0.1707    0.0857    0.1934    0.1583    0.0486
     2     4    34    1.4782    0.2817    0.2750    0.1596    0.0640    0.1627    0.1325    0.0374
     2     4    35    1.4208    0.2777    0.2616    0.1577    0.0946    0.1573    0.1451    0.0545
     2     4    36    1.5013    0.2817    0.2804    0.1596    0.0991    0.1844    0.1604    0.0561
     2     4    37    1.4124    0.2452    0.2596    0.1418    0.1021    0.1483    0.1444    0.0589
     2     4    38    1.3366    0.2085    0.2419    0.1232    0.0693    0.1067    0.1060    0.0417
     2     4    39    1.3097    0.1758    0.2356    0.1059    0.0532    0.0771    0.0807    0.0330
     2     4    40    1.2626    0.1348    0.2246    0.0833    0.0314    0.1146    0.0895    0.0192
     2     5     0    2.0124    0.3812    0.3998    0.2044    0.0707    0.2389    0.1726    0.0394
     2     5     1    2.1153    0.3710    0.4238    0.2000    0.0642    0.3539    0.2198    0.0338
     2     5     2    2.4081    0.4095    0.4922    0.2163    0.0992    0.2134    0.1740    0.0552
     2     5     3    2.5013    0.4176    0.5140    0.2196    0.1016    0.2600    0.1959    0.0551
     2     5     4    2.6587    0.4939    0.5507    0.2497    0.1854    0.2845    0.2405    0.0949
     2     5     5    2.8089    0.4770    0.5858    0.2433    0.2074    0.3543    0.2746    0.1014
     2     5     6    3.0385    0.4266    0.6395    0.2233    0.1771    0.2507    0.2238    0.0926
     2     5     7    3.1859    0.3874    0.6739    0.2070    0.1763    0.2375    0.2180    0.0929
     2     5     8    3.3592    0.3353    0.7144    0.1843    0.1105    0.1971    0.1717    0.0617
     2     5     9    3.5229    0.3677    0.7526    0.1986    0.1508    0.1474    0.1673    0.0846
     2     5    10    3.7652    0.3299    0.8092    0.1819    0.2139    0.1303    0.1883    0.1170
     2     5    11    3.8864    0.2783    0.8375    0.1579    0.2422    0.1288    0.2000    0.1306
     2     5    12    4.0333    0.2294    0.8718    0.1339    0.1731    0.0974    0.1542    0.0987
     2     5    13    4.1895    0.1793    0.9083    0.1078    0.1452    0.0994    0.1415    0.0840
     2     5    14    4.1865    0.1788    0.9076    0.1075    0.1062    0.0832    0.1132    0.0635
     2     5    15    4.1315    0.2324    0.8948    0.1354    0.1516    0.0989    0.1444    0.0874
     2     5    16    4.1448    0.1916    0.8979    0.1143    0.1554    0.0817    0.1378    0.0903
     2     5    17    4.0971    0.2470    0.8867    0.1427    0.1223    0.1087    0.1347    0.0713
     2     5    18    4.0993    0.2213    0.8873    0.1298    0.1610    0.0996    0.1494    0.0923
     2     5    19    4.0850    0.2300    0.8839    0.1342    0.2471    0.1114    0.1946    0.1341
     2     5    20    4.0312    0.2652    0.8713    0.1516    0.2905    0.1371    0.2237    0.1520
     2     5    21    3.6569    0.4484    0.7839    0.2321    0.3240    0.1626    0.2469    0.1644
     2     5    22    3.1356    0.5269    0.6621    0.2620    0.2469    0.2675    0.2574    0.1236
     2     5    23    2.8543    0.5308    0.5964    0.2635    0.1839    0.2353    0.2203    0.0966
     2     5    24    2.5788    0.5989    0.5321    0.2876    0.2780    0.3676    0.3032    0.1305
     2     5    25    2.2838    0.4833    0.4632    0.2457    0.1953    0.2957    0.2486    0.0989
     2     5    26    1.9830    0.3774    0.3929    0.2028    0.0875    0.2828    0.1997    0.0472
     2     5    27    1.8925    0.3843    0.3718    0.2057    0.0713    0.2584    0.1818    0.0393
     2     5    28    1.7967    0.3113    0.3494    0.1734    0.0386    0.2527    0.1641    0.0217
     2     5    29    1.6869    0.2876    0.3237    0.1623    0.0316    0.2357    0.1526    0.0180
     2     5    30    1.6461    0.2899    0.3142    0.1634    0.0686    0.1504    0.1286    0.0403
     2     5    31    1.5605    0.2572    0.2942    0.1477    0.0589    0.1544    0.1257    0.0347
     2     5    32    1.5801    0.2514    0.2988    0.1449    0.0481    0.1835    0.1350    0.0281
     2     5    33    1.4451    0.2322    0.2673    0.1353    0.0675    0.1226    0.1135    0.0403
     2     5    34    1.3605    0.1678    0.2475    0.1016    0.0643    0.1214    0.1113    0.0385
     2     5    35    1.3319    0.1504    0.2408    0.0920    0.0507    0.0956    0.0897    0.0311
     2     5    36    1.3338    0.1638    0.2413    0.0994    0.0510    0.0945    0.0893    0.0313
     2     5    37    1.2888    0.1218    0.2307    0.0758    0.0201    0.0884    0.0682    0.0126
     2     5    38    1.2258    0.1013    0.2160    0.0639    0.0185    0.0579    0.0489    0.0118
     2     5    39    1.2422    0.0884    0.2199    0.0562    0.0381    0.0627    0.0636    0.0241
     2     5    40    1.2380    0.1066    0.2189    0.0670    0.0329    0.0568    0.0570    0.0209
     2     6     0    2.0124    0.3812    0.3998    0.2044    0.0745    0.3134    0.2072    0.0398
     2     6     1    2.0719    0.3525    0.4137    0.1919    0.0413    0.2878    0.1815    0.0228
     2     6     2    2.2516    0.3990    0.4557    0.2119    0.0811    0.2946    0.2020    0.0436
     2     6     3    2.3661    0.4088    0.4824    0.2160    0.0909    0.2935    0.2058    0.0487
     2     6     4    2.5794    0.5046    0.5322    0.2538    0.1732    0.3122    0.2465    0.0880
     2     6     5    2.7682    0.4600    0.5763    0.2367    0.2249    0.2700    0.2501    0.1137
     2     6     6    3.0844    0.5082    0.6502    0.2551    0.1829    0.2440    0.2234    0.0957
     2     6     7    3.4209    0.4900    0.7288    0.2482    0.3660    0.2097    0.2795    0.1777
     2     6     8    3.7759    0.3474    0.8117    0.1897    0.3135    0.1775    0.2486    0.1588
     2     6     9    3.9107    0.2804    0.8432    0.1589    0.1680    0.1309    0.1677    0.0943
     2     6    10    4.0547    0.2392    0.8768    0.1388    0.1445    0.1144    0.1485    0.0829
     2     6    11    4.1569    0.1916    0.9007    0.1144    0.1233    0.0920    0.1267    0.0726
     2     6    12    4.0827    0.2383    0.8834    0.1384    0.2168    0.1168    0.1836    0.1193
     2     6    13    4.2007    0.1914    0.9109    0.1143    0.1177    0.0922    0.1239    0.0695
     2     6    14    4.1938    0.1977    0.9093    0.1176    0.1472    0.1012    0.1434    0.0850
     2     6    15    4.2170    0.1836    0.9147    0.1101    0.2025    0.1011    0.1698    0.1133
     2     6    16    4.1351    0.2682    0.8956    0.1531    0.1811    0.1150    0.1664    0.1018
     2     6    17    4.2200    0.1792    0.9154    0.1077    0.1543    0.0885    0.1406    0.0894
     2     6    18    4.1474    0.2256    0.8985    0.1320    0.1783    0.0971    0.1566    0.1014
     2     6    19    4.0706    0.2449    0.8806    0.1417    0.2599    0.1286    0.2075    0.1388
     2     6    20    4.1007    0.2145    0.8876    0.1263    0.1124    0.1001    0.1253    0.0663
     2     6    21    3.6441    0.4052    0.7809    0.2145    0.2246    0.1623    0.2068    0.1201
     2     6    22    3.0770    0.5541    0.6484    0.2719    0.2533    0.2443    0.2511    0.1278
     2     6    23    2.8381    0.4912    0.5926    0.2487    0.1682    0.2608    0.2242    0.0879
     2     6    24    2.3378    0.4651    0.4758    0.2386    0.1829    0.2564    0.2284    0.0951
     2     6    25    2.0398    0.4521    0.4062    0.2335    0.1302    0.2895    0.2205    0.0684
     2     6    26    1.9396    0.4327    0.3828    0.2257    0.1722    0.3545    0.2620    0.0857
     2     6    27    1.8195    0.3462    0.3547    0.1892    0.1278    0.2487    0.2024    0.0687
     2     6    28    1.6701    0.3131    0.3198    0.1742    0.1122    0.2127    0.1796    0.0620
     2     6    29    1.6801    0.3205    0.3221    0.1776    0.0615    0.2643    0.1800    0.0340
     2     6    30    1.6415    0.3069    0.3131    0.1714    0.0964    0.1637    0.1492    0.0553
     2     6    31    1.5466    0.2944    0.2910    0.1655    0.0571    0.2146    0.1548    0.0325
     2     6    32    1.4376    0.2291    0.2655    0.1338    0.0663    0.1700    0.1374    0.0386
     2     6    33    1.4660    0.2878    0.2721    0.1624    0.0320    0.1538    0.1113    0.0192
     2     6    34    1.3692    0.3085    0.2495    0.1721    0.1070    0.1396    0.1425    0.0618
     2     6    35    1.2711    0.2542    0.2266    0.1462    0.0713    0.1113    0.1096    0.0428
     2     6    36    1.1645    0.2399    0.2017    0.1392    0.1428    0.1238    0.1523    0.0816
     2     6    37    1.1155    0.2713    0.1903    0.1546    0.0689    0.0927    0.0982    0.0419
     2     6    38    1.2415    0.2961    0.2197    0.1664    0.1545    0.1330    0.1623    0.0872
     2     6    39    1.1434    0.2336    0.1968    0.1360    0.1182    0.0892    0.1226    0.0699
     2     6    40    1.1790    0.2327    0.2051    0.1356    0.1671    0.1085    0.1567    0.0950
     2     7     0    2.0124    0.3812    0.3998    0.2044    0.0582    0.2090    0.1526    0.0332
     2     7     1    2.1968    0.3902    0.4428    0.2082    0.0707    0.3378    0.2159    0.0374
     2     7     2    2.3931    0.4369    0.4887    0.2275    0.0551    0.2600    0.1752    0.0306
     2     7     3    2.6752    0.4586    0.5546    0.2361    0.1745    0.2476    0.2215    0.0915
     2     7     4    2.8165    0.4996    0.5876    0.2519    0.1369    0.2578    0.2101    0.0729
     2     7     5    3.2459    0.4230    0.6879    0.2218    0.1510    0.2136    0.1972    0.0817
     2     7     6    3.5614    0.3900    0.7616    0.2081    0.2158    0.1794    0.2103    0.1148
     2     7     7    3.7578    0.3090    0.8075    0.1723    0.1576    0.1279    0.1613    0.0891
     2     7     8    3.8392    0.3270    0.8265    0.1806    0.2146    0.1589    0.2011    0.1156
     2     7     9    3.9322    0.2588    0.8482    0.1485    0.1532    0.1195    0.1553    0.0872
     2     7    10    4.0374    0.2299    0.8728    0.1342    0.0836    0.0915    0.1056    0.0504
     2     7    11    4.0759    0.2231    0.8818    0.1307    0.1407    0.1172    0.1481    0.0808
     2     7    12    4.0815    0.2545    0.8831    0.1464    0.1475    0.0919    0.1389    0.0856
     2     7    13    4.1001    0.2222    0.8874    0.1302    0.1819    0.1233    0.1706    0.1017
     2     7    14    4.2075    0.1804    0.9125    0.1084    0.1719    0.0918    0.1509    0.0984
     2     7    15    4.1219    0.2388    0.8925    0.1386    0.1991    0.1112    0.1729    0.1109
     2     7    16    4.1116    0.2263    0.8901    0.1323    0.1271    0.0995    0.1325    0.0743
     2     7    17    4.1617    0.2027    0.9018    0.1202    0.1879    0.1164    0.1701    0.1051
     2     7    18    4.0959    0.2402    0.8865    0.1393    0.2732    0.1204    0.2096    0.1455
     2     7    19    4.0738    0.2279    0.8813    0.1331    0.1284    0.0905    0.1286    0.0754
     2     7    20    4.1027    0.2197    0.8880    0.1289    0.1023    0.1139    0.1272    0.0602
     2     7    21    3.7240    0.4609    0.7996    0.2370    0.2751    0.1418    0.2193    0.1447
     2     7    22    3.1170    0.6229    0.6578    0.2957    0.3852    0.2898    0.3127    0.1784
     2     7    23    2.5106    0.5575    0.5161    0.2731    0.1640    0.3436    0.2549    0.0824
     2     7    24    2.1506    0.4343    0.4320    0.2264    0.1223    0.2916    0.2181    0.0645
     2     7    25    1.9234    0.4354    0.3790    0.2268    0.0554    0.3373    0.2093    0.0295
     2     7    26    1.7857    0.3551    0.3468    0.1931    0.0837    0.3263    0.2165    0.0442
     2     7    27    1.7006    0.3169    0.3269    0.1760    0.0298    0.2306    0.1493    0.0171
     2     7    28    1.6664    0.3005    0.3189    0.1684    0.0518    0.2273    0.1583    0.0294
     2     7    29    1.5181    0.2531    0.2843    0.1457    0.0777    0.1966    0.1560    0.0442
     2     7    30    1.5516    0.2918    0.2921    0.1643    0.0780    0.2052    0.1603    0.0442
     2     7    31    1.5454    0.2461    0.2907    0.1422    0.0636    0.1488    0.1252    0.0375
     2     7    32    1.5534    0.2662    0.2926    0.1521    0.0573    0.1806    0.1381    0.0333
     2     7    33    1.4844    0.2514    0.2764    0.1449    0.0791    0.1249    0.1208    0.0468
     2     7    34    1.4375    0.2338    0.2655    0.1361    0.0980    0.1736    0.1547    0.0558
     2     7    35    1.4156    0.2263    0.2604    0.1323    0.0541    0.1545    0.1233    0.0320
     2     7    36    1.3199    0.1540    0.2380    0.0940    0.0310    0.1277    0.0966    0.0189
     2     7    37    1.2648    0.1399    0.2251    0.0862    0.0626    0.0758    0.0853    0.0386
     2     7    38    1.3072    0.1254    0.2350    0.0779    0.0597    0.0710    0.0809    0.0370
     2     7    39    1.3159    0.1502    0.2371    0.0919    0.0631    0.0756    0.0855    0.0389
     2     7    40    1.3072    0.1312    0.2350    0.0813    0.0620    0.0701    0.0818    0.0384
     2     8     0    2.0124    0.3812    0.3998    0.2044    0.0498    0.2363    0.1617    0.0282
     2     8     1    2.1570    0.3980    0.4335    0.2115    0.0797    0.2924    0.2005    0.0429
     2     8     2    2.3382    0.4104    0.4759    0.2167    0.0980    0.3438    0.2294    0.0509
     2     8     3    2.5780    0.3985    0.5319    0.2117    0.1489    0.3831    0.2639    0.0738
     2     8     4    2.7056    0.4569    0.5617    0.2354    0.1588    0.3129    0.2412    0.0812
     2     8     5    3.0366    0.3766    0.6390    0.2024    0.2647    0.3189    0.2823    0.1280
     2     8     6    3.1076    0.4092    0.6556    0.2162    0.1569    0.2306    0.2071    0.0839
     2     8     7    3.3476    0.4294    0.7117    0.2244    0.1608    0.1961    0.1939    0.0874
     2     8     8    3.4359    0.3629    0.7323    0.1965    0.1746    0.1912    0.1977    0.0944
     2     8     9    3.5206    0.3490    0.7521    0.1904    0.1805    0.1654    0.1891    0.0987
     2     8    10    3.5117    0.3940    0.7500    0.2098    0.2834    0.1887    0.2414    0.1449
     2     8    11    3.7185    0.3001    0.7983    0.1682    0.2576    0.1430    0.2126    0.1367
     2     8    12    3.8270    0.2865    0.8236    0.1618    0.1624    0.1342    0.1666    0.0912
     2     8    13    3.9583    0.2542    0.8543    0.1463    0.1543    0.1169    0.1545    0.0879
     2     8    14    3.9064    0.2796    0.8422    0.1585    0.0839    0.0950    0.1076    0.0505
     2     8    15    3.9746    0.2416    0.8581    0.1400    0.2271    0.1072    0.1839    0.1249
     2     8    16    4.1868    0.1785    0.9077    0.1074    0.1550    0.0879    0.1407    0.0898
     2     8    17    4.2103    0.1788    0.9132    0.1075    0.2353    0.1039    0.1860    0.1291
     2     8    18    4.0792    0.2557    0.8825    0.1470    0.1352    0.0993    0.1364    0.0787
     2     8    19    4.1253    0.2069    0.8933    0.1224    0.1732    0.1108    0.1607    0.0980
     2     8    20    4.2104    0.1860    0.9132    0.1114    0.2156    0.1055    0.1779    0.1195
     2     8    21    3.9447    0.3232    0.8511    0.1788    0.2468    0.1368    0.2054    0.1322
     2     8    22    3.3183    0.4667    0.7048    0.2393    0.2840    0.1949    0.2440    0.1447
     2     8    23    2.8143    0.5452    0.5871    0.2687    0.3923    0.2695    0.3084    0.1828
     2     8    24    2.3482    0.5015    0.4782    0.2526    0.1406    0.2676    0.2157    0.0743
     2     8    25    2.0021    0.4032    0.3974    0.2137    0.1927    0.3878    0.2812    0.0933
     2     8    26    1.8682    0.3919    0.3661    0.2089    0.0647    0.3150    0.2037    0.0347
     2     8    27    1.8081    0.3231    0.3520    0.1788    0.0628    0.1900    0.1456    0.0362
     2     8    28    1.7699    0.3223    0.3431    0.1785    0.0250    0.2460    0.1544    0.0143
     2     8    29    1.7401    0.3326    0.3362    0.1831    0.0428    0.2202    0.1505    0.0245
     2     8    30    1.7249    0.3150    0.3326    0.1751    0.0514    0.2380    0.1632    0.0290
     2     8    31    1.6482    0.3324    0.3147    0.1830    0.0764    0.2087    0.1612    0.0432
     2     8    32    1.5988    0.3455    0.3031    0.1889    0.0897    0.2042    0.1653    0.0504
     2     8    33    1.4100    0.2653    0.2591    0.1517    0.0771    0.2117    0.1630    0.0435
     2     8    34    1.4381    0.3295    0.2656    0.1817    0.0973    0.2220    0.1771    0.0539
     2     8    35    1.4343    0.3242    0.2647    0.1793    0.1062    0.2221    0.1812    0.0586
     2     8    36    1.3174    0.3023    0.2374    0.1692    0.1308    0.1800    0.1732    0.0729
     2     8    37    1.1650    0.2462    0.2018    0.1423    0.1210    0.1737    0.1657    0.0680
     2     8    38    1.1916    0.2555    0.2080    0.1469    0.1155    0.1766    0.1644    0.0650
     2     8    39    1.1041    0.2498    0.1876    0.1441    0.1518    0.1706    0.1785    0.0840
     2     8    40    1.0502    0.2120    0.1750    0.1250    0.0693    0.1061    0.1057    0.0418
     2     9     0    2.0124    0.3812    0.3998    0.2044    0.0737    0.2711    0.1886    0.0403
     2     9     1    2.1554    0.3682    0.4332    0.1988    0.0993    0.2650    0.1971    0.0537
     2     9     2    2.3591    0.4117    0.4808    0.2172    0.1173    0.2507    0.1987    0.0633
     2     9     3    2.5814    0.3858    0.5327    0.2064    0.0993    0.2947    0.2098    0.0529
     2     9     4    2.8637    0.3240    0.5986    0.1792    0.1649    0.2277    0.2092    0.0879
     2     9     5    3.1212    0.3110    0.6588    0.1733    0.1372    0.2226    0.1951    0.0744
     2     9     6    3.1177    0.2922    0.6580    0.1645    0.0668    0.1655    0.1354    0.0389
     2     9     7    3.2107    0.2879    0.6797    0.1625    0.0880    0.1847    0.1552    0.0501
     2     9     8    3.3159    0.2805    0.7042    0.1590    0.0906    0.1708    0.1498    0.0519
     2     9     9    3.4292    0.3825    0.7307    0.2050    0.2077    0.2574    0.2386    0.1066
     2     9    10    3.5794    0.3524    0.7658    0.1919    0.2791    0.2017    0.2447    0.1421
     2     9    11    3.8319    0.3345    0.8248    0.1839    0.2271    0.1754    0.2134    0.1204
     2     9    12    4.0190    0.2897    0.8685    0.1633    0.2125    0.1140    0.1804    0.1174
     2     9    13    3.9799    0.2884    0.8593    0.1627    0.2951    0.1185    0.2180    0.1555
     2     9    14    4.1157    0.2188    0.8911    0.1285    0.1003    0.0847    0.1109    0.0601
     2     9    15    4.1011    0.2367    0.8877    0.1376    0.1738    0.0927    0.1523    0.0993
     2     9    16    4.1515    0.1965    0.8994    0.1169    0.1207    0.1008    0.1299    0.0708
     2     9    17    4.2006    0.1928    0.9109    0.1150    0.0908    0.0845    0.1057    0.0548
     2     9    18    4.1992    0.1797    0.9106    0.1080    0.0862    0.0981    0.1105    0.0517
     2     9    19    4.0881    0.2361    0.8846    0.1373    0.1697    0.1153    0.1611    0.0959
     2     9    20    4.0652    0.2647    0.8793    0.1514    0.2318    0.1388    0.1998    0.1250
     2     9    21    3.7312    0.3672    0.8013    0.1984    0.4369    0.1520    0.2841    0.2108
     2     9    22    3.2593    0.4143    0.6910    0.2182    0.2164    0.1857    0.2132    0.1147
     2     9    23    2.8207    0.4588    0.5886    0.2362    0.2142    0.2679    0.2452    0.1090
     2     9    24    2.4395    0.4762    0.4995    0.2430    0.3043    0.2666    0.2778    0.1481
     2     9    25    2.1039    0.4562    0.4211    0.2351    0.2120    0.2425    0.2345    0.1094
     2     9    26    1.8515    0.4226    0.3622    0.2217    0.2009    0.2955    0.2507    0.1015
     2     9    27    1.7087    0.3643    0.3288    0.1971    0.0936    0.2675    0.1957    0.0507
     2     9    28    1.5651    0.3237    0.2953    0.1791    0.0701    0.2731    0.1878    0.0384
     2     9    29    1.4385    0.2412    0.2657    0.1398    0.0258    0.1809    0.1223    0.0153
     2     9    30    1.4508    0.2423    0.2686    0.1404    0.0350    0.1833    0.1283    0.0206
     2     9    31    1.4225    0.2221    0.2620    0.1302    0.0412    0.1756    0.1275    0.0242
     2     9    32    1.3899    0.1878    0.2544    0.1123    0.0198    0.1642    0.1104    0.0119
     2     9    33    1.3902    0.1998    0.2544    0.1187    0.0958    0.1574    0.1458    0.0552
     2     9    34    1.3746    0.1675    0.2508    0.1014    0.0626    0.1206    0.1099    0.0376
     2     9    35    1.3501    0.1537    0.2451    0.0939    0.0276    0.0891    0.0729    0.0173
     2     9    36    1.2361    0.1292    0.2184    0.0801    0.0555    0.0882    0.0883    0.0341
     2     9    37    1.1890    0.1569    0.2074    0.0956    0.0686    0.0646    0.0824    0.0424
     2     9    38    1.2642    0.1662    0.2250    0.1007    0.0735    0.0932    0.1010    0.0445
     2     9    39    1.1767    0.1469    0.2046    0.0901    0.0866    0.0654    0.0930    0.0530
     2     9    40    1.1634    0.1500    0.2015    0.0918    0.0584    0.0712    0.0803    0.0362
     2    10     0    2.0124    0.3812    0.3998    0.2044    0.0465    0.2786    0.1797    0.0257
     2    10     1    2.0516    0.3667    0.4089    0.1981    0.0739    0.2666    0.1866    0.0405
     2    10     2    2.1687    0.4045    0.4363    0.2142    0.1244    0.3196    0.2303    0.0645
     2    10     3    2.5204    0.4591    0.5184    0.2363    0.2026    0.2855    0.2475    0.1027
     2    10     4    2.7001    0.4943    0.5604    0.2499    0.2603    0.2785    0.2664    0.1287
     2    10     5    3.1728    0.5377    0.6708    0.2660    0.2653    0.2644    0.2630    0.1318
     2    10     6    3.3504    0.4762    0.7123    0.2429    0.3321    0.1973    0.2629    0.1649
     2    10     7    3.5683    0.4198    0.7632    0.2205    0.2795    0.1577    0.2276    0.1455
     2    10     8    3.7436    0.2766    0.8042    0.1571    0.1252    0.1466    0.1548    0.0713
     2    10     9    3.8348    0.2483    0.8255    0.1433    0.1538    0.1052    0.1486    0.0883
     2    10    10    3.8685    0.2692    0.8333    0.1536    0.1699    0.1035    0.1556    0.0967
     2    10    11    3.9635    0.2266    0.8555    0.1325    0.2435    0.1426    0.2065    0.1302
     2    10    12    3.9941    0.2233    0.8627    0.1308    0.0756    0.1040    0.1080    0.0455
     2    10    13    3.8798    0.2837    0.8360    0.1605    0.1378    0.1222    0.1491    0.0790
     2    10    14    3.9561    0.2404    0.8538    0.1394    0.2195    0.1457    0.1975    0.1187
     2    10    15    4.0353    0.2307    0.8723    0.1346    0.1133    0.1173    0.1345    0.0661
     2    10    16    3.9873    0.3028    0.8611    0.1695    0.2681    0.1334    0.2129    0.1422
     2    10    17    4.0220    0.3185    0.8692    0.1767    0.1974    0.0963    0.1652    0.1110
     2    10    18    4.0905    0.2436    0.8852    0.1410    0.1525    0.1274    0.1587    0.0864
     2    10    19    4.1043    0.2370    0.8884    0.1377    0.1926    0.1078    0.1684    0.1080
     2    10    20    4.1551    0.1980    0.9003    0.1177    0.1192    0.0926    0.1249    0.0703
     2    10    21    3.7410    0.4415    0.8035    0.2293    0.2778    0.1951    0.2417    0.1420
     2    10    22    3.2156    0.5027    0.6808    0.2530    0.3104    0.2047    0.2577    0.1553
     2    10    23    2.7798    0.5975    0.5790    0.2871    0.1585    0.3056    0.2383    0.0814
     2    10    24    2.3151    0.5190    0.4705    0.2591    0.2875    0.3177    0.2897    0.1376
     2    10    25    1.9714    0.4379    0.3902    0.2278    0.1840    0.3167    0.2523    0.0927
     2    10    26    1.7830    0.3301    0.3462    0.1820    0.0876    0.2725    0.1953    0.0475
     2    10    27    1.6822    0.3214    0.3226    0.1780    0.0390    0.2332    0.1550    0.0222
     2    10    28    1.7382    0.2950    0.3357    0.1658    0.0661    0.2919    0.1944    0.0359
     2    10    29    1.7069    0.2335    0.3284    0.1360    0.0374    0.2453    0.1600    0.0212
     2    10    30    1.7194    0.2320    0.3313    0.1352    0.0311    0.2072    0.1384    0.0181
     2    10    31    1.6297    0.2370    0.3104    0.1377    0.0573    0.1599    0.1277    0.0337
     2    10    32    1.6428    0.2507    0.3134    0.1445    0.0427    0.1966    0.1389    0.0248
     2    10    33    1.5180    0.2677    0.2843    0.1528    0.0765    0.2084    0.1611    0.0433
     2    10    34    1.5415    0.2894    0.2898    0.1632    0.0361    0.1946    0.1345    0.0211
     2    10    35    1.4759    0.2702    0.2745    0.1540    0.0687    0.1317    0.1190    0.0408
     2    10    36    1.4850    0.2958    0.2766    0.1662    0.1434    0.1672    0.1731    0.0799
     2    10    37    1.3741    0.2536    0.2507    0.1460    0.1035    0.1835    0.1621    0.0585
     2    10    38    1.1963    0.1958    0.2091    0.1166    0.0440    0.1257    0.1026    0.0266
     2    10    39    1.2442    0.2308    0.2203    0.1346    0.1155    0.1369    0.1454    0.0665
     2    10    40    1.1692    0.1983    0.2028    0.1179    0.1163    0.1255    0.1401    0.0674
     3     1     0    2.0124    0.3812    0.3998    0.2044    0.0446    0.2266    0.1545    0.0254
     3     1     1    2.1321    0.3832    0.4277    0.2052    0.0349    0.2940    0.1814    0.0192
     3     1     2    2.1705    0.4395    0.4367    0.2285    0.1214    0.3195    0.2291    0.0631
     3     1     3    2.2970    0.5033    0.4663    0.2533    0.0714    0.2518    0.1789    0.0395
     3     1     4    2.5198    0.4915    0.5183    0.2488    0.1618    0.3005    0.2376    0.0832
     3     1     5    2.7157    0.5094    0.5641    0.2556    0.3665    0.3388    0.3222    0.1674
     3     1     6    3.0785    0.4232    0.6488    0.2219    0.3113    0.2688    0.2810    0.1508
     3     1     7    3.2898    0.3469    0.6982    0.1895    0.1273    0.2010    0.1812    0.0703
     3     1     8    3.4300    0.3592    0.7309    0.1949    0.1956    0.2220    0.2196    0.1029
     3     1     9    3.6124    0.3333    0.7735    0.1834    0.1960    0.1560    0.1917    0.1067
     3     1    10    3.6717    0.2706    0.7874    0.1542    0.1197    0.1452    0.1515    0.0685
     3     1    11    3.7140    0.2776    0.7972    0.1576    0.1688    0.1308    0.1680    0.0947
     3     1    12    3.6526    0.2979    0.7829    0.1672    0.1194    0.1247    0.1413    0.0691
     3     1    13    3.6124    0.3152    0.7735    0.1752    0.1679    0.2090    0.2026    0.0902
     3     1    14    3.5553    0.3822    0.7602    0.2048    0.1215    0.1509    0.1551    0.0692
     3     1    15    3.6664    0.3333    0.7861    0.1834    0.1575    0.1538    0.1734    0.0877
     3     1    16    3.7641    0.2734    0.8089    0.1556    0.1919    0.1417    0.1835    0.1056
     3     1    17    3.7796    0.3291    0.8126    0.1815    0.1959    0.1448    0.1867    0.1074
     3     1    18    3.9879    0.2755    0.8612    0.1566    0.2601    0.1203    0.2041    0.1395
     3     1    19    4.0504    0.2456    0.8758    0.1420    0.2309    0.1201    0.1913    0.1259
     3     1    20    4.1019    0.2062    0.8878    0.1220    0.1820    0.1093    0.1641    0.1025
     3     1    21    3.6508    0.3833    0.7825    0.2053    0.1644    0.1585    0.1787    0.0910
     3     1    22    3.1346    0.4770    0.6619    0.2432    0.3072    0.2102    0.2585    0.1535
     3     1    23    2.7656    0.4233    0.5757    0.2219    0.1904    0.2570    0.2317    0.0986
     3     1    24    2.4141    0.3864    0.4936    0.2066    0.1411    0.2648    0.2148    0.0747
     3     1    25    2.2415    0.4211    0.4533    0.2211    0.1932    0.2630    0.2351    0.0996
     3     1    26    2.1067    0.4616    0.4218    0.2373    0.1499    0.2983    0.2320    0.0776
     3     1    27    1.9655    0.4161    0.3888    0.2190    0.1354    0.3299    0.2387    0.0695
     3     1    28    1.8718    0.4226    0.3669    0.2217    0.0511    0.2691    0.1775    0.0283
     3     1    29    1.7212    0.3852    0.3317    0.2061    0.0787    0.2196    0.1674    0.0442
     3     1    30    1.6385    0.2750    0.3124    0.1564    0.0836    0.2513    0.1841    0.0460
     3     1    31    1.6572    0.2737    0.3168    0.1557    0.0317    0.1907    0.1303    0.0186
     3     1    32    1.5050    0.2370    0.2812    0.1377    0.0910    0.1564    0.1429    0.0526
     3     1    33    1.5321    0.2977    0.2876    0.1671    0.0771    0.2000    0.1573    0.0438
     3     1    34    1.5380    0.2844    0.2890    0.1608    0.0614    0.1905    0.1451    0.0354
     3     1    35    1.5004    0.2860    0.2802    0.1616    0.0500    0.1274    0.1067    0.0301
     3     1    36    1.5438    0.2889    0.2903    0.1630    0.0559    0.1811    0.1377    0.0325
     3     1    37    1.5333    0.2276    0.2878    0.1330    0.0465    0.1335    0.1082    0.0280
     3     1    38    1.5391    0.2352    0.2892    0.1368    0.0712    0.0897    0.0979    0.0433
     3     1    39    1.4719    0.2567    0.2735    0.1475    0.1236    0.1821    0.1708    0.0690
     3     1    40    1.4366    0.2771    0.2653    0.1573    0.0788    0.1559    0.1366    0.0458
     3     2     0    2.0124    0.3812    0.3998    0.2044    0.0640    0.2693    0.1834    0.0352
     3     2     1    2.1616    0.4128    0.4346    0.2177    0.0454    0.3079    0.1923    0.0247
     3     2     2    2.3251    0.3935    0.4728    0.2096    0.1011    0.3322    0.2260    0.0527
     3     2     3    2.4643    0.3927    0.5053    0.2093    0.0947    0.3543    0.2323    0.0490
     3     2     4    2.5368    0.3776    0.5223    0.2028    0.0732    0.3471    0.2207    0.0384
     3     2     5    2.6566    0.4673    0.5502    0.2395    0.1385    0.3753    0.2572    0.0693
     3     2     6    2.8948    0.5006    0.6059    0.2523    0.2898    0.2719    0.2746    0.1417
     3     2     7    3.0468    0.4900    0.6414    0.2482    0.2664    0.2667    0.2643    0.1321
     3     2     8    3.2982    0.4662    0.7001    0.2391    0.3012    0.2237    0.2613    0.1499
     3     2     9    3.4705    0.4267    0.7404    0.2233    0.1890    0.1803    0.1992    0.1020
     3     2    10    3.5422    0.4074    0.7571    0.2154    0.2033    0.2076    0.2168    0.1073
     3     2    11    3.6646    0.3879    0.7857    0.2072    0.2326    0.1691    0.2130    0.1233
     3     2    12    3.8981    0.3251    0.8403    0.1797    0.1893    0.1319    0.1780    0.1049
     3     2    13    3.9300    0.2674    0.8477    0.1527    0.0798    0.1104    0.1136    0.0476
     3     2    14    3.9720    0.2800    0.8575    0.1587    0.2454    0.1407    0.2065    0.1312
     3     2    15    3.9021    0.3132    0.8412    0.1743    0.1494    0.1271    0.1571    0.0849
     3     2    16    3.8676    0.3678    0.8331    0.1986    0.1950    0.0909    0.1615    0.1102
     3     2    17    3.8531    0.3443    0.8297    0.1883    0.1327    0.1282    0.1495    0.0761
     3     2    18    3.9928    0.2951    0.8624    0.1659    0.1470    0.1085    0.1469    0.0845
     3     2    19    4.0552    0.2802    0.8769    0.1588    0.1685    0.1422    0.1731    0.0939
     3     2    20    4.0727    0.2456    0.8810    0.1420    0.1583    0.0992    0.1479    0.0909
     3     2    21    3.6687    0.4575    0.7867    0.2356    0.2316    0.1341    0.1977    0.1252
     3     2    22    3.1793    0.5069    0.6723    0.2546    0.2077    0.2112    0.2202    0.1092
     3     2    23    2.6508    0.5477    0.5489    0.2696    0.2806    0.2390    0.2593    0.1401
     3     2    24    2.1531    0.4832    0.4326    0.2457    0.2402    0.3155    0.2724    0.1178
     3     2    25    1.9863    0.4076    0.3937    0.2155    0.1173    0.2586    0.2021    0.0631
     3     2    26    1.7937    0.3545    0.3487    0.1928    0.1881    0.3252    0.2570    0.0942
     3     2    27    1.8031    0.3333    0.3509    0.1834    0.0579    0.1864    0.1413    0.0335
     3     2    28    1.7492    0.2720    0.3383    0.1549    0.0541    0.1784    0.1355    0.0315
     3     2    29    1.7001    0.3338    0.3268    0.1836    0.0874    0.2526    0.1864    0.0479
     3     2    30    1.5966    0.2927    0.3026    0.1648    0.0416    0.2071    0.1436    0.0240
     3     2    31    1.5165    0.3109    0.2839    0.1732    0.1079    0.1858    0.1652    0.0607
     3     2    32    1.4937    0.3289    0.2786    0.1814    0.0745    0.1967    0.1545    0.0424
     3     2    33    1.4447    0.3075    0.2672    0.1717    0.1550    0.1937    0.1903    0.0846
     3     2    34    1.2705    0.2471    0.2265    0.1427    0.1257    0.1614    0.1621    0.0710
     3     2    35    1.2119    0.2730    0.2128    0.1554    0.0555    0.1183    0.1049    0.0335
     3     2    36    1.1844    0.2590    0.2063    0.1486    0.1070    0.1161    0.1307    0.0627
     3     2    37    1.2289    0.2712    0.2167    0.1545    0.1307    0.1488    0.1585    0.0741
     3     2    38    1.2612    0.2541    0.2243    0.1462    0.1097    0.1402    0.1442    0.0633
     3     2    39    1.2590    0.2426    0.2238    0.1405    0.0809    0.1287    0.1238    0.0477
     3     2    40    1.1601    0.2319    0.2007    0.1352    0.1314    0.1465    0.1578    0.0746
     3     3     0    2.0124    0.3812    0.3998    0.2044    0.0571    0.2768    0.1837    0.0314
     3     3     1    2.2172    0.4012    0.4476    0.2128    0.0945    0.3222    0.2192    0.0497
     3     3     2    2.2754    0.3801    0.4612    0.2039    0.0448    0.2800    0.1796    0.0248
     3     3     3    2.4077    0.4237    0.4921    0.2221    0.1532    0.2736    0.2234    0.0802
     3     3     4    2.4253    0.3751    0.4962    0.2018    0.0941    0.2611    0.1931    0.0512
     3     3     5    2.5205    0.4394    0.5185    0.2285    0.1040    0.3062    0.2166    0.0549
     3     3     6    2.6803    0.4404    0.5558    0.2289    0.0747    0.2678    0.1876    0.0409
     3     3     7    2.8780    0.4439    0.6020    0.2303    0.2567    0.3078    0.2756    0.1253
     3     3     8    3.0388    0.4760    0.6395    0.2429    0.1703    0.2649    0.2268    0.0887
     3     3     9    3.2013    0.4768    0.6775    0.2432    0.1979    0.2748    0.2416    0.1011
     3     3    10    3.1553    0.4783    0.6667    0.2437    0.2462    0.2637    0.2557    0.1235
     3     3    11    3.4239    0.4611    0.7295    0.2371    0.3144    0.2510    0.2759    0.1534
     3     3    12    3.6738    0.4084    0.7879    0.2158    0.1475    0.1317    0.1583    0.0836
     3     3    13    3.7702    0.3564    0.8104    0.1937    0.2335    0.1314    0.1974    0.1263
     3     3    14    3.8900    0.2803    0.8384    0.1589    0.1873    0.1333    0.1777    0.1038
     3     3    15    3.8362    0.3164    0.8258    0.1758    0.2155    0.1221    0.1853    0.1183
     3     3    16    3.9554    0.3045    0.8536    0.1703    0.1724    0.1329    0.1706    0.0964
     3     3    17    4.1336    0.2198    0.8953    0.1290    0.1839    0.1179    0.1690    0.1030
     3     3    18    4.1311    0.2509    0.8947    0.1446    0.2169    0.1242    0.1869    0.1188
     3     3    19    4.2087    0.1689    0.9128    0.1022    0.0658    0.0753    0.0868    0.0405
     3     3    20    4.0916    0.2372    0.8854    0.1378    0.1257    0.0896    0.1267    0.0740
     3     3    21    3.6860    0.3884    0.7907    0.2074    0.2700    0.1876    0.2357    0.1391
     3     3    22    3.3152    0.5646    0.7041    0.2756    0.4290    0.2254    0.3060    0.2006
     3     3    23    2.7823    0.4901    0.5796    0.2483    0.2337    0.2366    0.2407    0.1196
     3     3    24    2.4962    0.4888    0.5128    0.2478    0.2705    0.2654    0.2653    0.1339
     3     3    25    2.1984    0.4683    0.4432    0.2399    0.2954    0.2923    0.2837    0.1426
     3     3    26    1.9491    0.5071    0.3850    0.2547    0.1803    0.2751    0.2348    0.0930
     3     3    27    1.6451    0.3505    0.3140    0.1911    0.0756    0.3210    0.2109    0.0402
     3     3    28    1.5867    0.3415    0.3003    0.1871    0.0882    0.1917    0.1587    0.0500
     3     3    29    1.4536    0.2903    0.2692    0.1636    0.0682    0.2025    0.1543    0.0389
     3     3    30    1.4902    0.2723    0.2778    0.1550    0.0604    0.2348    0.1659    0.0339
     3     3    31    1.5084    0.2537    0.2820    0.1460    0.0479    0.1711    0.1286    0.0281
     3     3    32    1.3893    0.2322    0.2542    0.1353    0.0277    0.1551    0.1097    0.0166
     3     3    33    1.3474    0.2592    0.2444    0.1487    0.0515    0.1663    0.1280    0.0302
     3     3    34    1.3229    0.2669    0.2387    0.1525    0.0678    0.1657    0.1359    0.0395
     3     3    35    1.3367    0.2425    0.2419    0.1405    0.0552    0.1608    0.1271    0.0324
     3     3    36    1.3523    0.2420    0.2456    0.1402    0.0794    0.1499    0.1338    0.0463
     3     3    37    1.2551    0.2715    0.2229    0.1546    0.0879    0.1118    0.1186    0.0522
     3     3    38    1.2370    0.2765    0.2186    0.1571    0.1032    0.1548    0.1481    0.0593
     3     3    39    1.2095    0.2503    0.2122    0.1444    0.1046    0.1332    0.1381    0.0607
     3     3    40    1.2086    0.2238    0.2120    0.1311    0.1054    0.1797    0.1612    0.0596
     3     4     0    2.0124    0.3812    0.3998    0.2044    0.0628    0.2777    0.1866    0.0344
     3     4     1    2.0730    0.3582    0.4139    0.1945    0.0563    0.2642    0.1776    0.0312
     3     4     2    2.2363    0.4097    0.4521    0.2163    0.0800    0.3216    0.2130    0.0424
     3     4     3    2.4210    0.4333    0.4952    0.2260    0.0916    0.2093    0.1686    0.0513
     3     4     4    2.5710    0.3840    0.5302    0.2056    0.1208    0.2609    0.2046    0.0648
     3     4     5    2.7568    0.3879    0.5737    0.2072    0.1381    0.2568    0.2102    0.0735
     3     4     6    2.8211    0.4203    0.5887    0.2207    0.0918    0.2606    0.1919    0.0500
     3     4     7    2.9653    0.4727    0.6224    0.2416    0.1054    0.2548    0.1953    0.0572
     3     4     8    3.1945    0.4250    0.6759    0.2227    0.2280    0.2375    0.2388    0.1170
     3     4     9    3.4217    0.4287    0.7290    0.2241    0.2862    0.1935    0.2443    0.1458
     3     4    10    3.5516    0.3367    0.7593    0.1850    0.2034    0.1944    0.2114    0.1081
     3     4    11    3.5991    0.3672    0.7704    0.1984    0.2545    0.2063    0.2370    0.1309
     3     4    12    3.8116    0.2688    0.8200    0.1534    0.1362    0.1442    0.1589    0.0772
     3     4    13    3.9594    0.2566    0.8546    0.1474    0.0941    0.1204    0.1263    0.0554
     3     4    14    4.0962    0.2160    0.8865    0.1271    0.0976    0.0980    0.1165    0.0581
     3     4    15    4.0334    0.2429    0.8719    0.1407    0.1434    0.1321    0.1566    0.0815
     3     4    16    4.1167    0.2281    0.8913    0.1332    0.1214    0.1028    0.1313    0.0711
     3     4    17    4.1129    0.2254    0.8904    0.1319    0.1375    0.1044    0.1401    0.0797
     3     4    18    4.1690    0.2002    0.9035    0.1189    0.1873    0.0907    0.1578    0.1063
     3     4    19    4.1312    0.2207    0.8947    0.1295    0.2451    0.1099    0.1930    0.1333
     3     4    20    4.1052    0.2258    0.8886    0.1321    0.1480    0.1001    0.1432    0.0855
     3     4    21    3.7709    0.3998    0.8105    0.2122    0.2402    0.1767    0.2193    0.1263
     3     4    22    3.3444    0.5091    0.7109    0.2554    0.3585    0.2202    0.2806    0.1738
     3     4    23    3.1134    0.4552    0.6570    0.2348    0.2931    0.2456    0.2664    0.1449
     3     4    24    2.8256    0.4534    0.5897    0.2341    0.2720    0.3018    0.2788    0.1322
     3     4    25    2.4518    0.4228    0.5024    0.2218    0.1970    0.2044    0.2129    0.1045
     3     4    26    2.1035    0.4084    0.4210    0.2158    0.1400    0.3372    0.2433    0.0714
     3     4    27    1.8864    0.2929    0.3703    0.1649    0.0754    0.1767    0.1452    0.0434
     3     4    28    1.8004    0.2937    0.3503    0.1652    0.1125    0.1958    0.1720    0.0628
     3     4    29    1.7505    0.2584    0.3386    0.1483    0.0562    0.1605    0.1275    0.0331
     3     4    30    1.7562    0.2730    0.3399    0.1554    0.0512    0.1592    0.1242    0.0302
     3     4    31    1.6046    0.2965    0.3045    0.1665    0.0745    0.1758    0.1443    0.0430
     3     4    32    1.6017    0.2804    0.3038    0.1589    0.0700    0.1658    0.1371    0.0407
     3     4    33    1.5728    0.3274    0.2971    0.1808    0.1351    0.2018    0.1851    0.0742
     3     4    34    1.5648    0.3033    0.2952    0.1697    0.1254    0.2373    0.1964    0.0679
     3     4    35    1.5554    0.2788    0.2930    0.1582    0.0519    0.2127    0.1514    0.0297
     3     4    36    1.5097    0.2974    0.2823    0.1670    0.0788    0.1691    0.1431    0.0455
     3     4    37    1.5597    0.2865    0.2940    0.1618    0.1107    0.2303    0.1869    0.0606
     3     4    38    1.5898    0.2745    0.3011    0.1561    0.0609    0.1876    0.1435    0.0352
     3     4    39    1.5935    0.3034    0.3019    0.1698    0.0758    0.2255    0.1688    0.0425
     3     4    40    1.5256    0.2983    0.2861    0.1674    0.0649    0.2064    0.1546    0.0370
     3     5     0    2.0124    0.3812    0.3998    0.2044    0.0655    0.3158    0.2044    0.0351
     3     5     1    2.1079    0.3570    0.4221    0.1939    0.0506    0.2653    0.1755    0.0281
     3     5     2    2.3288    0.4283    0.4737    0.2240    0.0668    0.2819    0.1903    0.0365
     3     5     3    2.4370    0.5064    0.4989    0.2544    0.1566    0.3131    0.2404    0.0801
     3     5     4    2.6638    0.5915    0.5519    0.2850    0.2176    0.3093    0.2620    0.1082
     3     5     5    2.8726    0.5219    0.6007    0.2602    0.2535    0.2985    0.2711    0.1245
     3     5     6    3.2585    0.4687    0.6908    0.2401    0.1765    0.2134    0.2081    0.0942
     3     5     7    3.3852    0.4403    0.7205    0.2288    0.1904    0.1695    0.1952    0.1032
     3     5     8    3.6357    0.4241    0.7789    0.2223    0.2503    0.1797    0.2247    0.1308
     3     5     9    3.9320    0.3309    0.8482    0.1824    0.1006    0.1028    0.1206    0.0596
     3     5    10    4.0520    0.2471    0.8762    0.1428    0.2048    0.1146    0.1771    0.1136
     3     5    11    4.0037    0.2849    0.8649    0.1611    0.3300    0.1481    0.2437    0.1682
     3     5    12    4.0291    0.2925    0.8708    0.1646    0.0738    0.0929    0.1010    0.0447
     3     5    13    4.1285    0.2595    0.8941    0.1489    0.2358    0.1243    0.1953    0.1279
     3     5    14    4.1827    0.2005    0.9067    0.1190    0.1661    0.1089    0.1563    0.0944
     3     5    15    4.0914    0.2369    0.8854    0.1376    0.1940    0.1013    0.1660    0.1091
     3     5    16    4.1745    0.1845    0.9048    0.1106    0.1034    0.0922    0.1165    0.0616
     3     5    17    4.0374    0.2673    0.8728    0.1526    0.1836    0.1360    0.1772    0.1018
     3     5    18    4.0588    0.2464    0.8778    0.1424    0.1574    0.1114    0.1534    0.0898
     3     5    19    4.0961    0.2446    0.8865    0.1415    0.1362    0.0840    0.1292    0.0800
     3     5    20    4.1629    0.2099    0.9021    0.1239    0.1130    0.0854    0.1179    0.0672
     3     5    21    3.7472    0.4738    0.8050    0.2420    0.4430    0.1808    0.2960    0.2102
     3     5    22    3.3501    0.5037    0.7122    0.2534    0.3017    0.2011    0.2531    0.1519
     3     5    23    2.6755    0.4373    0.5547    0.2276    0.1786    0.2392    0.2197    0.0939
     3     5    24    2.3502    0.4692    0.4787    0.2402    0.1365    0.3203    0.2354    0.0703
     3     5    25    2.2578    0.4013    0.4571    0.2129    0.0975    0.2791    0.2024    0.0524
     3     5    26    2.1709    0.4074    0.4368    0.2154    0.0959    0.2795    0.2019    0.0516
     3     5    27    2.0898    0.3929    0.4178    0.2093    0.0812    0.2847    0.1978    0.0439
     3     5    28    2.0010    0.4002    0.3971    0.2124    0.0806    0.2888    0.1993    0.0435
     3     5    29    1.9795    0.3670    0.3921    0.1983    0.0714    0.2497    0.1779    0.0396
     3     5    30    1.9503    0.3494    0.3853    0.1906    0.1413    0.2630    0.2141    0.0748
     3     5    31    1.8518    0.3453    0.3622    0.1888    0.0775    0.2229    0.1684    0.0435
     3     5    32    1.8339    0.3344    0.3581    0.1839    0.1456    0.2637    0.2162    0.0769
     3     5    33    1.7930    0.3638    0.3485    0.1969    0.1081    0.2085    0.1758    0.0600
     3     5    34    1.6513    0.3471    0.3154    0.1896    0.1353    0.2209    0.1936    0.0735
     3     5    35    1.5376    0.3360    0.2889    0.1846    0.1152    0.2165    0.1827    0.0635
     3     5    36    1.4681    0.2973    0.2726    0.1669    0.0589    0.2075    0.1522    0.0336
     3     5    37    1.4153    0.2678    0.2603    0.1529    0.0812    0.1810    0.1502    0.0465
     3     5    38    1.3301    0.2493    0.2404    0.1439    0.1059    0.1859    0.1643    0.0596
     3     5    39    1.2924    0.2913    0.2316    0.1641    0.1829    0.1396    0.1786    0.1013
     3     5    40    1.2240    0.2242    0.2156    0.1312    0.0320    0.1904    0.1304    0.0188
     3     6     0    2.0124    0.3812    0.3998    0.2044    0.0784    0.2828    0.1958    0.0425
     3     6     1    2.2202    0.3955    0.4483    0.2104    0.0787    0.2824    0.1957    0.0426
     3     6     2    2.4135    0.4843    0.4935    0.2461    0.1255    0.3441    0.2404    0.0642
     3     6     3    2.6324    0.5285    0.5446    0.2626    0.2272    0.2860    0.2570    0.1138
     3     6     4    2.9096    0.4594    0.6093    0.2364    0.1316    0.2798    0.2171    0.0694
     3     6     5    3.0626    0.4925    0.6451    0.2492    0.3016    0.2215    0.2606    0.1503
     3     6     6    3.2793    0.4955    0.6957    0.2503    0.2774    0.1943    0.2412    0.1418
     3     6     7    3.4244    0.3698    0.7296    0.1995    0.2625    0.2100    0.2415    0.1342
     3     6     8    3.6549    0.3493    0.7834    0.1905    0.2544    0.1737    0.2239    0.1330
     3     6     9    3.7304    0.3002    0.8011    0.1683    0.1575    0.1217    0.1584    0.0893
     3     6    10    3.8299    0.3129    0.8243    0.1742    0.2166    0.1289    0.1889    0.1184
     3     6    11    3.9464    0.2747    0.8515    0.1562    0.1963    0.1094    0.1708    0.1097
     3     6    12    4.0292    0.2351    0.8709    0.1368    0.1690    0.1027    0.1547    0.0962
     3     6    13    4.1372    0.2060    0.8961    0.1219    0.1520    0.1024    0.1463    0.0874
     3     6    14    4.0359    0.2412    0.8724    0.1398    0.1133    0.0918    0.1214    0.0671
     3     6    15    4.0591    0.3124    0.8779    0.1739    0.1618    0.0960    0.1480    0.0929
     3     6    16    4.0328    0.2974    0.8717    0.1670    0.2048    0.1140    0.1769    0.1136
     3     6    17    4.1620    0.2378    0.9019    0.1381    0.3592    0.1339    0.2494    0.1817
     3     6    18    4.0776    0.2798    0.8822    0.1586    0.1645    0.0841    0.1435    0.0949
     3     6    19    4.0713    0.2990    0.8807    0.1677    0.1542    0.1060    0.1492    0.0884
     3     6    20    4.1147    0.2804    0.8908    0.1589    0.1586    0.1078    0.1522    0.0906
     3     6    21    3.6466    0.5208    0.7815    0.2598    0.5785    0.1990    0.3438    0.2558
     3     6    22    2.9866    0.6028    0.6273    0.2889    0.2293    0.2821    0.2563    0.1149
     3     6    23    2.4341    0.5827    0.4983    0.2820    0.2668    0.3876    0.3060    0.1248
     3     6    24    2.1337    0.5199    0.4281    0.2595    0.1672    0.3552    0.2604    0.0833
     3     6    25    1.9119    0.4704    0.3763    0.2407    0.1657    0.3893    0.2722    0.0813
     3     6    26    1.7024    0.3129    0.3274    0.1742    0.0219    0.2841    0.1710    0.0123
     3     6    27    1.7038    0.2627    0.3277    0.1504    0.0510    0.2336    0.1609    0.0288
     3     6    28    1.7598    0.2820    0.3408    0.1597    0.0773    0.2093    0.1619    0.0437
     3     6    29    1.7528    0.2831    0.3391    0.1602    0.0536    0.2019    0.1469    0.0308
     3     6    30    1.7680    0.2619    0.3427    0.1500    0.0957    0.2511    0.1894    0.0523
     3     6    31    1.6374    0.2752    0.3122    0.1564    0.0835    0.1942    0.1577    0.0474
     3     6    32    1.5664    0.2263    0.2956    0.1323    0.0717    0.1703    0.1402    0.0415
     3     6    33    1.4739    0.2069    0.2740    0.1223    0.0805    0.1527    0.1358    0.0469
     3     6    34    1.4116    0.1598    0.2594    0.0972    0.0537    0.1085    0.0985    0.0326
     3     6    35    1.4147    0.2047    0.2601    0.1212    0.0853    0.1118    0.1172    0.0507
     3     6    36    1.4548    0.2497    0.2695    0.1440    0.1421    0.1897    0.1827    0.0783
     3     6    37    1.3775    0.1984    0.2515    0.1180    0.0650    0.0974    0.0987    0.0395
     3     6    38    1.3533    0.1985    0.2458    0.1180    0.0819    0.1354    0.1277    0.0481
     3     6    39    1.2842    0.2062    0.2297    0.1220    0.1267    0.1340    0.1494    0.0726
     3     6    40    1.1516    0.1578    0.1987    0.0961    0.0574    0.1077    0.1001    0.0348
     3     7     0    2.0124    0.3812    0.3998    0.2044    0.0558    0.2523    0.1720    0.0311
     3     7     1    2.0895    0.3711    0.4178    0.2001    0.0889    0.2917    0.2041    0.0477
     3     7     2    2.1959    0.4112    0.4426    0.2170    0.0973    0.3358    0.2259    0.0508
     3     7     3    2.3733    0.4650    0.4841    0.2386    0.1375    0.2849    0.2216    0.0721
     3     7     4    2.6399    0.4713    0.5463    0.2411    0.2197    0.2977    0.2585    0.1098
     3     7     5    2.6392    0.4210    0.5462    0.2210    0.1915    0.3066    0.2513    0.0966
     3     7     6    2.8178    0.4550    0.5879    0.2347    0.1995    0.3117    0.2562    0.1000
     3     7     7    3.0039    0.4374    0.6314    0.2277    0.1386    0.2253    0.1969    0.0750
     3     7     8    3.2475    0.4171    0.6883    0.2194    0.2208    0.2315    0.2336    0.1140
     3     7     9    3.3605    0.4451    0.7147    0.2308    0.4715    0.2295    0.3208    0.2158
     3     7    10    3.4643    0.3785    0.7389    0.2032    0.2233    0.1640    0.2070    0.1193
     3     7    11    3.5835    0.3535    0.7668    0.1924    0.2481    0.1818    0.2246    0.1296
     3     7    12    3.8152    0.3065    0.8209    0.1712    0.1333    0.1403    0.1557    0.0759
     3     7    13    3.7248    0.3428    0.7998    0.1877    0.1206    0.1517    0.1550    0.0687
     3     7    14    3.7715    0.3447    0.8107    0.1885    0.2012    0.1501    0.1914    0.1096
     3     7    15    3.6739    0.3775    0.7879    0.2028    0.2273    0.1678    0.2103    0.1210
     3     7    16    3.7712    0.3547    0.8106    0.1929    0.2889    0.1403    0.2244    0.1510
     3     7    17    3.7409    0.3933    0.8035    0.2095    0.2591    0.1296    0.2076    0.1384
     3     7    18    3.8494    0.3483    0.8289    0.1901    0.3814    0.1350    0.2582    0.1907
     3     7    19    3.8798    0.3487    0.8360    0.1903    0.2266    0.1161    0.1876    0.1241
     3     7    20    4.0425    0.2377    0.8740    0.1381    0.1048    0.0911    0.1166    0.0624
     3     7    21    3.6090    0.3876    0.7727    0.2071    0.2048    0.1511    0.1934    0.1113
     3     7    22    3.3447    0.4017    0.7110    0.2131    0.2905    0.1936    0.2460    0.1476
     3     7    23    2.8842    0.5022    0.6034    0.2528    0.1540    0.2545    0.2159    0.0814
     3     7    24    2.4796    0.5186    0.5089    0.2590    0.2688    0.2996    0.2769    0.1310
     3     7    25    2.1507    0.4588    0.4321    0.2362    0.1061    0.3012    0.2154    0.0561
     3     7    26    1.9077    0.3182    0.3753    0.1766    0.0414    0.2787    0.1775    0.0230
     3     7    27    1.8235    0.2660    0.3556    0.1520    0.0586    0.1644    0.1306    0.0343
     3     7    28    1.8194    0.2871    0.3547    0.1621    0.0752    0.2247    0.1681    0.0422
     3     7    29    1.7093    0.2642    0.3290    0.1511    0.0637    0.1459    0.1238    0.0376
     3     7    30    1.5401    0.2325    0.2894    0.1354    0.0352    0.1222    0.0959    0.0214
     3     7    31    1.4953    0.2149    0.2790    0.1265    0.0651    0.1458    0.1245    0.0384
     3     7    32    1.5562    0.2300    0.2932    0.1342    0.1297    0.1422    0.1549    0.0739
     3     7    33    1.4707    0.2138    0.2732    0.1260    0.0917    0.1130    0.1212    0.0543
     3     7    34    1.4321    0.2003    0.2642    0.1189    0.0505    0.1098    0.0975    0.0307
     3     7    35    1.3943    0.2416    0.2554    0.1400    0.1194    0.1200    0.1389    0.0693
     3     7    36    1.3142    0.2104    0.2367    0.1242    0.1147    0.1242    0.1387    0.0666
     3     7    37    1.2798    0.2263    0.2286    0.1323    0.1156    0.1056    0.1298    0.0678
     3     7    38    1.2732    0.2378    0.2271    0.1381    0.1409    0.1173    0.1482    0.0809
     3     7    39    1.2237    0.2231    0.2155    0.1307    0.1460    0.1262    0.1550    0.0831
     3     7    40    1.1887    0.2019    0.2074    0.1198    0.1106    0.1053    0.1270    0.0651
     3     8     0    2.0124    0.3812    0.3998    0.2044    0.0449    0.2916    0.1849    0.0247
     3     8     1    2.1766    0.4045    0.4381    0.2142    0.0421    0.2770    0.1770    0.0234
     3     8     2    2.3645    0.4957    0.4820    0.2504    0.1713    0.4089    0.2811    0.0830
     3     8     3    2.7885    0.5231    0.5811    0.2607    0.3008    0.2879    0.2840    0.1451
     3     8     4    3.0683    0.4191    0.6464    0.2202    0.1711    0.3315    0.2530    0.0861
     3     8     5    3.1504    0.4242    0.6656    0.2223    0.3095    0.2223    0.2638    0.1535
     3     8     6    3.3895    0.4385    0.7214    0.2281    0.3084    0.1974    0.2542    0.1550
     3     8     7    3.6294    0.3540    0.7775    0.1926    0.2459    0.1664    0.2175    0.1297
     3     8     8    3.6967    0.3696    0.7932    0.1994    0.1681    0.1662    0.1839    0.0925
     3     8     9    3.8017    0.3527    0.8177    0.1920    0.2768    0.1671    0.2303    0.1436
     3     8    10    3.9953    0.2654    0.8629    0.1517    0.2289    0.1303    0.1949    0.1242
     3     8    11    3.9312    0.3844    0.8480    0.2058    0.2212    0.1181    0.1861    0.1214
     3     8    12    4.0312    0.2792    0.8713    0.1584    0.1535    0.1167    0.1540    0.0875
     3     8    13    3.9731    0.2786    0.8578    0.1581    0.1565    0.1031    0.1489    0.0898
     3     8    14    3.8218    0.3287    0.8224    0.1814    0.1852    0.1471    0.1830    0.1020
     3     8    15    4.0402    0.2471    0.8734    0.1428    0.1280    0.1388    0.1524    0.0731
     3     8    16    4.0326    0.2687    0.8717    0.1533    0.2471    0.1227    0.1995    0.1333
     3     8    17    3.8943    0.3090    0.8394    0.1724    0.1443    0.1037    0.1432    0.0833
     3     8    18    3.9431    0.3217    0.8508    0.1782    0.2050    0.1223    0.1807    0.1132
     3     8    19    3.9811    0.3154    0.8596    0.1753    0.1964    0.1216    0.1765    0.1090
     3     8    20    4.0442    0.2981    0.8744    0.1673    0.3691    0.1095    0.2439    0.1881
     3     8    21    3.5674    0.4607    0.7630    0.2369    0.1802    0.1846    0.1973    0.0975
     3     8    22    3.0370    0.5547    0.6391    0.2721    0.4097    0.2437    0.3057    0.1917
     3     8    23    2.4530    0.5069    0.5027    0.2546    0.3412    0.3162    0.3070    0.1594
     3     8    24    2.2062    0.5019    0.4450    0.2528    0.2542    0.3827    0.3003    0.1198
     3     8    25    2.0206    0.4410    0.4017    0.2291    0.1076    0.3217    0.2244    0.0563
     3     8    26    1.8519    0.3472    0.3623    0.1896    0.0456    0.2747    0.1775    0.0253
     3     8    27    1.8303    0.2984    0.3572    0.1674    0.0501    0.2560    0.1710    0.0280
     3     8    28    1.8093    0.2850    0.3523    0.1611    0.0832    0.2585    0.1872    0.0456
     3     8    29    1.7753    0.2716    0.3444    0.1547    0.0353    0.1822    0.1278    0.0207
     3     8    30    1.8016    0.2679    0.3505    0.1530    0.0407    0.2018    0.1405    0.0236
     3     8    31    1.7200    0.2479    0.3315    0.1431    0.0349    0.1678    0.1202    0.0207
     3     8    32    1.7243    0.2474    0.3325    0.1429    0.0545    0.1803    0.1366    0.0317
     3     8    33    1.6832    0.2246    0.3229    0.1315    0.0483    0.1607    0.1235    0.0285
     3     8    34    1.6898    0.2525    0.3244    0.1454    0.0729    0.1712    0.1413    0.0422
     3     8    35    1.5914    0.2299    0.3014    0.1341    0.0932    0.1274    0.1294    0.0547
     3     8    36    1.5376    0.1950    0.2889    0.1162    0.0495    0.1088    0.0964    0.0301
     3     8    37    1.4450    0.1840    0.2672    0.1103    0.0756    0.1020    0.1069    0.0455
     3     8    38    1.4897    0.1904    0.2777    0.1137    0.0592    0.1417    0.1192    0.0352
     3     8    39    1.4926    0.2075    0.2783    0.1227    0.0714    0.1247    0.1167    0.0425
     3     8    40    1.4659    0.1782    0.2721    0.1072    0.0585    0.1149    0.1046    0.0353
     3     9     0    2.0124    0.3812    0.3998    0.2044    0.0717    0.3384    0.2165    0.0378
     3     9     1    2.1178    0.3684    0.4244    0.1989    0.0519    0.2442    0.1664    0.0292
     3     9     2    2.3148    0.4272    0.4704    0.2236    0.1164    0.2790    0.2104    0.0619
     3     9     3    2.5756    0.4816    0.5313    0.2450    0.1517    0.3488    0.2522    0.0764
     3     9     4    2.7975    0.4514    0.5832    0.2332    0.1643    0.2475    0.2172    0.0866
     3     9     5    2.9275    0.4902    0.6135    0.2483    0.2130    0.2486    0.2372    0.1095
     3     9     6    3.1043    0.4379    0.6548    0.2279    0.2550    0.3563    0.2918    0.1217
     3     9     7    3.2661    0.5425    0.6926    0.2677    0.2774    0.2681    0.2688    0.1367
     3     9     8    3.7107    0.3734    0.7965    0.2010    0.2135    0.1540    0.1985    0.1153
     3     9     9    3.7061    0.3725    0.7954    0.2007    0.2573    0.1897    0.2315    0.1332
     3     9    10    3.9021    0.3198    0.8412    0.1773    0.3051    0.1496    0.2346    0.1574
     3     9    11    3.9810    0.2532    0.8596    0.1458    0.1852    0.1194    0.1703    0.1035
     3     9    12    4.0334    0.2591    0.8718    0.1486    0.2190    0.1363    0.1932    0.1191
     3     9    13    4.1414    0.2274    0.8971    0.1329    0.1096    0.0966    0.1220    0.0648
     3     9    14    4.0985    0.2609    0.8870    0.1495    0.1396    0.1040    0.1410    0.0808
     3     9    15    3.9578    0.2850    0.8542    0.1611    0.1661    0.1262    0.1646    0.0935
     3     9    16    4.0961    0.2639    0.8865    0.1510    0.2407    0.1037    0.1884    0.1316
     3     9    17    4.0695    0.2444    0.8803    0.1414    0.2875    0.1401    0.2237    0.1504
     3     9    18    3.9989    0.3234    0.8638    0.1790    0.2542    0.1316    0.2063    0.1359
     3     9    19    3.9686    0.3206    0.8567    0.1777    0.1967    0.1347    0.1826    0.1084
     3     9    20    4.0001    0.3110    0.8641    0.1733    0.1990    0.1083    0.1716    0.1111
     3     9    21    3.5729    0.4494    0.7643    0.2325    0.1844    0.1625    0.1895    0.1007
     3     9    22    3.0283    0.5141    0.6371    0.2573    0.2532    0.2670    0.2596    0.1263
     3     9    23    2.2771    0.5056    0.4616    0.2542    0.1574    0.3225    0.2444    0.0802
     3     9    24    2.0518    0.3743    0.4090    0.2014    0.0727    0.3310    0.2139    0.0385
     3     9    25    1.9113    0.4123    0.3762    0.2174    0.1194    0.2362    0.1933    0.0649
     3     9    26    1.7335    0.3383    0.3346    0.1857    0.1680    0.2598    0.2238    0.0879
     3     9    27    1.5160    0.2895    0.2838    0.1632    0.0699    0.1968    0.1523    0.0399
     3     9    28    1.4392    0.2702    0.2659    0.1540    0.0735    0.2327    0.1711    0.0411
     3     9    29    1.4345    0.2506    0.2648    0.1445    0.0497    0.1446    0.1158    0.0296
     3     9    30    1.4127    0.2219    0.2597    0.1301    0.0520    0.1478    0.1187    0.0309
     3     9    31    1.4768    0.2050    0.2746    0.1214    0.0437    0.1443    0.1124    0.0261
     3     9    32    1.4975    0.1794    0.2795    0.1079    0.0507    0.0984    0.0913    0.0310
     3     9    33    1.5089    0.1475    0.2821    0.0904    0.0541    0.1494    0.1206    0.0320
     3     9    34    1.6149    0.1902    0.3069    0.1136    0.0562    0.1432    0.1185    0.0334
     3     9    35    1.6370    0.1745    0.3121    0.1052    0.0273    0.1098    0.0846    0.0168
     3     9    36    1.5623    0.1710    0.2946    0.1033    0.0122    0.1224    0.0832    0.0076
     3     9    37    1.5570    0.2015    0.2934    0.1196    0.0360    0.1424    0.1073    0.0216
     3     9    38    1.5050    0.2019    0.2812    0.1198    0.0371    0.1372    0.1051    0.0224
     3     9    39    1.5110    0.2159    0.2826    0.1270    0.0539    0.1669    0.1295    0.0316
     3     9    40    1.5026    0.2209    0.2807    0.1296    0.1017    0.1732    0.1563    0.0578
     3    10     0    2.0124    0.3812    0.3998    0.2044    0.0423    0.2270    0.1536    0.0241
     3    10     1    2.0701    0.3295    0.4132    0.1817    0.0413    0.2461    0.1623    0.0233
     3    10     2    2.2155    0.3671    0.4472    0.1983    0.0462    0.2586    0.1704    0.0258
     3    10     3    2.2158    0.3867    0.4473    0.2067    0.0734    0.3030    0.2023    0.0394
     3    10     4    2.3705    0.4223    0.4834    0.2215    0.1062    0.2794    0.2063    0.0568
     3    10     5    2.5431    0.4127    0.5237    0.2176    0.1070    0.3026    0.2163    0.0565
     3    10     6    2.6081    0.4875    0.5389    0.2473    0.1936    0.2744    0.2398    0.0992
     3    10     7    2.6968    0.4707    0.5596    0.2408    0.2166    0.3140    0.2634    0.1075
     3    10     8    2.8534    0.4522    0.5962    0.2336    0.2399    0.2851    0.2613    0.1194
     3    10     9    3.0481    0.4213    0.6417    0.2211    0.1605    0.2010    0.1959    0.0870
     3    10    10    3.3217    0.4121    0.7056    0.2174    0.1260    0.2413    0.1984    0.0680
     3    10    11    3.5125    0.3719    0.7502    0.2004    0.1993    0.1480    0.1897    0.1088
     3    10    12    3.5513    0.3600    0.7592    0.1952    0.2326    0.2133    0.2310    0.1205
     3    10    13    3.5690    0.4723    0.7634    0.2414    0.2109    0.1803    0.2086    0.1125
     3    10    14    3.8275    0.3481    0.8238    0.1900    0.1448    0.1042    0.1437    0.0836
     3    10    15    3.8683    0.3221    0.8333    0.1784    0.2402    0.1363    0.2024    0.1291
     3    10    16    3.8595    0.3501    0.8312    0.1909    0.2679    0.1737    0.2293    0.1391
     3    10    17    4.0028    0.2908    0.8647    0.1639    0.2335    0.1254    0.1947    0.1267
     3    10    18    4.0536    0.2717    0.8766    0.1548    0.1957    0.1073    0.1696    0.1095
     3    10    19    3.9912    0.2591    0.8620    0.1486    0.1645    0.0972    0.1499    0.0942
     3    10    20    4.0432    0.2678    0.8742    0.1529    0.2521    0.1089    0.1957    0.1366
     3    10    21    3.7295    0.3576    0.8009    0.1942    0.2487    0.1588    0.2154    0.1315
     3    10    22    3.1932    0.4959    0.6756    0.2505    0.3395    0.2212    0.2742    0.1660
     3    10    23    2.8591    0.6114    0.5975    0.2918    0.2685    0.2191    0.2473    0.1362
     3    10    24    2.4441    0.4921    0.5006    0.2490    0.2144    0.2713    0.2466    0.1088
     3    10    25    2.2045    0.4302    0.4446    0.2247    0.1740    0.2825    0.2353    0.0897
     3    10    26    2.0804    0.4899    0.4156    0.2482    0.1380    0.2745    0.2175    0.0728
     3    10    27    1.9717    0.4208    0.3903    0.2209    0.0976    0.2928    0.2083    0.0521
     3    10    28    1.8345    0.3334    0.3582    0.1835    0.0588    0.2554    0.1747    0.0327
     3    10    29    1.7951    0.3053    0.3490    0.1706    0.0480    0.2718    0.1773    0.0266
     3    10    30    1.7548    0.3561    0.3396    0.1935    0.0845    0.2201    0.1703    0.0472
     3    10    31    1.7401    0.3692    0.3362    0.1992    0.0669    0.2133    0.1588    0.0379
     3    10    32    1.8431    0.3161    0.3602    0.1756    0.0558    0.2250    0.1591    0.0316
     3    10    33    1.7960    0.3212    0.3492    0.1779    0.0657    0.1979    0.1508    0.0376
     3    10    34    1.7320    0.3056    0.3343    0.1708    0.0430    0.2435    0.1618    0.0243
     3    10    35    1.7056    0.3332    0.3281    0.1834    0.0869    0.1841    0.1544    0.0495
     3    10    36    1.7803    0.3417    0.3456    0.1872    0.0875    0.2038    0.1641    0.0493
     3    10    37    1.7415    0.3225    0.3365    0.1786    0.0694    0.2181    0.1623    0.0392
     3    10    38    1.5092    0.3231    0.2822    0.1788    0.0595    0.2128    0.1551    0.0339
     3    10    39    1.4121    0.2953    0.2596    0.1660    0.1199    0.1610    0.1592    0.0679
     3    10    40    1.3988    0.2546    0.2564    0.1464    0.1108    0.1463    0.1477    0.0636
     4     1     0    2.0124    0.3812    0.3998    0.2044    0.0545    0.2437    0.1673    0.0306
     4     1     1    2.0798    0.3662    0.4155    0.1979    0.0859    0.2495    0.1844    0.0472
     4     1     2    2.1002    0.3727    0.4203    0.2007    0.0377    0.2154    0.1457    0.0217
     4     1     3    2.0543    0.4157    0.4095    0.2188    0.1336    0.4154    0.2701    0.0657
     4     1     4    2.2240    0.3970    0.4492    0.2111    0.0506    0.3372    0.2072    0.0271
     4     1     5    2.3331    0.3959    0.4747    0.2106    0.1255    0.2780    0.2138    0.0665
     4     1     6    2.3934    0.4091    0.4888    0.2161    0.0929    0.3049    0.2114    0.0494
     4     1     7    2.4607    0.4265    0.5045    0.2233    0.1773    0.2685    0.2310    0.0919
     4     1     8    2.4119    0.3811    0.4931    0.2043    0.0728    0.1906    0.1507    0.0417
     4     1     9    2.3744    0.3350    0.4843    0.1842    0.0653    0.1765    0.1401    0.0379
     4     1    10    2.4003    0.3698    0.4904    0.1995    0.0627    0.2603    0.1788    0.0347
     4     1    11    2.5127    0.3498    0.5166    0.1908    0.0942    0.2276    0.1782    0.0522
     4     1    12    2.5226    0.3860    0.5189    0.2064    0.1025    0.2686    0.2001    0.0553
     4     1    13    2.5475    0.4100    0.5248    0.2165    0.1238    0.2654    0.2078    0.0661
     4     1    14    2.7223    0.3633    0.5656    0.1967    0.1078    0.2245    0.1830    0.0594
     4     1    15    2.9416    0.2839    0.6168    0.1606    0.1429    0.1926    0.1844    0.0785
     4     1    16    2.9734    0.2843    0.6242    0.1608    0.0855    0.1737    0.1487    0.0490
     4     1    17    3.0300    0.2506    0.6375    0.1445    0.0647    0.1595    0.1312    0.0379
     4     1    18    3.0363    0.2396    0.6389    0.1390    0.1025    0.1556    0.1482    0.0588
     4     1    19    3.0684    0.2669    0.6464    0.1525    0.0476    0.1715    0.1287    0.0280
     4     1    20    2.9943    0.2981    0.6291    0.1673    0.1201    0.1995    0.1772    0.0666
     4     1    21    2.9617    0.2560    0.6215    0.1471    0.0891    0.1681    0.1478    0.0512
     4     1    22    2.7237    0.3260    0.5659    0.1801    0.0785    0.1827    0.1497    0.0450
     4     1    23    2.4431    0.3710    0.5004    0.2000    0.1155    0.2398    0.1932    0.0628
     4     1    24    2.3886    0.3648    0.4876    0.1973    0.0986    0.2359    0.1839    0.0542
     4     1    25    2.2755    0.3864    0.4612    0.2066    0.1388    0.2656    0.2142    0.0735
     4     1    26    2.2263    0.3745    0.4497    0.2015    0.0708    0.2269    0.1671    0.0397
     4     1    27    2.1048    0.4009    0.4214    0.2127    0.0577    0.2634    0.1779    0.0320
     4     1    28    1.9540    0.3708    0.3861    0.1999    0.0528    0.2352    0.1625    0.0298
     4     1    29    1.9494    0.3437    0.3850    0.1881    0.0664    0.3215    0.2072    0.0355
     4     1    30    1.9507    0.3317    0.3854    0.1827    0.0598    0.2665    0.1802    0.0330
     4     1    31    1.9380    0.3066    0.3824    0.1713    0.0457    0.2508    0.1665    0.0257
     4     1    32    1.9464    0.2699    0.3844    0.1539    0.0556    0.2282    0.1605    0.0314
     4     1    33    1.9318    0.2845    0.3809    0.1609    0.0425    0.2069    0.1439    0.0245
     4     1    34    1.9658    0.3276    0.3889    0.1808    0.0724    0.2249    0.1669    0.0407
     4     1    35    1.8826    0.3091    0.3694    0.1724    0.0401    0.1939    0.1362    0.0233
     4     1    36    1.9508    0.3492    0.3854    0.1905    0.0845    0.2823    0.1982    0.0457
     4     1    37    1.9481    0.3096    0.3848    0.1726    0.0613    0.2747    0.1846    0.0337
     4     1    38    1.8911    0.2914    0.3714    0.1642    0.0816    0.2605    0.1873    0.0447
     4     1    39    1.8211    0.2881    0.3551    0.1626    0.0653    0.2609    0.1802    0.0361
     4     1    40    1.7888    0.3126    0.3475    0.1740    0.0374    0.2269    0.1512    0.0214
     4     2     0    2.0124    0.3812    0.3998    0.2044    0.0406    0.3256    0.1979    0.0220
     4     2     1    2.0858    0.3653    0.4169    0.1976    0.0736    0.2594    0.1833    0.0405
     4     2     2    2.1345    0.3389    0.4283    0.1859    0.0411    0.2591    0.1683    0.0231
     4     2     3    2.1699    0.3449    0.4365    0.1886    0.0929    0.2993    0.2091    0.0495
     4     2     4    2.1832    0.3234    0.4397    0.1789    0.0500    0.2232    0.1555    0.0285
     4     2     5    2.2455    0.3117    0.4542    0.1736    0.0527    0.2158    0.1532    0.0300
     4     2     6    2.3303    0.3172    0.4740    0.1761    0.0421    0.1983    0.1395    0.0244
     4     2     7    2.2985    0.3191    0.4666    0.1770    0.0508    0.2224    0.1555    0.0289
     4     2     8    2.2965    0.3216    0.4661    0.1781    0.0656    0.2469    0.1740    0.0365
     4     2     9    2.4455    0.3813    0.5009    0.2044    0.0833    0.2345    0.1764    0.0462
     4     2    10    2.4976    0.3549    0.5131    0.1930    0.0861    0.2047    0.1638    0.0485
     4     2    11    2.6237    0.3249    0.5426    0.1796    0.0624    0.2523    0.1750    0.0347
     4     2    12    2.7651    0.2814    0.5756    0.1594    0.1409    0.1935    0.1839    0.0775
     4     2    13    2.8104    0.2855    0.5862    0.1613    0.0685    0.1786    0.1428    0.0396
     4     2    14    2.8213    0.2903    0.5887    0.1636    0.1225    0.2339    0.1937    0.0666
     4     2    15    2.8815    0.2844    0.6028    0.1608    0.0756    0.2566    0.1829    0.0416
     4     2    16    3.0233    0.2247    0.6359    0.1315    0.0554    0.1618    0.1277    0.0326
     4     2    17    2.9942    0.2380    0.6291    0.1382    0.0773    0.1513    0.1335    0.0451
     4     2    18    3.0047    0.2210    0.6316    0.1296    0.1406    0.1291    0.1538    0.0802
     4     2    19    3.0141    0.2502    0.6337    0.1443    0.0832    0.1228    0.1219    0.0492
     4     2    20    3.1260    0.2652    0.6599    0.1516    0.1281    0.1368    0.1515    0.0733
     4     2    21    2.8309    0.2624    0.5910    0.1502    0.0853    0.1854    0.1543    0.0486
     4     2    22    2.7067    0.2976    0.5620    0.1670    0.0778    0.1790    0.1475    0.0447
     4     2    23    2.4267    0.3290    0.4965    0.1815    0.1244    0.1973    0.1782    0.0689
     4     2    24    2.2790    0.3043    0.4620    0.1702    0.0974    0.2285    0.1801    0.0538
     4     2    25    2.2796    0.3120    0.4622    0.1737    0.1020    0.1932    0.1659    0.0573
     4     2    26    2.2614    0.3288    0.4579    0.1814    0.1063    0.1935    0.1681    0.0596
     4     2    27    2.2140    0.3123    0.4469    0.1739    0.0654    0.2244    0.1634    0.0369
     4     2    28    2.0654    0.3172    0.4121    0.1761    0.0848    0.2439    0.1813    0.0468
     4     2    29    2.0058    0.3141    0.3982    0.1747    0.0667    0.2104    0.1574    0.0379
     4     2    30    1.8962    0.2988    0.3726    0.1676    0.1209    0.2454    0.1980    0.0654
     4     2    31    1.8840    0.3200    0.3698    0.1774    0.1122    0.1953    0.1716    0.0626
     4     2    32    1.8215    0.3452    0.3552    0.1887    0.0873    0.2157    0.1696    0.0489
     4     2    33    1.6658    0.2725    0.3188    0.1551    0.0494    0.1659    0.1268    0.0291
     4     2    34    1.5612    0.2191    0.2944    0.1286    0.0493    0.1669    0.1272    0.0290
     4     2    35    1.5536    0.2303    0.2926    0.1344    0.0592    0.1824    0.1400    0.0343
     4     2    36    1.5642    0.2821    0.2951    0.1598    0.0928    0.1865    0.1584    0.0526
     4     2    37    1.5916    0.3027    0.3015    0.1694    0.1059    0.1863    0.1645    0.0596
     4     2    38    1.4980    0.3149    0.2796    0.1751    0.0963    0.1956    0.1644    0.0542
     4     2    39    1.4215    0.2567    0.2617    0.1475    0.0504    0.1952    0.1420    0.0292
     4     2    40    1.2864    0.2079    0.2302    0.1229    0.0781    0.1404    0.1283    0.0459
     4     3     0    2.0124    0.3812    0.3998    0.2044    0.0601    0.2768    0.1850    0.0330
     4     3     1    2.0462    0.3521    0.4077    0.1918    0.0562    0.2459    0.1691    0.0315
     4     3     2    2.1453    0.3175    0.4308    0.1763    0.0987    0.2112    0.1728    0.0550
     4     3     3    2.1488    0.3340    0.4316    0.1837    0.0907    0.2340    0.1795    0.0501
     4     3     4    2.1099    0.3384    0.4225    0.1857    0.0571    0.1722    0.1338    0.0333
     4     3     5    2.2091    0.3542    0.4457    0.1927    0.0699    0.1722    0.1403    0.0405
     4     3     6    2.3987    0.3519    0.4900    0.1917    0.0559    0.2312    0.1621    0.0316
     4     3     7    2.5465    0.3372    0.5245    0.1852    0.0806    0.2473    0.1810    0.0445
     4     3     8    2.5821    0.3392    0.5328    0.1860    0.0862    0.2220    0.1720    0.0481
     4     3     9    2.7354    0.3155    0.5687    0.1753    0.1154    0.1677    0.1602    0.0653
     4     3    10    2.8551    0.2680    0.5966    0.1530    0.0774    0.1771    0.1464    0.0445
     4     3    11    2.8537    0.3044    0.5963    0.1702    0.0670    0.1842    0.1448    0.0386
     4     3    12    2.9129    0.2953    0.6101    0.1660    0.0791    0.2121    0.1640    0.0446
     4     3    13    2.9563    0.2415    0.6203    0.1400    0.0489    0.2164    0.1517    0.0279
     4     3    14    2.8697    0.3184    0.6000    0.1767    0.1011    0.2522    0.1923    0.0550
     4     3    15    2.7814    0.3064    0.5794    0.1711    0.0878    0.2127    0.1684    0.0492
     4     3    16    2.8795    0.3358    0.6023    0.1845    0.1159    0.2273    0.1878    0.0634
     4     3    17    3.0575    0.3431    0.6439    0.1878    0.1512    0.1863    0.1853    0.0830
     4     3    18    3.0029    0.3181    0.6311    0.1765    0.0883    0.1846    0.1553    0.0503
     4     3    19    3.0278    0.3067    0.6370    0.1713    0.1329    0.1687    0.1689    0.0744
     4     3    20    3.0603    0.3292    0.6446    0.1816    0.1377    0.1822    0.1773    0.0763
     4     3    21    2.7913    0.3334    0.5817    0.1835    0.0861    0.1791    0.1516    0.0492
     4     3    22    2.6340    0.3191    0.5450    0.1770    0.0812    0.2198    0.1686    0.0455
     4     3    23    2.4746    0.3349    0.5077    0.1841    0.1244    0.1901    0.1749    0.0692
     4     3    24    2.4153    0.2865    0.4939    0.1618    0.0805    0.1695    0.1442    0.0465
     4     3    25    2.3405    0.3098    0.4764    0.1727    0.1438    0.1896    0.1835    0.0791
     4     3    26    2.2348    0.3522    0.4517    0.1918    0.1513    0.2412    0.2092    0.0806
     4     3    27    2.1614    0.3081    0.4346    0.1719    0.1035    0.2338    0.1852    0.0568
     4     3    28    2.1220    0.2986    0.4254    0.1675    0.0933    0.2531    0.1892    0.0510
     4     3    29    2.1069    0.3104    0.4218    0.1730    0.0793    0.2303    0.1726    0.0442
     4     3    30    2.0900    0.2878    0.4179    0.1624    0.0585    0.2265    0.1611    0.0331
     4     3    31    1.9713    0.3116    0.3902    0.1735    0.0568    0.2164    0.1555    0.0323
     4     3    32    1.9319    0.3203    0.3810    0.1775    0.0664    0.2968    0.1966    0.0359
     4     3    33    1.9989    0.3541    0.3966    0.1926    0.0682    0.2694    0.1853    0.0374
     4     3    34    1.9303    0.3365    0.3806    0.1848    0.0696    0.3231    0.2093    0.0371
     4     3    35    1.8619    0.3183    0.3646    0.1766    0.0424    0.2064    0.1436    0.0245
     4     3    36    1.8021    0.2834    0.3506    0.1604    0.0441    0.2169    0.1496    0.0253
     4     3    37    1.7615    0.2591    0.3411    0.1486    0.0490    0.1682    0.1277    0.0288
     4     3    38    1.7862    0.2527    0.3469    0.1455    0.0723    0.1387    0.1245    0.0426
     4     3    39    1.7945    0.2575    0.3489    0.1479    0.0442    0.1503    0.1159    0.0263
     4     3    40    1.7599    0.2396    0.3408    0.1390    0.0919    0.1534    0.1418    0.0531
     4     4     0    2.0124    0.3812    0.3998    0.2044    0.0608    0.2963    0.1940    0.0330
     4     4     1    2.0399    0.3627    0.4062    0.1964    0.0671    0.2742    0.1870    0.0368
     4     4     2    2.0978    0.3633    0.4197    0.1967    0.0879    0.2554    0.1879    0.0481
     4     4     3    2.0716    0.3638    0.4136    0.1969    0.0670    0.2649    0.1828    0.0369
     4     4     4    2.0896    0.3627    0.4178    0.1964    0.0862    0.2396    0.1801    0.0477
     4     4     5    2.2233    0.3823    0.4490    0.2049    0.0630    0.2810    0.1882    0.0345
     4     4     6    2.2206    0.3922    0.4484    0.2091    0.1421    0.3080    0.2327    0.0735
     4     4     7    2.3924    0.3996    0.4885    0.2122    0.2119    0.3065    0.2589    0.1058
     4     4     8    2.6365    0.3578    0.5456    0.1943    0.1060    0.2681    0.2014    0.0571
     4     4     9    2.5841    0.3992    0.5333    0.2120    0.1622    0.2322    0.2100    0.0864
     4     4    10    2.6883    0.3801    0.5576    0.2039    0.2055    0.2568    0.2375    0.1056
     4     4    11    2.8950    0.3675    0.6059    0.1985    0.2008    0.2268    0.2237    0.1050
     4     4    12    2.8978    0.3600    0.6066    0.1952    0.1098    0.1819    0.1643    0.0618
     4     4    13    2.8518    0.4076    0.5958    0.2155    0.1564    0.2389    0.2104    0.0832
     4     4    14    3.0051    0.3848    0.6317    0.2059    0.1786    0.2179    0.2109    0.0950
     4     4    15    3.1063    0.3817    0.6553    0.2046    0.1907    0.1989    0.2080    0.1018
     4     4    16    3.0794    0.4151    0.6490    0.2186    0.2404    0.2004    0.2291    0.1249
     4     4    17    3.1351    0.4123    0.6620    0.2174    0.1657    0.2262    0.2089    0.0883
     4     4    18    3.0537    0.4727    0.6430    0.2416    0.2212    0.2083    0.2244    0.1156
     4     4    19    3.1514    0.3639    0.6658    0.1969    0.2509    0.2685    0.2592    0.1252
     4     4    20    3.1148    0.4188    0.6573    0.2201    0.1930    0.2516    0.2305    0.1001
     4     4    21    2.7721    0.3817    0.5772    0.2046    0.2110    0.2056    0.2192    0.1110
     4     4    22    2.6540    0.4284    0.5496    0.2240    0.0712    0.3652    0.2273    0.0371
     4     4    23    2.3327    0.4556    0.4746    0.2349    0.1615    0.3178    0.2441    0.0823
     4     4    24    2.2724    0.4842    0.4605    0.2460    0.1176    0.3252    0.2298    0.0610
     4     4    25    2.1160    0.4634    0.4240    0.2380    0.1046    0.2551    0.1951    0.0568
     4     4    26    1.9054    0.4211    0.3748    0.2210    0.1241    0.2976    0.2213    0.0651
     4     4    27    1.7990    0.3769    0.3499    0.2025    0.0773    0.2531    0.1821    0.0426
     4     4    28    1.6932    0.3234    0.3252    0.1789    0.0991    0.2298    0.1814    0.0547
     4     4    29    1.6469    0.3465    0.3144    0.1893    0.0410    0.2142    0.1468    0.0236
     4     4    30    1.5951    0.3536    0.3023    0.1924    0.0988    0.2393    0.1856    0.0542
     4     4    31    1.6431    0.4363    0.3135    0.2272    0.0715    0.2428    0.1748    0.0398
     4     4    32    1.5344    0.2833    0.2881    0.1603    0.0628    0.2004    0.1506    0.0359
     4     4    33    1.4779    0.2757    0.2749    0.1567    0.0717    0.2976    0.1993    0.0387
     4     4    34    1.4800    0.2968    0.2754    0.1667    0.0787    0.2363    0.1751    0.0437
     4     4    35    1.4950    0.2736    0.2789    0.1557    0.0598    0.2345    0.1655    0.0336
     4     4    36    1.5724    0.3141    0.2970    0.1747    0.1023    0.2052    0.1716    0.0571
     4     4    37    1.4547    0.2763    0.2695    0.1570    0.0908    0.2279    0.1768    0.0504
     4     4    38    1.4810    0.3006    0.2756    0.1684    0.0633    0.2105    0.1557    0.0360
     4     4    39    1.5187    0.3216    0.2844    0.1781    0.0488    0.2144    0.1506    0.0279
     4     4    40    1.5279    0.3175    0.2866    0.1762    0.0997    0.2616    0.1958    0.0540
     4     5     0    2.0124    0.3812    0.3998    0.2044    0.0813    0.2762    0.1942    0.0442
     4     5     1    2.0323    0.3428    0.4044    0.1877    0.0490    0.2569    0.1709    0.0274
     4     5     2    2.0758    0.3347    0.4146    0.1841    0.0651    0.2578    0.1787    0.0360
     4     5     3    2.1754    0.3312    0.4378    0.1825    0.0690    0.2723    0.1870    0.0378
     4     5     4    2.2366    0.3442    0.4521    0.1883    0.0402    0.2851    0.1798    0.0222
     4     5     5    2.2798    0.3405    0.4622    0.1866    0.0747    0.2208    0.1661    0.0420
     4     5     6    2.3488    0.3651    0.4783    0.1974    0.0680    0.2103    0.1580    0.0386
     4     5     7    2.3831    0.3370    0.4864    0.1851    0.1037    0.2605    0.1971    0.0561
     4     5     8    2.5238    0.3484    0.5192    0.1901    0.0454    0.2310    0.1570    0.0258
     4     5     9    2.5682    0.3819    0.5296    0.2047    0.1062    0.2342    0.1866    0.0582
     4     5    10    2.5913    0.3343    0.5350    0.1839    0.0537    0.2259    0.1586    0.0305
     4     5    11    2.5760    0.3893    0.5314    0.2078    0.1145    0.2378    0.1919    0.0624
     4     5    12    2.6631    0.3811    0.5518    0.2044    0.0801    0.2020    0.1597    0.0454
     4     5    13    2.7506    0.3509    0.5722    0.1912    0.1054    0.1909    0.1665    0.0592
     4     5    14    2.9133    0.3756    0.6102    0.2020    0.1212    0.2173    0.1857    0.0665
     4     5    15    3.0317    0.3327    0.6379    0.1832    0.1306    0.2088    0.1862    0.0716
     4     5    16    3.1114    0.2814    0.6565    0.1594    0.0856    0.1700    0.1469    0.0492
     4     5    17    3.2152    0.2693    0.6807    0.1536    0.1049    0.2024    0.1716    0.0586
     4     5    18    3.2492    0.2224    0.6887    0.1303    0.0649    0.1458    0.1243    0.0383
     4     5    19    3.2665    0.1880    0.6927    0.1125    0.0550    0.1693    0.1313    0.0322
     4     5    20    3.1404    0.2453    0.6633    0.1418    0.0576    0.1115    0.1023    0.0348
     4     5    21    2.9782    0.3127    0.6254    0.1741    0.1246    0.1194    0.1413    0.0721
     4     5    22    2.7983    0.3416    0.5833    0.1871    0.1612    0.1504    0.1735    0.0898
     4     5    23    2.5838    0.4259    0.5332    0.2230    0.1716    0.2489    0.2208    0.0901
     4     5    24    2.4093    0.4061    0.4925    0.2149    0.1409    0.2494    0.2083    0.0752
     4     5    25    2.2627    0.4554    0.4582    0.2348    0.1214    0.2252    0.1893    0.0663
     4     5    26    2.1616    0.3666    0.4346    0.1981    0.0761    0.2133    0.1632    0.0429
     4     5    27    2.0884    0.4080    0.4175    0.2157    0.1406    0.2788    0.2204    0.0739
     4     5    28    1.8961    0.2927    0.3726    0.1647    0.0762    0.1617    0.1382    0.0443
     4     5    29    1.8711    0.2895    0.3668    0.1632    0.0820    0.1928    0.1562    0.0466
     4     5    30    1.7891    0.2698    0.3476    0.1539    0.0705    0.1740    0.1415    0.0408
     4     5    31    1.7598    0.2561    0.3408    0.1472    0.1035    0.1681    0.1547    0.0590
     4     5    32    1.7774    0.2711    0.3449    0.1545    0.0713    0.1976    0.1534    0.0407
     4     5    33    1.7292    0.3015    0.3336    0.1689    0.0832    0.1900    0.1555    0.0474
     4     5    34    1.6584    0.2860    0.3171    0.1616    0.0730    0.1239    0.1171    0.0434
     4     5    35    1.5880    0.2471    0.3006    0.1428    0.0365    0.1652    0.1196    0.0216
     4     5    36    1.5197    0.2360    0.2847    0.1372    0.0313    0.1160    0.0903    0.0192
     4     5    37    1.5394    0.2447    0.2893    0.1416    0.0870    0.1719    0.1485    0.0499
     4     5    38    1.5514    0.2326    0.2921    0.1355    0.0707    0.1894    0.1492    0.0405
     4     5    39    1.5497    0.2473    0.2917    0.1428    0.0533    0.1480    0.1194    0.0316
     4     5    40    1.5352    0.2037    0.2883    0.1207    0.0525    0.1532    0.1218    0.0311
     4     6     0    2.0124    0.3812    0.3998    0.2044    0.0594    0.2633    0.1786    0.0329
     4     6     1    2.0058    0.3752    0.3982    0.2018    0.0460    0.2996    0.1889    0.0251
     4     6     2    2.0272    0.3381    0.4032    0.1856    0.0514    0.2814    0.1832    0.0283
     4     6     3    2.0649    0.3538    0.4120    0.1925    0.0540    0.2467    0.1685    0.0303
     4     6     4    2.0198    0.3661    0.4015    0.1979    0.0371    0.2424    0.1585    0.0210
     4     6     5    2.0388    0.3479    0.4059    0.1899    0.0361    0.2400    0.1569    0.0205
     4     6     6    2.1167    0.3596    0.4241    0.1951    0.0639    0.2913    0.1931    0.0347
     4     6     7    2.1249    0.3696    0.4260    0.1994    0.0495    0.2280    0.1576    0.0281
     4     6     8    2.1625    0.3378    0.4348    0.1854    0.1014    0.2383    0.1863    0.0556
     4     6     9    2.2540    0.3493    0.4562    0.1905    0.1004    0.2384    0.1859    0.0551
     4     6    10    2.1840    0.4112    0.4398    0.2170    0.0897    0.2594    0.1904    0.0489
     4     6    11    2.1565    0.3800    0.4334    0.2039    0.1280    0.3208    0.2322    0.0662
     4     6    12    2.3096    0.3835    0.4692    0.2054    0.0690    0.2625    0.1826    0.0380
     4     6    13    2.3558    0.4009    0.4800    0.2127    0.1034    0.3227    0.2231    0.0542
     4     6    14    2.4641    0.4107    0.5053    0.2168    0.0694    0.2863    0.1934    0.0377
     4     6    15    2.4883    0.4449    0.5109    0.2306    0.2477    0.2808    0.2626    0.1231
     4     6    16    2.6428    0.4121    0.5470    0.2173    0.1981    0.2307    0.2242    0.1036
     4     6    17    2.6617    0.4174    0.5514    0.2195    0.2460    0.2121    0.2359    0.1267
     4     6    18    2.6963    0.4235    0.5595    0.2220    0.2651    0.2510    0.2581    0.1326
     4     6    19    2.9634    0.4639    0.6219    0.2382    0.2396    0.2320    0.2412    0.1225
     4     6    20    3.0503    0.4970    0.6422    0.2509    0.2081    0.2435    0.2333    0.1075
     4     6    21    2.8034    0.5004    0.5845    0.2522    0.2336    0.2611    0.2500    0.1181
     4     6    22    2.5908    0.4345    0.5349    0.2265    0.1173    0.2608    0.2030    0.0630
     4     6    23    2.5148    0.4283    0.5171    0.2240    0.0938    0.2690    0.1965    0.0508
     4     6    24    2.4392    0.4163    0.4995    0.2191    0.0992    0.2804    0.2037    0.0532
     4     6    25    2.3794    0.3938    0.4855    0.2097    0.1093    0.2576    0.1982    0.0591
     4     6    26    2.3285    0.3648    0.4736    0.1973    0.0980    0.1855    0.1604    0.0555
     4     6    27    2.2581    0.3383    0.4572    0.1856    0.0956    0.2256    0.1780    0.0530
     4     6    28    2.1311    0.3894    0.4275    0.2079    0.0610    0.2691    0.1820    0.0336
     4     6    29    2.1285    0.3926    0.4269    0.2092    0.1953    0.2681    0.2380    0.1003
     4     6    30    2.0233    0.3110    0.4023    0.1733    0.0401    0.1866    0.1325    0.0234
     4     6    31    2.0671    0.3463    0.4125    0.1892    0.1203    0.2146    0.1841    0.0661
     4     6    32    2.0187    0.3754    0.4012    0.2019    0.0974    0.2353    0.1831    0.0536
     4     6    33    1.9074    0.3736    0.3752    0.2011    0.0845    0.2763    0.1956    0.0458
     4     6    34    1.9043    0.3336    0.3745    0.1835    0.0851    0.1759    0.1496    0.0488
     4     6    35    1.9122    0.3055    0.3764    0.1707    0.0689    0.2184    0.1622    0.0389
     4     6    36    1.8082    0.3301    0.3521    0.1820    0.0535    0.2170    0.1542    0.0305
     4     6    37    1.7691    0.3044    0.3429    0.1702    0.0281    0.1896    0.1279    0.0165
     4     6    38    1.7439    0.3308    0.3370    0.1823    0.0690    0.3353    0.2141    0.0366
     4     6    39    1.7969    0.3676    0.3494    0.1985    0.0450    0.2932    0.1856    0.0247
     4     6    40    1.7424    0.3635    0.3367    0.1967    0.0964    0.3022    0.2117    0.0512
     4     7     0    2.0124    0.3812    0.3998    0.2044    0.0536    0.2262    0.1587    0.0304
     4     7     1    2.0728    0.3638    0.4139    0.1969    0.0484    0.2670    0.1753    0.0269
     4     7     2    2.0374    0.3790    0.4056    0.2035    0.0541    0.2310    0.1611    0.0306
     4     7     3    2.1289    0.3887    0.4270    0.2076    0.0919    0.2062    0.1673    0.0516
     4     7     4    2.1734    0.3422    0.4374    0.1874    0.0584    0.2434    0.1690    0.0327
     4     7     5    2.1256    0.3676    0.4262    0.1985    0.0906    0.2755    0.1979    0.0490
     4     7     6    2.2381    0.3976    0.4525    0.2113    0.0532    0.2531    0.1711    0.0297
     4     7     7    2.3212    0.3558    0.4719    0.1934    0.0712    0.2724    0.1880    0.0390
     4     7     8    2.3153    0.3566    0.4705    0.1938    0.0420    0.1929    0.1367    0.0245
     4     7     9    2.3027    0.3350    0.4676    0.1842    0.1086    0.2365    0.1887    0.0594
     4     7    10    2.3883    0.3277    0.4876    0.1809    0.0549    0.2409    0.1662    0.0308
     4     7    11    2.5155    0.3637    0.5173    0.1969    0.1689    0.2093    0.2031    0.0907
     4     7    12    2.6060    0.3728    0.5384    0.2008    0.1338    0.2342    0.1987    0.0722
     4     7    13    2.7670    0.3844    0.5760    0.2058    0.0856    0.1946    0.1588    0.0485
     4     7    14    2.8063    0.3352    0.5852    0.1843    0.1546    0.2037    0.1945    0.0839
     4     7    15    2.9215    0.2708    0.6121    0.1543    0.1365    0.2174    0.1926    0.0743
     4     7    16    3.0349    0.2826    0.6386    0.1600    0.0892    0.1762    0.1517    0.0510
     4     7    17    3.1802    0.2370    0.6726    0.1377    0.0522    0.1391    0.1142    0.0312
     4     7    18    3.1414    0.2698    0.6635    0.1539    0.0707    0.1396    0.1241    0.0417
     4     7    19    3.2070    0.2237    0.6788    0.1310    0.0694    0.1612    0.1345    0.0405
     4     7    20    3.1789    0.2358    0.6723    0.1371    0.1290    0.1778    0.1713    0.0720
     4     7    21    3.0609    0.2860    0.6447    0.1616    0.1195    0.1487    0.1530    0.0682
     4     7    22    2.8505    0.3170    0.5955    0.1760    0.1294    0.1808    0.1729    0.0721
     4     7    23    2.8027    0.3405    0.5844    0.1867    0.1112    0.1975    0.1722    0.0620
     4     7    24    2.6109    0.3366    0.5396    0.1849    0.0854    0.1954    0.1591    0.0484
     4     7    25    2.5586    0.3352    0.5274    0.1842    0.1187    0.2050    0.1791    0.0657
     4     7    26    2.4741    0.3406    0.5076    0.1867    0.1086    0.1810    0.1633    0.0612
     4     7    27    2.3426    0.3197    0.4769    0.1772    0.0850    0.2439    0.1814    0.0469
     4     7    28    2.2845    0.3389    0.4633    0.1859    0.0839    0.2109    0.1657    0.0471
     4     7    29    2.2362    0.3812    0.4521    0.2044    0.0707    0.2560    0.1804    0.0391
     4     7    30    2.1701    0.3672    0.4366    0.1984    0.1080    0.2995    0.2155    0.0571
     4     7    31    2.1304    0.3979    0.4273    0.2114    0.1271    0.2552    0.2048    0.0681
     4     7    32    2.0567    0.3578    0.4101    0.1943    0.0644    0.2970    0.1958    0.0349
     4     7    33    2.0022    0.3487    0.3974    0.1903    0.0653    0.3027    0.1987    0.0353
     4     7    34    1.9298    0.3225    0.3805    0.1785    0.0699    0.2422    0.1738    0.0389
     4     7    35    1.9274    0.3280    0.3799    0.1810    0.0346    0.3177    0.1919    0.0189
     4     7    36    1.8844    0.3091    0.3699    0.1724    0.0334    0.2970    0.1821    0.0184
     4     7    37    1.8847    0.3259    0.3699    0.1801    0.0664    0.3190    0.2062    0.0355
     4     7    38    1.8010    0.2958    0.3504    0.1662    0.0690    0.2370    0.1710    0.0386
     4     7    39    1.7602    0.2859    0.3409    0.1616    0.0473    0.2793    0.1804    0.0261
     4     7    40    1.7618    0.2982    0.3412    0.1673    0.1206    0.2367    0.1941    0.0655
     4     8     0    2.0124    0.3812    0.3998    0.2044    0.0536    0.2685    0.1783    0.0297
     4     8     1    2.0768    0.3619    0.4148    0.1960    0.0478    0.2349    0.1600    0.0270
     4     8     2    2.1693    0.3529    0.4364    0.1921    0.0346    0.2024    0.1378    0.0201
     4     8     3    2.2786    0.3207    0.4620    0.1777    0.0616    0.2404    0.1691    0.0345
     4     8     4    2.3039    0.3297    0.4678    0.1818    0.0719    0.2018    0.1557    0.0409
     4     8     5    2.2470    0.3777    0.4546    0.2029    0.1750    0.2552    0.2248    0.0914
     4     8     6    2.3188    0.3343    0.4713    0.1839    0.1512    0.2279    0.2035    0.0811
     4     8     7    2.4623    0.3459    0.5049    0.1890    0.1190    0.2495    0.1989    0.0642
     4     8     8    2.5083    0.3616    0.5156    0.1959    0.1171    0.2209    0.1855    0.0643
     4     8     9    2.5704    0.3740    0.5301    0.2013    0.1166    0.2183    0.1841    0.0641
     4     8    10    2.7222    0.3372    0.5656    0.1852    0.1295    0.1905    0.1774    0.0718
     4     8    11    2.7582    0.3498    0.5740    0.1908    0.1381    0.1997    0.1854    0.0758
     4     8    12    2.9186    0.3515    0.6114    0.1915    0.0936    0.1893    0.1601    0.0530
     4     8    13    2.9685    0.3513    0.6231    0.1914    0.1709    0.2077    0.2033    0.0917
     4     8    14    3.0194    0.2665    0.6350    0.1523    0.1332    0.1582    0.1641    0.0750
     4     8    15    3.1168    0.2886    0.6577    0.1628    0.1660    0.1703    0.1848    0.0912
     4     8    16    3.1673    0.2315    0.6695    0.1349    0.1790    0.1482    0.1806    0.0988
     4     8    17    3.1787    0.2513    0.6722    0.1448    0.1291    0.1584    0.1623    0.0729
     4     8    18    3.2073    0.2541    0.6789    0.1462    0.0893    0.1574    0.1426    0.0516
     4     8    19    3.2537    0.2418    0.6897    0.1401    0.1204    0.1467    0.1525    0.0688
     4     8    20    3.2329    0.2438    0.6849    0.1411    0.0801    0.1216    0.1197    0.0475
     4     8    21    2.9296    0.4065    0.6140    0.2150    0.3299    0.2347    0.2756    0.1610
     4     8    22    2.6649    0.4735    0.5522    0.2419    0.3108    0.2523    0.2751    0.1518
     4     8    23    2.5190    0.4775    0.5181    0.2435    0.2119    0.2610    0.2417    0.1083
     4     8    24    2.4563    0.4729    0.5035    0.2417    0.2153    0.2970    0.2566    0.1079
     4     8    25    2.3083    0.4520    0.4689    0.2335    0.1546    0.3862    0.2671    0.0764
     4     8    26    2.2200    0.4473    0.4483    0.2316    0.2298    0.2250    0.2346    0.1186
     4     8    27    2.0819    0.4089    0.4160    0.2160    0.1039    0.2756    0.2037    0.0558
     4     8    28    1.9868    0.3863    0.3938    0.2065    0.1314    0.2742    0.2147    0.0695
     4     8    29    2.0331    0.3849    0.4046    0.2060    0.0782    0.2696    0.1899    0.0427
     4     8    30    1.9044    0.3524    0.3745    0.1919    0.0758    0.2990    0.2017    0.0408
     4     8    31    1.8935    0.3177    0.3720    0.1763    0.0452    0.2570    0.1692    0.0253
     4     8    32    1.8749    0.3613    0.3677    0.1958    0.0998    0.3202    0.2206    0.0524
     4     8    33    1.7939    0.3024    0.3487    0.1693    0.0290    0.2122    0.1398    0.0168
     4     8    34    1.7991    0.3065    0.3500    0.1712    0.0634    0.2500    0.1744    0.0353
     4     8    35    1.7287    0.3069    0.3335    0.1714    0.0440    0.1993    0.1409    0.0255
     4     8    36    1.6904    0.2711    0.3246    0.1545    0.0491    0.1732    0.1303    0.0288
     4     8    37    1.6256    0.2677    0.3094    0.1528    0.0581    0.1868    0.1417    0.0336
     4     8    38    1.6747    0.2439    0.3209    0.1412    0.0645    0.1586    0.1307    0.0378
     4     8    39    1.6895    0.3022    0.3243    0.1692    0.0621    0.1739    0.1372    0.0361
     4     8    40    1.6778    0.2901    0.3216    0.1635    0.0383    0.2261    0.1512    0.0219
     4     9     0    2.0124    0.3812    0.3998    0.2044    0.0683    0.2648    0.1833    0.0376
     4     9     1    2.0931    0.3758    0.4186    0.2021    0.0783    0.2409    0.1770    0.0434
     4     9     2    2.1686    0.3641    0.4363    0.1970    0.0607    0.2796    0.1866    0.0333
     4     9     3    2.2680    0.4043    0.4595    0.2141    0.1228    0.2352    0.1944    0.0667
     4     9     4    2.3827    0.3411    0.4863    0.1869    0.1038    0.1937    0.1670    0.0583
     4     9     5    2.5045    0.3708    0.5147    0.1999    0.0714    0.2113    0.1600    0.0404
     4     9     6    2.5157    0.3457    0.5173    0.1889    0.0468    0.1912    0.1382    0.0272
     4     9     7    2.7115    0.3719    0.5631    0.2004    0.0957    0.2074    0.1696    0.0535
     4     9     8    2.8283    0.3508    0.5904    0.1912    0.0958    0.2247    0.1776    0.0531
     4     9     9    2.8521    0.3405    0.5959    0.1866    0.1765    0.1625    0.1860    0.0968
     4     9    10    2.8806    0.2810    0.6026    0.1592    0.0947    0.1609    0.1469    0.0544
     4     9    11    2.8603    0.2966    0.5978    0.1666    0.1137    0.1903    0.1700    0.0636
     4     9    12    2.8359    0.2994    0.5921    0.1679    0.1479    0.1976    0.1889    0.0809
     4     9    13    2.8540    0.2811    0.5964    0.1593    0.1123    0.1862    0.1675    0.0630
     4     9    14    2.7922    0.2825    0.5819    0.1600    0.1455    0.1836    0.1815    0.0802
     4     9    15    2.7821    0.2843    0.5796    0.1608    0.0606    0.2292    0.1634    0.0342
     4     9    16    2.8590    0.3025    0.5975    0.1693    0.0632    0.1869    0.1442    0.0365
     4     9    17    2.9052    0.2940    0.6083    0.1654    0.1063    0.1877    0.1654    0.0598
     4     9    18    2.9749    0.3027    0.6246    0.1694    0.1399    0.1799    0.1773    0.0776
     4     9    19    2.9939    0.2722    0.6290    0.1550    0.1776    0.1739    0.1915    0.0968
     4     9    20    3.0313    0.2895    0.6378    0.1632    0.1401    0.1509    0.1640    0.0789
     4     9    21    2.6801    0.3145    0.5557    0.1749    0.1299    0.2199    0.1908    0.0709
     4     9    22    2.4876    0.3358    0.5108    0.1846    0.1347    0.2205    0.1932    0.0733
     4     9    23    2.4190    0.3758    0.4947    0.2021    0.1233    0.2811    0.2141    0.0653
     4     9    24    2.3607    0.3757    0.4811    0.2020    0.0752    0.2160    0.1641    0.0423
     4     9    25    2.2287    0.3672    0.4503    0.1984    0.1155    0.2528    0.1988    0.0623
     4     9    26    2.0675    0.3157    0.4126    0.1754    0.0815    0.2243    0.1708    0.0455
     4     9    27    2.0275    0.3216    0.4033    0.1781    0.0656    0.2259    0.1642    0.0370
     4     9    28    1.8468    0.3772    0.3611    0.2027    0.1211    0.2392    0.1954    0.0657
     4     9    29    1.8901    0.3330    0.3712    0.1833    0.0756    0.2043    0.1587    0.0429
     4     9    30    1.8867    0.3609    0.3704    0.1956    0.0998    0.2060    0.1708    0.0557
     4     9    31    1.7764    0.3592    0.3446    0.1949    0.0722    0.1995    0.1547    0.0411
     4     9    32    1.7640    0.3143    0.3417    0.1748    0.0658    0.2719    0.1854    0.0361
     4     9    33    1.6914    0.3382    0.3248    0.1856    0.0856    0.2203    0.1709    0.0478
     4     9    34    1.7833    0.3368    0.3463    0.1850    0.0641    0.2370    0.1687    0.0359
     4     9    35    1.7005    0.3561    0.3269    0.1935    0.1326    0.2607    0.2095    0.0706
     4     9    36    1.6015    0.2689    0.3038    0.1534    0.0542    0.1962    0.1444    0.0313
     4     9    37    1.5152    0.2860    0.2836    0.1616    0.0407    0.2245    0.1516    0.0233
     4     9    38    1.5699    0.3091    0.2964    0.1724    0.0597    0.2925    0.1918    0.0325
     4     9    39    1.5328    0.3168    0.2877    0.1759    0.0480    0.2115    0.1489    0.0275
     4     9    40    1.5501    0.2678    0.2918    0.1529    0.0391    0.1532    0.1147    0.0233
     4    10     0    2.0124    0.3812    0.3998    0.2044    0.0536    0.2417    0.1660    0.0301
     4    10     1    2.0163    0.3379    0.4007    0.1855    0.0544    0.2505    0.1705    0.0304
     4    10     2    1.9823    0.3400    0.3927    0.1864    0.0495    0.2111    0.1494    0.0284
     4    10     3    2.1467    0.3501    0.4311    0.1909    0.0741    0.2684    0.1875    0.0405
     4    10     4    2.0804    0.3270    0.4157    0.1806    0.0692    0.1964    0.1518    0.0395
     4    10     5    2.1739    0.3422    0.4375    0.1874    0.0798    0.2232    0.1696    0.0447
     4    10     6    2.1761    0.3072    0.4380    0.1715    0.0621    0.2153    0.1575    0.0353
     4    10     7    2.2073    0.2802    0.4453    0.1588    0.0744    0.1840    0.1483    0.0427
     4    10     8    2.1740    0.3037    0.4375    0.1699    0.0733    0.2218    0.1659    0.0412
     4    10     9    2.2397    0.2959    0.4529    0.1663    0.0458    0.2600    0.1708    0.0256
     4    10    10    2.2570    0.2530    0.4569    0.1457    0.0603    0.1797    0.1392    0.0350
     4    10    11    2.3065    0.2677    0.4685    0.1528    0.0718    0.2023    0.1559    0.0408
     4    10    12    2.3670    0.2597    0.4826    0.1490    0.0576    0.1436    0.1194    0.0342
     4    10    13    2.4217    0.2239    0.4954    0.1311    0.0299    0.1405    0.1030    0.0181
     4    10    14    2.3937    0.2303    0.4888    0.1343    0.0743    0.1789    0.1458    0.0428
     4    10    15    2.4219    0.2466    0.4954    0.1425    0.0432    0.1313    0.1053    0.0261
     4    10    16    2.4827    0.2418    0.5096    0.1401    0.0810    0.1354    0.1273    0.0477
     4    10    17    2.5548    0.2694    0.5265    0.1537    0.1101    0.1830    0.1649    0.0619
     4    10    18    2.6223    0.2499    0.5422    0.1441    0.0771    0.1781    0.1467    0.0443
     4    10    19    2.6075    0.2345    0.5388    0.1364    0.0621    0.1471    0.1236    0.0367
     4    10    20    2.6615    0.2260    0.5514    0.1321    0.0836    0.1711    0.1465    0.0481
     4    10    21    2.4624    0.2740    0.5049    0.1559    0.0687    0.1870    0.1470    0.0395
     4    10    22    2.3816    0.2905    0.4860    0.1637    0.1033    0.1863    0.1633    0.0582
     4    10    23    2.2930    0.3331    0.4653    0.1833    0.0891    0.1804    0.1537    0.0508
     4    10    24    2.1428    0.3067    0.4302    0.1713    0.0343    0.1731    0.1226    0.0203
     4    10    25    2.0218    0.2893    0.4020    0.1631    0.0705    0.1879    0.1483    0.0404
     4    10    26    1.8636    0.2927    0.3650    0.1648    0.1696    0.1232    0.1648    0.0955
     4    10    27    1.8338    0.2819    0.3580    0.1596    0.0737    0.2168    0.1637    0.0415
     4    10    28    1.8637    0.2990    0.3650    0.1677    0.0770    0.2331    0.1729    0.0429
     4    10    29    1.8264    0.2830    0.3563    0.1602    0.0804    0.1613    0.1401    0.0466
     4    10    30    1.8330    0.2873    0.3578    0.1622    0.0863    0.1943    0.1590    0.0489
     4    10    31    1.7593    0.2542    0.3407    0.1463    0.0687    0.1472    0.1271    0.0404
     4    10    32    1.8591    0.2477    0.3640    0.1430    0.0638    0.1771    0.1397    0.0370
     4    10    33    1.7373    0.2303    0.3355    0.1343    0.0753    0.1437    0.1286    0.0442
     4    10    34    1.7246    0.2711    0.3325    0.1545    0.0611    0.2316    0.1648    0.0344
     4    10    35    1.7147    0.2716    0.3302    0.1547    0.0761    0.2417    0.1764    0.0422
     4    10    36    1.6803    0.2283    0.3222    0.1333    0.0673    0.1504    0.1279    0.0395
     4    10    37    1.6534    0.2222    0.3159    0.1302    0.0886    0.2503    0.1860    0.0486
     4    10    38    1.6077    0.2333    0.3052    0.1358    0.0718    0.1166    0.1126    0.0429
     4    10    39    1.5859    0.1972    0.3001    0.1173    0.0867    0.2373    0.1792    0.0480
     4    10    40    1.6262    0.2438    0.3096    0.1411    0.0679    0.1350    0.1203    0.0402
     1  Mean     0    2.0124    0.3812    0.3998    0.2044    0.0549    0.2620    0.1758    0.0304
     1  Mean     1    2.0866    0.3849    0.4171    0.2059    0.0711    0.2939    0.1972    0.0385
     1  Mean     2    2.2371    0.4122    0.4522    0.2171    0.0744    0.2896    0.1967    0.0401
     1  Mean     3    2.3940    0.4299    0.4889    0.2242    0.0942    0.3200    0.2167    0.0492
     1  Mean     4    2.5701    0.4250    0.5300    0.2218    0.1375    0.2806    0.2173    0.0708
     1  Mean     5    2.7434    0.4227    0.5705    0.2206    0.1356    0.2731    0.2152    0.0712
     1  Mean     6    2.9464    0.3804    0.6179    0.2033    0.1542    0.2476    0.2108    0.0805
     1  Mean     7    3.0467    0.3816    0.6414    0.2037    0.1574    0.2308    0.2039    0.0821
     1  Mean     8    3.2352    0.3478    0.6854    0.1872    0.1719    0.2044    0.1999    0.0907
     1  Mean     9    3.3887    0.3071    0.7212    0.1706    0.1672    0.1700    0.1842    0.0911
     1  Mean    10    3.4759    0.2777    0.7416    0.1573    0.1440    0.1632    0.1704    0.0794
     1  Mean    11    3.5778    0.2482    0.7654    0.1431    0.1421    0.1527    0.1650    0.0795
     1  Mean    12    3.6298    0.2323    0.7776    0.1349    0.0947    0.1518    0.1412    0.0544
     1  Mean    13    3.6574    0.2269    0.7840    0.1325    0.1140    0.1401    0.1458    0.0653
     1  Mean    14    3.6805    0.2285    0.7894    0.1332    0.1108    0.1512    0.1495    0.0633
     1  Mean    15    3.6906    0.2213    0.7918    0.1294    0.0993    0.1440    0.1402    0.0572
     1  Mean    16    3.6865    0.2261    0.7908    0.1319    0.1040    0.1505    0.1459    0.0598
     1  Mean    17    3.7060    0.2349    0.7954    0.1363    0.1314    0.1534    0.1605    0.0743
     1  Mean    18    3.7657    0.2116    0.8093    0.1243    0.1156    0.1395    0.1459    0.0662
     1  Mean    19    3.7435    0.2267    0.8041    0.1318    0.1031    0.1436    0.1414    0.0588
     1  Mean    20    3.7562    0.2307    0.8071    0.1338    0.1296    0.1426    0.1540    0.0733
     1  Mean    21    3.3665    0.3810    0.7161    0.2039    0.1901    0.1786    0.1987    0.1024
     1  Mean    22    2.8426    0.4772    0.5937    0.2426    0.2355    0.2407    0.2400    0.1179
     1  Mean    23    2.4119    0.4648    0.4931    0.2377    0.1890    0.2939    0.2438    0.0947
     1  Mean    24    2.1433    0.4254    0.4304    0.2224    0.1279    0.2803    0.2155    0.0674
     1  Mean    25    1.9435    0.3961    0.3837    0.2103    0.1249    0.2838    0.2153    0.0655
     1  Mean    26    1.8257    0.3695    0.3562    0.1989    0.0908    0.2933    0.2049    0.0480
     1  Mean    27    1.7066    0.3512    0.3283    0.1908    0.0870    0.2747    0.1951    0.0467
     1  Mean    28    1.6358    0.3388    0.3118    0.1853    0.0798    0.2765    0.1926    0.0428
     1  Mean    29    1.5720    0.3155    0.2969    0.1749    0.0564    0.2655    0.1768    0.0306
     1  Mean    30    1.5113    0.2874    0.2827    0.1618    0.0675    0.2538    0.1767    0.0369
     1  Mean    31    1.5092    0.2945    0.2822    0.1654    0.0557    0.2359    0.1633    0.0314
     1  Mean    32    1.4805    0.2906    0.2755    0.1633    0.0562    0.2448    0.1682    0.0314
     1  Mean    33    1.4411    0.2806    0.2663    0.1585    0.0494    0.2253    0.1556    0.0278
     1  Mean    34    1.4359    0.2950    0.2651    0.1657    0.0650    0.2391    0.1694    0.0361
     1  Mean    35    1.4224    0.2938    0.2619    0.1650    0.0582    0.2499    0.1715    0.0323
     1  Mean    36    1.3643    0.2830    0.2484    0.1598    0.0796    0.2397    0.1760    0.0436
     1  Mean    37    1.3238    0.2720    0.2389    0.1546    0.0719    0.2445    0.1744    0.0394
     1  Mean    38    1.3279    0.2817    0.2399    0.1592    0.0768    0.2398    0.1743    0.0417
     1  Mean    39    1.3156    0.2762    0.2370    0.1566    0.0698    0.2239    0.1644    0.0390
     1  Mean    40    1.2973    0.2822    0.2327    0.1596    0.0599    0.2343    0.1650    0.0335
     2  Mean     0    2.0124    0.3812    0.3998    0.2044    0.0593    0.2633    0.1783    0.0328
     2  Mean     1    2.1201    0.3794    0.4249    0.2035    0.0705    0.2827    0.1919    0.0384
     2  Mean     2    2.3164    0.4149    0.4708    0.2184    0.0929    0.2961    0.2072    0.0495
     2  Mean     3    2.5406    0.4374    0.5232    0.2273    0.1384    0.3048    0.2293    0.0714
     2  Mean     4    2.7322    0.4578    0.5679    0.2351    0.1827    0.2881    0.2405    0.0933
     2  Mean     5    3.0189    0.4474    0.6349    0.2305    0.2169    0.2664    0.2445    0.1095
     2  Mean     6    3.2210    0.4261    0.6821    0.2223    0.2065    0.2257    0.2232    0.1054
     2  Mean     7    3.4180    0.3839    0.7281    0.2045    0.1981    0.1884    0.2043    0.1040
     2  Mean     8    3.5743    0.3282    0.7646    0.1808    0.1998    0.1732    0.1986    0.1054
     2  Mean     9    3.7014    0.3031    0.7943    0.1687    0.1792    0.1516    0.1816    0.0985
     2  Mean    10    3.7939    0.2882    0.8159    0.1619    0.1821    0.1377    0.1749    0.0995
     2  Mean    11    3.8926    0.2653    0.8390    0.1513    0.1914    0.1356    0.1796    0.1049
     2  Mean    12    3.9613    0.2561    0.8550    0.1470    0.1777    0.1190    0.1657    0.0990
     2  Mean    13    4.0007    0.2412    0.8642    0.1395    0.1549    0.1120    0.1514    0.0874
     2  Mean    14    4.0403    0.2263    0.8735    0.1319    0.1543    0.1084    0.1493    0.0876
     2  Mean    15    4.0347    0.2360    0.8722    0.1370    0.1864    0.1173    0.1694    0.1039
     2  Mean    16    4.0643    0.2348    0.8791    0.1362    0.1741    0.1134    0.1611    0.0975
     2  Mean    17    4.1133    0.2209    0.8905    0.1291    0.1566    0.1051    0.1491    0.0889
     2  Mean    18    4.0954    0.2266    0.8863    0.1322    0.1780    0.1100    0.1612    0.0991
     2  Mean    19    4.0972    0.2206    0.8867    0.1294    0.1729    0.1085    0.1586    0.0972
     2  Mean    20    4.1047    0.2255    0.8885    0.1316    0.1839    0.1109    0.1643    0.1022
     2  Mean    21    3.7456    0.3971    0.8046    0.2107    0.3002    0.1559    0.2339    0.1536
     2  Mean    22    3.2236    0.5012    0.6827    0.2517    0.2875    0.2212    0.2539    0.1435
     2  Mean    23    2.7899    0.5154    0.5814    0.2575    0.2149    0.2778    0.2484    0.1079
     2  Mean    24    2.4084    0.4946    0.4923    0.2496    0.2179    0.3127    0.2621    0.1071
     2  Mean    25    2.1022    0.4390    0.4207    0.2282    0.1593    0.2976    0.2343    0.0813
     2  Mean    26    1.9323    0.3820    0.3811    0.2045    0.1054    0.2857    0.2076    0.0556
     2  Mean    27    1.8223    0.3380    0.3554    0.1852    0.0668    0.2490    0.1748    0.0367
     2  Mean    28    1.7516    0.3209    0.3389    0.1774    0.0612    0.2718    0.1823    0.0333
     2  Mean    29    1.6917    0.2894    0.3249    0.1628    0.0554    0.2299    0.1609    0.0312
     2  Mean    30    1.6523    0.2853    0.3156    0.1609    0.0674    0.2019    0.1531    0.0382
     2  Mean    31    1.5995    0.2793    0.3033    0.1579    0.0587    0.1971    0.1462    0.0337
     2  Mean    32    1.5548    0.2659    0.2929    0.1512    0.0587    0.1894    0.1422    0.0333
     2  Mean    33    1.4857    0.2579    0.2767    0.1476    0.0734    0.1695    0.1397    0.0422
     2  Mean    34    1.4601    0.2496    0.2708    0.1431    0.0713    0.1602    0.1343    0.0413
     2  Mean    35    1.4167    0.2366    0.2606    0.1367    0.0638    0.1415    0.1205    0.0374
     2  Mean    36    1.3789    0.2246    0.2518    0.1303    0.0894    0.1376    0.1316    0.0516
     2  Mean    37    1.3152    0.2066    0.2369    0.1214    0.0702    0.1154    0.1099    0.0415
     2  Mean    38    1.2852    0.1903    0.2299    0.1127    0.0688    0.1073    0.1047    0.0406
     2  Mean    39    1.2669    0.1845    0.2256    0.1096    0.0859    0.0995    0.1096    0.0507
     2  Mean    40    1.2420    0.1731    0.2198    0.1039    0.0776    0.0970    0.1044    0.0462
     3  Mean     0    2.0124    0.3812    0.3998    0.2044    0.0587    0.2758    0.1835    0.0322
     3  Mean     1    2.1366    0.3782    0.4288    0.2029    0.0585    0.2795    0.1852    0.0319
     3  Mean     2    2.2840    0.4237    0.4632    0.2218    0.0971    0.3162    0.2166    0.0505
     3  Mean     3    2.4613    0.4644    0.5046    0.2379    0.1458    0.2913    0.2261    0.0747
     3  Mean     4    2.6502    0.4443    0.5488    0.2296    0.1460    0.2915    0.2270    0.0755
     3  Mean     5    2.7845    0.4566    0.5801    0.2349    0.2123    0.2877    0.2507    0.1056
     3  Mean     6    2.9932    0.4568    0.6289    0.2352    0.2178    0.2617    0.2426    0.1095
     3  Mean     7    3.1586    0.4368    0.6675    0.2267    0.2087    0.2384    0.2300    0.1071
     3  Mean     8    3.3760    0.4112    0.7183    0.2166    0.2242    0.2138    0.2272    0.1164
     3  Mean     9    3.5285    0.3888    0.7539    0.2069    0.2293    0.1816    0.2134    0.1184
     3  Mean    10    3.6486    0.3429    0.7820    0.1865    0.2077    0.1740    0.2036    0.1108
     3  Mean    11    3.7360    0.3416    0.8024    0.1862    0.2350    0.1582    0.2079    0.1244
     3  Mean    12    3.8525    0.3033    0.8296    0.1691    0.1574    0.1335    0.1626    0.0879
     3  Mean    13    3.8946    0.2982    0.8394    0.1660    0.1561    0.1330    0.1616    0.0871
     3  Mean    14    3.9251    0.2883    0.8466    0.1618    0.1602    0.1229    0.1593    0.0900
     3  Mean    15    3.9129    0.2987    0.8437    0.1671    0.1783    0.1301    0.1716    0.0991
     3  Mean    16    3.9670    0.2893    0.8564    0.1623    0.2033    0.1215    0.1782    0.1113
     3  Mean    17    3.9786    0.2861    0.8591    0.1609    0.2117    0.1264    0.1841    0.1148
     3  Mean    18    4.0262    0.2813    0.8702    0.1589    0.2169    0.1135    0.1807    0.1183
     3  Mean    19    4.0434    0.2703    0.8742    0.1534    0.1785    0.1107    0.1619    0.0998
     3  Mean    20    4.0779    0.2520    0.8822    0.1448    0.1810    0.1009    0.1580    0.1009
     3  Mean    21    3.6649    0.4279    0.7858    0.2233    0.2746    0.1694    0.2267    0.1389
     3  Mean    22    3.1913    0.5130    0.6752    0.2564    0.3126    0.2276    0.2660    0.1536
     3  Mean    23    2.6895    0.5062    0.5579    0.2538    0.2364    0.2717    0.2538    0.1179
     3  Mean    24    2.3555    0.4688    0.4799    0.2396    0.2037    0.3108    0.2565    0.1010
     3  Mean    25    2.1335    0.4334    0.4280    0.2259    0.1573    0.2828    0.2277    0.0810
     3  Mean    26    1.9400    0.3946    0.3828    0.2090    0.1169    0.2887    0.2136    0.0609
     3  Mean    27    1.8235    0.3323    0.3556    0.1822    0.0753    0.2442    0.1757    0.0414
     3  Mean    28    1.7671    0.3188    0.3425    0.1762    0.0755    0.2305    0.1706    0.0421
     3  Mean    29    1.7072    0.3010    0.3285    0.1681    0.0612    0.2031    0.1505    0.0349
     3  Mean    30    1.6709    0.2803    0.3200    0.1584    0.0686    0.2058    0.1547    0.0384
     3  Mean    31    1.6208    0.2792    0.3083    0.1577    0.0634    0.1812    0.1410    0.0364
     3  Mean    32    1.6011    0.2612    0.3037    0.1490    0.0771    0.1754    0.1443    0.0439
     3  Mean    33    1.5623    0.2670    0.2946    0.1513    0.0867    0.1744    0.1488    0.0492
     3  Mean    34    1.5228    0.2557    0.2854    0.1461    0.0792    0.1752    0.1451    0.0450
     3  Mean    35    1.4885    0.2600    0.2774    0.1484    0.0740    0.1489    0.1297    0.0430
     3  Mean    36    1.4707    0.2552    0.2732    0.1461    0.0786    0.1573    0.1363    0.0452
     3  Mean    37    1.4393    0.2457    0.2659    0.1416    0.0818    0.1471    0.1327    0.0475
     3  Mean    38    1.4088    0.2441    0.2588    0.1408    0.0830    0.1503    0.1353    0.0481
     3  Mean    39    1.3750    0.2492    0.2509    0.1435    0.1086    0.1522    0.1490    0.0619
     3  Mean    40    1.3263    0.2269    0.2395    0.1321    0.0852    0.1526    0.1376    0.0492
     4  Mean     0    2.0124    0.3812    0.3998    0.2044    0.0586    0.2683    0.1803    0.0323
     4  Mean     1    2.0549    0.3604    0.4097    0.1954    0.0607    0.2579    0.1766    0.0336
     4  Mean     2    2.0938    0.3501    0.4188    0.1908    0.0581    0.2404    0.1671    0.0325
     4  Mean     3    2.1507    0.3607    0.4321    0.1953    0.0858    0.2683    0.1915    0.0464
     4  Mean     4    2.1804    0.3472    0.4390    0.1895    0.0625    0.2335    0.1658    0.0351
     4  Mean     5    2.2380    0.3591    0.4525    0.1947    0.0839    0.2373    0.1771    0.0460
     4  Mean     6    2.3057    0.3580    0.4683    0.1941    0.0778    0.2432    0.1767    0.0426
     4  Mean     7    2.3908    0.3543    0.4882    0.1924    0.1034    0.2446    0.1886    0.0555
     4  Mean     8    2.4439    0.3459    0.5006    0.1889    0.0806    0.2257    0.1707    0.0448
     4  Mean     9    2.4927    0.3508    0.5119    0.1910    0.1080    0.2161    0.1789    0.0595
     4  Mean    10    2.5465    0.3317    0.5245    0.1821    0.0915    0.2156    0.1705    0.0505
     4  Mean    11    2.6058    0.3394    0.5384    0.1858    0.1159    0.2251    0.1860    0.0630
     4  Mean    12    2.6799    0.3371    0.5557    0.1846    0.1014    0.2085    0.1722    0.0563
     4  Mean    13    2.7284    0.3337    0.5670    0.1825    0.1005    0.2142    0.1735    0.0552
     4  Mean    14    2.7808    0.3258    0.5793    0.1793    0.1208    0.2157    0.1845    0.0662
     4  Mean    15    2.8473    0.3124    0.5948    0.1731    0.1282    0.2099    0.1838    0.0692
     4  Mean    16    2.9254    0.3012    0.6130    0.1677    0.1193    0.1810    0.1668    0.0657
     4  Mean    17    2.9913    0.2983    0.6284    0.1663    0.1208    0.1806    0.1673    0.0665
     4  Mean    18    2.9989    0.2974    0.6302    0.1653    0.1260    0.1729    0.1655    0.0691
     4  Mean    19    3.0554    0.2812    0.6434    0.1578    0.1239    0.1762    0.1653    0.0674
     4  Mean    20    3.0591    0.3049    0.6443    0.1687    0.1277    0.1747    0.1674    0.0705
     4  Mean    21    2.8271    0.3328    0.5901    0.1819    0.1478    0.1909    0.1831    0.0790
     4  Mean    22    2.6492    0.3564    0.5485    0.1928    0.1265    0.2198    0.1874    0.0680
     4  Mean    23    2.4810    0.3872    0.5092    0.2063    0.1327    0.2383    0.1989    0.0711
     4  Mean    24    2.3775    0.3754    0.4850    0.2009    0.1044    0.2370    0.1852    0.0563
     4  Mean    25    2.2771    0.3764    0.4616    0.2015    0.1179    0.2418    0.1940    0.0637
     4  Mean    26    2.1743    0.3604    0.4376    0.1950    0.1216    0.2112    0.1823    0.0664
     4  Mean    27    2.0911    0.3477    0.4182    0.1893    0.0868    0.2441    0.1820    0.0476
     4  Mean    28    1.9844    0.3393    0.3932    0.1858    0.0881    0.2350    0.1783    0.0485
     4  Mean    29    1.9694    0.3379    0.3897    0.1851    0.0836    0.2328    0.1747    0.0459
     4  Mean    30    1.9139    0.3221    0.3767    0.1780    0.0819    0.2337    0.1746    0.0452
     4  Mean    31    1.8823    0.3306    0.3694    0.1815    0.0823    0.2147    0.1663    0.0461
     4  Mean    32    1.8585    0.3146    0.3638    0.1745    0.0735    0.2440    0.1755    0.0407
     4  Mean    33    1.7936    0.3081    0.3487    0.1715    0.0655    0.2285    0.1644    0.0367
     4  Mean    34    1.7737    0.3036    0.3440    0.1695    0.0687    0.2212    0.1627    0.0387
     4  Mean    35    1.7365    0.2947    0.3353    0.1653    0.0594    0.2220    0.1586    0.0333
     4  Mean    36    1.7074    0.2872    0.3285    0.1618    0.0613    0.2041    0.1507    0.0348
     4  Mean    37    1.6743    0.2799    0.3208    0.1584    0.0676    0.2199    0.1615    0.0380
     4  Mean    38    1.6605    0.2805    0.3176    0.1587    0.0718    0.2135    0.1601    0.0406
     4  Mean    39    1.6471    0.2841    0.3144    0.1601    0.0551    0.2164    0.1539    0.0313
     4  Mean    40    1.6257    0.2745    0.3094    0.1554    0.0722    0.1989    0.1531    0.0408
