# Supplementary material for: Blib is a multi-module simulation platform for genetics studies and intelligent breeding
Source: Commun Biol. 2022 Nov 3;5:1167. doi: 10.1038/s42003-022-04151-9 (PMC9630530; doi:10.1038/s42003-022-04151-9)
Supplement: Supplementary file 4 — Supplementary Software 1 [file 42003_2022_4151_MOESM4_ESM.zip › Supplementary software/PRS with output files/outPRS.tgv]

Method   Run Cycle   PopMean    PopVar    MeanAd    Hbroad    AddVar    DomVar    Hbroad   Hnarrow
     1     1     0    5.7210    0.3760    0.5546    0.1520    0.1409    0.3773    0.1981    0.0539
     1     1     1    5.9704    0.4445    0.6076    0.1749    0.1669    0.3731    0.2048    0.0633
     1     1     2    6.1054    0.3964    0.6363    0.1590    0.1777    0.2945    0.1838    0.0692
     1     1     3    6.1717    0.3799    0.6504    0.1534    0.0747    0.3429    0.1661    0.0297
     1     1     4    6.2106    0.3681    0.6586    0.1493    0.0832    0.4169    0.1926    0.0320
     1     1     5    6.2675    0.3189    0.6707    0.1320    0.1212    0.4065    0.2010    0.0462
     1     1     6    6.3395    0.3175    0.6860    0.1315    0.0598    0.3598    0.1667    0.0238
     1     1     7    6.3826    0.3218    0.6952    0.1330    0.0399    0.3680    0.1628    0.0159
     1     1     8    6.4527    0.3176    0.7101    0.1315    0.1013    0.3725    0.1843    0.0394
     1     1     9    6.5737    0.2805    0.7358    0.1180    0.0376    0.3923    0.1701    0.0149
     1     1    10    6.5801    0.2592    0.7372    0.1100    0.0269    0.3246    0.1436    0.0110
     1     1    11    6.5763    0.2689    0.7364    0.1137    0.0266    0.3063    0.1370    0.0110
     1     1    12    6.6249    0.2804    0.7467    0.1179    0.0456    0.3418    0.1559    0.0184
     1     1    13    6.6243    0.2795    0.7466    0.1176    0.0376    0.3419    0.1532    0.0152
     1     1    14    6.6897    0.3047    0.7605    0.1269    0.0215    0.2868    0.1282    0.0089
     1     1    15    6.6574    0.2789    0.7536    0.1174    0.0476    0.2786    0.1346    0.0196
     1     1    16    6.6678    0.2737    0.7558    0.1154    0.0426    0.3244    0.1490    0.0173
     1     1    17    6.6554    0.2722    0.7532    0.1149    0.0488    0.3477    0.1590    0.0196
     1     1    18    6.7018    0.2366    0.7630    0.1014    0.0119    0.3169    0.1355    0.0049
     1     1    19    6.6957    0.2599    0.7617    0.1103    0.0205    0.3204    0.1398    0.0084
     1     1    20    6.7171    0.2542    0.7663    0.1081    0.0431    0.2814    0.1340    0.0178
     1     1    21    6.5984    0.2879    0.7411    0.1207    0.0845    0.2406    0.1342    0.0349
     1     1    22    6.4712    0.2772    0.7140    0.1167    0.0554    0.2847    0.1395    0.0227
     1     1    23    6.3524    0.3124    0.6888    0.1297    0.0949    0.2017    0.1239    0.0397
     1     1    24    6.1737    0.2892    0.6508    0.1212    0.1511    0.1725    0.1337    0.0624
     1     1    25    5.8800    0.2542    0.5884    0.1081    0.0981    0.1484    0.1052    0.0419
     1     1    26    5.5379    0.2945    0.5157    0.1231    0.1891    0.1134    0.1260    0.0788
     1     1    27    5.0909    0.2468    0.4207    0.1053    0.2094    0.1356    0.1413    0.0857
     1     1    28    4.8848    0.2948    0.3769    0.1233    0.1981    0.1180    0.1310    0.0821
     1     1    29    4.6842    0.2887    0.3343    0.1210    0.2109    0.0946    0.1272    0.0878
     1     1    30    4.4315    0.1774    0.2806    0.0780    0.0991    0.0681    0.0739    0.0438
     1     1    31    4.2368    0.1207    0.2392    0.0544    0.0894    0.0594    0.0663    0.0398
     1     1    32    4.2853    0.1450    0.2495    0.0647    0.0456    0.0618    0.0487    0.0207
     1     1    33    4.1927    0.1522    0.2299    0.0677    0.1609    0.0670    0.0980    0.0692
     1     1    34    4.0965    0.1306    0.2094    0.0586    0.0990    0.0544    0.0682    0.0440
     1     1    35    4.0588    0.1359    0.2014    0.0609    0.0913    0.0684    0.0708    0.0405
     1     1    36    3.9129    0.1033    0.1704    0.0470    0.0848    0.0496    0.0602    0.0380
     1     1    37    3.9122    0.1117    0.1703    0.0506    0.0753    0.0519    0.0572    0.0338
     1     1    38    3.9482    0.1387    0.1779    0.0620    0.0581    0.0518    0.0498    0.0263
     1     1    39    3.8771    0.1220    0.1628    0.0550    0.0565    0.0426    0.0451    0.0257
     1     1    40    3.8146    0.0961    0.1495    0.0438    0.0933    0.0441    0.0615    0.0417
     1     2     0    5.7210    0.3760    0.5546    0.1520    0.0960    0.4614    0.2100    0.0362
     1     2     1    5.8593    0.4408    0.5840    0.1737    0.1667    0.4257    0.2203    0.0620
     1     2     2    6.0832    0.3542    0.6316    0.1445    0.1038    0.3488    0.1775    0.0407
     1     2     3    6.2336    0.3737    0.6635    0.1512    0.1066    0.3711    0.1855    0.0414
     1     2     4    6.3158    0.3402    0.6810    0.1396    0.0482    0.3804    0.1697    0.0191
     1     2     5    6.4557    0.3294    0.7107    0.1357    0.0507    0.3105    0.1469    0.0206
     1     2     6    6.4864    0.3296    0.7173    0.1358    0.0467    0.3731    0.1668    0.0186
     1     2     7    6.5291    0.2902    0.7263    0.1216    0.0425    0.2938    0.1382    0.0175
     1     2     8    6.5485    0.3127    0.7304    0.1298    0.0209    0.3429    0.1478    0.0085
     1     2     9    6.5628    0.3280    0.7335    0.1353    0.0609    0.4215    0.1870    0.0236
     1     2    10    6.5848    0.3169    0.7382    0.1313    0.0410    0.3675    0.1630    0.0164
     1     2    11    6.6040    0.2675    0.7422    0.1131    0.0214    0.3011    0.1333    0.0088
     1     2    12    6.6097    0.2957    0.7434    0.1236    0.0284    0.2733    0.1258    0.0118
     1     2    13    6.5954    0.2756    0.7404    0.1162    0.0513    0.2813    0.1369    0.0211
     1     2    14    6.6436    0.2737    0.7507    0.1154    0.0219    0.2751    0.1240    0.0091
     1     2    15    6.6241    0.2877    0.7465    0.1206    0.0475    0.3386    0.1555    0.0191
     1     2    16    6.5730    0.3068    0.7356    0.1276    0.0697    0.3098    0.1532    0.0281
     1     2    17    6.5857    0.3118    0.7384    0.1294    0.0442    0.3096    0.1443    0.0180
     1     2    18    6.5788    0.3229    0.7369    0.1334    0.0556    0.2481    0.1265    0.0232
     1     2    19    6.5835    0.3305    0.7379    0.1361    0.0507    0.3214    0.1507    0.0205
     1     2    20    6.6523    0.3042    0.7525    0.1267    0.0314    0.3611    0.1577    0.0126
     1     2    21    6.4544    0.3394    0.7105    0.1393    0.0691    0.3903    0.1797    0.0270
     1     2    22    6.2835    0.4129    0.6741    0.1645    0.1353    0.3398    0.1847    0.0526
     1     2    23    5.9808    0.4089    0.6098    0.1632    0.0802    0.4059    0.1882    0.0310
     1     2    24    5.7059    0.3757    0.5514    0.1520    0.2247    0.3048    0.2016    0.0855
     1     2    25    5.4181    0.4004    0.4902    0.1603    0.2055    0.1935    0.1599    0.0823
     1     2    26    5.1891    0.3238    0.4416    0.1337    0.1735    0.2366    0.1636    0.0692
     1     2    27    4.9383    0.2560    0.3883    0.1088    0.1685    0.2365    0.1618    0.0673
     1     2    28    4.7456    0.2416    0.3473    0.1033    0.1022    0.1272    0.0986    0.0439
     1     2    29    4.6763    0.2222    0.3326    0.0958    0.1603    0.1407    0.1255    0.0669
     1     2    30    4.6289    0.2331    0.3225    0.1000    0.1857    0.1482    0.1374    0.0764
     1     2    31    4.4735    0.2155    0.2895    0.0932    0.1181    0.1110    0.0985    0.0508
     1     2    32    4.2911    0.2559    0.2508    0.1088    0.2325    0.1138    0.1417    0.0952
     1     2    33    4.2142    0.2266    0.2344    0.0975    0.1199    0.1027    0.0960    0.0517
     1     2    34    4.1197    0.1953    0.2143    0.0852    0.0837    0.0542    0.0617    0.0375
     1     2    35    4.0125    0.1851    0.1916    0.0811    0.1441    0.0673    0.0916    0.0624
     1     2    36    3.9872    0.1903    0.1862    0.0832    0.1896    0.0962    0.1199    0.0796
     1     2    37    3.9621    0.1691    0.1808    0.0746    0.1536    0.0744    0.0981    0.0661
     1     2    38    4.0213    0.1659    0.1934    0.0733    0.1149    0.0713    0.0816    0.0503
     1     2    39    3.9554    0.1457    0.1794    0.0650    0.0902    0.0646    0.0687    0.0401
     1     2    40    3.8176    0.1006    0.1501    0.0458    0.0649    0.0578    0.0553    0.0293
     1     3     0    5.7210    0.3760    0.5546    0.1520    0.1889    0.3853    0.2150    0.0707
     1     3     1    5.9435    0.3674    0.6019    0.1491    0.1410    0.3046    0.1753    0.0555
     1     3     2    6.1871    0.3377    0.6537    0.1387    0.0743    0.4100    0.1876    0.0288
     1     3     3    6.2843    0.3120    0.6743    0.1295    0.0720    0.2603    0.1368    0.0296
     1     3     4    6.3381    0.2928    0.6858    0.1225    0.0789    0.3892    0.1825    0.0308
     1     3     5    6.3810    0.3054    0.6949    0.1271    0.0442    0.4031    0.1758    0.0174
     1     3     6    6.4519    0.2895    0.7099    0.1213    0.0398    0.1956    0.1010    0.0171
     1     3     7    6.3988    0.3159    0.6986    0.1309    0.0651    0.2883    0.1442    0.0265
     1     3     8    6.3908    0.3313    0.6969    0.1364    0.0853    0.2843    0.1498    0.0346
     1     3     9    6.4862    0.3124    0.7172    0.1296    0.0504    0.3231    0.1512    0.0204
     1     3    10    6.5038    0.2839    0.7210    0.1192    0.0407    0.2685    0.1285    0.0169
     1     3    11    6.4706    0.2691    0.7139    0.1137    0.0457    0.2312    0.1167    0.0193
     1     3    12    6.5543    0.2649    0.7317    0.1121    0.0340    0.2905    0.1340    0.0140
     1     3    13    6.5570    0.2946    0.7323    0.1232    0.0219    0.3678    0.1567    0.0088
     1     3    14    6.5490    0.3039    0.7306    0.1266    0.0289    0.2723    0.1256    0.0120
     1     3    15    6.5221    0.2796    0.7248    0.1177    0.0351    0.2852    0.1325    0.0145
     1     3    16    6.5494    0.3222    0.7306    0.1332    0.0337    0.4459    0.1861    0.0131
     1     3    17    6.6005    0.2774    0.7415    0.1168    0.0203    0.3250    0.1414    0.0083
     1     3    18    6.5650    0.2993    0.7340    0.1249    0.0308    0.3534    0.1549    0.0124
     1     3    19    6.5825    0.2772    0.7377    0.1168    0.0446    0.3006    0.1413    0.0183
     1     3    20    6.5533    0.3189    0.7315    0.1320    0.0761    0.3067    0.1544    0.0307
     1     3    21    6.3408    0.3799    0.6863    0.1534    0.1208    0.4042    0.2002    0.0461
     1     3    22    5.9955    0.4380    0.6129    0.1728    0.1693    0.3118    0.1866    0.0657
     1     3    23    5.5459    0.3422    0.5174    0.1403    0.1333    0.2466    0.1534    0.0538
     1     3    24    5.2889    0.4435    0.4628    0.1746    0.2109    0.2039    0.1651    0.0840
     1     3    25    4.7991    0.3106    0.3587    0.1290    0.1199    0.1070    0.0977    0.0516
     1     3    26    4.4032    0.2541    0.2746    0.1081    0.1259    0.0682    0.0847    0.0549
     1     3    27    4.1256    0.1765    0.2156    0.0776    0.1180    0.0623    0.0791    0.0518
     1     3    28    4.1136    0.1614    0.2130    0.0715    0.1602    0.0595    0.0948    0.0692
     1     3    29    3.9875    0.1696    0.1863    0.0748    0.1410    0.0639    0.0890    0.0613
     1     3    30    3.8868    0.1355    0.1648    0.0607    0.0802    0.0453    0.0565    0.0361
     1     3    31    3.8058    0.1006    0.1476    0.0458    0.0580    0.0434    0.0461    0.0264
     1     3    32    3.8229    0.1128    0.1513    0.0510    0.0715    0.0550    0.0569    0.0321
     1     3    33    3.7808    0.0995    0.1423    0.0453    0.0552    0.0566    0.0506    0.0250
     1     3    34    3.7873    0.1118    0.1437    0.0506    0.0729    0.0562    0.0580    0.0327
     1     3    35    3.7546    0.1085    0.1368    0.0492    0.0781    0.0642    0.0636    0.0349
     1     3    36    3.7385    0.1104    0.1333    0.0500    0.0336    0.0563    0.0411    0.0154
     1     3    37    3.7269    0.0923    0.1309    0.0422    0.0461    0.0475    0.0428    0.0211
     1     3    38    3.7132    0.0853    0.1280    0.0391    0.0555    0.0496    0.0477    0.0252
     1     3    39    3.7489    0.0876    0.1355    0.0401    0.0879    0.0558    0.0641    0.0392
     1     3    40    3.7590    0.0981    0.1377    0.0447    0.1067    0.0517    0.0702    0.0473
     1     4     0    5.7210    0.3760    0.5546    0.1520    0.2351    0.4726    0.2523    0.0838
     1     4     1    6.0011    0.3853    0.6141    0.1552    0.1146    0.2880    0.1611    0.0459
     1     4     2    6.1231    0.4061    0.6401    0.1622    0.1110    0.3399    0.1770    0.0436
     1     4     3    6.2647    0.3706    0.6701    0.1502    0.0864    0.3213    0.1627    0.0345
     1     4     4    6.2702    0.3453    0.6713    0.1414    0.0753    0.2662    0.1401    0.0309
     1     4     5    6.3216    0.3033    0.6822    0.1264    0.1064    0.3020    0.1630    0.0425
     1     4     6    6.3708    0.3313    0.6927    0.1364    0.0441    0.3371    0.1538    0.0178
     1     4     7    6.3754    0.3064    0.6937    0.1275    0.0796    0.2089    0.1209    0.0334
     1     4     8    6.5400    0.2926    0.7286    0.1224    0.0337    0.3338    0.1491    0.0137
     1     4     9    6.5707    0.2462    0.7352    0.1051    0.0241    0.2950    0.1321    0.0100
     1     4    10    6.5425    0.2659    0.7292    0.1125    0.0290    0.2775    0.1275    0.0121
     1     4    11    6.5366    0.2893    0.7279    0.1212    0.0435    0.3434    0.1558    0.0175
     1     4    12    6.5819    0.2884    0.7375    0.1209    0.0331    0.3295    0.1474    0.0135
     1     4    13    6.5756    0.3044    0.7362    0.1268    0.0564    0.3317    0.1561    0.0227
     1     4    14    6.5572    0.3038    0.7323    0.1265    0.0316    0.3538    0.1553    0.0127
     1     4    15    6.6027    0.2748    0.7420    0.1159    0.0309    0.2594    0.1216    0.0129
     1     4    16    6.5980    0.2638    0.7410    0.1117    0.0291    0.2587    0.1207    0.0122
     1     4    17    6.5820    0.2664    0.7376    0.1127    0.0264    0.3275    0.1444    0.0108
     1     4    18    6.5606    0.2895    0.7330    0.1213    0.0282    0.3043    0.1369    0.0116
     1     4    19    6.6089    0.2887    0.7433    0.1210    0.0509    0.2706    0.1329    0.0210
     1     4    20    6.6020    0.2848    0.7418    0.1196    0.0183    0.3847    0.1612    0.0073
     1     4    21    6.4054    0.3068    0.7000    0.1276    0.1496    0.2910    0.1736    0.0589
     1     4    22    6.3287    0.3184    0.6837    0.1318    0.0963    0.2262    0.1333    0.0398
     1     4    23    6.0644    0.2452    0.6276    0.1047    0.2023    0.1840    0.1555    0.0814
     1     4    24    5.9769    0.3073    0.6090    0.1278    0.1371    0.2292    0.1487    0.0557
     1     4    25    5.8035    0.3493    0.5721    0.1428    0.1580    0.1919    0.1430    0.0646
     1     4    26    5.4994    0.3211    0.5075    0.1328    0.1607    0.1794    0.1395    0.0659
     1     4    27    5.2095    0.3127    0.4459    0.1298    0.1223    0.1580    0.1179    0.0514
     1     4    28    5.0106    0.2352    0.4036    0.1008    0.1756    0.1210    0.1239    0.0733
     1     4    29    4.9060    0.2294    0.3814    0.0986    0.1092    0.1126    0.0957    0.0471
     1     4    30    4.6863    0.2070    0.3347    0.0898    0.1411    0.1310    0.1148    0.0596
     1     4    31    4.5277    0.1658    0.3010    0.0733    0.0783    0.0689    0.0656    0.0349
     1     4    32    4.3717    0.1746    0.2679    0.0769    0.1117    0.0851    0.0858    0.0487
     1     4    33    4.2504    0.1527    0.2421    0.0679    0.1234    0.0533    0.0777    0.0543
     1     4    34    4.2282    0.1465    0.2374    0.0653    0.1004    0.0517    0.0676    0.0446
     1     4    35    4.1344    0.1361    0.2175    0.0610    0.1044    0.0581    0.0719    0.0462
     1     4    36    4.1277    0.1514    0.2160    0.0673    0.1193    0.0685    0.0822    0.0522
     1     4    37    4.0705    0.1526    0.2039    0.0678    0.1203    0.0554    0.0773    0.0529
     1     4    38    3.9399    0.1212    0.1761    0.0547    0.1539    0.0641    0.0942    0.0665
     1     4    39    3.8893    0.1106    0.1654    0.0501    0.1147    0.0551    0.0749    0.0506
     1     4    40    3.8742    0.0912    0.1622    0.0417    0.1028    0.0576    0.0711    0.0455
     1     5     0    5.7210    0.3760    0.5546    0.1520    0.1019    0.3478    0.1766    0.0400
     1     5     1    5.9200    0.4042    0.5969    0.1616    0.1096    0.3944    0.1938    0.0421
     1     5     2    6.1065    0.3722    0.6365    0.1507    0.0859    0.4135    0.1923    0.0331
     1     5     3    6.3010    0.3314    0.6779    0.1365    0.1017    0.3121    0.1648    0.0405
     1     5     4    6.4349    0.3034    0.7063    0.1264    0.0347    0.3532    0.1561    0.0140
     1     5     5    6.5097    0.2795    0.7222    0.1176    0.0514    0.2345    0.1200    0.0216
     1     5     6    6.5541    0.2840    0.7316    0.1193    0.0354    0.2597    0.1233    0.0148
     1     5     7    6.5613    0.2572    0.7332    0.1092    0.0218    0.3115    0.1371    0.0090
     1     5     8    6.5597    0.2858    0.7328    0.1199    0.0448    0.3341    0.1531    0.0181
     1     5     9    6.5735    0.2663    0.7358    0.1127    0.0319    0.2727    0.1268    0.0133
     1     5    10    6.5701    0.2783    0.7350    0.1172    0.0603    0.2669    0.1349    0.0249
     1     5    11    6.5761    0.2707    0.7363    0.1143    0.0500    0.3658    0.1654    0.0199
     1     5    12    6.5744    0.2892    0.7360    0.1212    0.0251    0.2751    0.1252    0.0105
     1     5    13    6.5976    0.2626    0.7409    0.1113    0.0304    0.2364    0.1129    0.0129
     1     5    14    6.5868    0.2808    0.7386    0.1181    0.0218    0.3213    0.1406    0.0090
     1     5    15    6.6080    0.2680    0.7431    0.1133    0.0227    0.2779    0.1254    0.0095
     1     5    16    6.5954    0.2851    0.7404    0.1197    0.0386    0.2910    0.1358    0.0159
     1     5    17    6.5347    0.2694    0.7275    0.1139    0.0292    0.2547    0.1192    0.0123
     1     5    18    6.6023    0.2754    0.7419    0.1161    0.0332    0.2962    0.1358    0.0137
     1     5    19    6.6068    0.2586    0.7428    0.1098    0.0142    0.3115    0.1344    0.0059
     1     5    20    6.5787    0.2687    0.7369    0.1136    0.0087    0.3551    0.1478    0.0035
     1     5    21    6.4575    0.2679    0.7111    0.1133    0.0701    0.2994    0.1498    0.0284
     1     5    22    6.2368    0.2960    0.6642    0.1237    0.1208    0.2202    0.1399    0.0496
     1     5    23    5.9974    0.3463    0.6133    0.1417    0.1152    0.2776    0.1578    0.0463
     1     5    24    5.8810    0.3787    0.5886    0.1530    0.1512    0.3154    0.1820    0.0590
     1     5    25    5.6067    0.3529    0.5303    0.1440    0.2403    0.2210    0.1803    0.0939
     1     5    26    5.3681    0.3227    0.4796    0.1334    0.1186    0.1552    0.1155    0.0500
     1     5    27    5.0017    0.2454    0.4018    0.1048    0.1966    0.1014    0.1244    0.0821
     1     5    28    4.7754    0.2059    0.3537    0.0894    0.1169    0.0964    0.0923    0.0506
     1     5    29    4.6746    0.1723    0.3323    0.0759    0.0944    0.0893    0.0806    0.0414
     1     5    30    4.5185    0.1629    0.2991    0.0721    0.1132    0.0884    0.0877    0.0493
     1     5    31    4.4196    0.1184    0.2781    0.0534    0.0784    0.0631    0.0632    0.0350
     1     5    32    4.3299    0.0926    0.2590    0.0423    0.0610    0.0535    0.0518    0.0276
     1     5    33    4.2816    0.0877    0.2488    0.0401    0.0636    0.0516    0.0521    0.0288
     1     5    34    4.3333    0.1074    0.2597    0.0487    0.0672    0.0577    0.0562    0.0302
     1     5    35    4.3623    0.1268    0.2659    0.0570    0.0808    0.0748    0.0690    0.0359
     1     5    36    4.3037    0.1346    0.2534    0.0603    0.0811    0.0668    0.0659    0.0361
     1     5    37    4.2319    0.1023    0.2382    0.0465    0.0295    0.0404    0.0322    0.0136
     1     5    38    4.1509    0.0716    0.2210    0.0330    0.0570    0.0380    0.0433    0.0260
     1     5    39    4.2307    0.1053    0.2379    0.0478    0.1004    0.0542    0.0687    0.0446
     1     5    40    4.2310    0.1017    0.2380    0.0462    0.0565    0.0478    0.0474    0.0257
     1     6     0    5.7210    0.3760    0.5546    0.1520    0.0946    0.3931    0.1887    0.0366
     1     6     1    5.9906    0.4482    0.6119    0.1761    0.1411    0.3316    0.1840    0.0549
     1     6     2    6.1170    0.3912    0.6388    0.1572    0.1670    0.3482    0.1972    0.0639
     1     6     3    6.3101    0.3643    0.6798    0.1480    0.1336    0.3365    0.1831    0.0520
     1     6     4    6.4083    0.3483    0.7007    0.1424    0.0962    0.3509    0.1757    0.0378
     1     6     5    6.4864    0.3483    0.7173    0.1424    0.0739    0.3041    0.1527    0.0299
     1     6     6    6.5723    0.3113    0.7355    0.1293    0.0367    0.3558    0.1577    0.0147
     1     6     7    6.5499    0.2915    0.7307    0.1221    0.0426    0.2994    0.1402    0.0175
     1     6     8    6.5684    0.3026    0.7347    0.1261    0.0441    0.3541    0.1596    0.0177
     1     6     9    6.5606    0.2797    0.7330    0.1177    0.0370    0.2987    0.1380    0.0152
     1     6    10    6.5605    0.3184    0.7330    0.1318    0.0602    0.2952    0.1449    0.0246
     1     6    11    6.6018    0.2726    0.7418    0.1150    0.0369    0.3769    0.1648    0.0147
     1     6    12    6.6172    0.2553    0.7451    0.1085    0.0273    0.3483    0.1519    0.0110
     1     6    13    6.5951    0.2758    0.7404    0.1162    0.0503    0.3294    0.1533    0.0203
     1     6    14    6.5682    0.2813    0.7346    0.1183    0.0446    0.3794    0.1682    0.0177
     1     6    15    6.5330    0.2689    0.7272    0.1136    0.0462    0.2565    0.1261    0.0192
     1     6    16    6.5641    0.2679    0.7338    0.1133    0.0321    0.2655    0.1243    0.0134
     1     6    17    6.5820    0.2669    0.7376    0.1129    0.0415    0.3225    0.1479    0.0169
     1     6    18    6.5695    0.2649    0.7349    0.1121    0.0494    0.3270    0.1522    0.0200
     1     6    19    6.5471    0.2746    0.7302    0.1158    0.0566    0.2537    0.1289    0.0235
     1     6    20    6.5044    0.2939    0.7211    0.1229    0.0531    0.3887    0.1740    0.0209
     1     6    21    6.4102    0.3340    0.7011    0.1374    0.0547    0.2811    0.1380    0.0225
     1     6    22    6.1906    0.3906    0.6544    0.1570    0.1240    0.2813    0.1620    0.0495
     1     6    23    6.0157    0.4175    0.6172    0.1660    0.2399    0.2641    0.1938    0.0922
     1     6    24    5.7200    0.4555    0.5544    0.1785    0.2100    0.3127    0.1995    0.0802
     1     6    25    5.4254    0.3787    0.4918    0.1530    0.1777    0.2078    0.1553    0.0716
     1     6    26    4.8798    0.2542    0.3759    0.1081    0.1920    0.1627    0.1447    0.0783
     1     6    27    4.6385    0.1597    0.3246    0.0707    0.0510    0.1151    0.0734    0.0225
     1     6    28    4.5122    0.1674    0.2978    0.0739    0.1067    0.1078    0.0928    0.0461
     1     6    29    4.5362    0.1880    0.3028    0.0823    0.0914    0.1111    0.0880    0.0397
     1     6    30    4.4346    0.1906    0.2812    0.0833    0.0997    0.0997    0.0869    0.0434
     1     6    31    4.3544    0.2122    0.2642    0.0919    0.1523    0.1052    0.1094    0.0647
     1     6    32    4.2768    0.1525    0.2477    0.0678    0.1755    0.0936    0.1138    0.0742
     1     6    33    4.1456    0.1037    0.2199    0.0471    0.0922    0.0567    0.0663    0.0410
     1     6    34    4.1426    0.1318    0.2192    0.0591    0.0965    0.0629    0.0706    0.0428
     1     6    35    4.0446    0.0961    0.1984    0.0438    0.0576    0.0582    0.0523    0.0260
     1     6    36    4.0680    0.1052    0.2034    0.0478    0.1172    0.0759    0.0843    0.0512
     1     6    37    4.0737    0.1141    0.2046    0.0516    0.0608    0.0612    0.0550    0.0274
     1     6    38    4.0539    0.0913    0.2004    0.0417    0.0542    0.0528    0.0485    0.0246
     1     6    39    4.0499    0.0904    0.1995    0.0413    0.0648    0.0520    0.0528    0.0293
     1     6    40    4.0527    0.0944    0.2001    0.0431    0.0775    0.0509    0.0577    0.0348
     1     7     0    5.7210    0.3760    0.5546    0.1520    0.2400    0.4189    0.2391    0.0871
     1     7     1    5.8804    0.4426    0.5885    0.1743    0.1061    0.2783    0.1549    0.0427
     1     7     2    5.9904    0.4385    0.6119    0.1730    0.1310    0.3498    0.1865    0.0508
     1     7     3    6.2426    0.3726    0.6655    0.1509    0.1170    0.3828    0.1925    0.0451
     1     7     4    6.2472    0.3856    0.6664    0.1553    0.0978    0.3435    0.1738    0.0385
     1     7     5    6.3559    0.3295    0.6895    0.1358    0.0793    0.3922    0.1836    0.0309
     1     7     6    6.4621    0.3306    0.7121    0.1362    0.0515    0.3094    0.1468    0.0210
     1     7     7    6.4266    0.3227    0.7045    0.1334    0.0643    0.3424    0.1624    0.0257
     1     7     8    6.5117    0.3182    0.7226    0.1317    0.0646    0.3808    0.1752    0.0254
     1     7     9    6.5332    0.3081    0.7272    0.1281    0.0353    0.3651    0.1603    0.0141
     1     7    10    6.4857    0.3312    0.7171    0.1364    0.0575    0.2459    0.1264    0.0240
     1     7    11    6.5742    0.2936    0.7359    0.1228    0.0642    0.3596    0.1681    0.0255
     1     7    12    6.5536    0.2924    0.7315    0.1224    0.0574    0.3013    0.1461    0.0234
     1     7    13    6.6078    0.2722    0.7431    0.1149    0.0262    0.2559    0.1186    0.0110
     1     7    14    6.6687    0.2563    0.7560    0.1089    0.0124    0.2533    0.1125    0.0053
     1     7    15    6.6335    0.2616    0.7485    0.1109    0.0243    0.2641    0.1209    0.0102
     1     7    16    6.6461    0.2588    0.7512    0.1099    0.0732    0.4056    0.1859    0.0284
     1     7    17    6.6721    0.2590    0.7567    0.1099    0.0457    0.3417    0.1559    0.0184
     1     7    18    6.6651    0.2749    0.7552    0.1159    0.0324    0.3960    0.1696    0.0128
     1     7    19    6.6341    0.2764    0.7486    0.1165    0.0242    0.2769    0.1256    0.0101
     1     7    20    6.7150    0.2645    0.7658    0.1120    0.0340    0.3885    0.1677    0.0135
     1     7    21    6.6330    0.2937    0.7484    0.1229    0.0587    0.3976    0.1787    0.0230
     1     7    22    6.4454    0.3649    0.7085    0.1482    0.0747    0.3326    0.1627    0.0298
     1     7    23    6.2525    0.3852    0.6676    0.1552    0.0527    0.3252    0.1527    0.0213
     1     7    24    6.0620    0.3618    0.6271    0.1471    0.1577    0.4279    0.2183    0.0588
     1     7    25    5.7662    0.4404    0.5642    0.1735    0.1967    0.2449    0.1740    0.0775
     1     7    26    5.6218    0.3951    0.5335    0.1585    0.1694    0.2251    0.1583    0.0680
     1     7    27    5.3296    0.3686    0.4714    0.1495    0.1667    0.2323    0.1598    0.0668
     1     7    28    5.1989    0.3634    0.4437    0.1477    0.3512    0.1782    0.2016    0.1337
     1     7    29    4.9049    0.3011    0.3812    0.1255    0.1446    0.2659    0.1637    0.0577
     1     7    30    4.6778    0.2684    0.3329    0.1135    0.1803    0.1114    0.1221    0.0755
     1     7    31    4.4597    0.2381    0.2866    0.1020    0.1914    0.1385    0.1359    0.0789
     1     7    32    4.2469    0.2309    0.2414    0.0992    0.1801    0.0767    0.1091    0.0765
     1     7    33    4.2490    0.2380    0.2418    0.1019    0.1045    0.0799    0.0808    0.0458
     1     7    34    4.2062    0.2560    0.2327    0.1088    0.2280    0.1012    0.1357    0.0940
     1     7    35    3.9260    0.1467    0.1732    0.0654    0.1372    0.0816    0.0945    0.0593
     1     7    36    3.8509    0.1401    0.1572    0.0626    0.0969    0.0835    0.0792    0.0426
     1     7    37    3.8224    0.1672    0.1512    0.0738    0.1229    0.0554    0.0783    0.0540
     1     7    38    3.7651    0.1372    0.1390    0.0614    0.0532    0.0501    0.0469    0.0242
     1     7    39    3.7053    0.1242    0.1263    0.0559    0.0903    0.0517    0.0634    0.0403
     1     7    40    3.7009    0.1297    0.1253    0.0583    0.1501    0.0742    0.0966    0.0646
     1     8     0    5.7210    0.3760    0.5546    0.1520    0.1560    0.3830    0.2045    0.0592
     1     8     1    5.9708    0.4218    0.6077    0.1675    0.1369    0.3293    0.1819    0.0534
     1     8     2    6.0425    0.4266    0.6229    0.1690    0.1210    0.5563    0.2441    0.0436
     1     8     3    6.2066    0.3377    0.6578    0.1387    0.1076    0.3623    0.1831    0.0419
     1     8     4    6.2847    0.3671    0.6744    0.1490    0.1371    0.3583    0.1911    0.0529
     1     8     5    6.3735    0.3202    0.6933    0.1325    0.0729    0.3396    0.1644    0.0291
     1     8     6    6.4365    0.3175    0.7067    0.1315    0.0635    0.2542    0.1316    0.0263
     1     8     7    6.4309    0.3013    0.7055    0.1256    0.0961    0.2639    0.1465    0.0391
     1     8     8    6.5037    0.2974    0.7209    0.1242    0.0606    0.2650    0.1344    0.0250
     1     8     9    6.5488    0.2447    0.7305    0.1045    0.0174    0.3643    0.1540    0.0070
     1     8    10    6.5689    0.2593    0.7348    0.1100    0.0198    0.3651    0.1551    0.0080
     1     8    11    6.5931    0.2629    0.7399    0.1114    0.0506    0.3816    0.1709    0.0200
     1     8    12    6.5898    0.2708    0.7392    0.1144    0.0374    0.3360    0.1512    0.0152
     1     8    13    6.5363    0.2895    0.7279    0.1213    0.0595    0.3644    0.1682    0.0236
     1     8    14    6.5513    0.2665    0.7310    0.1128    0.0320    0.3402    0.1507    0.0129
     1     8    15    6.5821    0.2922    0.7376    0.1223    0.0537    0.2276    0.1183    0.0226
     1     8    16    6.5503    0.2912    0.7308    0.1219    0.0633    0.3419    0.1619    0.0253
     1     8    17    6.5347    0.3230    0.7275    0.1335    0.0629    0.3818    0.1750    0.0248
     1     8    18    6.6176    0.3157    0.7451    0.1308    0.0377    0.2623    0.1251    0.0157
     1     8    19    6.6179    0.2488    0.7452    0.1061    0.0508    0.2490    0.1251    0.0212
     1     8    20    6.5983    0.2946    0.7410    0.1232    0.0559    0.3472    0.1612    0.0224
     1     8    21    6.4296    0.3522    0.7052    0.1438    0.0483    0.3467    0.1585    0.0194
     1     8    22    6.1557    0.4112    0.6470    0.1639    0.3559    0.2925    0.2362    0.1296
     1     8    23    5.6248    0.3254    0.5342    0.1343    0.2734    0.1761    0.1765    0.1074
     1     8    24    5.3605    0.3691    0.4780    0.1496    0.2718    0.1872    0.1796    0.1063
     1     8    25    4.9446    0.3193    0.3896    0.1321    0.1918    0.1277    0.1322    0.0794
     1     8    26    4.6395    0.2332    0.3248    0.1001    0.1579    0.1084    0.1127    0.0668
     1     8    27    4.4919    0.1757    0.2934    0.0773    0.0932    0.0849    0.0783    0.0410
     1     8    28    4.3814    0.1476    0.2699    0.0657    0.1273    0.1046    0.0996    0.0547
     1     8    29    4.2462    0.1609    0.2412    0.0713    0.0478    0.1158    0.0724    0.0212
     1     8    30    4.2714    0.1771    0.2466    0.0779    0.0690    0.1019    0.0753    0.0304
     1     8    31    4.3229    0.1812    0.2575    0.0795    0.1196    0.1062    0.0972    0.0515
     1     8    32    4.2809    0.1987    0.2486    0.0866    0.1668    0.1553    0.1332    0.0689
     1     8    33    4.2069    0.1747    0.2329    0.0769    0.0846    0.1282    0.0921    0.0366
     1     8    34    4.0982    0.1869    0.2098    0.0818    0.1079    0.1218    0.0987    0.0464
     1     8    35    4.0347    0.1601    0.1963    0.0709    0.1035    0.1259    0.0986    0.0445
     1     8    36    3.9946    0.1764    0.1878    0.0776    0.1567    0.1204    0.1167    0.0660
     1     8    37    3.8900    0.1862    0.1655    0.0816    0.1111    0.0836    0.0850    0.0485
     1     8    38    3.8331    0.1580    0.1534    0.0701    0.1053    0.0710    0.0775    0.0463
     1     8    39    3.8054    0.1552    0.1476    0.0689    0.0847    0.0732    0.0701    0.0376
     1     8    40    3.8280    0.1842    0.1524    0.0808    0.1272    0.0699    0.0859    0.0555
     1     9     0    5.7210    0.3760    0.5546    0.1520    0.1890    0.4799    0.2418    0.0683
     1     9     1    5.8286    0.4078    0.5775    0.1628    0.2012    0.3844    0.2183    0.0750
     1     9     2    6.0201    0.3878    0.6182    0.1561    0.1202    0.3131    0.1712    0.0475
     1     9     3    6.1161    0.3478    0.6386    0.1423    0.0883    0.2873    0.1519    0.0357
     1     9     4    6.2545    0.3342    0.6680    0.1375    0.0825    0.3718    0.1781    0.0323
     1     9     5    6.3654    0.3223    0.6915    0.1332    0.0452    0.2986    0.1409    0.0185
     1     9     6    6.3876    0.3165    0.6963    0.1311    0.0516    0.2415    0.1226    0.0216
     1     9     7    6.3710    0.3066    0.6927    0.1276    0.0501    0.3259    0.1520    0.0203
     1     9     8    6.4042    0.3050    0.6998    0.1270    0.1292    0.3268    0.1786    0.0506
     1     9     9    6.4527    0.3121    0.7101    0.1295    0.0896    0.2512    0.1398    0.0367
     1     9    10    6.4891    0.3205    0.7178    0.1326    0.1086    0.2992    0.1628    0.0434
     1     9    11    6.5081    0.3156    0.7219    0.1308    0.0906    0.3577    0.1761    0.0356
     1     9    12    6.5712    0.2937    0.7353    0.1229    0.0604    0.2988    0.1462    0.0246
     1     9    13    6.6380    0.2728    0.7495    0.1151    0.0588    0.3681    0.1691    0.0233
     1     9    14    6.5874    0.2885    0.7387    0.1209    0.0328    0.2795    0.1296    0.0136
     1     9    15    6.6053    0.3137    0.7425    0.1301    0.0372    0.2521    0.1212    0.0156
     1     9    16    6.6410    0.2704    0.7501    0.1142    0.0360    0.2549    0.1218    0.0151
     1     9    17    6.6350    0.2621    0.7488    0.1111    0.0413    0.3618    0.1613    0.0165
     1     9    18    6.6292    0.2693    0.7476    0.1138    0.0650    0.2350    0.1252    0.0271
     1     9    19    6.7007    0.2880    0.7628    0.1208    0.0242    0.3137    0.1388    0.0099
     1     9    20    6.6399    0.2808    0.7499    0.1181    0.0333    0.1943    0.0979    0.0143
     1     9    21    6.4915    0.3075    0.7183    0.1279    0.0929    0.2639    0.1454    0.0379
     1     9    22    6.4312    0.3574    0.7055    0.1456    0.0966    0.2502    0.1419    0.0395
     1     9    23    6.0935    0.4363    0.6338    0.1722    0.1432    0.2742    0.1660    0.0570
     1     9    24    5.3534    0.4342    0.4765    0.1715    0.3060    0.1541    0.1799    0.1196
     1     9    25    4.8228    0.3060    0.3638    0.1273    0.2412    0.1117    0.1440    0.0984
     1     9    26    4.6321    0.2303    0.3232    0.0989    0.1525    0.1223    0.1158    0.0643
     1     9    27    4.5077    0.2281    0.2968    0.0981    0.1329    0.0989    0.0995    0.0571
     1     9    28    4.4083    0.2146    0.2757    0.0928    0.1084    0.0836    0.0839    0.0474
     1     9    29    4.2901    0.2079    0.2505    0.0902    0.1444    0.0815    0.0973    0.0621
     1     9    30    4.1593    0.1740    0.2227    0.0766    0.0655    0.0485    0.0516    0.0296
     1     9    31    4.0437    0.1059    0.1982    0.0481    0.0978    0.0497    0.0657    0.0436
     1     9    32    4.0342    0.1038    0.1962    0.0471    0.1272    0.0500    0.0779    0.0559
     1     9    33    3.9708    0.1098    0.1827    0.0497    0.0589    0.0419    0.0459    0.0268
     1     9    34    3.9434    0.0910    0.1769    0.0416    0.0667    0.0422    0.0494    0.0303
     1     9    35    3.9209    0.0943    0.1721    0.0430    0.0825    0.0501    0.0595    0.0370
     1     9    36    3.8803    0.0943    0.1635    0.0431    0.0395    0.0337    0.0337    0.0182
     1     9    37    3.8487    0.0722    0.1568    0.0333    0.0703    0.0399    0.0499    0.0319
     1     9    38    3.9499    0.1317    0.1783    0.0591    0.0770    0.0534    0.0586    0.0346
     1     9    39    3.8788    0.1034    0.1632    0.0470    0.0591    0.0388    0.0446    0.0269
     1     9    40    3.8298    0.0879    0.1528    0.0402    0.0619    0.0395    0.0461    0.0282
     1    10     0    5.7210    0.3760    0.5546    0.1520    0.1333    0.4027    0.2036    0.0506
     1    10     1    5.9529    0.4347    0.6039    0.1717    0.1197    0.3589    0.1858    0.0465
     1    10     2    6.1325    0.4030    0.6421    0.1612    0.1763    0.3743    0.2079    0.0666
     1    10     3    6.1303    0.3890    0.6416    0.1565    0.1090    0.3120    0.1672    0.0433
     1    10     4    6.3451    0.3221    0.6872    0.1331    0.0512    0.3439    0.1585    0.0205
     1    10     5    6.3538    0.3312    0.6891    0.1364    0.0678    0.3945    0.1806    0.0265
     1    10     6    6.3095    0.3918    0.6797    0.1574    0.0605    0.3025    0.1476    0.0246
     1    10     7    6.4087    0.3235    0.7007    0.1337    0.0646    0.2842    0.1426    0.0264
     1    10     8    6.4296    0.3218    0.7052    0.1330    0.0542    0.4374    0.1899    0.0209
     1    10     9    6.5278    0.2977    0.7261    0.1243    0.0546    0.3177    0.1508    0.0221
     1    10    10    6.5378    0.3111    0.7282    0.1292    0.0605    0.2247    0.1197    0.0254
     1    10    11    6.5025    0.2807    0.7207    0.1180    0.0465    0.3251    0.1505    0.0189
     1    10    12    6.5033    0.2996    0.7208    0.1250    0.0484    0.2953    0.1408    0.0198
     1    10    13    6.5343    0.3043    0.7274    0.1267    0.1090    0.3183    0.1693    0.0432
     1    10    14    6.5316    0.3183    0.7269    0.1318    0.0393    0.3609    0.1603    0.0157
     1    10    15    6.5162    0.3272    0.7236    0.1350    0.0729    0.3155    0.1563    0.0293
     1    10    16    6.4762    0.2987    0.7151    0.1247    0.0644    0.3763    0.1736    0.0254
     1    10    17    6.5939    0.2653    0.7401    0.1123    0.0764    0.3071    0.1546    0.0308
     1    10    18    6.6014    0.2962    0.7417    0.1238    0.0337    0.2731    0.1276    0.0140
     1    10    19    6.6475    0.2688    0.7515    0.1136    0.0259    0.3240    0.1430    0.0106
     1    10    20    6.5950    0.3052    0.7403    0.1270    0.0476    0.3655    0.1646    0.0190
     1    10    21    6.4744    0.3515    0.7147    0.1435    0.0717    0.2740    0.1415    0.0293
     1    10    22    6.2809    0.3555    0.6736    0.1450    0.1349    0.2753    0.1636    0.0538
     1    10    23    5.8720    0.3355    0.5867    0.1379    0.1230    0.3245    0.1759    0.0483
     1    10    24    5.5329    0.3502    0.5146    0.1431    0.2318    0.1394    0.1504    0.0939
     1    10    25    5.2789    0.3698    0.4607    0.1499    0.1854    0.1814    0.1489    0.0753
     1    10    26    4.9351    0.2725    0.3876    0.1150    0.1482    0.1533    0.1257    0.0618
     1    10    27    4.7036    0.2270    0.3384    0.0977    0.1144    0.1312    0.1048    0.0488
     1    10    28    4.6015    0.2235    0.3167    0.0963    0.1084    0.1474    0.1087    0.0461
     1    10    29    4.4924    0.2319    0.2935    0.0996    0.1649    0.1088    0.1154    0.0695
     1    10    30    4.3080    0.2388    0.2544    0.1023    0.2248    0.1184    0.1407    0.0921
     1    10    31    4.1572    0.2364    0.2223    0.1013    0.1721    0.1008    0.1151    0.0726
     1    10    32    3.9958    0.2581    0.1880    0.1096    0.1532    0.0786    0.0995    0.0658
     1    10    33    3.7714    0.1906    0.1403    0.0833    0.1385    0.0711    0.0909    0.0601
     1    10    34    3.7113    0.1510    0.1276    0.0672    0.1252    0.0590    0.0808    0.0549
     1    10    35    3.6280    0.1158    0.1099    0.0523    0.0817    0.0592    0.0630    0.0365
     1    10    36    3.5782    0.1169    0.0993    0.0528    0.1327    0.0692    0.0878    0.0577
     1    10    37    3.6497    0.1594    0.1145    0.0707    0.0963    0.0713    0.0740    0.0425
     1    10    38    3.5985    0.1137    0.1036    0.0514    0.0835    0.0701    0.0683    0.0371
     1    10    39    3.5836    0.1184    0.1004    0.0534    0.0543    0.0571    0.0504    0.0246
     1    10    40    3.5717    0.1150    0.0979    0.0520    0.1121    0.0556    0.0741    0.0495
     2     1     0    5.7210    0.3760    0.5546    0.1520    0.1087    0.4014    0.1956    0.0417
     2     1     1    5.9484    0.4727    0.6029    0.1839    0.1327    0.3554    0.1888    0.0513
     2     1     2    6.0057    0.3954    0.6151    0.1586    0.1144    0.3210    0.1719    0.0452
     2     1     3    6.1498    0.3651    0.6457    0.1483    0.1993    0.2527    0.1773    0.0782
     2     1     4    6.2263    0.3298    0.6620    0.1359    0.0959    0.2636    0.1463    0.0391
     2     1     5    6.3139    0.3045    0.6806    0.1268    0.0565    0.3721    0.1697    0.0224
     2     1     6    6.3673    0.3121    0.6919    0.1295    0.0526    0.3181    0.1502    0.0213
     2     1     7    6.3089    0.3139    0.6795    0.1302    0.0731    0.3257    0.1598    0.0293
     2     1     8    6.3896    0.3558    0.6967    0.1451    0.0625    0.3049    0.1491    0.0254
     2     1     9    6.4551    0.2762    0.7106    0.1164    0.0554    0.2254    0.1181    0.0233
     2     1    10    6.5028    0.2855    0.7207    0.1198    0.0418    0.2350    0.1166    0.0176
     2     1    11    6.4707    0.2950    0.7139    0.1233    0.0846    0.2415    0.1346    0.0349
     2     1    12    6.5039    0.3023    0.7210    0.1260    0.0891    0.3742    0.1810    0.0348
     2     1    13    6.5295    0.2769    0.7264    0.1167    0.0595    0.2689    0.1354    0.0245
     2     1    14    6.5820    0.2797    0.7376    0.1177    0.0314    0.3142    0.1415    0.0129
     2     1    15    6.5761    0.3016    0.7363    0.1257    0.0700    0.2793    0.1428    0.0286
     2     1    16    6.6269    0.2893    0.7471    0.1212    0.0529    0.3136    0.1488    0.0215
     2     1    17    6.6195    0.2673    0.7455    0.1130    0.0493    0.3410    0.1569    0.0198
     2     1    18    6.6360    0.2762    0.7491    0.1164    0.0402    0.3469    0.1558    0.0162
     2     1    19    6.5886    0.2512    0.7390    0.1070    0.0388    0.2947    0.1372    0.0160
     2     1    20    6.5374    0.3037    0.7281    0.1265    0.0501    0.4163    0.1819    0.0195
     2     1    21    6.4969    0.3202    0.7195    0.1325    0.0587    0.2910    0.1429    0.0240
     2     1    22    6.2711    0.4132    0.6715    0.1646    0.2299    0.4156    0.2354    0.0838
     2     1    23    5.9455    0.4051    0.6023    0.1619    0.2173    0.2826    0.1925    0.0837
     2     1    24    5.6435    0.4373    0.5382    0.1725    0.3976    0.2119    0.2252    0.1469
     2     1    25    5.4253    0.3785    0.4918    0.1529    0.1569    0.1718    0.1355    0.0647
     2     1    26    5.2772    0.3678    0.4603    0.1492    0.2252    0.1767    0.1608    0.0901
     2     1    27    5.0864    0.3501    0.4198    0.1431    0.1650    0.1378    0.1262    0.0688
     2     1    28    4.7807    0.3479    0.3548    0.1423    0.1068    0.1542    0.1107    0.0453
     2     1    29    4.5211    0.2877    0.2996    0.1207    0.1836    0.1768    0.1466    0.0747
     2     1    30    4.4044    0.2850    0.2748    0.1196    0.1934    0.1397    0.1371    0.0796
     2     1    31    4.2870    0.2711    0.2499    0.1145    0.2042    0.1521    0.1452    0.0832
     2     1    32    4.2154    0.2607    0.2347    0.1106    0.2688    0.1239    0.1577    0.1080
     2     1    33    4.1752    0.2307    0.2261    0.0991    0.1267    0.1264    0.1077    0.0539
     2     1    34    4.1990    0.3054    0.2312    0.1271    0.1836    0.1500    0.1373    0.0756
     2     1    35    4.0073    0.2054    0.1905    0.0892    0.0973    0.1088    0.0895    0.0422
     2     1    36    3.9736    0.2132    0.1833    0.0923    0.1242    0.1086    0.0999    0.0533
     2     1    37    3.8699    0.1811    0.1613    0.0795    0.0810    0.0854    0.0735    0.0358
     2     1    38    3.8844    0.1624    0.1643    0.0719    0.0729    0.0905    0.0723    0.0323
     2     1    39    3.9272    0.1835    0.1734    0.0805    0.1391    0.1060    0.1046    0.0594
     2     1    40    3.8207    0.2155    0.1508    0.0932    0.1542    0.1015    0.1087    0.0655
     2     2     0    5.7210    0.3760    0.5546    0.1520    0.1010    0.4277    0.2013    0.0385
     2     2     1    5.8361    0.4568    0.5791    0.1789    0.1226    0.3437    0.1819    0.0478
     2     2     2    5.9925    0.4094    0.6123    0.1633    0.1180    0.3774    0.1911    0.0455
     2     2     3    6.1653    0.3764    0.6490    0.1522    0.1580    0.2544    0.1643    0.0629
     2     2     4    6.2549    0.3556    0.6681    0.1450    0.0715    0.2723    0.1408    0.0293
     2     2     5    6.3441    0.3140    0.6870    0.1302    0.0562    0.3573    0.1647    0.0224
     2     2     6    6.4635    0.3354    0.7124    0.1379    0.0609    0.3152    0.1521    0.0246
     2     2     7    6.5297    0.2914    0.7265    0.1220    0.0402    0.2822    0.1333    0.0166
     2     2     8    6.4955    0.2831    0.7192    0.1190    0.0548    0.2746    0.1358    0.0226
     2     2     9    6.5391    0.3280    0.7285    0.1353    0.0539    0.3671    0.1672    0.0214
     2     2    10    6.6248    0.3150    0.7467    0.1306    0.0382    0.2548    0.1226    0.0160
     2     2    11    6.5734    0.2838    0.7357    0.1192    0.0556    0.2508    0.1275    0.0231
     2     2    12    6.5972    0.2497    0.7408    0.1064    0.0320    0.2409    0.1151    0.0135
     2     2    13    6.6084    0.2268    0.7432    0.0976    0.0313    0.3509    0.1542    0.0126
     2     2    14    6.5976    0.2403    0.7409    0.1028    0.0570    0.2796    0.1383    0.0234
     2     2    15    6.6088    0.2270    0.7433    0.0977    0.0726    0.2484    0.1328    0.0300
     2     2    16    6.5854    0.2338    0.7383    0.1003    0.0721    0.2668    0.1391    0.0296
     2     2    17    6.5905    0.2464    0.7394    0.1051    0.0469    0.2131    0.1103    0.0199
     2     2    18    6.6028    0.2227    0.7420    0.0960    0.0417    0.1714    0.0923    0.0181
     2     2    19    6.5741    0.2330    0.7359    0.1000    0.0507    0.2519    0.1261    0.0211
     2     2    20    6.5807    0.2578    0.7373    0.1095    0.0438    0.2954    0.1392    0.0180
     2     2    21    6.3880    0.2931    0.6963    0.1226    0.0754    0.2031    0.1172    0.0318
     2     2    22    6.1835    0.3124    0.6529    0.1296    0.1599    0.3079    0.1824    0.0623
     2     2    23    6.0282    0.3561    0.6199    0.1451    0.2257    0.2729    0.1921    0.0869
     2     2    24    5.6865    0.3720    0.5473    0.1507    0.1695    0.2429    0.1643    0.0675
     2     2    25    5.3654    0.4204    0.4790    0.1670    0.2118    0.1699    0.1540    0.0854
     2     2    26    5.2105    0.3038    0.4461    0.1265    0.1181    0.2414    0.1464    0.0481
     2     2    27    5.0880    0.2764    0.4201    0.1165    0.1295    0.2525    0.1541    0.0522
     2     2    28    4.8987    0.2516    0.3799    0.1071    0.1362    0.1573    0.1228    0.0570
     2     2    29    4.8353    0.2812    0.3664    0.1183    0.0982    0.2107    0.1284    0.0408
     2     2    30    4.7950    0.2627    0.3578    0.1113    0.1453    0.1791    0.1340    0.0600
     2     2    31    4.8081    0.2859    0.3606    0.1200    0.1810    0.2106    0.1574    0.0727
     2     2    32    4.7370    0.3080    0.3455    0.1281    0.1117    0.1738    0.1198    0.0469
     2     2    33    4.5913    0.2990    0.3146    0.1248    0.0659    0.2219    0.1207    0.0276
     2     2    34    4.4218    0.2342    0.2785    0.1004    0.0528    0.1732    0.0973    0.0227
     2     2    35    4.3527    0.2335    0.2638    0.1002    0.1118    0.1272    0.1023    0.0479
     2     2    36    4.3823    0.3328    0.2701    0.1370    0.1339    0.2029    0.1384    0.0550
     2     2    37    4.2921    0.2758    0.2510    0.1162    0.1168    0.1890    0.1273    0.0486
     2     2    38    4.1589    0.2078    0.2227    0.0902    0.0990    0.1510    0.1065    0.0422
     2     2    39    4.0675    0.1971    0.2033    0.0859    0.1192    0.1549    0.1156    0.0503
     2     2    40    4.1774    0.2434    0.2266    0.1040    0.0999    0.1192    0.0946    0.0431
     2     3     0    5.7210    0.3760    0.5546    0.1520    0.1186    0.3915    0.1956    0.0455
     2     3     1    5.9585    0.4207    0.6051    0.1671    0.1251    0.4051    0.2018    0.0476
     2     3     2    6.0413    0.3988    0.6227    0.1598    0.1028    0.2654    0.1494    0.0417
     2     3     3    6.2438    0.3806    0.6657    0.1536    0.1398    0.2665    0.1623    0.0558
     2     3     4    6.3157    0.3169    0.6810    0.1313    0.0931    0.2806    0.1513    0.0377
     2     3     5    6.3649    0.3291    0.6914    0.1356    0.0958    0.3354    0.1706    0.0379
     2     3     6    6.4123    0.3234    0.7015    0.1336    0.0479    0.3378    0.1554    0.0193
     2     3     7    6.4807    0.2861    0.7160    0.1201    0.0332    0.3182    0.1435    0.0136
     2     3     8    6.4382    0.2865    0.7070    0.1202    0.0308    0.2403    0.1145    0.0130
     2     3     9    6.4436    0.2990    0.7082    0.1248    0.0506    0.2651    0.1308    0.0210
     2     3    10    6.4982    0.2875    0.7198    0.1206    0.0587    0.2882    0.1419    0.0240
     2     3    11    6.5283    0.2741    0.7262    0.1156    0.0389    0.2214    0.1104    0.0165
     2     3    12    6.5092    0.2956    0.7221    0.1236    0.0364    0.2805    0.1313    0.0151
     2     3    13    6.5568    0.2526    0.7322    0.1075    0.0401    0.3020    0.1403    0.0164
     2     3    14    6.5104    0.2567    0.7224    0.1091    0.0300    0.3225    0.1439    0.0122
     2     3    15    6.4818    0.2453    0.7163    0.1047    0.0273    0.2549    0.1186    0.0115
     2     3    16    6.4865    0.2266    0.7173    0.0975    0.0675    0.2515    0.1320    0.0279
     2     3    17    6.4676    0.2400    0.7133    0.1027    0.0372    0.3098    0.1420    0.0152
     2     3    18    6.4823    0.2399    0.7164    0.1026    0.0767    0.2377    0.1304    0.0318
     2     3    19    6.5898    0.2324    0.7392    0.0998    0.0327    0.2801    0.1298    0.0136
     2     3    20    6.5920    0.2805    0.7397    0.1180    0.0225    0.2738    0.1238    0.0094
     2     3    21    6.5226    0.2720    0.7249    0.1148    0.0475    0.2213    0.1136    0.0201
     2     3    22    6.5314    0.2806    0.7268    0.1180    0.0603    0.2569    0.1314    0.0250
     2     3    23    6.3384    0.3004    0.6858    0.1253    0.0602    0.2243    0.1194    0.0253
     2     3    24    6.2370    0.3471    0.6643    0.1420    0.0798    0.3280    0.1628    0.0319
     2     3    25    5.9763    0.4297    0.6089    0.1700    0.1400    0.3491    0.1891    0.0541
     2     3    26    5.8693    0.3583    0.5861    0.1459    0.1538    0.2961    0.1766    0.0604
     2     3    27    5.5609    0.3924    0.5206    0.1576    0.1398    0.3401    0.1862    0.0543
     2     3    28    5.4003    0.3844    0.4865    0.1549    0.1561    0.3049    0.1802    0.0610
     2     3    29    5.2023    0.3814    0.4444    0.1539    0.1577    0.3161    0.1843    0.0614
     2     3    30    5.0637    0.3435    0.4149    0.1407    0.1155    0.3597    0.1847    0.0449
     2     3    31    4.8664    0.2772    0.3730    0.1168    0.0925    0.2396    0.1367    0.0381
     2     3    32    4.7465    0.3034    0.3475    0.1264    0.1401    0.2513    0.1573    0.0563
     2     3    33    4.7630    0.2942    0.3510    0.1230    0.1356    0.2434    0.1531    0.0547
     2     3    34    4.7911    0.3003    0.3570    0.1252    0.0981    0.2055    0.1265    0.0409
     2     3    35    4.6745    0.2456    0.3322    0.1048    0.1295    0.1871    0.1312    0.0537
     2     3    36    4.7078    0.2683    0.3393    0.1134    0.0569    0.2340    0.1218    0.0238
     2     3    37    4.6293    0.2827    0.3226    0.1188    0.1580    0.2714    0.1700    0.0626
     2     3    38    4.5588    0.2952    0.3076    0.1234    0.1190    0.1993    0.1318    0.0493
     2     3    39    4.4932    0.2677    0.2937    0.1132    0.0949    0.1768    0.1147    0.0401
     2     3    40    4.4001    0.3125    0.2739    0.1297    0.1745    0.1936    0.1493    0.0708
     2     4     0    5.7210    0.3760    0.5546    0.1520    0.1943    0.2927    0.1884    0.0752
     2     4     1    5.8854    0.4148    0.5895    0.1651    0.1256    0.3779    0.1936    0.0483
     2     4     2    6.0409    0.3728    0.6226    0.1509    0.0811    0.3837    0.1814    0.0317
     2     4     3    6.1980    0.3438    0.6560    0.1409    0.0737    0.3663    0.1734    0.0290
     2     4     4    6.3164    0.3300    0.6811    0.1360    0.0476    0.2406    0.1208    0.0200
     2     4     5    6.3660    0.3026    0.6917    0.1261    0.0897    0.2480    0.1387    0.0368
     2     4     6    6.3551    0.2893    0.6893    0.1212    0.0733    0.2675    0.1398    0.0300
     2     4     7    6.4581    0.2889    0.7112    0.1211    0.0653    0.2796    0.1412    0.0267
     2     4     8    6.5217    0.3201    0.7248    0.1324    0.0367    0.2929    0.1358    0.0151
     2     4     9    6.4880    0.3045    0.7176    0.1268    0.0473    0.3735    0.1671    0.0188
     2     4    10    6.5280    0.2756    0.7261    0.1162    0.0470    0.2790    0.1345    0.0194
     2     4    11    6.5174    0.2902    0.7238    0.1216    0.0318    0.3369    0.1495    0.0129
     2     4    12    6.4375    0.3023    0.7069    0.1260    0.0667    0.2915    0.1459    0.0272
     2     4    13    6.4680    0.2877    0.7134    0.1207    0.0509    0.3067    0.1457    0.0207
     2     4    14    6.4774    0.2705    0.7153    0.1143    0.0746    0.2937    0.1494    0.0303
     2     4    15    6.5023    0.2727    0.7206    0.1151    0.0369    0.2807    0.1315    0.0153
     2     4    16    6.5274    0.2397    0.7260    0.1026    0.0176    0.2696    0.1204    0.0074
     2     4    17    6.4870    0.2396    0.7174    0.1025    0.0255    0.2185    0.1042    0.0109
     2     4    18    6.5090    0.2452    0.7221    0.1047    0.0432    0.2593    0.1261    0.0180
     2     4    19    6.4605    0.2450    0.7117    0.1046    0.0438    0.2966    0.1397    0.0180
     2     4    20    6.5267    0.2349    0.7258    0.1007    0.0378    0.2633    0.1256    0.0158
     2     4    21    6.4345    0.2704    0.7062    0.1142    0.0375    0.2600    0.1242    0.0157
     2     4    22    6.2725    0.3422    0.6718    0.1403    0.1322    0.4273    0.2106    0.0497
     2     4    23    6.0418    0.4496    0.6228    0.1765    0.1441    0.3599    0.1938    0.0554
     2     4    24    5.8114    0.5021    0.5738    0.1932    0.1919    0.3292    0.1990    0.0733
     2     4    25    5.3716    0.3584    0.4804    0.1460    0.1538    0.1906    0.1411    0.0630
     2     4    26    5.2161    0.3204    0.4473    0.1325    0.1110    0.1964    0.1278    0.0462
     2     4    27    5.0237    0.2918    0.4064    0.1222    0.1268    0.1736    0.1253    0.0529
     2     4    28    4.7920    0.2831    0.3572    0.1190    0.1641    0.2036    0.1492    0.0666
     2     4    29    4.6506    0.3132    0.3272    0.1300    0.1730    0.1195    0.1224    0.0724
     2     4    30    4.5516    0.3052    0.3061    0.1270    0.1156    0.1789    0.1232    0.0484
     2     4    31    4.4556    0.2838    0.2857    0.1192    0.1253    0.1144    0.1025    0.0536
     2     4    32    4.1794    0.1886    0.2270    0.0825    0.1899    0.1000    0.1214    0.0796
     2     4    33    4.1808    0.1694    0.2273    0.0747    0.0801    0.0997    0.0789    0.0352
     2     4    34    4.1588    0.1548    0.2226    0.0687    0.0840    0.0856    0.0748    0.0371
     2     4    35    3.9912    0.1414    0.1870    0.0632    0.1155    0.0650    0.0793    0.0507
     2     4    36    4.0092    0.1438    0.1909    0.0642    0.0640    0.0640    0.0575    0.0288
     2     4    37    3.9505    0.1286    0.1784    0.0578    0.0952    0.0647    0.0708    0.0422
     2     4    38    3.9767    0.1239    0.1840    0.0558    0.0710    0.0570    0.0575    0.0319
     2     4    39    3.9016    0.1247    0.1680    0.0561    0.0549    0.0476    0.0466    0.0249
     2     4    40    3.9156    0.1208    0.1710    0.0545    0.0726    0.0553    0.0575    0.0326
     2     5     0    5.7210    0.3760    0.5546    0.1520    0.1801    0.4441    0.2294    0.0662
     2     5     1    5.9307    0.4048    0.5992    0.1618    0.1340    0.3140    0.1761    0.0527
     2     5     2    6.0467    0.3604    0.6238    0.1467    0.0762    0.2828    0.1462    0.0310
     2     5     3    6.0601    0.3764    0.6267    0.1522    0.1382    0.3448    0.1872    0.0536
     2     5     4    6.2492    0.3494    0.6669    0.1428    0.0787    0.3166    0.1586    0.0316
     2     5     5    6.3643    0.3278    0.6913    0.1352    0.0534    0.3178    0.1504    0.0216
     2     5     6    6.4158    0.3060    0.7022    0.1273    0.0386    0.3201    0.1460    0.0157
     2     5     7    6.4739    0.2932    0.7146    0.1226    0.0982    0.2293    0.1350    0.0405
     2     5     8    6.5174    0.2788    0.7238    0.1173    0.0819    0.2473    0.1357    0.0338
     2     5     9    6.5230    0.2785    0.7250    0.1172    0.0346    0.3385    0.1511    0.0140
     2     5    10    6.5631    0.2585    0.7335    0.1097    0.0639    0.2119    0.1163    0.0269
     2     5    11    6.5296    0.2756    0.7264    0.1161    0.0527    0.2707    0.1336    0.0218
     2     5    12    6.5815    0.2506    0.7375    0.1068    0.0482    0.3006    0.1426    0.0197
     2     5    13    6.5700    0.2310    0.7350    0.0992    0.0769    0.2125    0.1213    0.0322
     2     5    14    6.5629    0.2495    0.7335    0.1063    0.0815    0.2076    0.1212    0.0341
     2     5    15    6.6038    0.2835    0.7422    0.1191    0.0498    0.2907    0.1397    0.0204
     2     5    16    6.6108    0.2630    0.7437    0.1114    0.0650    0.2836    0.1426    0.0266
     2     5    17    6.6424    0.2585    0.7504    0.1097    0.0658    0.2460    0.1294    0.0273
     2     5    18    6.6478    0.2533    0.7515    0.1078    0.0182    0.2977    0.1309    0.0075
     2     5    19    6.6543    0.2175    0.7529    0.0940    0.0269    0.2407    0.1132    0.0114
     2     5    20    6.6577    0.2309    0.7536    0.0992    0.0187    0.2855    0.1267    0.0078
     2     5    21    6.6422    0.2826    0.7504    0.1188    0.0491    0.3180    0.1490    0.0199
     2     5    22    6.5948    0.2932    0.7403    0.1227    0.0791    0.2918    0.1503    0.0320
     2     5    23    6.4456    0.3471    0.7086    0.1420    0.0773    0.3016    0.1530    0.0312
     2     5    24    6.3511    0.3786    0.6885    0.1529    0.1677    0.3124    0.1863    0.0651
     2     5    25    6.1206    0.3977    0.6395    0.1594    0.1991    0.2156    0.1651    0.0793
     2     5    26    5.7698    0.3459    0.5650    0.1416    0.1647    0.2145    0.1531    0.0665
     2     5    27    5.5919    0.3802    0.5272    0.1535    0.1802    0.2405    0.1671    0.0716
     2     5    28    5.4254    0.3093    0.4918    0.1285    0.1237    0.2459    0.1498    0.0501
     2     5    29    5.2068    0.3242    0.4453    0.1339    0.2314    0.2185    0.1766    0.0909
     2     5    30    5.0950    0.2768    0.4216    0.1166    0.1167    0.2430    0.1464    0.0475
     2     5    31    5.0446    0.3526    0.4109    0.1439    0.1972    0.2179    0.1652    0.0785
     2     5    32    4.7895    0.3232    0.3567    0.1335    0.1718    0.1844    0.1452    0.0700
     2     5    33    4.5363    0.2803    0.3029    0.1179    0.2148    0.1859    0.1604    0.0860
     2     5    34    4.3930    0.2484    0.2724    0.1059    0.1721    0.0972    0.1138    0.0727
     2     5    35    4.4316    0.2360    0.2806    0.1011    0.0957    0.1773    0.1152    0.0404
     2     5    36    4.3012    0.2488    0.2529    0.1060    0.1068    0.1080    0.0929    0.0462
     2     5    37    4.2149    0.2092    0.2346    0.0907    0.1088    0.1377    0.1052    0.0464
     2     5    38    4.0531    0.1561    0.2002    0.0693    0.0794    0.0953    0.0769    0.0350
     2     5    39    4.0918    0.1951    0.2084    0.0851    0.1217    0.1072    0.0984    0.0523
     2     5    40    3.9767    0.1544    0.1839    0.0686    0.0586    0.0907    0.0665    0.0261
     2     6     0    5.7210    0.3760    0.5546    0.1520    0.1315    0.3630    0.1908    0.0507
     2     6     1    5.9712    0.4548    0.6078    0.1782    0.2079    0.3283    0.2036    0.0790
     2     6     2    6.1023    0.3783    0.6356    0.1528    0.1581    0.4247    0.2175    0.0590
     2     6     3    6.2284    0.3366    0.6624    0.1383    0.1393    0.3321    0.1835    0.0542
     2     6     4    6.3492    0.2819    0.6881    0.1185    0.0654    0.2678    0.1371    0.0269
     2     6     5    6.4791    0.2324    0.7157    0.0998    0.0541    0.2269    0.1182    0.0228
     2     6     6    6.4983    0.2742    0.7198    0.1156    0.0394    0.2988    0.1389    0.0162
     2     6     7    6.5605    0.2289    0.7330    0.0984    0.0268    0.2675    0.1230    0.0112
     2     6     8    6.5154    0.2553    0.7234    0.1085    0.0290    0.2639    0.1226    0.0121
     2     6     9    6.5216    0.2383    0.7247    0.1021    0.0430    0.3011    0.1410    0.0176
     2     6    10    6.5165    0.2354    0.7237    0.1009    0.0262    0.2458    0.1148    0.0110
     2     6    11    6.5480    0.2253    0.7303    0.0970    0.0489    0.2048    0.1079    0.0208
     2     6    12    6.5619    0.2227    0.7333    0.0960    0.0354    0.1847    0.0950    0.0153
     2     6    13    6.4718    0.2270    0.7142    0.0977    0.0680    0.2090    0.1167    0.0286
     2     6    14    6.5195    0.2142    0.7243    0.0927    0.0923    0.2346    0.1349    0.0381
     2     6    15    6.4760    0.1871    0.7151    0.0819    0.0465    0.1556    0.0879    0.0202
     2     6    16    6.5116    0.1821    0.7226    0.0799    0.0350    0.1448    0.0790    0.0154
     2     6    17    6.4921    0.2114    0.7185    0.0916    0.0577    0.1552    0.0922    0.0250
     2     6    18    6.5147    0.2237    0.7233    0.0964    0.0645    0.2034    0.1133    0.0273
     2     6    19    6.5696    0.2184    0.7349    0.0943    0.0694    0.2835    0.1441    0.0283
     2     6    20    6.5864    0.2342    0.7385    0.1005    0.0195    0.3248    0.1410    0.0080
     2     6    21    6.4697    0.3067    0.7137    0.1276    0.0949    0.3060    0.1605    0.0380
     2     6    22    6.2202    0.3452    0.6607    0.1413    0.1241    0.2917    0.1655    0.0494
     2     6    23    6.0762    0.3878    0.6301    0.1561    0.1371    0.3058    0.1744    0.0540
     2     6    24    5.9426    0.3348    0.6017    0.1377    0.1238    0.2029    0.1348    0.0511
     2     6    25    5.6196    0.3367    0.5331    0.1384    0.2145    0.2584    0.1840    0.0835
     2     6    26    5.4194    0.2949    0.4905    0.1233    0.1657    0.2149    0.1536    0.0669
     2     6    27    5.3659    0.3108    0.4791    0.1291    0.1299    0.1554    0.1197    0.0545
     2     6    28    5.1859    0.3042    0.4409    0.1267    0.1676    0.2332    0.1605    0.0671
     2     6    29    5.1260    0.2940    0.4282    0.1229    0.1545    0.1892    0.1408    0.0633
     2     6    30    4.9513    0.2548    0.3910    0.1083    0.2019    0.1358    0.1387    0.0829
     2     6    31    4.8895    0.2254    0.3779    0.0970    0.1585    0.1103    0.1136    0.0670
     2     6    32    4.7642    0.2472    0.3513    0.1055    0.1839    0.1250    0.1284    0.0764
     2     6    33    4.7255    0.2242    0.3431    0.0966    0.0831    0.1059    0.0826    0.0363
     2     6    34    4.6829    0.2149    0.3340    0.0929    0.0953    0.1440    0.1024    0.0408
     2     6    35    4.6972    0.2331    0.3371    0.1000    0.1514    0.1319    0.1190    0.0636
     2     6    36    4.5277    0.2567    0.3010    0.1091    0.1564    0.1268    0.1190    0.0657
     2     6    37    4.4043    0.1975    0.2748    0.0861    0.1239    0.1370    0.1107    0.0526
     2     6    38    4.3515    0.2174    0.2636    0.0939    0.1142    0.0962    0.0912    0.0495
     2     6    39    4.2032    0.1592    0.2321    0.0706    0.1440    0.0927    0.1014    0.0617
     2     6    40    4.1572    0.1486    0.2223    0.0662    0.1161    0.0703    0.0816    0.0508
     2     7     0    5.7210    0.3760    0.5546    0.1520    0.1337    0.5072    0.2341    0.0488
     2     7     1    5.9084    0.4479    0.5944    0.1760    0.1985    0.3962    0.2209    0.0737
     2     7     2    6.0631    0.3532    0.6273    0.1442    0.0756    0.3945    0.1831    0.0294
     2     7     3    6.2438    0.3429    0.6657    0.1405    0.0746    0.3073    0.1541    0.0301
     2     7     4    6.2671    0.3451    0.6707    0.1413    0.1067    0.3459    0.1775    0.0419
     2     7     5    6.3989    0.3120    0.6987    0.1295    0.0364    0.2611    0.1242    0.0152
     2     7     6    6.4637    0.2866    0.7124    0.1203    0.0354    0.2756    0.1292    0.0147
     2     7     7    6.4757    0.2547    0.7150    0.1083    0.0520    0.2202    0.1149    0.0220
     2     7     8    6.4375    0.2831    0.7069    0.1190    0.0564    0.2492    0.1272    0.0235
     2     7     9    6.5089    0.2575    0.7220    0.1094    0.0604    0.2746    0.1377    0.0248
     2     7    10    6.5469    0.2263    0.7301    0.0974    0.0362    0.3123    0.1425    0.0148
     2     7    11    6.5502    0.2349    0.7308    0.1007    0.0345    0.2675    0.1259    0.0144
     2     7    12    6.5317    0.2648    0.7269    0.1121    0.0506    0.2333    0.1193    0.0213
     2     7    13    6.4582    0.2151    0.7113    0.0930    0.0565    0.2213    0.1170    0.0238
     2     7    14    6.5065    0.2504    0.7215    0.1067    0.0279    0.3497    0.1526    0.0113
     2     7    15    6.4875    0.2346    0.7175    0.1006    0.0878    0.2377    0.1344    0.0363
     2     7    16    6.4846    0.2187    0.7169    0.0944    0.0538    0.2375    0.1220    0.0225
     2     7    17    6.5782    0.2354    0.7368    0.1009    0.0452    0.3051    0.1431    0.0185
     2     7    18    6.5698    0.2321    0.7350    0.0996    0.0365    0.2545    0.1219    0.0153
     2     7    19    6.5492    0.1963    0.7306    0.0856    0.0309    0.1878    0.0944    0.0134
     2     7    20    6.5123    0.2147    0.7228    0.0929    0.0594    0.2416    0.1255    0.0248
     2     7    21    6.3738    0.2395    0.6933    0.1025    0.0735    0.2103    0.1192    0.0309
     2     7    22    6.2858    0.2769    0.6746    0.1166    0.1061    0.2092    0.1307    0.0440
     2     7    23    6.0872    0.3760    0.6324    0.1520    0.1689    0.2854    0.1781    0.0662
     2     7    24    5.9645    0.4146    0.6063    0.1651    0.1577    0.2928    0.1768    0.0619
     2     7    25    5.6598    0.4168    0.5416    0.1658    0.2179    0.3569    0.2151    0.0816
     2     7    26    5.5437    0.4327    0.5169    0.1710    0.0914    0.3192    0.1637    0.0365
     2     7    27    5.2252    0.4245    0.4493    0.1684    0.1271    0.3367    0.1811    0.0496
     2     7    28    5.0399    0.3725    0.4099    0.1508    0.2151    0.2155    0.1704    0.0851
     2     7    29    4.7138    0.3596    0.3406    0.1464    0.1171    0.2810    0.1596    0.0469
     2     7    30    4.6791    0.3644    0.3332    0.1480    0.1494    0.2558    0.1619    0.0597
     2     7    31    4.4453    0.3508    0.2835    0.1433    0.1495    0.2282    0.1526    0.0604
     2     7    32    4.2250    0.3020    0.2367    0.1259    0.2050    0.2100    0.1652    0.0816
     2     7    33    4.0552    0.2647    0.2006    0.1121    0.1583    0.1354    0.1228    0.0662
     2     7    34    4.0036    0.2873    0.1897    0.1205    0.1814    0.1124    0.1229    0.0759
     2     7    35    3.8331    0.2915    0.1534    0.1220    0.1209    0.1124    0.1001    0.0519
     2     7    36    3.7599    0.3049    0.1379    0.1269    0.2043    0.0955    0.1251    0.0852
     2     7    37    3.5904    0.1900    0.1019    0.0831    0.1234    0.0567    0.0791    0.0542
     2     7    38    3.4764    0.1225    0.0777    0.0552    0.0662    0.0502    0.0526    0.0299
     2     7    39    3.4706    0.1256    0.0764    0.0565    0.0794    0.0571    0.0611    0.0355
     2     7    40    3.4921    0.1373    0.0810    0.0615    0.1610    0.0614    0.0959    0.0694
     2     8     0    5.7210    0.3760    0.5546    0.1520    0.1602    0.3667    0.2008    0.0610
     2     8     1    5.9576    0.4523    0.6049    0.1774    0.1267    0.3527    0.1861    0.0492
     2     8     2    6.0600    0.3713    0.6267    0.1504    0.1821    0.3342    0.1975    0.0697
     2     8     3    6.1655    0.3828    0.6491    0.1544    0.0837    0.3744    0.1793    0.0328
     2     8     4    6.2466    0.3425    0.6663    0.1404    0.0712    0.3593    0.1703    0.0282
     2     8     5    6.3561    0.2928    0.6896    0.1225    0.0554    0.2948    0.1431    0.0226
     2     8     6    6.4141    0.2698    0.7019    0.1140    0.0675    0.2239    0.1220    0.0283
     2     8     7    6.4619    0.2549    0.7120    0.1084    0.0745    0.2128    0.1205    0.0312
     2     8     8    6.4264    0.2767    0.7045    0.1166    0.0589    0.2693    0.1353    0.0243
     2     8     9    6.4582    0.2685    0.7113    0.1135    0.0941    0.2716    0.1485    0.0382
     2     8    10    6.5023    0.2667    0.7206    0.1128    0.0360    0.3312    0.1490    0.0146
     2     8    11    6.5297    0.2850    0.7264    0.1196    0.0617    0.2584    0.1324    0.0255
     2     8    12    6.4919    0.2796    0.7184    0.1176    0.0806    0.2442    0.1341    0.0333
     2     8    13    6.5289    0.2343    0.7263    0.1005    0.0476    0.2430    0.1217    0.0199
     2     8    14    6.5356    0.2255    0.7277    0.0971    0.0321    0.2761    0.1281    0.0134
     2     8    15    6.4838    0.2301    0.7167    0.0989    0.0926    0.2363    0.1356    0.0382
     2     8    16    6.5045    0.2038    0.7211    0.0886    0.0322    0.1548    0.0819    0.0141
     2     8    17    6.5830    0.2379    0.7378    0.1019    0.0452    0.2337    0.1174    0.0190
     2     8    18    6.5328    0.2490    0.7271    0.1061    0.0600    0.2979    0.1458    0.0244
     2     8    19    6.5169    0.2288    0.7237    0.0984    0.0228    0.2362    0.1099    0.0097
     2     8    20    6.5086    0.2477    0.7220    0.1056    0.0451    0.2848    0.1359    0.0186
     2     8    21    6.4496    0.2809    0.7094    0.1181    0.0350    0.3076    0.1404    0.0143
     2     8    22    6.2968    0.3136    0.6770    0.1301    0.1413    0.3341    0.1848    0.0549
     2     8    23    6.1197    0.3913    0.6393    0.1572    0.1248    0.4160    0.2050    0.0473
     2     8    24    5.8987    0.4075    0.5924    0.1627    0.2162    0.3109    0.2009    0.0824
     2     8    25    5.7035    0.4426    0.5509    0.1743    0.2115    0.1961    0.1627    0.0844
     2     8    26    5.4301    0.4063    0.4928    0.1623    0.2420    0.2058    0.1759    0.0951
     2     8    27    5.1645    0.3906    0.4364    0.1570    0.1242    0.2419    0.1486    0.0504
     2     8    28    4.9600    0.3679    0.3929    0.1493    0.1414    0.2647    0.1622    0.0565
     2     8    29    4.7478    0.3334    0.3478    0.1372    0.0981    0.2621    0.1466    0.0399
     2     8    30    4.6080    0.3136    0.3181    0.1301    0.1566    0.2043    0.1468    0.0637
     2     8    31    4.3087    0.3072    0.2545    0.1278    0.2128    0.1614    0.1514    0.0861
     2     8    32    4.1674    0.2661    0.2245    0.1126    0.1519    0.1364    0.1208    0.0637
     2     8    33    3.9383    0.1734    0.1758    0.0764    0.0869    0.0818    0.0745    0.0384
     2     8    34    3.8343    0.1675    0.1537    0.0740    0.1638    0.1138    0.1169    0.0690
     2     8    35    3.7482    0.1238    0.1354    0.0557    0.0933    0.0570    0.0669    0.0415
     2     8    36    3.7514    0.1264    0.1361    0.0569    0.1211    0.0589    0.0790    0.0532
     2     8    37    3.7833    0.1338    0.1429    0.0600    0.1124    0.0602    0.0760    0.0495
     2     8    38    3.7578    0.1209    0.1374    0.0545    0.0386    0.0449    0.0383    0.0177
     2     8    39    3.8000    0.1277    0.1464    0.0574    0.1037    0.0577    0.0715    0.0459
     2     8    40    3.7763    0.1284    0.1414    0.0577    0.0895    0.0657    0.0689    0.0398
     2     9     0    5.7210    0.3760    0.5546    0.1520    0.1259    0.3973    0.1997    0.0481
     2     9     1    6.0361    0.4341    0.6216    0.1715    0.1536    0.3485    0.1932    0.0591
     2     9     2    6.0755    0.3953    0.6299    0.1586    0.0580    0.3182    0.1521    0.0235
     2     9     3    6.2557    0.3285    0.6682    0.1354    0.0896    0.2980    0.1560    0.0361
     2     9     4    6.3171    0.2805    0.6813    0.1180    0.0583    0.3062    0.1481    0.0237
     2     9     5    6.3026    0.3048    0.6782    0.1269    0.0732    0.3139    0.1558    0.0295
     2     9     6    6.3389    0.3135    0.6859    0.1301    0.1349    0.2855    0.1670    0.0536
     2     9     7    6.3607    0.3059    0.6905    0.1273    0.0753    0.3316    0.1625    0.0301
     2     9     8    6.4286    0.3096    0.7050    0.1286    0.0299    0.3043    0.1375    0.0123
     2     9     9    6.4576    0.2311    0.7111    0.0993    0.0398    0.2051    0.1046    0.0170
     2     9    10    6.4456    0.2822    0.7086    0.1186    0.0588    0.2014    0.1104    0.0250
     2     9    11    6.5336    0.2507    0.7273    0.1068    0.0255    0.2721    0.1243    0.0107
     2     9    12    6.5344    0.2569    0.7275    0.1091    0.0297    0.2517    0.1183    0.0125
     2     9    13    6.5272    0.2619    0.7259    0.1110    0.0477    0.3144    0.1473    0.0194
     2     9    14    6.4674    0.2320    0.7132    0.0996    0.0363    0.2414    0.1169    0.0153
     2     9    15    6.4082    0.2122    0.7006    0.0919    0.0795    0.1887    0.1134    0.0336
     2     9    16    6.4625    0.2189    0.7122    0.0945    0.0990    0.2876    0.1557    0.0399
     2     9    17    6.4766    0.2414    0.7152    0.1032    0.0442    0.2042    0.1059    0.0189
     2     9    18    6.4745    0.2038    0.7147    0.0886    0.0490    0.2290    0.1170    0.0206
     2     9    19    6.5145    0.2096    0.7232    0.0909    0.0372    0.2389    0.1164    0.0157
     2     9    20    6.5159    0.2152    0.7235    0.0931    0.0406    0.2778    0.1318    0.0168
     2     9    21    6.3904    0.2453    0.6969    0.1047    0.0670    0.1723    0.1024    0.0287
     2     9    22    6.2519    0.3207    0.6674    0.1327    0.1060    0.2280    0.1374    0.0436
     2     9    23    5.9403    0.3120    0.6012    0.1295    0.1593    0.1897    0.1427    0.0651
     2     9    24    5.7564    0.3373    0.5621    0.1385    0.1601    0.2267    0.1558    0.0645
     2     9    25    5.5085    0.3798    0.5095    0.1533    0.1615    0.2520    0.1647    0.0643
     2     9    26    5.2334    0.3265    0.4510    0.1347    0.1758    0.1962    0.1507    0.0712
     2     9    27    5.1607    0.3142    0.4355    0.1303    0.1482    0.1636    0.1294    0.0615
     2     9    28    4.9188    0.2650    0.3842    0.1122    0.0939    0.1913    0.1197    0.0394
     2     9    29    4.7092    0.2094    0.3396    0.0908    0.0683    0.1205    0.0826    0.0299
     2     9    30    4.6927    0.2008    0.3361    0.0874    0.0737    0.1286    0.0880    0.0321
     2     9    31    4.5309    0.1601    0.3017    0.0709    0.0751    0.1105    0.0813    0.0329
     2     9    32    4.5428    0.1358    0.3043    0.0608    0.0434    0.0817    0.0563    0.0195
     2     9    33    4.5217    0.1431    0.2998    0.0639    0.0564    0.0955    0.0675    0.0251
     2     9    34    4.4653    0.1875    0.2878    0.0821    0.1052    0.1395    0.1045    0.0449
     2     9    35    4.3308    0.1608    0.2592    0.0712    0.0863    0.1424    0.0983    0.0371
     2     9    36    4.3136    0.1724    0.2555    0.0760    0.0743    0.1270    0.0876    0.0323
     2     9    37    4.2830    0.1564    0.2490    0.0694    0.0812    0.1238    0.0891    0.0353
     2     9    38    4.2757    0.1634    0.2475    0.0723    0.0745    0.1192    0.0846    0.0325
     2     9    39    4.2279    0.1482    0.2373    0.0660    0.0488    0.0964    0.0647    0.0217
     2     9    40    4.1316    0.1452    0.2169    0.0648    0.0563    0.0875    0.0642    0.0251
     2    10     0    5.7210    0.3760    0.5546    0.1520    0.1604    0.3673    0.2010    0.0611
     2    10     1    5.9359    0.4597    0.6003    0.1798    0.0613    0.3261    0.1560    0.0247
     2    10     2    6.1365    0.3622    0.6429    0.1473    0.0751    0.3325    0.1627    0.0300
     2    10     3    6.2554    0.3365    0.6682    0.1383    0.0632    0.3581    0.1673    0.0251
     2    10     4    6.3042    0.3175    0.6785    0.1315    0.0999    0.2922    0.1575    0.0401
     2    10     5    6.3661    0.3145    0.6917    0.1304    0.0686    0.3149    0.1546    0.0276
     2    10     6    6.3377    0.3290    0.6857    0.1356    0.0430    0.2937    0.1383    0.0176
     2    10     7    6.4410    0.2735    0.7076    0.1154    0.0402    0.1975    0.1018    0.0172
     2    10     8    6.3973    0.2756    0.6983    0.1162    0.0392    0.2824    0.1330    0.0162
     2    10     9    6.4034    0.2749    0.6996    0.1159    0.0539    0.3030    0.1455    0.0220
     2    10    10    6.4228    0.2828    0.7037    0.1188    0.0459    0.3772    0.1679    0.0182
     2    10    11    6.4597    0.2913    0.7116    0.1220    0.0766    0.2781    0.1447    0.0312
     2    10    12    6.4850    0.2395    0.7170    0.1025    0.0556    0.2759    0.1365    0.0229
     2    10    13    6.5113    0.2655    0.7226    0.1124    0.0820    0.2899    0.1507    0.0332
     2    10    14    6.5491    0.2766    0.7306    0.1165    0.0480    0.2998    0.1423    0.0196
     2    10    15    6.5607    0.2670    0.7330    0.1129    0.0413    0.3025    0.1409    0.0169
     2    10    16    6.5513    0.2659    0.7310    0.1125    0.0436    0.2628    0.1275    0.0181
     2    10    17    6.5999    0.2741    0.7414    0.1156    0.0426    0.2517    0.1231    0.0178
     2    10    18    6.6094    0.2407    0.7434    0.1030    0.0304    0.2398    0.1141    0.0128
     2    10    19    6.6232    0.2144    0.7463    0.0927    0.0120    0.2938    0.1273    0.0050
     2    10    20    6.6525    0.2601    0.7526    0.1103    0.0185    0.3089    0.1350    0.0076
     2    10    21    6.6103    0.2950    0.7436    0.1233    0.0135    0.2800    0.1228    0.0057
     2    10    22    6.5140    0.3209    0.7231    0.1327    0.0466    0.2249    0.1146    0.0197
     2    10    23    6.3717    0.3332    0.6929    0.1371    0.1309    0.2889    0.1668    0.0520
     2    10    24    6.0514    0.3215    0.6248    0.1329    0.2103    0.2117    0.1675    0.0835
     2    10    25    5.7005    0.3347    0.5503    0.1376    0.1304    0.2156    0.1416    0.0534
     2    10    26    5.4165    0.3102    0.4899    0.1289    0.1403    0.1607    0.1255    0.0585
     2    10    27    5.1664    0.3645    0.4368    0.1481    0.2387    0.1405    0.1531    0.0964
     2    10    28    4.9941    0.2863    0.4002    0.1201    0.1873    0.2055    0.1577    0.0752
     2    10    29    4.8341    0.2790    0.3661    0.1174    0.1181    0.1468    0.1122    0.0500
     2    10    30    4.6513    0.2757    0.3273    0.1162    0.1451    0.1138    0.1099    0.0616
     2    10    31    4.4977    0.2453    0.2947    0.1047    0.1385    0.1254    0.1118    0.0587
     2    10    32    4.3805    0.2783    0.2698    0.1171    0.1664    0.1631    0.1358    0.0686
     2    10    33    4.1991    0.2130    0.2312    0.0922    0.1264    0.1225    0.1061    0.0539
     2    10    34    4.1541    0.2212    0.2217    0.0954    0.1380    0.1382    0.1164    0.0582
     2    10    35    4.1029    0.2638    0.2108    0.1118    0.1718    0.1058    0.1169    0.0723
     2    10    36    4.0064    0.1715    0.1903    0.0756    0.2228    0.1076    0.1361    0.0918
     2    10    37    3.9211    0.1566    0.1721    0.0695    0.0813    0.0810    0.0718    0.0360
     2    10    38    3.9279    0.1640    0.1736    0.0725    0.0775    0.0716    0.0664    0.0345
     2    10    39    3.8384    0.1377    0.1546    0.0616    0.0775    0.0642    0.0633    0.0346
     2    10    40    3.8326    0.1225    0.1533    0.0552    0.0611    0.0670    0.0576    0.0274
     3     1     0    5.7210    0.3760    0.5546    0.1520    0.1948    0.3481    0.2056    0.0738
     3     1     1    5.9774    0.4071    0.6091    0.1626    0.1103    0.3344    0.1749    0.0434
     3     1     2    6.1620    0.3189    0.6483    0.1320    0.0659    0.3679    0.1714    0.0260
     3     1     3    6.2736    0.2851    0.6720    0.1197    0.1145    0.2835    0.1595    0.0459
     3     1     4    6.3799    0.2827    0.6946    0.1188    0.1104    0.3047    0.1652    0.0439
     3     1     5    6.4036    0.2653    0.6997    0.1123    0.0888    0.2334    0.1332    0.0367
     3     1     6    6.3645    0.2442    0.6914    0.1043    0.0496    0.2054    0.1084    0.0211
     3     1     7    6.4182    0.2305    0.7028    0.0990    0.0572    0.3013    0.1460    0.0233
     3     1     8    6.4072    0.2463    0.7004    0.1051    0.0958    0.1766    0.1149    0.0404
     3     1     9    6.4969    0.2403    0.7195    0.1028    0.0569    0.3616    0.1664    0.0226
     3     1    10    6.5701    0.2476    0.7350    0.1056    0.0260    0.2631    0.1212    0.0109
     3     1    11    6.5257    0.2217    0.7256    0.0956    0.0446    0.3355    0.1534    0.0180
     3     1    12    6.5099    0.2294    0.7222    0.0986    0.0586    0.2663    0.1342    0.0242
     3     1    13    6.5122    0.2282    0.7227    0.0981    0.0556    0.3093    0.1482    0.0226
     3     1    14    6.4984    0.2233    0.7198    0.0962    0.0795    0.2390    0.1318    0.0329
     3     1    15    6.4711    0.2219    0.7140    0.0957    0.0447    0.1758    0.0951    0.0193
     3     1    16    6.5329    0.2067    0.7271    0.0897    0.0430    0.1662    0.0907    0.0187
     3     1    17    6.4159    0.1864    0.7023    0.0816    0.0548    0.1590    0.0925    0.0237
     3     1    18    6.4594    0.1924    0.7115    0.0841    0.0591    0.1744    0.1002    0.0254
     3     1    19    6.4400    0.1844    0.7074    0.0808    0.0379    0.2008    0.1022    0.0162
     3     1    20    6.5135    0.1889    0.7230    0.0826    0.0391    0.1419    0.0795    0.0172
     3     1    21    6.4694    0.2127    0.7136    0.0921    0.0281    0.2081    0.1012    0.0121
     3     1    22    6.4385    0.2792    0.7071    0.1175    0.0904    0.2225    0.1299    0.0375
     3     1    23    6.2257    0.3531    0.6619    0.1441    0.1489    0.2392    0.1562    0.0599
     3     1    24    5.9889    0.3629    0.6115    0.1475    0.1558    0.2211    0.1523    0.0630
     3     1    25    5.7964    0.3805    0.5706    0.1536    0.1986    0.2092    0.1628    0.0793
     3     1    26    5.6062    0.3362    0.5302    0.1382    0.1041    0.2304    0.1376    0.0428
     3     1    27    5.3438    0.3295    0.4745    0.1358    0.2139    0.2258    0.1734    0.0843
     3     1    28    5.1725    0.3124    0.4381    0.1297    0.2130    0.2323    0.1751    0.0838
     3     1    29    5.1107    0.2838    0.4249    0.1192    0.0923    0.1700    0.1112    0.0391
     3     1    30    4.9640    0.2659    0.3938    0.1125    0.1771    0.2045    0.1539    0.0715
     3     1    31    4.8210    0.2684    0.3634    0.1135    0.1397    0.1999    0.1394    0.0573
     3     1    32    4.6688    0.2707    0.3310    0.1143    0.1413    0.2017    0.1406    0.0579
     3     1    33    4.6996    0.2689    0.3376    0.1137    0.1076    0.2271    0.1376    0.0442
     3     1    34    4.6023    0.2757    0.3169    0.1162    0.1634    0.1776    0.1399    0.0670
     3     1    35    4.5955    0.2564    0.3154    0.1090    0.0898    0.1852    0.1159    0.0378
     3     1    36    4.5626    0.2787    0.3084    0.1173    0.1068    0.2450    0.1437    0.0436
     3     1    37    4.5602    0.2831    0.3080    0.1190    0.1144    0.2028    0.1314    0.0474
     3     1    38    4.4969    0.2856    0.2945    0.1198    0.0905    0.2548    0.1414    0.0371
     3     1    39    4.4252    0.2803    0.2793    0.1179    0.1277    0.1960    0.1337    0.0528
     3     1    40    4.3775    0.2726    0.2691    0.1150    0.0876    0.2094    0.1240    0.0366
     3     2     0    5.7210    0.3760    0.5546    0.1520    0.1974    0.3326    0.2018    0.0752
     3     2     1    6.0656    0.3775    0.6278    0.1526    0.1161    0.4791    0.2211    0.0431
     3     2     2    6.1987    0.3647    0.6561    0.1481    0.0786    0.3513    0.1701    0.0311
     3     2     3    6.3012    0.2969    0.6779    0.1240    0.0727    0.3339    0.1624    0.0290
     3     2     4    6.3357    0.3437    0.6852    0.1408    0.0768    0.3035    0.1535    0.0310
     3     2     5    6.4525    0.3018    0.7100    0.1258    0.0687    0.2956    0.1480    0.0279
     3     2     6    6.4521    0.2656    0.7100    0.1124    0.0557    0.2850    0.1398    0.0228
     3     2     7    6.4238    0.2738    0.7040    0.1155    0.0328    0.2668    0.1250    0.0137
     3     2     8    6.5028    0.2662    0.7207    0.1127    0.0627    0.2836    0.1417    0.0256
     3     2     9    6.4430    0.2943    0.7080    0.1231    0.0594    0.2677    0.1349    0.0245
     3     2    10    6.4764    0.2606    0.7151    0.1105    0.0554    0.3040    0.1463    0.0226
     3     2    11    6.4876    0.2824    0.7175    0.1187    0.0624    0.3311    0.1580    0.0251
     3     2    12    6.5178    0.2306    0.7239    0.0991    0.0321    0.2878    0.1323    0.0133
     3     2    13    6.4995    0.2366    0.7200    0.1014    0.0284    0.2416    0.1141    0.0120
     3     2    14    6.5123    0.2216    0.7228    0.0956    0.0575    0.1921    0.1064    0.0245
     3     2    15    6.4926    0.2153    0.7186    0.0931    0.0401    0.2078    0.1057    0.0171
     3     2    16    6.4878    0.2237    0.7175    0.0964    0.0396    0.2661    0.1272    0.0165
     3     2    17    6.4547    0.2208    0.7105    0.0953    0.0591    0.2220    0.1182    0.0248
     3     2    18    6.4857    0.2188    0.7171    0.0945    0.0540    0.2222    0.1164    0.0227
     3     2    19    6.4956    0.2058    0.7192    0.0894    0.0339    0.2139    0.1057    0.0145
     3     2    20    6.4385    0.1782    0.7071    0.0783    0.0363    0.1650    0.0876    0.0158
     3     2    21    6.4052    0.2251    0.7000    0.0969    0.0264    0.2225    0.1061    0.0112
     3     2    22    6.3271    0.2857    0.6834    0.1199    0.0616    0.3793    0.1737    0.0243
     3     2    23    6.2447    0.3332    0.6659    0.1371    0.1981    0.3019    0.1925    0.0763
     3     2    24    5.9328    0.3689    0.5996    0.1496    0.1823    0.2746    0.1789    0.0714
     3     2    25    5.6541    0.3919    0.5404    0.1575    0.2485    0.2556    0.1938    0.0955
     3     2    26    5.4338    0.4305    0.4936    0.1703    0.2053    0.2836    0.1891    0.0794
     3     2    27    5.1910    0.3667    0.4420    0.1488    0.2004    0.2070    0.1627    0.0800
     3     2    28    4.9720    0.3542    0.3954    0.1445    0.1134    0.1988    0.1296    0.0471
     3     2    29    4.8410    0.3323    0.3676    0.1368    0.1902    0.2521    0.1742    0.0749
     3     2    30    4.7701    0.3763    0.3525    0.1521    0.0955    0.2051    0.1254    0.0398
     3     2    31    4.6425    0.3423    0.3254    0.1403    0.1935    0.1848    0.1528    0.0782
     3     2    32    4.5145    0.3222    0.2982    0.1332    0.1380    0.1837    0.1330    0.0571
     3     2    33    4.4047    0.3180    0.2749    0.1317    0.1616    0.2624    0.1682    0.0641
     3     2    34    4.1839    0.3041    0.2280    0.1266    0.1167    0.1457    0.1112    0.0494
     3     2    35    4.0903    0.2946    0.2081    0.1232    0.1715    0.1478    0.1321    0.0710
     3     2    36    4.0691    0.3096    0.2036    0.1286    0.1456    0.1206    0.1126    0.0616
     3     2    37    4.0312    0.2511    0.1955    0.1069    0.1097    0.1374    0.1054    0.0468
     3     2    38    3.9092    0.2254    0.1696    0.0971    0.1473    0.1460    0.1227    0.0616
     3     2    39    3.9313    0.2447    0.1743    0.1045    0.1534    0.1503    0.1265    0.0639
     3     2    40    3.8022    0.1663    0.1469    0.0735    0.0938    0.1184    0.0919    0.0406
     3     3     0    5.7210    0.3760    0.5546    0.1520    0.1240    0.4065    0.2019    0.0472
     3     3     1    5.7584    0.4558    0.5626    0.1786    0.2633    0.3781    0.2342    0.0962
     3     3     2    5.9980    0.4972    0.6135    0.1916    0.2386    0.3873    0.2299    0.0876
     3     3     3    6.1374    0.3902    0.6431    0.1569    0.1697    0.4224    0.2202    0.0631
     3     3     4    6.4092    0.3447    0.7008    0.1412    0.0731    0.2696    0.1405    0.0300
     3     3     5    6.4473    0.2553    0.7089    0.1085    0.0773    0.2800    0.1456    0.0315
     3     3     6    6.4364    0.2528    0.7066    0.1076    0.0436    0.2508    0.1231    0.0182
     3     3     7    6.4728    0.2680    0.7144    0.1133    0.0766    0.2424    0.1321    0.0317
     3     3     8    6.3063    0.2333    0.6790    0.1001    0.0757    0.2064    0.1185    0.0318
     3     3     9    6.3444    0.2097    0.6871    0.0909    0.1223    0.1827    0.1270    0.0509
     3     3    10    6.3929    0.2337    0.6974    0.1003    0.0441    0.1468    0.0834    0.0193
     3     3    11    6.4492    0.2371    0.7093    0.1016    0.0742    0.1970    0.1145    0.0313
     3     3    12    6.4252    0.2325    0.7043    0.0998    0.0726    0.2426    0.1307    0.0301
     3     3    13    6.3567    0.2254    0.6897    0.0971    0.0808    0.1792    0.1103    0.0343
     3     3    14    6.3861    0.2210    0.6959    0.0953    0.0347    0.1318    0.0736    0.0153
     3     3    15    6.4137    0.2278    0.7018    0.0980    0.0884    0.2067    0.1234    0.0370
     3     3    16    6.4334    0.2107    0.7060    0.0913    0.0386    0.1621    0.0874    0.0168
     3     3    17    6.5183    0.1772    0.7240    0.0779    0.0244    0.1956    0.0949    0.0105
     3     3    18    6.4515    0.1744    0.7098    0.0768    0.0278    0.1755    0.0884    0.0121
     3     3    19    6.4987    0.1744    0.7199    0.0768    0.0111    0.2324    0.1041    0.0048
     3     3    20    6.4535    0.1985    0.7103    0.0865    0.0276    0.1269    0.0686    0.0123
     3     3    21    6.4391    0.2041    0.7072    0.0887    0.0745    0.2118    0.1201    0.0313
     3     3    22    6.4210    0.2379    0.7034    0.1019    0.0403    0.2096    0.1065    0.0172
     3     3    23    6.2106    0.3348    0.6586    0.1377    0.1140    0.2684    0.1542    0.0460
     3     3    24    6.1919    0.2931    0.6547    0.1226    0.1192    0.2341    0.1442    0.0486
     3     3    25    6.0824    0.3183    0.6314    0.1318    0.1013    0.2925    0.1581    0.0407
     3     3    26    5.8862    0.3764    0.5897    0.1522    0.1622    0.2144    0.1522    0.0656
     3     3    27    5.7149    0.3763    0.5533    0.1522    0.2232    0.2998    0.1996    0.0852
     3     3    28    5.5199    0.3893    0.5119    0.1566    0.2118    0.2638    0.1849    0.0823
     3     3    29    5.3304    0.3629    0.4716    0.1475    0.1483    0.2441    0.1576    0.0596
     3     3    30    5.1167    0.3548    0.4262    0.1447    0.1043    0.2616    0.1485    0.0423
     3     3    31    5.0542    0.3206    0.4129    0.1326    0.1321    0.2395    0.1505    0.0535
     3     3    32    4.9925    0.3156    0.3998    0.1308    0.1047    0.2560    0.1468    0.0426
     3     3    33    4.9625    0.3384    0.3934    0.1389    0.1306    0.2387    0.1497    0.0530
     3     3    34    4.8652    0.3338    0.3728    0.1373    0.1518    0.2417    0.1580    0.0610
     3     3    35    4.8111    0.3606    0.3613    0.1467    0.1379    0.2647    0.1610    0.0552
     3     3    36    4.6637    0.3077    0.3300    0.1279    0.1128    0.2705    0.1545    0.0455
     3     3    37    4.6028    0.2691    0.3170    0.1137    0.0756    0.2409    0.1312    0.0313
     3     3    38    4.6166    0.3003    0.3199    0.1253    0.1492    0.2773    0.1690    0.0591
     3     3    39    4.5775    0.3199    0.3116    0.1324    0.1490    0.2727    0.1674    0.0591
     3     3    40    4.4937    0.3006    0.2938    0.1254    0.0809    0.2235    0.1268    0.0337
     3     4     0    5.7210    0.3760    0.5546    0.1520    0.1325    0.3693    0.1931    0.0510
     3     4     1    6.0393    0.3647    0.6222    0.1481    0.1132    0.4022    0.1973    0.0433
     3     4     2    6.1183    0.3516    0.6390    0.1436    0.1747    0.3747    0.2076    0.0660
     3     4     3    6.2537    0.3307    0.6678    0.1362    0.1011    0.2903    0.1573    0.0406
     3     4     4    6.2248    0.3709    0.6617    0.1503    0.0866    0.3296    0.1656    0.0344
     3     4     5    6.3288    0.3607    0.6838    0.1467    0.0763    0.4059    0.1870    0.0296
     3     4     6    6.3474    0.3944    0.6877    0.1583    0.1145    0.3730    0.1886    0.0443
     3     4     7    6.3813    0.3409    0.6949    0.1398    0.0333    0.3428    0.1521    0.0135
     3     4     8    6.4213    0.3284    0.7034    0.1354    0.0791    0.3550    0.1715    0.0312
     3     4     9    6.4766    0.3009    0.7152    0.1255    0.0441    0.2904    0.1375    0.0181
     3     4    10    6.4777    0.3189    0.7154    0.1320    0.0517    0.3418    0.1580    0.0207
     3     4    11    6.5116    0.3223    0.7226    0.1332    0.0595    0.3304    0.1568    0.0239
     3     4    12    6.5176    0.2969    0.7239    0.1240    0.0538    0.3321    0.1554    0.0217
     3     4    13    6.5417    0.2776    0.7290    0.1169    0.0295    0.2572    0.1203    0.0124
     3     4    14    6.5297    0.2706    0.7264    0.1143    0.0787    0.2759    0.1446    0.0321
     3     4    15    6.5624    0.2507    0.7334    0.1068    0.0146    0.2771    0.1221    0.0061
     3     4    16    6.5330    0.2621    0.7272    0.1111    0.0319    0.2310    0.1114    0.0135
     3     4    17    6.4737    0.2497    0.7146    0.1064    0.0499    0.3226    0.1508    0.0202
     3     4    18    6.4558    0.2113    0.7108    0.0915    0.0679    0.2413    0.1285    0.0282
     3     4    19    6.4837    0.2377    0.7167    0.1018    0.0583    0.2731    0.1365    0.0240
     3     4    20    6.4531    0.2925    0.7102    0.1224    0.0665    0.2317    0.1245    0.0278
     3     4    21    6.3069    0.2711    0.6791    0.1145    0.0546    0.2265    0.1182    0.0230
     3     4    22    6.1839    0.3265    0.6530    0.1347    0.0787    0.2810    0.1464    0.0320
     3     4    23    5.9241    0.3822    0.5978    0.1542    0.1911    0.2353    0.1690    0.0757
     3     4    24    5.8524    0.3646    0.5825    0.1481    0.1882    0.2296    0.1662    0.0749
     3     4    25    5.6727    0.4062    0.5443    0.1623    0.2614    0.2752    0.2038    0.0993
     3     4    26    5.4015    0.4024    0.4867    0.1610    0.2171    0.2362    0.1777    0.0851
     3     4    27    5.1755    0.4085    0.4387    0.1630    0.1633    0.2687    0.1708    0.0646
     3     4    28    4.9925    0.3296    0.3998    0.1358    0.2057    0.2564    0.1806    0.0804
     3     4    29    4.8908    0.3740    0.3782    0.1513    0.1815    0.1817    0.1476    0.0738
     3     4    30    4.7408    0.3559    0.3463    0.1451    0.2082    0.2367    0.1750    0.0819
     3     4    31    4.7377    0.3908    0.3457    0.1571    0.2252    0.2165    0.1740    0.0887
     3     4    32    4.4766    0.3555    0.2902    0.1450    0.1837    0.1528    0.1383    0.0755
     3     4    33    4.2658    0.2471    0.2454    0.1054    0.1416    0.1340    0.1161    0.0597
     3     4    34    4.2417    0.2461    0.2403    0.1050    0.1392    0.1893    0.1354    0.0574
     3     4    35    4.1777    0.2244    0.2267    0.0967    0.0622    0.1214    0.0805    0.0273
     3     4    36    4.1948    0.2769    0.2303    0.1166    0.1081    0.1399    0.1058    0.0461
     3     4    37    4.1540    0.2018    0.2216    0.0878    0.0850    0.1300    0.0930    0.0368
     3     4    38    4.0876    0.1999    0.2075    0.0870    0.0844    0.1009    0.0812    0.0370
     3     4    39    4.1418    0.2194    0.2190    0.0947    0.1830    0.1542    0.1385    0.0752
     3     4    40    4.0491    0.2336    0.1993    0.1002    0.1160    0.0838    0.0870    0.0505
     3     5     0    5.7210    0.3760    0.5546    0.1520    0.1454    0.4292    0.2151    0.0544
     3     5     1    5.9115    0.4215    0.5951    0.1674    0.1694    0.4099    0.2164    0.0633
     3     5     2    6.0311    0.4033    0.6205    0.1613    0.1438    0.3266    0.1832    0.0560
     3     5     3    6.1342    0.3740    0.6424    0.1514    0.1265    0.3784    0.1941    0.0486
     3     5     4    6.2465    0.3507    0.6663    0.1433    0.0605    0.3916    0.1774    0.0237
     3     5     5    6.2927    0.3374    0.6761    0.1386    0.1666    0.3219    0.1889    0.0644
     3     5     6    6.3218    0.3208    0.6823    0.1327    0.1074    0.3619    0.1829    0.0419
     3     5     7    6.3497    0.3297    0.6882    0.1359    0.0698    0.2813    0.1434    0.0285
     3     5     8    6.3764    0.2885    0.6939    0.1209    0.0790    0.3427    0.1674    0.0314
     3     5     9    6.3561    0.3319    0.6896    0.1367    0.0942    0.2441    0.1389    0.0387
     3     5    10    6.4393    0.2745    0.7072    0.1157    0.0954    0.2543    0.1429    0.0390
     3     5    11    6.4853    0.2350    0.7170    0.1008    0.0419    0.2448    0.1203    0.0176
     3     5    12    6.4841    0.2211    0.7168    0.0954    0.0316    0.2262    0.1095    0.0134
     3     5    13    6.4650    0.2492    0.7127    0.1062    0.0931    0.1731    0.1126    0.0394
     3     5    14    6.5684    0.2317    0.7347    0.0995    0.0486    0.2265    0.1159    0.0205
     3     5    15    6.5503    0.2237    0.7308    0.0964    0.0636    0.2816    0.1413    0.0261
     3     5    16    6.4649    0.2441    0.7127    0.1043    0.0410    0.2138    0.1084    0.0175
     3     5    17    6.5198    0.2219    0.7244    0.0957    0.0415    0.1881    0.0987    0.0178
     3     5    18    6.4950    0.2433    0.7191    0.1039    0.1223    0.1578    0.1178    0.0514
     3     5    19    6.6023    0.2171    0.7419    0.0938    0.0258    0.2426    0.1135    0.0109
     3     5    20    6.6353    0.2329    0.7489    0.1000    0.0313    0.2507    0.1185    0.0132
     3     5    21    6.5442    0.2174    0.7295    0.0939    0.0441    0.2420    0.1200    0.0185
     3     5    22    6.5067    0.2475    0.7216    0.1056    0.0536    0.1791    0.0999    0.0230
     3     5    23    6.3659    0.2651    0.6916    0.1122    0.0715    0.2644    0.1380    0.0294
     3     5    24    6.1563    0.2794    0.6471    0.1176    0.1394    0.1991    0.1390    0.0572
     3     5    25    6.0329    0.3208    0.6209    0.1327    0.1496    0.2132    0.1475    0.0608
     3     5    26    6.0446    0.3266    0.6234    0.1347    0.1710    0.2277    0.1598    0.0685
     3     5    27    5.9320    0.3168    0.5994    0.1312    0.1380    0.2033    0.1400    0.0566
     3     5    28    5.7232    0.3781    0.5551    0.1528    0.1492    0.2483    0.1594    0.0598
     3     5    29    5.5236    0.3460    0.5127    0.1416    0.1537    0.2780    0.1707    0.0608
     3     5    30    5.4876    0.3681    0.5050    0.1493    0.1028    0.2512    0.1444    0.0419
     3     5    31    5.3201    0.3468    0.4694    0.1419    0.1609    0.2905    0.1771    0.0631
     3     5    32    5.2954    0.3579    0.4642    0.1458    0.1078    0.2918    0.1600    0.0432
     3     5    33    5.0432    0.3409    0.4106    0.1398    0.1651    0.2502    0.1653    0.0657
     3     5    34    4.9119    0.3611    0.3827    0.1469    0.2319    0.2801    0.1962    0.0889
     3     5    35    4.6663    0.2948    0.3305    0.1232    0.1629    0.1949    0.1458    0.0664
     3     5    36    4.6443    0.3206    0.3258    0.1326    0.2326    0.2005    0.1712    0.0919
     3     5    37    4.4473    0.2559    0.2840    0.1088    0.1778    0.1701    0.1423    0.0727
     3     5    38    4.3003    0.2395    0.2527    0.1025    0.2077    0.1541    0.1472    0.0845
     3     5    39    4.3982    0.3194    0.2735    0.1322    0.2109    0.1568    0.1492    0.0856
     3     5    40    4.3616    0.2771    0.2657    0.1167    0.1551    0.1606    0.1309    0.0643
     3     6     0    5.7210    0.3760    0.5546    0.1520    0.1509    0.3632    0.1969    0.0578
     3     6     1    5.9282    0.4288    0.5986    0.1698    0.2286    0.5361    0.2672    0.0799
     3     6     2    5.8961    0.4210    0.5918    0.1672    0.1688    0.3582    0.2008    0.0643
     3     6     3    6.0901    0.3550    0.6331    0.1448    0.1418    0.3178    0.1797    0.0554
     3     6     4    6.1625    0.3799    0.6484    0.1534    0.1098    0.3778    0.1887    0.0425
     3     6     5    6.3698    0.3400    0.6925    0.1395    0.0509    0.3593    0.1636    0.0203
     3     6     6    6.2565    0.3601    0.6684    0.1466    0.0895    0.3666    0.1786    0.0350
     3     6     7    6.3741    0.3193    0.6934    0.1321    0.0716    0.3666    0.1729    0.0283
     3     6     8    6.2700    0.3135    0.6713    0.1300    0.1552    0.3075    0.1807    0.0606
     3     6     9    6.3775    0.2835    0.6941    0.1191    0.0594    0.2331    0.1224    0.0248
     3     6    10    6.3732    0.2664    0.6932    0.1127    0.0638    0.2750    0.1391    0.0262
     3     6    11    6.3924    0.2334    0.6973    0.1001    0.0555    0.1833    0.1022    0.0237
     3     6    12    6.4628    0.2256    0.7122    0.0971    0.0601    0.1955    0.1086    0.0255
     3     6    13    6.4694    0.2548    0.7136    0.1083    0.0608    0.2748    0.1380    0.0250
     3     6    14    6.4796    0.2598    0.7158    0.1102    0.0680    0.2172    0.1197    0.0285
     3     6    15    6.4115    0.2321    0.7013    0.0996    0.0700    0.2062    0.1164    0.0295
     3     6    16    6.4665    0.2071    0.7130    0.0899    0.0292    0.2557    0.1196    0.0123
     3     6    17    6.3642    0.2206    0.6913    0.0952    0.0841    0.2424    0.1347    0.0347
     3     6    18    6.3780    0.2164    0.6942    0.0936    0.0799    0.1664    0.1051    0.0341
     3     6    19    6.4093    0.1954    0.7009    0.0852    0.0593    0.2135    0.1151    0.0250
     3     6    20    6.3627    0.1928    0.6910    0.0842    0.0588    0.1502    0.0906    0.0255
     3     6    21    6.3021    0.2705    0.6781    0.1143    0.0843    0.1756    0.1103    0.0358
     3     6    22    6.2988    0.3252    0.6774    0.1343    0.0992    0.2056    0.1269    0.0413
     3     6    23    6.0757    0.4060    0.6300    0.1622    0.2963    0.2130    0.1954    0.1137
     3     6    24    5.7976    0.3595    0.5709    0.1464    0.1919    0.2088    0.1604    0.0768
     3     6    25    5.6175    0.3426    0.5326    0.1404    0.1577    0.2979    0.1785    0.0618
     3     6    26    5.5717    0.3743    0.5229    0.1515    0.2086    0.2671    0.1849    0.0811
     3     6    27    5.5497    0.3420    0.5182    0.1402    0.0915    0.2733    0.1482    0.0372
     3     6    28    5.4980    0.3383    0.5072    0.1389    0.1213    0.3435    0.1814    0.0474
     3     6    29    5.5143    0.3512    0.5107    0.1435    0.0794    0.3628    0.1741    0.0313
     3     6    30    5.2688    0.3609    0.4585    0.1468    0.1470    0.2741    0.1672    0.0584
     3     6    31    5.0626    0.3657    0.4147    0.1485    0.1327    0.2624    0.1585    0.0532
     3     6    32    4.9086    0.3603    0.3820    0.1466    0.1638    0.2898    0.1778    0.0642
     3     6    33    4.7965    0.3603    0.3582    0.1466    0.1278    0.2743    0.1609    0.0511
     3     6    34    4.5864    0.3245    0.3135    0.1340    0.1197    0.1992    0.1320    0.0495
     3     6    35    4.6085    0.3441    0.3182    0.1410    0.1691    0.2349    0.1615    0.0676
     3     6    36    4.6245    0.3921    0.3216    0.1575    0.2040    0.2262    0.1702    0.0807
     3     6    37    4.4417    0.3483    0.2828    0.1424    0.1903    0.1732    0.1477    0.0773
     3     6    38    4.3754    0.3232    0.2687    0.1335    0.0964    0.1551    0.1071    0.0411
     3     6    39    4.2759    0.3122    0.2475    0.1296    0.1727    0.1925    0.1483    0.0701
     3     6    40    4.2897    0.3031    0.2505    0.1263    0.1858    0.1537    0.1393    0.0763
     3     7     0    5.7210    0.3760    0.5546    0.1520    0.1975    0.4090    0.2243    0.0731
     3     7     1    6.0564    0.4436    0.6259    0.1746    0.1992    0.3805    0.2166    0.0744
     3     7     2    6.2123    0.3187    0.6590    0.1319    0.0451    0.3811    0.1689    0.0179
     3     7     3    6.2584    0.2909    0.6688    0.1218    0.0363    0.2360    0.1149    0.0153
     3     7     4    6.3211    0.2936    0.6821    0.1228    0.0341    0.3237    0.1458    0.0139
     3     7     5    6.3451    0.2823    0.6872    0.1186    0.0596    0.3355    0.1585    0.0239
     3     7     6    6.4102    0.2971    0.7011    0.1241    0.0794    0.3155    0.1585    0.0319
     3     7     7    6.4391    0.2973    0.7072    0.1242    0.0755    0.4249    0.1926    0.0291
     3     7     8    6.4318    0.3039    0.7057    0.1266    0.0609    0.2610    0.1331    0.0252
     3     7     9    6.5446    0.2804    0.7296    0.1179    0.0446    0.1970    0.1033    0.0191
     3     7    10    6.5111    0.2445    0.7225    0.1044    0.0417    0.3015    0.1406    0.0171
     3     7    11    6.5143    0.2506    0.7232    0.1068    0.0680    0.2543    0.1332    0.0281
     3     7    12    6.5377    0.2412    0.7281    0.1031    0.0278    0.3168    0.1411    0.0114
     3     7    13    6.5840    0.2296    0.7380    0.0987    0.0405    0.2094    0.1065    0.0172
     3     7    14    6.5988    0.2351    0.7411    0.1008    0.0212    0.2175    0.1022    0.0091
     3     7    15    6.6153    0.2370    0.7447    0.1015    0.0389    0.2390    0.1170    0.0164
     3     7    16    6.6130    0.2365    0.7442    0.1014    0.0289    0.2745    0.1264    0.0120
     3     7    17    6.6236    0.2290    0.7464    0.0984    0.0374    0.1890    0.0974    0.0161
     3     7    18    6.6131    0.2444    0.7442    0.1044    0.0563    0.3049    0.1470    0.0229
     3     7    19    6.5582    0.2457    0.7325    0.1049    0.0575    0.2723    0.1359    0.0237
     3     7    20    6.5598    0.2554    0.7329    0.1086    0.0451    0.2625    0.1279    0.0188
     3     7    21    6.5062    0.2567    0.7215    0.1091    0.0424    0.2472    0.1213    0.0178
     3     7    22    6.3957    0.3032    0.6980    0.1263    0.0690    0.2967    0.1485    0.0280
     3     7    23    6.2180    0.3792    0.6602    0.1531    0.1227    0.2984    0.1672    0.0487
     3     7    24    5.8184    0.4437    0.5753    0.1746    0.1649    0.3134    0.1857    0.0640
     3     7    25    5.4978    0.3710    0.5072    0.1503    0.1377    0.2440    0.1540    0.0555
     3     7    26    5.2413    0.3842    0.4527    0.1548    0.2219    0.2080    0.1701    0.0878
     3     7    27    5.0392    0.3572    0.4097    0.1455    0.1963    0.3272    0.1998    0.0749
     3     7    28    4.7778    0.3527    0.3542    0.1440    0.2010    0.2067    0.1628    0.0803
     3     7    29    4.6168    0.3849    0.3200    0.1551    0.2044    0.1723    0.1523    0.0826
     3     7    30    4.4920    0.3075    0.2934    0.1279    0.1430    0.1636    0.1276    0.0595
     3     7    31    4.3865    0.3076    0.2710    0.1279    0.1402    0.1754    0.1308    0.0581
     3     7    32    4.3462    0.3374    0.2625    0.1386    0.1824    0.1376    0.1324    0.0755
     3     7    33    4.3643    0.3627    0.2663    0.1475    0.2537    0.1752    0.1698    0.1004
     3     7    34    4.3263    0.3106    0.2582    0.1290    0.2004    0.1672    0.1491    0.0813
     3     7    35    4.2585    0.3146    0.2438    0.1304    0.2780    0.1896    0.1823    0.1084
     3     7    36    4.1579    0.2790    0.2225    0.1174    0.1670    0.1454    0.1297    0.0693
     3     7    37    4.0661    0.2265    0.2029    0.0975    0.1098    0.1287    0.1021    0.0470
     3     7    38    4.0397    0.1889    0.1974    0.0827    0.0817    0.1892    0.1144    0.0345
     3     7    39    3.9888    0.2234    0.1865    0.0963    0.1233    0.1442    0.1131    0.0521
     3     7    40    3.9173    0.1835    0.1713    0.0805    0.0719    0.1383    0.0911    0.0312
     3     8     0    5.7210    0.3760    0.5546    0.1520    0.1269    0.3610    0.1888    0.0491
     3     8     1    5.8722    0.4170    0.5867    0.1659    0.1947    0.3379    0.2025    0.0740
     3     8     2    5.8748    0.4629    0.5873    0.1808    0.1169    0.3655    0.1870    0.0453
     3     8     3    6.0771    0.4398    0.6303    0.1734    0.0826    0.3864    0.1828    0.0322
     3     8     4    6.1977    0.3607    0.6559    0.1468    0.1207    0.3701    0.1897    0.0466
     3     8     5    6.1848    0.3939    0.6532    0.1581    0.1126    0.3602    0.1840    0.0438
     3     8     6    6.3555    0.3380    0.6894    0.1388    0.0846    0.3738    0.1794    0.0331
     3     8     7    6.3412    0.3294    0.6864    0.1358    0.1676    0.3086    0.1850    0.0651
     3     8     8    6.4687    0.2909    0.7135    0.1218    0.0355    0.2944    0.1359    0.0146
     3     8     9    6.5042    0.2802    0.7210    0.1179    0.0554    0.3548    0.1636    0.0221
     3     8    10    6.4565    0.2667    0.7109    0.1128    0.0782    0.2689    0.1420    0.0320
     3     8    11    6.5695    0.2332    0.7349    0.1001    0.0782    0.1856    0.1118    0.0331
     3     8    12    6.5293    0.2348    0.7264    0.1007    0.0546    0.2382    0.1225    0.0228
     3     8    13    6.6020    0.2391    0.7418    0.1023    0.0530    0.1557    0.0905    0.0230
     3     8    14    6.5788    0.2325    0.7369    0.0998    0.0377    0.2339    0.1146    0.0159
     3     8    15    6.4946    0.2191    0.7190    0.0946    0.0689    0.2107    0.1177    0.0290
     3     8    16    6.5396    0.2366    0.7286    0.1014    0.0570    0.1886    0.1048    0.0243
     3     8    17    6.5217    0.2248    0.7248    0.0968    0.0642    0.2508    0.1306    0.0266
     3     8    18    6.4775    0.2053    0.7154    0.0892    0.0735    0.1772    0.1068    0.0313
     3     8    19    6.5431    0.2087    0.7293    0.0905    0.0309    0.1969    0.0980    0.0133
     3     8    20    6.5019    0.2246    0.7206    0.0968    0.0721    0.1544    0.0975    0.0310
     3     8    21    6.3794    0.2283    0.6945    0.0982    0.1482    0.2587    0.1625    0.0592
     3     8    22    6.1604    0.2781    0.6480    0.1171    0.1001    0.2005    0.1254    0.0417
     3     8    23    5.9334    0.3131    0.5997    0.1299    0.1514    0.1704    0.1331    0.0626
     3     8    24    5.7358    0.3005    0.5578    0.1253    0.1984    0.0965    0.1233    0.0829
     3     8    25    5.5832    0.3069    0.5253    0.1277    0.1898    0.1308    0.1326    0.0785
     3     8    26    5.3320    0.2453    0.4719    0.1047    0.1526    0.1614    0.1302    0.0633
     3     8    27    5.2672    0.1999    0.4582    0.0870    0.1010    0.1174    0.0944    0.0436
     3     8    28    5.3865    0.2246    0.4835    0.0967    0.1039    0.1330    0.1015    0.0445
     3     8    29    5.2520    0.2493    0.4550    0.1063    0.1237    0.1344    0.1096    0.0525
     3     8    30    5.2454    0.2322    0.4535    0.0997    0.0778    0.1765    0.1081    0.0331
     3     8    31    5.1063    0.2616    0.4240    0.1109    0.1279    0.2202    0.1424    0.0523
     3     8    32    4.9881    0.2646    0.3989    0.1121    0.1170    0.1894    0.1275    0.0487
     3     8    33    5.0138    0.3727    0.4043    0.1509    0.1814    0.1596    0.1399    0.0744
     3     8    34    4.9019    0.3571    0.3806    0.1455    0.2285    0.2033    0.1708    0.0904
     3     8    35    4.7686    0.3636    0.3522    0.1478    0.1619    0.2377    0.1601    0.0649
     3     8    36    4.6415    0.3227    0.3252    0.1333    0.1132    0.1711    0.1194    0.0475
     3     8    37    4.5414    0.3202    0.3040    0.1325    0.1865    0.1819    0.1494    0.0757
     3     8    38    4.4132    0.3263    0.2767    0.1347    0.2422    0.1617    0.1615    0.0968
     3     8    39    4.2583    0.2081    0.2438    0.0903    0.1954    0.1057    0.1256    0.0815
     3     8    40    4.1379    0.1916    0.2182    0.0837    0.1548    0.1030    0.1094    0.0657
     3     9     0    5.7210    0.3760    0.5546    0.1520    0.1060    0.4154    0.1991    0.0405
     3     9     1    6.0605    0.3747    0.6267    0.1516    0.1376    0.3268    0.1813    0.0537
     3     9     2    6.1726    0.3549    0.6506    0.1448    0.0920    0.3036    0.1587    0.0369
     3     9     3    6.2222    0.3040    0.6611    0.1266    0.0842    0.3241    0.1630    0.0336
     3     9     4    6.3137    0.2826    0.6805    0.1188    0.1351    0.2576    0.1577    0.0542
     3     9     5    6.2943    0.2797    0.6764    0.1177    0.0728    0.2058    0.1173    0.0306
     3     9     6    6.3815    0.2233    0.6950    0.0962    0.0755    0.1964    0.1148    0.0319
     3     9     7    6.4347    0.2008    0.7063    0.0874    0.0792    0.1902    0.1138    0.0335
     3     9     8    6.3811    0.1990    0.6949    0.0867    0.0803    0.1593    0.1026    0.0344
     3     9     9    6.3121    0.1774    0.6802    0.0780    0.0598    0.1426    0.0881    0.0260
     3     9    10    6.3196    0.1999    0.6818    0.0870    0.0579    0.1707    0.0983    0.0249
     3     9    11    6.2282    0.1915    0.6624    0.0837    0.0956    0.1808    0.1165    0.0403
     3     9    12    6.2510    0.2240    0.6672    0.0965    0.0911    0.1394    0.0990    0.0391
     3     9    13    6.3057    0.1647    0.6789    0.0728    0.0700    0.1403    0.0912    0.0303
     3     9    14    6.2595    0.1529    0.6690    0.0679    0.0318    0.1055    0.0614    0.0142
     3     9    15    6.2564    0.1493    0.6684    0.0665    0.0366    0.1325    0.0746    0.0162
     3     9    16    6.3005    0.1764    0.6777    0.0776    0.0951    0.1277    0.0960    0.0410
     3     9    17    6.3301    0.1597    0.6840    0.0708    0.0391    0.1369    0.0775    0.0172
     3     9    18    6.2694    0.1633    0.6712    0.0723    0.0497    0.1333    0.0803    0.0218
     3     9    19    6.2444    0.1406    0.6658    0.0628    0.0646    0.0837    0.0660    0.0288
     3     9    20    6.2751    0.1268    0.6724    0.0570    0.0468    0.0919    0.0621    0.0209
     3     9    21    6.2428    0.1796    0.6655    0.0789    0.0503    0.1111    0.0715    0.0223
     3     9    22    6.1821    0.2581    0.6526    0.1096    0.1227    0.2021    0.1341    0.0507
     3     9    23    6.0524    0.2456    0.6250    0.1048    0.0925    0.1655    0.1096    0.0393
     3     9    24    6.0223    0.2666    0.6186    0.1128    0.0720    0.1696    0.1033    0.0308
     3     9    25    5.9678    0.3017    0.6071    0.1258    0.1139    0.2085    0.1333    0.0471
     3     9    26    5.8785    0.3706    0.5881    0.1502    0.1560    0.2060    0.1472    0.0635
     3     9    27    5.8651    0.3174    0.5852    0.1315    0.1631    0.2062    0.1497    0.0661
     3     9    28    5.6054    0.3002    0.5300    0.1252    0.1482    0.2298    0.1527    0.0599
     3     9    29    5.4012    0.3171    0.4867    0.1313    0.1704    0.1990    0.1498    0.0691
     3     9    30    5.3497    0.3573    0.4757    0.1456    0.2171    0.2266    0.1746    0.0855
     3     9    31    5.0985    0.3472    0.4223    0.1420    0.1214    0.2651    0.1556    0.0489
     3     9    32    4.9348    0.2910    0.3875    0.1219    0.1358    0.1796    0.1307    0.0563
     3     9    33    4.7596    0.2985    0.3503    0.1246    0.1281    0.1562    0.1194    0.0538
     3     9    34    4.6662    0.2987    0.3305    0.1247    0.1006    0.2112    0.1294    0.0418
     3     9    35    4.6490    0.2375    0.3268    0.1017    0.0924    0.1911    0.1191    0.0388
     3     9    36    4.5656    0.2206    0.3091    0.0952    0.0636    0.2224    0.1200    0.0267
     3     9    37    4.5159    0.1982    0.2985    0.0863    0.0418    0.1715    0.0923    0.0181
     3     9    38    4.4959    0.2154    0.2943    0.0931    0.0661    0.2166    0.1188    0.0278
     3     9    39    4.4697    0.2508    0.2887    0.1068    0.0690    0.1754    0.1044    0.0295
     3     9    40    4.4511    0.2780    0.2848    0.1171    0.1260    0.3138    0.1734    0.0497
     3    10     0    5.7210    0.3760    0.5546    0.1520    0.1442    0.4436    0.2189    0.0537
     3    10     1    6.0367    0.3757    0.6217    0.1519    0.1059    0.3784    0.1876    0.0410
     3    10     2    6.1467    0.3600    0.6451    0.1465    0.1650    0.2604    0.1686    0.0654
     3    10     3    6.3038    0.3147    0.6785    0.1305    0.0632    0.2640    0.1349    0.0261
     3    10     4    6.3712    0.3018    0.6928    0.1258    0.0506    0.3465    0.1592    0.0203
     3    10     5    6.4084    0.2685    0.7007    0.1135    0.1003    0.2767    0.1524    0.0406
     3    10     6    6.4099    0.2788    0.7010    0.1173    0.0529    0.2365    0.1213    0.0222
     3    10     7    6.4518    0.2634    0.7099    0.1116    0.0652    0.2363    0.1257    0.0272
     3    10     8    6.5096    0.2729    0.7222    0.1151    0.0838    0.3125    0.1589    0.0336
     3    10     9    6.5133    0.2606    0.7230    0.1105    0.0339    0.2311    0.1122    0.0143
     3    10    10    6.5654    0.2754    0.7340    0.1161    0.0434    0.2536    0.1241    0.0181
     3    10    11    6.5300    0.2352    0.7265    0.1009    0.0355    0.2643    0.1251    0.0148
     3    10    12    6.6190    0.2681    0.7454    0.1134    0.0164    0.2178    0.1005    0.0071
     3    10    13    6.5566    0.2494    0.7322    0.1063    0.0491    0.3031    0.1438    0.0200
     3    10    14    6.4793    0.2496    0.7157    0.1064    0.0758    0.2205    0.1238    0.0317
     3    10    15    6.4699    0.2281    0.7138    0.0981    0.0442    0.1674    0.0916    0.0192
     3    10    16    6.4378    0.2310    0.7069    0.0992    0.0516    0.2555    0.1278    0.0215
     3    10    17    6.4723    0.2503    0.7143    0.1066    0.0505    0.2408    0.1220    0.0211
     3    10    18    6.4751    0.2531    0.7148    0.1077    0.0670    0.2342    0.1256    0.0279
     3    10    19    6.4442    0.2603    0.7083    0.1104    0.0942    0.1997    0.1229    0.0394
     3    10    20    6.4828    0.2452    0.7165    0.1047    0.0561    0.2228    0.1174    0.0236
     3    10    21    6.4487    0.2711    0.7092    0.1145    0.0756    0.2822    0.1457    0.0308
     3    10    22    6.3036    0.3058    0.6784    0.1273    0.1321    0.1983    0.1361    0.0544
     3    10    23    6.2861    0.3292    0.6747    0.1357    0.0960    0.2669    0.1475    0.0390
     3    10    24    6.0867    0.3463    0.6323    0.1417    0.1130    0.2981    0.1639    0.0451
     3    10    25    6.0453    0.3293    0.6235    0.1357    0.1233    0.2850    0.1629    0.0492
     3    10    26    6.0362    0.3844    0.6216    0.1549    0.1191    0.3081    0.1692    0.0472
     3    10    27    5.9261    0.3481    0.5982    0.1424    0.1211    0.2789    0.1602    0.0485
     3    10    28    5.7457    0.3892    0.5599    0.1565    0.1512    0.3271    0.1857    0.0587
     3    10    29    5.4405    0.3537    0.4950    0.1443    0.1090    0.3158    0.1685    0.0432
     3    10    30    5.2030    0.3890    0.4445    0.1565    0.1025    0.3321    0.1717    0.0405
     3    10    31    4.8114    0.3891    0.3613    0.1565    0.1626    0.1971    0.1464    0.0662
     3    10    32    4.5916    0.3447    0.3146    0.1412    0.1789    0.1551    0.1374    0.0736
     3    10    33    4.5285    0.3500    0.3012    0.1430    0.2370    0.2232    0.1800    0.0927
     3    10    34    4.5511    0.3539    0.3060    0.1444    0.2890    0.1878    0.1853    0.1123
     3    10    35    4.4048    0.3301    0.2749    0.1360    0.1996    0.1919    0.1573    0.0802
     3    10    36    4.4798    0.2899    0.2909    0.1214    0.1655    0.1461    0.1294    0.0687
     3    10    37    4.3494    0.2741    0.2631    0.1156    0.0988    0.1476    0.1051    0.0421
     3    10    38    4.2288    0.2898    0.2375    0.1214    0.2769    0.1307    0.1627    0.1106
     3    10    39    4.2423    0.2883    0.2404    0.1209    0.1612    0.1735    0.1376    0.0663
     3    10    40    4.2385    0.2592    0.2396    0.1100    0.1107    0.1381    0.1061    0.0472
     4     1     0    5.7210    0.3760    0.5546    0.1520    0.1172    0.4171    0.2031    0.0445
     4     1     1    5.8801    0.4036    0.5884    0.1614    0.1908    0.3667    0.2100    0.0719
     4     1     2    6.0431    0.4059    0.6231    0.1622    0.2190    0.3362    0.2093    0.0826
     4     1     3    6.2362    0.3858    0.6641    0.1554    0.1238    0.3183    0.1741    0.0488
     4     1     4    6.2432    0.4208    0.6656    0.1671    0.1165    0.2954    0.1642    0.0464
     4     1     5    6.3377    0.3596    0.6857    0.1464    0.0999    0.3194    0.1666    0.0397
     4     1     6    6.3613    0.3447    0.6907    0.1412    0.0457    0.3914    0.1725    0.0180
     4     1     7    6.4006    0.2939    0.6990    0.1229    0.0829    0.3534    0.1722    0.0327
     4     1     8    6.3342    0.3302    0.6849    0.1360    0.0793    0.3267    0.1622    0.0317
     4     1     9    6.5013    0.3059    0.7204    0.1273    0.0723    0.3977    0.1831    0.0282
     4     1    10    6.4022    0.3460    0.6994    0.1416    0.0655    0.4548    0.1988    0.0250
     4     1    11    6.4245    0.3833    0.7041    0.1545    0.0821    0.3635    0.1753    0.0323
     4     1    12    6.4172    0.3447    0.7025    0.1412    0.0911    0.3045    0.1587    0.0365
     4     1    13    6.3585    0.3462    0.6901    0.1417    0.0966    0.3384    0.1718    0.0381
     4     1    14    6.4788    0.3705    0.7156    0.1502    0.1229    0.3945    0.1979    0.0470
     4     1    15    6.4388    0.3568    0.7071    0.1454    0.1751    0.3112    0.1882    0.0678
     4     1    16    6.4965    0.2979    0.7194    0.1244    0.0659    0.3126    0.1529    0.0266
     4     1    17    6.4980    0.3562    0.7197    0.1452    0.0650    0.3044    0.1498    0.0263
     4     1    18    6.4872    0.3449    0.7174    0.1413    0.0693    0.3424    0.1641    0.0276
     4     1    19    6.5929    0.2804    0.7399    0.1179    0.0755    0.2888    0.1480    0.0307
     4     1    20    6.5758    0.2718    0.7362    0.1147    0.0269    0.2997    0.1348    0.0111
     4     1    21    6.5744    0.2895    0.7360    0.1213    0.0417    0.3183    0.1465    0.0170
     4     1    22    6.4160    0.3276    0.7023    0.1351    0.0942    0.2592    0.1442    0.0384
     4     1    23    6.2429    0.3651    0.6655    0.1483    0.1166    0.2382    0.1447    0.0476
     4     1    24    5.9359    0.3878    0.6003    0.1561    0.1957    0.1892    0.1551    0.0789
     4     1    25    5.6745    0.3422    0.5447    0.1403    0.1627    0.1528    0.1308    0.0674
     4     1    26    5.5301    0.3350    0.5140    0.1377    0.1836    0.1597    0.1407    0.0752
     4     1    27    5.4485    0.2746    0.4967    0.1158    0.1705    0.1156    0.1201    0.0716
     4     1    28    5.3142    0.2632    0.4682    0.1115    0.1432    0.1232    0.1127    0.0606
     4     1    29    5.0743    0.2499    0.4172    0.1065    0.1681    0.1000    0.1134    0.0711
     4     1    30    4.9734    0.2151    0.3957    0.0930    0.1103    0.0926    0.0882    0.0480
     4     1    31    4.7789    0.1868    0.3544    0.0818    0.1675    0.0641    0.0995    0.0719
     4     1    32    4.7911    0.1693    0.3570    0.0747    0.1001    0.0972    0.0860    0.0436
     4     1    33    4.6962    0.1598    0.3369    0.0708    0.0438    0.0717    0.0522    0.0198
     4     1    34    4.6564    0.1426    0.3284    0.0637    0.1079    0.0778    0.0813    0.0473
     4     1    35    4.6372    0.1413    0.3243    0.0631    0.0649    0.0782    0.0639    0.0290
     4     1    36    4.5727    0.1390    0.3106    0.0622    0.1037    0.0710    0.0769    0.0456
     4     1    37    4.5251    0.1558    0.3005    0.0692    0.0922    0.0672    0.0707    0.0409
     4     1    38    4.4690    0.1380    0.2886    0.0617    0.0681    0.0558    0.0558    0.0307
     4     1    39    4.4796    0.1301    0.2908    0.0584    0.0671    0.0551    0.0551    0.0303
     4     1    40    4.4492    0.1209    0.2844    0.0545    0.0967    0.0596    0.0694    0.0429
     4     2     0    5.7210    0.3760    0.5546    0.1520    0.1668    0.3668    0.2028    0.0634
     4     2     1    5.7873    0.4919    0.5687    0.1900    0.1571    0.4002    0.2100    0.0592
     4     2     2    5.7800    0.4459    0.5672    0.1753    0.1483    0.3843    0.2025    0.0564
     4     2     3    5.8992    0.4194    0.5925    0.1667    0.1786    0.4231    0.2229    0.0662
     4     2     4    6.0502    0.3607    0.6246    0.1468    0.1793    0.3360    0.1973    0.0686
     4     2     5    6.1252    0.4134    0.6405    0.1647    0.1015    0.3137    0.1653    0.0404
     4     2     6    6.1458    0.3888    0.6449    0.1564    0.0940    0.4102    0.1938    0.0361
     4     2     7    6.1611    0.3333    0.6481    0.1371    0.0846    0.2745    0.1462    0.0344
     4     2     8    6.1924    0.3407    0.6548    0.1398    0.1529    0.4280    0.2169    0.0571
     4     2     9    6.2420    0.3526    0.6653    0.1439    0.1188    0.3765    0.1910    0.0458
     4     2    10    6.3344    0.3175    0.6850    0.1315    0.0755    0.3656    0.1738    0.0297
     4     2    11    6.3647    0.3046    0.6914    0.1268    0.0741    0.3447    0.1665    0.0295
     4     2    12    6.3793    0.2917    0.6945    0.1221    0.0593    0.3219    0.1538    0.0239
     4     2    13    6.3926    0.2849    0.6973    0.1196    0.0770    0.2929    0.1500    0.0312
     4     2    14    6.4270    0.2692    0.7046    0.1138    0.0450    0.2391    0.1193    0.0189
     4     2    15    6.4167    0.2795    0.7024    0.1176    0.0397    0.3391    0.1530    0.0160
     4     2    16    6.4441    0.3231    0.7083    0.1335    0.0508    0.4385    0.1892    0.0197
     4     2    17    6.4421    0.2904    0.7078    0.1216    0.0744    0.3046    0.1531    0.0300
     4     2    18    6.4561    0.3078    0.7108    0.1280    0.0346    0.2815    0.1310    0.0143
     4     2    19    6.4663    0.2921    0.7130    0.1223    0.0446    0.3096    0.1445    0.0182
     4     2    20    6.4974    0.2848    0.7196    0.1196    0.0332    0.3743    0.1627    0.0133
     4     2    21    6.4624    0.3124    0.7122    0.1296    0.0454    0.2537    0.1248    0.0190
     4     2    22    6.3745    0.3446    0.6935    0.1411    0.0688    0.4168    0.1880    0.0266
     4     2    23    6.1840    0.3606    0.6530    0.1467    0.1813    0.2521    0.1713    0.0716
     4     2    24    6.1216    0.3913    0.6397    0.1573    0.1158    0.2269    0.1404    0.0474
     4     2    25    6.1677    0.3611    0.6495    0.1469    0.1181    0.2985    0.1658    0.0470
     4     2    26    5.9466    0.3427    0.6026    0.1405    0.1171    0.2758    0.1578    0.0470
     4     2    27    5.9634    0.3468    0.6061    0.1419    0.1701    0.2960    0.1819    0.0664
     4     2    28    5.8246    0.3420    0.5766    0.1402    0.1392    0.2504    0.1567    0.0560
     4     2    29    5.6080    0.3419    0.5306    0.1402    0.0927    0.1937    0.1202    0.0389
     4     2    30    5.3931    0.3035    0.4849    0.1264    0.0895    0.2400    0.1358    0.0369
     4     2    31    5.3362    0.3219    0.4728    0.1331    0.1807    0.3044    0.1879    0.0700
     4     2    32    5.2183    0.3576    0.4478    0.1457    0.1720    0.2197    0.1574    0.0691
     4     2    33    5.1010    0.3018    0.4229    0.1258    0.1357    0.1956    0.1364    0.0559
     4     2    34    4.9839    0.2860    0.3980    0.1200    0.1402    0.2401    0.1535    0.0566
     4     2    35    4.9664    0.2924    0.3943    0.1224    0.1514    0.1561    0.1279    0.0630
     4     2    36    4.9450    0.3416    0.3897    0.1401    0.2077    0.1725    0.1535    0.0838
     4     2    37    4.7853    0.3072    0.3558    0.1278    0.1868    0.1959    0.1543    0.0753
     4     2    38    4.6097    0.2881    0.3185    0.1208    0.1829    0.2241    0.1626    0.0731
     4     2    39    4.6702    0.2678    0.3313    0.1132    0.1116    0.2002    0.1294    0.0463
     4     2    40    4.7068    0.2938    0.3391    0.1229    0.1472    0.1811    0.1354    0.0607
     4     3     0    5.7210    0.3760    0.5546    0.1520    0.1251    0.4957    0.2284    0.0460
     4     3     1    5.9220    0.3988    0.5973    0.1598    0.1671    0.2667    0.1714    0.0660
     4     3     2    5.7887    0.4004    0.5690    0.1603    0.1422    0.3900    0.2024    0.0541
     4     3     3    5.8913    0.3872    0.5908    0.1559    0.1098    0.3123    0.1676    0.0436
     4     3     4    5.8982    0.3649    0.5923    0.1482    0.2027    0.2782    0.1866    0.0786
     4     3     5    6.0531    0.3713    0.6252    0.1504    0.2014    0.3391    0.2049    0.0764
     4     3     6    6.1235    0.3626    0.6401    0.1474    0.1070    0.3408    0.1760    0.0421
     4     3     7    6.1232    0.3307    0.6401    0.1362    0.1025    0.4111    0.1967    0.0393
     4     3     8    6.2526    0.3198    0.6676    0.1323    0.0860    0.3343    0.1669    0.0341
     4     3     9    6.3080    0.3014    0.6793    0.1257    0.0625    0.3010    0.1477    0.0254
     4     3    10    6.3528    0.3016    0.6889    0.1257    0.0528    0.2670    0.1323    0.0218
     4     3    11    6.3082    0.3231    0.6794    0.1335    0.1593    0.3891    0.2073    0.0602
     4     3    12    6.3170    0.3541    0.6813    0.1445    0.0953    0.2907    0.1555    0.0384
     4     3    13    6.3708    0.3674    0.6927    0.1491    0.1058    0.3467    0.1775    0.0415
     4     3    14    6.3747    0.3309    0.6935    0.1363    0.0636    0.3716    0.1719    0.0251
     4     3    15    6.4264    0.3149    0.7045    0.1306    0.0728    0.3245    0.1593    0.0292
     4     3    16    6.4591    0.3074    0.7115    0.1278    0.0375    0.3176    0.1448    0.0153
     4     3    17    6.3997    0.3319    0.6988    0.1367    0.0887    0.2668    0.1449    0.0361
     4     3    18    6.4086    0.3063    0.7007    0.1275    0.0411    0.3901    0.1705    0.0162
     4     3    19    6.3522    0.3356    0.6887    0.1380    0.0430    0.3356    0.1529    0.0174
     4     3    20    6.4281    0.2948    0.7049    0.1233    0.0921    0.2882    0.1535    0.0372
     4     3    21    6.4007    0.2718    0.6991    0.1147    0.1239    0.3219    0.1753    0.0487
     4     3    22    6.4006    0.2548    0.6990    0.1083    0.0732    0.2284    0.1257    0.0305
     4     3    23    6.3751    0.2528    0.6936    0.1076    0.0193    0.2335    0.1076    0.0082
     4     3    24    6.3158    0.2638    0.6810    0.1117    0.1006    0.1878    0.1209    0.0422
     4     3    25    6.1871    0.2837    0.6536    0.1192    0.1721    0.1861    0.1459    0.0701
     4     3    26    6.0369    0.2968    0.6217    0.1240    0.1357    0.2500    0.1553    0.0546
     4     3    27    6.0477    0.2713    0.6240    0.1146    0.1855    0.2882    0.1843    0.0722
     4     3    28    5.7588    0.2948    0.5626    0.1233    0.1348    0.2386    0.1511    0.0545
     4     3    29    5.6753    0.3535    0.5449    0.1443    0.2000    0.2494    0.1765    0.0785
     4     3    30    5.5837    0.3588    0.5254    0.1461    0.0900    0.2006    0.1217    0.0377
     4     3    31    5.4778    0.2787    0.5029    0.1173    0.0733    0.1951    0.1135    0.0310
     4     3    32    5.3995    0.2761    0.4863    0.1163    0.1622    0.2002    0.1473    0.0659
     4     3    33    5.1725    0.3050    0.4380    0.1270    0.1153    0.2063    0.1330    0.0477
     4     3    34    4.9723    0.3023    0.3955    0.1260    0.1703    0.1755    0.1415    0.0697
     4     3    35    4.8067    0.3281    0.3603    0.1353    0.1153    0.1906    0.1273    0.0480
     4     3    36    4.7627    0.3292    0.3510    0.1357    0.2193    0.1602    0.1532    0.0886
     4     3    37    4.5477    0.3237    0.3053    0.1337    0.1487    0.2405    0.1565    0.0598
     4     3    38    4.4283    0.3576    0.2799    0.1457    0.2664    0.1657    0.1709    0.1053
     4     3    39    4.2076    0.2285    0.2330    0.0982    0.1260    0.1189    0.1046    0.0538
     4     3    40    4.1148    0.2029    0.2133    0.0882    0.1968    0.1025    0.1249    0.0821
     4     4     0    5.7210    0.3760    0.5546    0.1520    0.1602    0.4512    0.2257    0.0591
     4     4     1    5.9467    0.3640    0.6026    0.1479    0.1566    0.3909    0.2070    0.0592
     4     4     2    6.0168    0.4720    0.6175    0.1837    0.1388    0.3566    0.1911    0.0536
     4     4     3    6.1665    0.3568    0.6493    0.1454    0.0650    0.3863    0.1771    0.0255
     4     4     4    6.1241    0.3480    0.6403    0.1423    0.1160    0.2628    0.1530    0.0468
     4     4     5    6.2567    0.3430    0.6684    0.1406    0.0589    0.3429    0.1608    0.0236
     4     4     6    6.2573    0.3496    0.6686    0.1429    0.0445    0.2885    0.1370    0.0183
     4     4     7    6.3685    0.3158    0.6922    0.1309    0.0344    0.2834    0.1316    0.0143
     4     4     8    6.3283    0.2750    0.6837    0.1159    0.0546    0.3966    0.1771    0.0214
     4     4     9    6.3469    0.2806    0.6876    0.1180    0.0581    0.2922    0.1432    0.0237
     4     4    10    6.3816    0.2916    0.6950    0.1221    0.0531    0.2633    0.1311    0.0220
     4     4    11    6.3466    0.2656    0.6875    0.1124    0.0693    0.2389    0.1282    0.0288
     4     4    12    6.4111    0.2843    0.7013    0.1194    0.0694    0.1809    0.1066    0.0296
     4     4    13    6.3911    0.2870    0.6970    0.1204    0.0542    0.3634    0.1661    0.0216
     4     4    14    6.3683    0.2793    0.6922    0.1175    0.0663    0.3009    0.1490    0.0269
     4     4    15    6.3657    0.2725    0.6916    0.1150    0.0953    0.2800    0.1518    0.0385
     4     4    16    6.3808    0.2770    0.6948    0.1167    0.0764    0.2781    0.1446    0.0312
     4     4    17    6.3761    0.2865    0.6938    0.1202    0.0557    0.2094    0.1122    0.0236
     4     4    18    6.3858    0.2974    0.6959    0.1242    0.0543    0.3177    0.1507    0.0220
     4     4    19    6.3150    0.2849    0.6808    0.1196    0.0492    0.2579    0.1277    0.0205
     4     4    20    6.3319    0.2989    0.6844    0.1248    0.0916    0.2379    0.1358    0.0377
     4     4    21    6.2946    0.2986    0.6765    0.1246    0.1177    0.2503    0.1493    0.0477
     4     4    22    6.1133    0.3241    0.6380    0.1339    0.0850    0.2676    0.1439    0.0347
     4     4    23    5.9072    0.3153    0.5942    0.1307    0.0843    0.2435    0.1352    0.0348
     4     4    24    5.7142    0.3469    0.5532    0.1419    0.1521    0.2286    0.1536    0.0614
     4     4    25    5.5887    0.3931    0.5265    0.1579    0.2003    0.3249    0.2003    0.0764
     4     4    26    5.4841    0.3380    0.5043    0.1388    0.0869    0.2938    0.1536    0.0351
     4     4    27    5.4750    0.3970    0.5023    0.1592    0.0996    0.2042    0.1265    0.0415
     4     4    28    5.2665    0.4204    0.4580    0.1670    0.1573    0.2623    0.1667    0.0625
     4     4    29    5.2288    0.3516    0.4500    0.1436    0.1317    0.2529    0.1550    0.0531
     4     4    30    5.0931    0.3721    0.4212    0.1507    0.1133    0.2468    0.1465    0.0461
     4     4    31    5.0055    0.3484    0.4026    0.1425    0.2016    0.2419    0.1746    0.0793
     4     4    32    4.7161    0.3878    0.3411    0.1561    0.1645    0.1528    0.1314    0.0681
     4     4    33    4.6310    0.3775    0.3230    0.1526    0.2895    0.1884    0.1856    0.1124
     4     4    34    4.3773    0.3237    0.2691    0.1337    0.2707    0.1805    0.1771    0.1062
     4     4    35    4.3957    0.2665    0.2730    0.1128    0.1191    0.0865    0.0893    0.0517
     4     4    36    4.2014    0.1874    0.2317    0.0820    0.1036    0.0776    0.0795    0.0455
     4     4    37    4.0758    0.1648    0.2050    0.0728    0.1501    0.0664    0.0936    0.0649
     4     4    38    3.9565    0.1318    0.1797    0.0591    0.1141    0.0678    0.0798    0.0501
     4     4    39    3.9028    0.1252    0.1682    0.0563    0.1102    0.0646    0.0769    0.0485
     4     4    40    3.9808    0.1484    0.1848    0.0661    0.1068    0.0791    0.0814    0.0468
     4     5     0    5.7210    0.3760    0.5546    0.1520    0.1709    0.3651    0.2036    0.0649
     4     5     1    5.7227    0.4102    0.5550    0.1636    0.1665    0.3856    0.2084    0.0629
     4     5     2    5.9126    0.4099    0.5953    0.1635    0.1192    0.2881    0.1626    0.0476
     4     5     3    5.8811    0.4237    0.5886    0.1681    0.1464    0.3008    0.1758    0.0576
     4     5     4    5.9062    0.4032    0.5940    0.1612    0.1642    0.3324    0.1914    0.0633
     4     5     5    6.0506    0.3591    0.6247    0.1462    0.1632    0.2873    0.1768    0.0641
     4     5     6    6.0531    0.3751    0.6252    0.1517    0.1232    0.3450    0.1825    0.0480
     4     5     7    6.1424    0.3945    0.6441    0.1583    0.1393    0.3484    0.1887    0.0539
     4     5     8    6.2508    0.3315    0.6672    0.1365    0.0880    0.2536    0.1401    0.0361
     4     5     9    6.2280    0.3217    0.6624    0.1330    0.0515    0.3209    0.1508    0.0208
     4     5    10    6.2065    0.3380    0.6578    0.1388    0.1280    0.2699    0.1595    0.0513
     4     5    11    6.3337    0.3238    0.6848    0.1338    0.0884    0.3506    0.1731    0.0349
     4     5    12    6.3744    0.3135    0.6935    0.1301    0.1031    0.2872    0.1569    0.0414
     4     5    13    6.3733    0.3569    0.6932    0.1454    0.0834    0.3088    0.1576    0.0335
     4     5    14    6.3250    0.3341    0.6829    0.1374    0.0826    0.2159    0.1246    0.0345
     4     5    15    6.4273    0.3213    0.7047    0.1329    0.0732    0.2624    0.1380    0.0301
     4     5    16    6.4737    0.3197    0.7146    0.1323    0.0915    0.3633    0.1782    0.0359
     4     5    17    6.5183    0.3221    0.7240    0.1331    0.0962    0.2915    0.1560    0.0387
     4     5    18    6.4944    0.3124    0.7190    0.1296    0.0377    0.3305    0.1494    0.0153
     4     5    19    6.4476    0.3137    0.7090    0.1301    0.0855    0.2471    0.1369    0.0352
     4     5    20    6.4182    0.3233    0.7028    0.1336    0.1075    0.3430    0.1768    0.0422
     4     5    21    6.2330    0.3098    0.6634    0.1287    0.1240    0.2007    0.1341    0.0512
     4     5    22    6.0892    0.3800    0.6329    0.1534    0.1182    0.2056    0.1337    0.0488
     4     5    23    6.0415    0.3903    0.6227    0.1569    0.2397    0.2961    0.2035    0.0910
     4     5    24    5.8504    0.4660    0.5821    0.1818    0.3022    0.2163    0.1982    0.1155
     4     5    25    5.7685    0.4502    0.5647    0.1767    0.2557    0.2363    0.1900    0.0987
     4     5    26    5.6768    0.4483    0.5452    0.1761    0.2245    0.2164    0.1737    0.0885
     4     5    27    5.3782    0.4502    0.4818    0.1767    0.2057    0.1866    0.1576    0.0826
     4     5    28    5.1945    0.4807    0.4427    0.1865    0.5046    0.1811    0.2464    0.1813
     4     5    29    4.8678    0.3223    0.3733    0.1332    0.2330    0.1646    0.1594    0.0934
     4     5    30    4.8368    0.2835    0.3667    0.1191    0.1426    0.1534    0.1237    0.0596
     4     5    31    4.6930    0.2448    0.3362    0.1045    0.1764    0.1310    0.1279    0.0734
     4     5    32    4.4473    0.2288    0.2840    0.0984    0.1918    0.0957    0.1206    0.0804
     4     5    33    4.3064    0.1700    0.2540    0.0750    0.1291    0.1068    0.1011    0.0553
     4     5    34    4.2902    0.1706    0.2506    0.0752    0.1380    0.0927    0.0991    0.0593
     4     5    35    4.2888    0.1538    0.2503    0.0683    0.1477    0.1354    0.1189    0.0621
     4     5    36    4.2638    0.1257    0.2450    0.0566    0.0784    0.1166    0.0851    0.0342
     4     5    37    4.2592    0.1589    0.2440    0.0704    0.1504    0.1114    0.1110    0.0638
     4     5    38    4.2668    0.1811    0.2456    0.0795    0.0918    0.1063    0.0863    0.0400
     4     5    39    4.2094    0.2097    0.2334    0.0909    0.1171    0.1215    0.1021    0.0501
     4     5    40    4.2506    0.2460    0.2422    0.1050    0.1575    0.1043    0.1110    0.0668
     4     6     0    5.7210    0.3760    0.5546    0.1520    0.0893    0.4292    0.1983    0.0342
     4     6     1    5.8030    0.4449    0.5720    0.1750    0.1999    0.3444    0.2061    0.0757
     4     6     2    5.8240    0.4961    0.5765    0.1913    0.2159    0.3412    0.2099    0.0813
     4     6     3    5.9202    0.4817    0.5969    0.1868    0.1304    0.3265    0.1789    0.0511
     4     6     4    5.9190    0.4351    0.5967    0.1718    0.1760    0.3876    0.2118    0.0662
     4     6     5    5.9287    0.4912    0.5987    0.1898    0.1701    0.3622    0.2024    0.0647
     4     6     6    6.1106    0.4093    0.6374    0.1633    0.2301    0.3179    0.2072    0.0870
     4     6     7    6.1315    0.4427    0.6418    0.1743    0.1647    0.2950    0.1798    0.0644
     4     6     8    6.3075    0.3554    0.6792    0.1449    0.1041    0.3259    0.1702    0.0412
     4     6     9    6.3238    0.3045    0.6827    0.1268    0.0653    0.3273    0.1577    0.0262
     4     6    10    6.2742    0.3229    0.6722    0.1334    0.1075    0.4010    0.1951    0.0412
     4     6    11    6.3616    0.3317    0.6907    0.1366    0.0874    0.2935    0.1537    0.0353
     4     6    12    6.4245    0.2802    0.7041    0.1179    0.0597    0.2329    0.1224    0.0250
     4     6    13    6.4174    0.3607    0.7026    0.1468    0.1906    0.2754    0.1818    0.0744
     4     6    14    6.4290    0.3066    0.7050    0.1275    0.0746    0.3593    0.1715    0.0295
     4     6    15    6.4357    0.3596    0.7065    0.1464    0.0859    0.2665    0.1439    0.0351
     4     6    16    6.3774    0.3657    0.6941    0.1485    0.0911    0.2845    0.1519    0.0368
     4     6    17    6.4855    0.3098    0.7171    0.1287    0.0743    0.2438    0.1317    0.0308
     4     6    18    6.4836    0.3461    0.7167    0.1417    0.1206    0.3612    0.1868    0.0468
     4     6    19    6.4972    0.3374    0.7195    0.1386    0.0927    0.3201    0.1645    0.0369
     4     6    20    6.5545    0.2805    0.7317    0.1180    0.0574    0.2612    0.1319    0.0238
     4     6    21    6.4832    0.3378    0.7166    0.1387    0.0472    0.2685    0.1308    0.0196
     4     6    22    6.3753    0.3714    0.6936    0.1505    0.0659    0.2811    0.1420    0.0270
     4     6    23    6.2894    0.3823    0.6754    0.1542    0.0840    0.3181    0.1609    0.0336
     4     6    24    6.1279    0.4009    0.6411    0.1605    0.1098    0.3466    0.1787    0.0430
     4     6    25    6.0453    0.4210    0.6235    0.1672    0.1462    0.4585    0.2238    0.0541
     4     6    26    6.0002    0.4207    0.6139    0.1671    0.1733    0.2695    0.1744    0.0682
     4     6    27    5.8895    0.3825    0.5904    0.1542    0.2070    0.3264    0.2028    0.0787
     4     6    28    5.5773    0.4318    0.5241    0.1708    0.2375    0.1624    0.1601    0.0951
     4     6    29    5.4540    0.3960    0.4979    0.1588    0.1315    0.2203    0.1436    0.0537
     4     6    30    5.2363    0.3299    0.4516    0.1359    0.2584    0.1731    0.1706    0.1022
     4     6    31    5.1049    0.3691    0.4237    0.1497    0.2039    0.1373    0.1399    0.0836
     4     6    32    5.0567    0.3055    0.4135    0.1272    0.1803    0.1702    0.1432    0.0737
     4     6    33    4.8222    0.3699    0.3636    0.1499    0.1886    0.1145    0.1263    0.0786
     4     6    34    4.8172    0.3557    0.3626    0.1450    0.2203    0.1667    0.1558    0.0887
     4     6    35    4.6868    0.3027    0.3349    0.1261    0.1902    0.1335    0.1337    0.0786
     4     6    36    4.6475    0.3054    0.3265    0.1271    0.1785    0.1206    0.1248    0.0745
     4     6    37    4.4892    0.2918    0.2929    0.1222    0.2003    0.1091    0.1286    0.0832
     4     6    38    4.4577    0.3247    0.2862    0.1341    0.2560    0.1110    0.1489    0.1039
     4     6    39    4.2133    0.2163    0.2342    0.0935    0.1626    0.0895    0.1073    0.0692
     4     6    40    4.1097    0.1624    0.2122    0.0719    0.1545    0.0766    0.0993    0.0664
     4     7     0    5.7210    0.3760    0.5546    0.1520    0.1451    0.4549    0.2225    0.0538
     4     7     1    6.0024    0.3895    0.6144    0.1566    0.1145    0.3541    0.1827    0.0446
     4     7     2    6.1161    0.3989    0.6386    0.1598    0.1383    0.3342    0.1839    0.0538
     4     7     3    6.2094    0.3750    0.6584    0.1517    0.1810    0.3912    0.2144    0.0678
     4     7     4    6.2379    0.3938    0.6645    0.1581    0.1118    0.3842    0.1913    0.0431
     4     7     5    6.2906    0.3411    0.6757    0.1399    0.1087    0.3300    0.1730    0.0429
     4     7     6    6.2744    0.3338    0.6722    0.1373    0.1300    0.4010    0.2021    0.0495
     4     7     7    6.2603    0.3739    0.6692    0.1513    0.1397    0.2713    0.1639    0.0557
     4     7     8    6.3300    0.3637    0.6840    0.1478    0.0974    0.2741    0.1505    0.0394
     4     7     9    6.4621    0.3162    0.7121    0.1310    0.0771    0.2825    0.1464    0.0314
     4     7    10    6.4530    0.2733    0.7102    0.1153    0.0805    0.2983    0.1530    0.0325
     4     7    11    6.4902    0.2744    0.7181    0.1157    0.0932    0.3585    0.1772    0.0366
     4     7    12    6.5267    0.2758    0.7258    0.1162    0.0581    0.2942    0.1438    0.0237
     4     7    13    6.5802    0.2737    0.7372    0.1154    0.0545    0.4336    0.1888    0.0211
     4     7    14    6.4858    0.2808    0.7171    0.1181    0.0782    0.2843    0.1474    0.0318
     4     7    15    6.4987    0.2919    0.7199    0.1222    0.0663    0.4575    0.1999    0.0253
     4     7    16    6.5130    0.2871    0.7229    0.1204    0.0301    0.1933    0.0963    0.0130
     4     7    17    6.5411    0.2618    0.7289    0.1110    0.0236    0.3578    0.1539    0.0095
     4     7    18    6.5305    0.2989    0.7266    0.1248    0.0261    0.2984    0.1340    0.0108
     4     7    19    6.6079    0.2649    0.7431    0.1121    0.0178    0.3088    0.1348    0.0073
     4     7    20    6.5545    0.2835    0.7317    0.1191    0.0559    0.3474    0.1613    0.0224
     4     7    21    6.4853    0.3049    0.7170    0.1269    0.0433    0.3261    0.1498    0.0176
     4     7    22    6.4995    0.3013    0.7200    0.1256    0.0404    0.3400    0.1535    0.0163
     4     7    23    6.4285    0.3417    0.7050    0.1401    0.0593    0.3854    0.1749    0.0233
     4     7    24    6.2023    0.3902    0.6569    0.1569    0.0819    0.3693    0.1771    0.0321
     4     7    25    6.0686    0.3695    0.6285    0.1498    0.0927    0.2854    0.1528    0.0375
     4     7    26    6.0329    0.3512    0.6209    0.1435    0.1301    0.3011    0.1706    0.0515
     4     7    27    5.9098    0.3623    0.5947    0.1473    0.1221    0.2273    0.1428    0.0499
     4     7    28    5.8558    0.3384    0.5833    0.1389    0.1195    0.2155    0.1377    0.0491
     4     7    29    5.6006    0.2919    0.5290    0.1222    0.2034    0.2404    0.1747    0.0800
     4     7    30    5.5487    0.3358    0.5180    0.1380    0.1121    0.2514    0.1477    0.0456
     4     7    31    5.3601    0.3186    0.4779    0.1319    0.1643    0.1891    0.1442    0.0671
     4     7    32    5.3796    0.3210    0.4821    0.1327    0.1347    0.1693    0.1266    0.0561
     4     7    33    5.2759    0.3536    0.4600    0.1443    0.2354    0.1947    0.1702    0.0932
     4     7    34    5.0932    0.3172    0.4212    0.1314    0.2364    0.1709    0.1626    0.0944
     4     7    35    4.9246    0.2804    0.3854    0.1179    0.1545    0.1414    0.1237    0.0646
     4     7    36    4.7134    0.2949    0.3405    0.1233    0.1546    0.1001    0.1083    0.0657
     4     7    37    4.6302    0.2737    0.3228    0.1155    0.1863    0.1393    0.1344    0.0769
     4     7    38    4.6016    0.3584    0.3167    0.1460    0.1778    0.1188    0.1239    0.0743
     4     7    39    4.4865    0.2406    0.2923    0.1029    0.0841    0.0965    0.0793    0.0369
     4     7    40    4.5162    0.1918    0.2986    0.0838    0.1264    0.0928    0.0946    0.0546
     4     8     0    5.7210    0.3760    0.5546    0.1520    0.1859    0.4694    0.2381    0.0676
     4     8     1    5.8078    0.4137    0.5730    0.1648    0.1482    0.3599    0.1950    0.0569
     4     8     2    5.8515    0.4497    0.5823    0.1766    0.1242    0.3633    0.1886    0.0481
     4     8     3    5.9282    0.3902    0.5986    0.1569    0.0964    0.3086    0.1619    0.0385
     4     8     4    5.9272    0.3794    0.5984    0.1532    0.1199    0.3609    0.1865    0.0465
     4     8     5    6.0482    0.3854    0.6241    0.1552    0.0674    0.3384    0.1621    0.0269
     4     8     6    6.1062    0.4049    0.6365    0.1618    0.1299    0.3788    0.1952    0.0498
     4     8     7    6.1562    0.4035    0.6471    0.1614    0.1735    0.3410    0.1970    0.0664
     4     8     8    6.1555    0.4128    0.6469    0.1645    0.0740    0.3408    0.1651    0.0295
     4     8     9    6.1326    0.3978    0.6421    0.1594    0.1615    0.3479    0.1954    0.0620
     4     8    10    6.2383    0.3754    0.6645    0.1518    0.1081    0.2698    0.1527    0.0437
     4     8    11    6.2951    0.3472    0.6766    0.1421    0.0968    0.3445    0.1738    0.0381
     4     8    12    6.4009    0.3291    0.6991    0.1356    0.0830    0.2891    0.1507    0.0336
     4     8    13    6.4620    0.3435    0.7121    0.1407    0.0624    0.3877    0.1767    0.0245
     4     8    14    6.4421    0.2979    0.7078    0.1244    0.0651    0.2582    0.1336    0.0269
     4     8    15    6.5206    0.3017    0.7245    0.1258    0.0484    0.3111    0.1464    0.0197
     4     8    16    6.4191    0.3371    0.7030    0.1385    0.0957    0.4298    0.2004    0.0365
     4     8    17    6.5362    0.3104    0.7278    0.1289    0.0733    0.2476    0.1327    0.0303
     4     8    18    6.4956    0.3144    0.7192    0.1304    0.0465    0.2702    0.1312    0.0192
     4     8    19    6.5181    0.3571    0.7240    0.1455    0.0775    0.2681    0.1415    0.0317
     4     8    20    6.4343    0.3702    0.7062    0.1501    0.1306    0.4154    0.2066    0.0494
     4     8    21    6.4162    0.3238    0.7023    0.1338    0.0701    0.2571    0.1350    0.0289
     4     8    22    6.3435    0.3542    0.6869    0.1445    0.1058    0.2972    0.1612    0.0423
     4     8    23    6.2442    0.3982    0.6658    0.1596    0.1938    0.2882    0.1869    0.0751
     4     8    24    5.9853    0.3771    0.6108    0.1524    0.2481    0.2465    0.1909    0.0957
     4     8    25    5.9394    0.3802    0.6010    0.1535    0.1617    0.2482    0.1635    0.0645
     4     8    26    6.0157    0.3644    0.6172    0.1480    0.1511    0.2740    0.1686    0.0599
     4     8    27    5.9180    0.3517    0.5965    0.1436    0.1449    0.2321    0.1524    0.0586
     4     8    28    5.7750    0.3552    0.5661    0.1449    0.2036    0.2659    0.1829    0.0793
     4     8    29    5.4454    0.3775    0.4960    0.1526    0.1679    0.2620    0.1701    0.0665
     4     8    30    5.1024    0.3553    0.4232    0.1449    0.1593    0.1881    0.1421    0.0652
     4     8    31    5.1377    0.3541    0.4307    0.1445    0.1446    0.2126    0.1455    0.0589
     4     8    32    4.8794    0.2801    0.3758    0.1178    0.2105    0.2087    0.1666    0.0837
     4     8    33    4.7550    0.2764    0.3493    0.1165    0.1700    0.1555    0.1344    0.0702
     4     8    34    4.6853    0.2453    0.3345    0.1047    0.1140    0.2310    0.1413    0.0467
     4     8    35    4.7061    0.2513    0.3390    0.1070    0.1204    0.1896    0.1288    0.0500
     4     8    36    4.5584    0.2688    0.3076    0.1136    0.1386    0.1978    0.1382    0.0569
     4     8    37    4.4682    0.2560    0.2884    0.1088    0.0829    0.2115    0.1231    0.0347
     4     8    38    4.4496    0.2421    0.2845    0.1035    0.1308    0.1766    0.1279    0.0544
     4     8    39    4.3310    0.2294    0.2593    0.0986    0.1436    0.1498    0.1227    0.0601
     4     8    40    4.2682    0.2164    0.2459    0.0935    0.0728    0.1561    0.0984    0.0313
     4     9     0    5.7210    0.3760    0.5546    0.1520    0.1333    0.3469    0.1863    0.0517
     4     9     1    5.8307    0.4359    0.5779    0.1721    0.1301    0.3049    0.1718    0.0514
     4     9     2    6.0201    0.4311    0.6182    0.1705    0.1577    0.3731    0.2020    0.0600
     4     9     3    6.0356    0.3838    0.6215    0.1547    0.1285    0.2987    0.1692    0.0509
     4     9     4    6.0617    0.3654    0.6270    0.1484    0.1466    0.3355    0.1869    0.0568
     4     9     5    6.1903    0.3718    0.6543    0.1506    0.1198    0.4424    0.2114    0.0450
     4     9     6    6.1250    0.3738    0.6405    0.1513    0.1163    0.2765    0.1578    0.0467
     4     9     7    6.2399    0.3376    0.6649    0.1387    0.1209    0.3163    0.1725    0.0477
     4     9     8    6.3288    0.3479    0.6838    0.1423    0.0968    0.3605    0.1790    0.0379
     4     9     9    6.3643    0.2839    0.6913    0.1192    0.0972    0.4111    0.1951    0.0373
     4     9    10    6.3958    0.2991    0.6980    0.1248    0.0851    0.2711    0.1452    0.0347
     4     9    11    6.4693    0.3101    0.7136    0.1288    0.0737    0.2831    0.1454    0.0301
     4     9    12    6.4917    0.2680    0.7184    0.1133    0.0541    0.2906    0.1412    0.0221
     4     9    13    6.4846    0.3209    0.7169    0.1327    0.0522    0.2777    0.1359    0.0215
     4     9    14    6.4704    0.3356    0.7139    0.1380    0.0516    0.2734    0.1342    0.0213
     4     9    15    6.4212    0.2999    0.7034    0.1251    0.0733    0.2509    0.1339    0.0303
     4     9    16    6.3779    0.3396    0.6942    0.1394    0.1240    0.3120    0.1721    0.0490
     4     9    17    6.4174    0.3049    0.7026    0.1269    0.0472    0.2822    0.1357    0.0195
     4     9    18    6.4226    0.2923    0.7037    0.1223    0.0570    0.3051    0.1473    0.0232
     4     9    19    6.3614    0.2864    0.6907    0.1202    0.0908    0.2359    0.1348    0.0375
     4     9    20    6.4257    0.3203    0.7044    0.1325    0.0646    0.2823    0.1419    0.0264
     4     9    21    6.3871    0.3337    0.6962    0.1373    0.0981    0.2915    0.1567    0.0394
     4     9    22    6.3727    0.3475    0.6931    0.1422    0.0902    0.2712    0.1470    0.0367
     4     9    23    6.2191    0.4031    0.6605    0.1612    0.0812    0.3001    0.1539    0.0328
     4     9    24    6.0533    0.4257    0.6252    0.1687    0.1621    0.2768    0.1731    0.0639
     4     9    25    5.9185    0.4189    0.5966    0.1665    0.1204    0.2342    0.1446    0.0491
     4     9    26    5.6679    0.4433    0.5433    0.1745    0.2151    0.2829    0.1919    0.0829
     4     9    27    5.4924    0.4226    0.5060    0.1677    0.2082    0.3146    0.1995    0.0795
     4     9    28    5.4172    0.4625    0.4901    0.1807    0.4482    0.2806    0.2579    0.1586
     4     9    29    5.2421    0.4091    0.4528    0.1632    0.1575    0.2487    0.1623    0.0629
     4     9    30    5.1198    0.4025    0.4269    0.1610    0.2121    0.3480    0.2108    0.0798
     4     9    31    4.9724    0.4531    0.3955    0.1777    0.2302    0.2163    0.1755    0.0905
     4     9    32    4.7618    0.3943    0.3508    0.1583    0.1984    0.2416    0.1734    0.0782
     4     9    33    4.5664    0.3501    0.3093    0.1431    0.1277    0.2054    0.1370    0.0525
     4     9    34    4.4945    0.2676    0.2940    0.1132    0.1871    0.2102    0.1593    0.0750
     4     9    35    4.4196    0.2902    0.2781    0.1215    0.1169    0.2306    0.1422    0.0478
     4     9    36    4.2846    0.2808    0.2494    0.1181    0.1632    0.1807    0.1409    0.0669
     4     9    37    4.2371    0.2985    0.2393    0.1246    0.1243    0.1802    0.1268    0.0518
     4     9    38    4.2036    0.2757    0.2322    0.1162    0.1042    0.1562    0.1104    0.0442
     4     9    39    4.2523    0.2747    0.2425    0.1158    0.0895    0.2180    0.1279    0.0372
     4     9    40    4.3374    0.2841    0.2606    0.1193    0.1617    0.1939    0.1450    0.0659
     4    10     0    5.7210    0.3760    0.5546    0.1520    0.1707    0.4009    0.2142    0.0640
     4    10     1    5.8507    0.4008    0.5822    0.1605    0.1068    0.4774    0.2179    0.0398
     4    10     2    6.0193    0.3769    0.6180    0.1524    0.1118    0.3139    0.1687    0.0443
     4    10     3    6.0250    0.3596    0.6192    0.1464    0.1259    0.3530    0.1859    0.0489
     4    10     4    6.0728    0.3625    0.6294    0.1474    0.0661    0.4039    0.1831    0.0258
     4    10     5    6.2317    0.3471    0.6631    0.1420    0.0906    0.3850    0.1849    0.0352
     4    10     6    6.2951    0.3302    0.6766    0.1360    0.0846    0.3140    0.1597    0.0339
     4    10     7    6.3184    0.2926    0.6816    0.1225    0.0517    0.2606    0.1296    0.0215
     4    10     8    6.3638    0.3105    0.6912    0.1290    0.0965    0.2897    0.1555    0.0389
     4    10     9    6.4286    0.2671    0.7050    0.1130    0.0510    0.2834    0.1375    0.0210
     4    10    10    6.4164    0.3027    0.7024    0.1261    0.0418    0.3202    0.1472    0.0170
     4    10    11    6.4215    0.2963    0.7035    0.1238    0.0440    0.2715    0.1308    0.0182
     4    10    12    6.4361    0.3075    0.7066    0.1279    0.0498    0.3240    0.1513    0.0202
     4    10    13    6.4387    0.2958    0.7071    0.1236    0.0740    0.2791    0.1441    0.0302
     4    10    14    6.4377    0.2917    0.7069    0.1221    0.0468    0.3269    0.1513    0.0189
     4    10    15    6.4640    0.3032    0.7125    0.1263    0.1191    0.3332    0.1774    0.0467
     4    10    16    6.4833    0.3097    0.7166    0.1287    0.0551    0.3671    0.1676    0.0219
     4    10    17    6.4866    0.3200    0.7173    0.1324    0.0598    0.3245    0.1549    0.0241
     4    10    18    6.5126    0.2584    0.7228    0.1097    0.0401    0.4092    0.1765    0.0158
     4    10    19    6.5247    0.2738    0.7254    0.1155    0.0522    0.3093    0.1470    0.0212
     4    10    20    6.5145    0.2612    0.7232    0.1107    0.0403    0.2894    0.1359    0.0166
     4    10    21    6.5120    0.2983    0.7227    0.1245    0.0771    0.2951    0.1507    0.0312
     4    10    22    6.4426    0.3513    0.7080    0.1435    0.1517    0.2849    0.1723    0.0599
     4    10    23    6.3966    0.3476    0.6982    0.1422    0.0926    0.3331    0.1688    0.0367
     4    10    24    6.3337    0.2969    0.6848    0.1240    0.1208    0.3568    0.1855    0.0469
     4    10    25    6.2761    0.3804    0.6726    0.1535    0.0946    0.3065    0.1605    0.0379
     4    10    26    6.2437    0.3706    0.6657    0.1502    0.0691    0.2849    0.1444    0.0282
     4    10    27    6.0340    0.3905    0.6211    0.1570    0.1626    0.3953    0.2101    0.0612
     4    10    28    5.9780    0.4259    0.6092    0.1688    0.1903    0.2964    0.1884    0.0736
     4    10    29    5.7423    0.4193    0.5591    0.1666    0.2211    0.2834    0.1939    0.0850
     4    10    30    5.4619    0.4383    0.4996    0.1729    0.3867    0.1844    0.2140    0.1449
     4    10    31    5.3416    0.4375    0.4740    0.1726    0.2550    0.2140    0.1828    0.0994
     4    10    32    4.9020    0.3763    0.3806    0.1521    0.3548    0.1678    0.1995    0.1354
     4    10    33    4.7402    0.2863    0.3462    0.1201    0.2464    0.1726    0.1665    0.0979
     4    10    34    4.6436    0.3308    0.3257    0.1363    0.2607    0.1405    0.1606    0.1044
     4    10    35    4.5915    0.3105    0.3146    0.1290    0.1842    0.1037    0.1207    0.0772
     4    10    36    4.4425    0.2226    0.2829    0.0960    0.1575    0.0933    0.1068    0.0671
     4    10    37    4.3287    0.2075    0.2588    0.0901    0.2134    0.1048    0.1317    0.0883
     4    10    38    4.2828    0.1747    0.2490    0.0769    0.2027    0.0847    0.1205    0.0850
     4    10    39    4.2314    0.2443    0.2381    0.1043    0.2282    0.0946    0.1334    0.0943
     4    10    40    4.1327    0.1717    0.2171    0.0757    0.1379    0.0890    0.0977    0.0594
     1  Mean     0    5.7210    0.3760    0.5546    0.1520    0.1576    0.4122    0.2130    0.0586
     1  Mean     1    5.9318    0.4198    0.5994    0.1667    0.1404    0.3468    0.1880    0.0541
     1  Mean     2    6.0908    0.3914    0.6332    0.1572    0.1268    0.3748    0.1925    0.0488
     1  Mean     3    6.2261    0.3579    0.6619    0.1457    0.0997    0.3289    0.1694    0.0394
     1  Mean     4    6.3109    0.3407    0.6800    0.1396    0.0785    0.3574    0.1718    0.0309
     1  Mean     5    6.3870    0.3188    0.6961    0.1319    0.0713    0.3386    0.1629    0.0283
     1  Mean     6    6.4371    0.3220    0.7068    0.1330    0.0490    0.2989    0.1418    0.0200
     1  Mean     7    6.4434    0.3037    0.7081    0.1264    0.0567    0.2986    0.1447    0.0231
     1  Mean     8    6.4909    0.3085    0.7182    0.1282    0.0639    0.3432    0.1622    0.0254
     1  Mean     9    6.5390    0.2876    0.7284    0.1205    0.0439    0.3302    0.1510    0.0177
     1  Mean    10    6.5423    0.2945    0.7291    0.1230    0.0505    0.2935    0.1407    0.0206
     1  Mean    11    6.5543    0.2791    0.7317    0.1174    0.0476    0.3349    0.1539    0.0191
     1  Mean    12    6.5780    0.2830    0.7367    0.1189    0.0397    0.3090    0.1424    0.0162
     1  Mean    13    6.5862    0.2831    0.7385    0.1189    0.0501    0.3195    0.1494    0.0202
     1  Mean    14    6.5934    0.2878    0.7400    0.1206    0.0287    0.3123    0.1395    0.0117
     1  Mean    15    6.5884    0.2853    0.7389    0.1197    0.0418    0.2756    0.1312    0.0173
     1  Mean    16    6.5861    0.2839    0.7384    0.1192    0.0483    0.3274    0.1512    0.0194
     1  Mean    17    6.5976    0.2773    0.7409    0.1167    0.0437    0.3279    0.1503    0.0176
     1  Mean    18    6.6091    0.2845    0.7433    0.1194    0.0378    0.3012    0.1389    0.0156
     1  Mean    19    6.6225    0.2772    0.7462    0.1167    0.0363    0.2942    0.1361    0.0149
     1  Mean    20    6.6156    0.2870    0.7447    0.1203    0.0401    0.3373    0.1520    0.0162
     1  Mean    21    6.4695    0.3221    0.7137    0.1330    0.0820    0.3189    0.1600    0.0327
     1  Mean    22    6.2820    0.3622    0.6738    0.1469    0.1363    0.2815    0.1650    0.0533
     1  Mean    23    5.9800    0.3555    0.6096    0.1445    0.1458    0.2680    0.1644    0.0578
     1  Mean    24    5.7055    0.3765    0.5513    0.1518    0.2052    0.2447    0.1759    0.0805
     1  Mean    25    5.3745    0.3482    0.4810    0.1420    0.1815    0.1735    0.1440    0.0736
     1  Mean    26    5.0706    0.2901    0.4164    0.1212    0.1588    0.1524    0.1287    0.0658
     1  Mean    27    4.8037    0.2396    0.3597    0.1020    0.1373    0.1356    0.1140    0.0575
     1  Mean    28    4.6632    0.2255    0.3298    0.0965    0.1555    0.1144    0.1127    0.0647
     1  Mean    29    4.5398    0.2172    0.3036    0.0935    0.1309    0.1184    0.1055    0.0555
     1  Mean    30    4.4003    0.1965    0.2740    0.0854    0.1259    0.0961    0.0947    0.0536
     1  Mean    31    4.2801    0.1695    0.2484    0.0743    0.1155    0.0846    0.0863    0.0498
     1  Mean    32    4.1936    0.1725    0.2300    0.0754    0.1325    0.0823    0.0918    0.0566
     1  Mean    33    4.1063    0.1536    0.2115    0.0678    0.1002    0.0709    0.0750    0.0439
     1  Mean    34    4.0667    0.1508    0.2031    0.0667    0.1048    0.0661    0.0747    0.0457
     1  Mean    35    3.9877    0.1305    0.1863    0.0585    0.0961    0.0708    0.0735    0.0423
     1  Mean    36    3.9442    0.1323    0.1771    0.0592    0.1052    0.0720    0.0771    0.0457
     1  Mean    37    3.9188    0.1327    0.1717    0.0593    0.0886    0.0581    0.0650    0.0392
     1  Mean    38    3.8974    0.1215    0.1671    0.0546    0.0813    0.0572    0.0616    0.0361
     1  Mean    39    3.8724    0.1163    0.1618    0.0525    0.0803    0.0545    0.0603    0.0359
     1  Mean    40    3.8479    0.1099    0.1566    0.0497    0.0953    0.0549    0.0666    0.0422
     2  Mean     0    5.7210    0.3760    0.5546    0.1520    0.1414    0.3959    0.2037    0.0537
     2  Mean     1    5.9368    0.4419    0.6005    0.1740    0.1388    0.3548    0.1902    0.0533
     2  Mean     2    6.0565    0.3797    0.6259    0.1533    0.1042    0.3434    0.1753    0.0407
     2  Mean     3    6.1966    0.3570    0.6557    0.1454    0.1159    0.3155    0.1705    0.0458
     2  Mean     4    6.2847    0.3249    0.6744    0.1341    0.0788    0.2945    0.1508    0.0318
     2  Mean     5    6.3656    0.3034    0.6916    0.1263    0.0639    0.3042    0.1490    0.0259
     2  Mean     6    6.4067    0.3039    0.7003    0.1265    0.0593    0.2936    0.1439    0.0241
     2  Mean     7    6.4551    0.2792    0.7106    0.1174    0.0579    0.2665    0.1336    0.0238
     2  Mean     8    6.4568    0.2924    0.7110    0.1223    0.0480    0.2729    0.1326    0.0198
     2  Mean     9    6.4799    0.2757    0.7159    0.1161    0.0533    0.2925    0.1412    0.0218
     2  Mean    10    6.5151    0.2715    0.7234    0.1145    0.0453    0.2737    0.1316    0.0188
     2  Mean    11    6.5241    0.2706    0.7253    0.1142    0.0511    0.2602    0.1291    0.0212
     2  Mean    12    6.5234    0.2664    0.7251    0.1126    0.0524    0.2677    0.1319    0.0215
     2  Mean    13    6.5230    0.2479    0.7250    0.1056    0.0561    0.2719    0.1350    0.0232
     2  Mean    14    6.5308    0.2496    0.7267    0.1063    0.0511    0.2819    0.1369    0.0211
     2  Mean    15    6.5189    0.2461    0.7242    0.1049    0.0604    0.2475    0.1277    0.0251
     2  Mean    16    6.5352    0.2342    0.7276    0.1003    0.0539    0.2473    0.1249    0.0223
     2  Mean    17    6.5537    0.2452    0.7316    0.1046    0.0460    0.2478    0.1224    0.0192
     2  Mean    18    6.5579    0.2387    0.7325    0.1021    0.0460    0.2538    0.1247    0.0192
     2  Mean    19    6.5641    0.2246    0.7338    0.0967    0.0365    0.2604    0.1238    0.0152
     2  Mean    20    6.5670    0.2480    0.7344    0.1056    0.0356    0.2972    0.1367    0.0146
     2  Mean    21    6.4778    0.2806    0.7154    0.1179    0.0552    0.2570    0.1292    0.0229
     2  Mean    22    6.3422    0.3219    0.6866    0.1329    0.1185    0.2987    0.1643    0.0464
     2  Mean    23    6.1395    0.3659    0.6435    0.1483    0.1445    0.2927    0.1718    0.0567
     2  Mean    24    5.9343    0.3853    0.5999    0.1548    0.1875    0.2669    0.1773    0.0728
     2  Mean    25    5.6451    0.3895    0.5385    0.1565    0.1797    0.2376    0.1653    0.0714
     2  Mean    26    5.4386    0.3467    0.4946    0.1416    0.1588    0.2222    0.1534    0.0639
     2  Mean    27    5.2433    0.3496    0.4531    0.1426    0.1509    0.2183    0.1491    0.0612
     2  Mean    28    5.0396    0.3172    0.4098    0.1311    0.1492    0.2176    0.1483    0.0603
     2  Mean    29    4.8547    0.3063    0.3705    0.1271    0.1400    0.2041    0.1400    0.0570
     2  Mean    30    4.7492    0.2882    0.3481    0.1205    0.1413    0.1939    0.1371    0.0580
     2  Mean    31    4.6134    0.2759    0.3193    0.1158    0.1534    0.1670    0.1318    0.0631
     2  Mean    32    4.4748    0.2613    0.2898    0.1103    0.1633    0.1550    0.1308    0.0671
     2  Mean    33    4.3686    0.2292    0.2672    0.0981    0.1134    0.1418    0.1074    0.0477
     2  Mean    34    4.3104    0.2321    0.2549    0.0992    0.1274    0.1359    0.1113    0.0538
     2  Mean    35    4.2169    0.2135    0.2350    0.0919    0.1173    0.1215    0.1019    0.0501
     2  Mean    36    4.1733    0.2239    0.2257    0.0957    0.1265    0.1233    0.1057    0.0535
     2  Mean    37    4.0939    0.1912    0.2089    0.0831    0.1082    0.1207    0.0973    0.0463
     2  Mean    38    4.0421    0.1734    0.1979    0.0759    0.0812    0.0975    0.0778    0.0355
     2  Mean    39    4.0021    0.1666    0.1894    0.0733    0.0983    0.0961    0.0842    0.0426
     2  Mean    40    3.9680    0.1729    0.1821    0.0755    0.1044    0.0912    0.0845    0.0451
     3  Mean     0    5.7210    0.3760    0.5546    0.1520    0.1520    0.3878    0.2045    0.0576
     3  Mean     1    5.9706    0.4066    0.6077    0.1623    0.1638    0.3963    0.2099    0.0612
     3  Mean     2    6.0811    0.3853    0.6311    0.1548    0.1289    0.3476    0.1846    0.0497
     3  Mean     3    6.2052    0.3381    0.6575    0.1385    0.0992    0.3237    0.1669    0.0390
     3  Mean     4    6.2962    0.3311    0.6768    0.1362    0.0858    0.3275    0.1643    0.0341
     3  Mean     5    6.3527    0.3085    0.6888    0.1279    0.0874    0.3074    0.1578    0.0349
     3  Mean     6    6.3736    0.2975    0.6933    0.1238    0.0753    0.2965    0.1495    0.0302
     3  Mean     7    6.4087    0.2853    0.7007    0.1195    0.0729    0.2961    0.1489    0.0294
     3  Mean     8    6.4075    0.2743    0.7005    0.1154    0.0808    0.2699    0.1425    0.0329
     3  Mean     9    6.4369    0.2659    0.7067    0.1122    0.0630    0.2505    0.1294    0.0261
     3  Mean    10    6.4582    0.2588    0.7113    0.1097    0.0558    0.2580    0.1296    0.0231
     3  Mean    11    6.4694    0.2442    0.7136    0.1041    0.0615    0.2507    0.1292    0.0256
     3  Mean    12    6.4854    0.2404    0.7170    0.1028    0.0499    0.2463    0.1234    0.0209
     3  Mean    13    6.4893    0.2355    0.7179    0.1008    0.0561    0.2244    0.1175    0.0236
     3  Mean    14    6.4891    0.2298    0.7178    0.0986    0.0533    0.2060    0.1094    0.0225
     3  Mean    15    6.4738    0.2205    0.7146    0.0950    0.0510    0.2105    0.1105    0.0216
     3  Mean    16    6.4809    0.2235    0.7161    0.0962    0.0456    0.2141    0.1100    0.0194
     3  Mean    17    6.4694    0.2140    0.7137    0.0925    0.0505    0.2147    0.1117    0.0213
     3  Mean    18    6.4561    0.2123    0.7108    0.0918    0.0658    0.1987    0.1116    0.0278
     3  Mean    19    6.4720    0.2070    0.7142    0.0896    0.0474    0.2129    0.1100    0.0201
     3  Mean    20    6.4676    0.2136    0.7133    0.0921    0.0480    0.1798    0.0974    0.0206
     3  Mean    21    6.4044    0.2337    0.6998    0.1001    0.0629    0.2186    0.1177    0.0262
     3  Mean    22    6.3218    0.2847    0.6823    0.1194    0.0848    0.2375    0.1327    0.0350
     3  Mean    23    6.1537    0.3342    0.6465    0.1371    0.1482    0.2423    0.1563    0.0591
     3  Mean    24    5.9583    0.3386    0.6050    0.1386    0.1525    0.2245    0.1517    0.0615
     3  Mean    25    5.7950    0.3469    0.5703    0.1418    0.1682    0.2412    0.1627    0.0668
     3  Mean    26    5.6432    0.3631    0.5381    0.1473    0.1718    0.2343    0.1618    0.0684
     3  Mean    27    5.5005    0.3362    0.5077    0.1378    0.1612    0.2408    0.1599    0.0641
     3  Mean    28    5.3394    0.3369    0.4735    0.1381    0.1619    0.2440    0.1614    0.0644
     3  Mean    29    5.1921    0.3355    0.4422    0.1377    0.1453    0.2310    0.1516    0.0587
     3  Mean    30    5.0638    0.3368    0.4150    0.1380    0.1375    0.2332    0.1497    0.0554
     3  Mean    31    4.9041    0.3340    0.3810    0.1371    0.1536    0.2251    0.1527    0.0620
     3  Mean    32    4.7717    0.3220    0.3529    0.1329    0.1453    0.2037    0.1424    0.0594
     3  Mean    33    4.6838    0.3258    0.3342    0.1342    0.1635    0.2101    0.1507    0.0659
     3  Mean    34    4.5837    0.3166    0.3129    0.1310    0.1741    0.2003    0.1507    0.0699
     3  Mean    35    4.5030    0.3021    0.2958    0.1256    0.1525    0.1959    0.1416    0.0618
     3  Mean    36    4.4604    0.2998    0.2867    0.1248    0.1419    0.1888    0.1356    0.0582
     3  Mean    37    4.3710    0.2628    0.2677    0.1111    0.1190    0.1684    0.1200    0.0495
     3  Mean    38    4.2964    0.2594    0.2519    0.1097    0.1443    0.1787    0.1326    0.0590
     3  Mean    39    4.2709    0.2667    0.2465    0.1126    0.1546    0.1721    0.1344    0.0636
     3  Mean    40    4.2119    0.2466    0.2339    0.1048    0.1183    0.1643    0.1180    0.0496
     4  Mean     0    5.7210    0.3760    0.5546    0.1520    0.1465    0.4197    0.2123    0.0549
     4  Mean     1    5.8553    0.4153    0.5832    0.1652    0.1538    0.3651    0.1980    0.0588
     4  Mean     2    5.9372    0.4287    0.6006    0.1696    0.1515    0.3481    0.1921    0.0582
     4  Mean     3    6.0192    0.3963    0.6180    0.1588    0.1286    0.3419    0.1828    0.0499
     4  Mean     4    6.0441    0.3834    0.6233    0.1545    0.1399    0.3377    0.1852    0.0542
     4  Mean     5    6.1513    0.3783    0.6460    0.1526    0.1182    0.3460    0.1808    0.0459
     4  Mean     6    6.1852    0.3673    0.6533    0.1489    0.1105    0.3464    0.1784    0.0429
     4  Mean     7    6.2302    0.3518    0.6628    0.1434    0.1094    0.3155    0.1678    0.0430
     4  Mean     8    6.2844    0.3387    0.6743    0.1389    0.0930    0.3330    0.1684    0.0367
     4  Mean     9    6.3338    0.3132    0.6848    0.1297    0.0815    0.3340    0.1648    0.0322
     4  Mean    10    6.3455    0.3168    0.6873    0.1311    0.0798    0.3181    0.1589    0.0319
     4  Mean    11    6.3815    0.3160    0.6950    0.1308    0.0868    0.3238    0.1631    0.0344
     4  Mean    12    6.4179    0.3049    0.7027    0.1268    0.0723    0.2816    0.1441    0.0294
     4  Mean    13    6.4269    0.3237    0.7046    0.1335    0.0851    0.3304    0.1650    0.0338
     4  Mean    14    6.4239    0.3097    0.7040    0.1285    0.0697    0.3024    0.1501    0.0281
     4  Mean    15    6.4415    0.3101    0.7077    0.1287    0.0849    0.3136    0.1592    0.0339
     4  Mean    16    6.4425    0.3164    0.7079    0.1310    0.0718    0.3297    0.1598    0.0286
     4  Mean    17    6.4701    0.3094    0.7138    0.1285    0.0658    0.2833    0.1425    0.0269
     4  Mean    18    6.4677    0.3079    0.7133    0.1279    0.0527    0.3306    0.1541    0.0211
     4  Mean    19    6.4683    0.3026    0.7134    0.1260    0.0629    0.2881    0.1433    0.0257
     4  Mean    20    6.4735    0.2989    0.7145    0.1246    0.0700    0.3139    0.1541    0.0280
     4  Mean    21    6.4249    0.3081    0.7042    0.1280    0.0789    0.2783    0.1453    0.0320
     4  Mean    22    6.3427    0.3357    0.6867    0.1378    0.0893    0.2852    0.1512    0.0361
     4  Mean    23    6.2329    0.3557    0.6634    0.1447    0.1152    0.2888    0.1608    0.0455
     4  Mean    24    6.0640    0.3747    0.6275    0.1511    0.1589    0.2645    0.1674    0.0627
     4  Mean    25    5.9634    0.3800    0.6061    0.1531    0.1525    0.2731    0.1678    0.0603
     4  Mean    26    5.8635    0.3711    0.5849    0.1500    0.1487    0.2608    0.1631    0.0591
     4  Mean    27    5.7557    0.3650    0.5620    0.1478    0.1676    0.2586    0.1678    0.0662
     4  Mean    28    5.5962    0.3815    0.5281    0.1533    0.2278    0.2276    0.1761    0.0871
     4  Mean    29    5.3939    0.3513    0.4851    0.1431    0.1707    0.2215    0.1569    0.0683
     4  Mean    30    5.2349    0.3395    0.4513    0.1388    0.1674    0.2078    0.1501    0.0666
     4  Mean    31    5.1208    0.3313    0.4271    0.1356    0.1798    0.1906    0.1491    0.0725
     4  Mean    32    4.9552    0.3097    0.3919    0.1279    0.1869    0.1723    0.1452    0.0754
     4  Mean    33    4.8067    0.2950    0.3603    0.1225    0.1682    0.1611    0.1343    0.0684
     4  Mean    34    4.7014    0.2742    0.3380    0.1149    0.1845    0.1686    0.1432    0.0748
     4  Mean    35    4.6423    0.2617    0.3254    0.1103    0.1365    0.1446    0.1176    0.0572
     4  Mean    36    4.5392    0.2496    0.3035    0.1055    0.1505    0.1291    0.1167    0.0629
     4  Mean    37    4.4347    0.2438    0.2813    0.1035    0.1535    0.1426    0.1231    0.0640
     4  Mean    38    4.3726    0.2472    0.2681    0.1043    0.1595    0.1267    0.1187    0.0661
     4  Mean    39    4.2984    0.2167    0.2523    0.0932    0.1240    0.1209    0.1039    0.0527
     4  Mean    40    4.2866    0.2038    0.2498    0.0881    0.1358    0.1135    0.1057    0.0577
